# Supplementary material for: Entropy-based dynamic ensemble classication algorithm for imbalanced data stream with concept drift
Source: PLoS One. 2024 Dec 13;19(12):e0311133. doi: 10.1371/journal.pone.0311133 (PMC11643253; doi:10.1371/journal.pone.0311133)
Supplement: S1 Dataset — (XLSX) [file pone.0311133.s001.xlsx]

## Sheet: data_chunk（1）
0.076488	0.056085
0.28065	0.071752
0.82876	0.68164
0.92221	0.66857
0.16711	0.071638
0.39779	0.90712
0.45311	0.031953
0.18938	0.16623
0.2268	0.10192
0.5638	0.76268
0.47468	0.20246
0.69732	0.533
0.35148	0.17792
0.59786	0.21188
0.26804	0.1332
0.93537	0.88912
0.17394	0.068648
0.020659	0.10734
0.52274	0.25114
0.023464	0.35954
0.047469	0.21125
0.077199	0.053194
0.91892	0.82876
0.83575	0.94113
0.34375	0.45582
0.88528	0.76195
0.14655	0.014655
0.41638	0.30683
0.17189	0.38568
0.82811	0.52764
0.61533	0.89082
0.59919	0.27939
0.92968	0.0034777
0.87179	0.85944
0.22709	0.27437
0.76636	0.85005
0.68864	0.60984
0.58751	0.873
0.64366	0.74971
0.10242	0.0022684
0.65067	0.37356
0.50994	0.59921
0.63865	0.75341
0.89841	0.64544
0.26182	0.0038789
0.63203	0.77455
0.91792	0.84027
0.48609	0.33085
0.72894	0.96938
0.58924	0.54662
0.74602	0.59023
0.36994	0.16446
0.85912	0.54784
0.54177	0.5943
0.20938	0.39926
0.63379	0.65689
0.44358	0.34282
0.9899	0.80419
0.29098	0.33404
0.47351	0.49558
0.44073	0.65641
0.4101	0.048866
0.081453	0.31244
0.85844	0.83165
0.92016	0.74529
0.99016	0.88367
0.23079	0.052698
0.99043	0.94618
0.36353	0.13351
0.81289	0.98861
0.1588	0.29017
0.44052	0.038734
0.44317	0.10097
0.45578	0.65252
0.18145	0.45248
0.61607	0.90355
0.1104	0.29307
0.96029	0.5047
0.95169	0.90656
0.82026	0.97453
0.17548	0.20826
0.55058	0.60172
0.66962	0.9877
0.57631	0.66655
0.552	0.94084
0.7097	0.62116
0.56869	0.64758
0.62922	0.59425
0.55001	0.68026
0.5684	0.62382
0.97786	0.97747
0.5393	0.5778
0.19991	0.31979
0.89235	0.56041
0.025593	0.30505
0.68592	0.89124
0.14004	0.36726
0.62616	0.94653
0.40315	0.23852
0.65837	0.93012
0.087346	0.36269
0.99305	0.79216
0.84397	0.61066
0.81732	0.9629
0.54627	0.64466
0.61768	0.54834
0.81878	0.5216
0.30368	0.28394
0.31826	0.1232
0.17573	0.12284
0.79862	0.79493
0.052914	0.08722
0.050144	0.34121
0.81762	0.80205
0.0012341	0.055187
0.1794	0.38998
0.023968	0.055333
0.48611	0.19252
0.63971	0.79411
0.06492	0.94227
0.47382	0.6395
0.52343	0.51205
0.1743	0.55388
0.93923	0.51906
0.12186	0.2096
0.77936	0.64635
0.3916	0.28676
0.61314	0.86463
0.93332	0.88841
0.42209	0.17371
0.7051	0.57742
0.58724	0.66847
0.78073	0.51326
0.94919	0.97224
0.96518	0.7556
0.18437	0.065562
0.38726	0.27091
0.54373	0.51972
0.72332	0.59458
0.030354	0.9844
0.88154	0.79997
0.11455	0.087841
0.63084	0.77434
0.4904	0.44978
0.47208	0.24084
0.8142	0.84268
0.10452	0.28029
0.10224	0.031129
0.9966	0.83475
0.11293	0.46064
0.86472	0.76132
0.60259	0.60143
0.069903	0.36881
0.63524	0.51221
0.86431	0.61667
0.29107	0.041911
0.75339	0.54199
0.28198	0.2385
0.6289	0.63078
0.67345	0.59527
0.50424	0.99454
0.69208	0.72651
0.78681	0.58944
0.28131	0.081873
0.035105	0.39745
0.80073	0.94574
0.63731	0.92725
0.24316	0.29388
0.24379	0.023995
0.60979	0.64677
0.7077	0.50923
0.27215	0.051096
0.95824	0.59793
0.077038	0.089015
0.76206	0.83352
0.55991	0.8842
0.036884	0.90077
0.68344	0.90586
0.8643	0.68384
0.041254	0.038162
0.89192	0.61856
0.029042	0.32152
0.37838	0.30391
0.59082	0.57706
0.94778	0.76394
0.012431	0.37692
0.92335	0.99339
0.41021	0.3087
0.54871	0.68948
0.85192	0.40842
0.64333	0.7415
0.93427	0.68158
0.63826	0.68307
0.30105	0.33277
0.57581	0.89607
0.4174	0.47788
0.002134	0.20538
0.66463	0.006841
0.81619	0.89359
0.78313	0.77855
0.048102	0.2117
0.074942	0.063468
0.93553	0.95622
0.79923	0.57546
0.7152	0.85663
0.33883	0.19687
0.3482	0.098121
0.28582	0.36114
0.92977	0.25211
0.14606	0.17336
0.12493	0.49725
0.34823	0.24773
0.72959	0.56064
0.35221	0.13278
0.39612	0.17373
0.91652	0.78133
0.30744	0.61355
0.42744	0.12884
0.0085083	0.35313
0.73701	0.96219
0.617	0.95774
0.58789	0.89722
0.87157	0.64814
0.4204	0.29821
0.14823	0.34127
0.26713	0.14886
0.40352	0.40153
0.76187	0.69635
0.18009	0.2106
0.90826	0.55316
0.78694	0.54413
0.66971	0.91944
0.7226	0.65438
0.17837	0.33935
0.8898	0.56867
0.45571	0.020571
0.90167	0.50796
0.80192	0.844
0.95168	0.89671
0.38441	0.14004
0.60675	0.94202
0.9683	0.74154
0.45651	0.22195
0.010728	0.35428
0.13913	0.3602
0.73316	0.80462
0.92125	0.60141
0.21283	0.9637
0.54324	0.97284
0.38832	0.35361
0.48791	0.052131
0.28499	0.40271
0.73662	0.69937
0.5548	0.77734
0.69999	0.74071
0.53476	0.76692
0.97739	0.47045
0.54855	0.50189
0.56008	0.95883
0.70213	0.95614
0.8841	0.86716
0.66147	0.75842
0.72683	0.73401
0.83176	0.97914
0.40877	0.16173
0.48077	0.4174
0.55918	0.84913
0.47024	0.11548
0.83074	0.69253
0.02851	0.25991
0.92884	0.82815
0.94495	0.72926
0.79312	0.38909
0.40733	0.070597
0.60788	0.51783
0.32664	0.1286
0.50453	0.078526
0.11428	0.021818
0.017366	0.11281
0.17875	0.42111
0.90255	0.70861
0.08344	0.47894
0.36086	0.3182
0.45852	0.38977
0.9585	0.58102
0.5411	0.69434
0.13311	0.33784
0.86433	0.74126
0.28471	0.0066564
0.61341	0.39686
0.14988	0.34293
0.85399	0.96362
0.18025	0.046877
0.87207	0.94813
0.9577	0.57782
0.32269	0.30698
0.93376	0.63507
0.30603	0.85221
0.22178	0.04161
0.78559	0.96824
0.72663	0.89065
0.25634	0.14032
0.27458	0.20179
0.79163	0.59976
0.37477	0.36577
0.51911	0.64932
0.24997	0.41874
0.37161	0.62274
0.32725	0.18723
0.61889	0.85422
0.69957	0.59695
0.44591	0.33979
0.47629	0.3926
0.48762	0.275
0.84959	0.78441
0.35637	0.21983
0.071367	0.45254
0.37578	0.49552
0.50105	0.94708
0.8113	0.9482
0.91902	0.67987
0.19192	0.19486
0.9213	0.84574
0.098164	0.081652
0.39409	0.5003
0.23426	0.25142
0.18663	0.87173
0.0058437	0.43885
0.84148	0.54922
0.32203	0.086062
0.53012	0.81149
0.43213	0.2182
0.052213	0.83709
0.99541	0.87893
0.16427	0.30569
0.94351	0.65039
0.16923	0.40055
0.31722	0.49953
0.4774	0.12989
0.30669	0.48882
0.41871	0.17485
0.22758	0.38189
0.68104	0.77738
0.99877	0.93538
0.67987	0.5635
0.5999	0.87316
0.49156	0.24545
0.51356	0.68468
0.54855	0.88291
0.98246	0.86351
0.42134	0.23642
0.49088	0.25142
0.92489	0.88288
0.27156	0.1192
0.28657	0.14292
0.97655	0.79866
0.78794	0.80958
0.44436	0.015441
0.88441	0.34599
0.11234	0.27916
0.3189	0.054843
0.99052	0.55455
0.46478	0.024571
0.39031	0.45715
0.91969	0.73033
0.77449	0.68714
0.8358	0.5673
0.84347	0.74543
0.70498	0.5028
0.55528	0.52687
0.03159	0.28942
0.63894	0.64617
0.21076	0.497
0.50308	0.60731
0.49386	0.46161
0.1805	0.47907
0.76514	0.70221
0.53443	0.81637
0.53452	0.98166
0.44809	0.15956
0.20806	0.36516
0.97294	0.80908
0.33974	0.37912
0.46683	0.3327
0.73862	0.78637
0.29782	0.05463
0.93197	0.53777
0.47345	0.39038
0.89023	0.9623
0.49918	0.2627
0.53663	0.84015
0.73954	0.87961
0.18046	0.099005
0.74813	0.6892
0.39474	0.36477
0.88934	0.56876
0.34924	0.083679
0.32684	0.30368
0.76394	0.67865
0.30157	0.088528
0.41344	0.036495
0.96934	0.94494
0.99001	0.77663
0.10173	0.4102
0.31387	0.049819
0.36908	0.12846
0.76563	0.89255
0.45475	0.3075
0.2886	0.19272
0.35763	0.26174
0.24046	0.41767
0.00061298	0.095749
0.68303	0.85309
0.32068	0.25768
0.16073	0.14045
0.08621	0.33943
0.60668	0.67406
0.33013	0.049879
0.28156	0.037436
0.81968	0.85103
0.013949	0.10395
0.18751	0.19816
0.40649	0.46326
0.16629	0.063742
0.58631	0.64337
0.86649	0.82686
0.40263	0.29946
0.33017	0.47654
0.15783	0.48968
0.89937	0.96932
0.64976	0.80768
0.12508	0.25748
0.83152	0.87763
0.4566	0.44721
0.124	0.40037
0.66507	0.66843
0.43502	0.12729
0.67855	0.77884
0.07872	0.47125
0.86649	0.54607
0.3882	0.38248
0.39168	0.082144
0.52329	0.51762
0.64472	0.75655
0.25851	0.40362
0.093235	0.65201
0.3295	0.44361
0.5739	0.82077
0.48235	0.20901
0.094907	0.14196
0.75262	0.81941
0.074207	0.38253
0.18809	0.13871
0.83675	0.61533
0.92454	0.60453
0.15587	0.091761
0.55081	0.79002
0.060337	0.0051645
0.3048	0.47948
0.22201	0.25021
0.24142	0.24906
0.32994	0.72082
0.79299	0.63544
0.099386	0.29095
0.53039	0.50617
0.77941	0.79633
0.27774	0.47047
0.99231	0.79743
0.99501	0.55823
0.17264	0.02837
0.057871	0.42934
0.058039	0.031838
0.25274	0.017019
0.42954	0.3726
0.96042	0.84372
0.83868	0.62867
0.90493	0.61491
0.032119	0.30908
0.70015	0.79513
0.6813	0.76039
0.79236	0.83123
0.95655	0.83616
0.28361	0.48188
0.038212	0.10887
0.10344	0.057658
0.74796	0.91027
0.089951	0.64925
0.27055	0.12086
0.9857	0.41457
0.6055	0.86398
0.94906	0.63743
0.08604	0.3728
0.13498	0.21911
0.23356	0.042019
0.30399	0.45168
0.049306	0.2247
0.99662	0.73334
0.42731	0.2394
0.99708	0.60628
0.83111	0.94311
0.22932	0.18981
0.9671	0.78737
0.39228	0.76119
0.52271	0.94231
0.47776	0.38799
0.65245	0.71318
0.62987	0.66841
0.79689	0.85197
0.15569	0.090005
0.85998	0.77931
0.17342	0.068623
0.56753	0.94385
0.95888	0.81879
0.11091	0.10119
0.1709	0.011401
0.00041482	0.44294
0.78375	0.84293
0.52497	0.71803
0.34879	0.34522
0.075653	0.22616
0.98926	0.72644
0.55389	0.61748
0.6712	0.71731
0.72837	0.75493
0.95009	0.73492
0.94682	0.91606
0.59435	0.65089
0.95101	0.94993
0.72615	0.66641
0.92156	0.79392
0.35006	0.73767
0.89931	0.69414
0.14962	0.39371
0.24219	0.28548
0.50555	0.90997
0.98107	0.92174
0.44098	0.092033
0.38233	0.0016295
0.38971	0.11969
0.0075806	0.12822
0.39688	0.48596
0.003635	0.27254
0.63662	0.55098
0.081072	0.23255
0.50505	0.62669
0.76416	0.64395
0.77256	0.64995
0.48948	0.87987
0.43087	0.2663
0.96933	0.64163
0.90047	0.68626
0.03677	0.49921
0.98789	0.63076
0.2645	0.035204
0.40103	0.015851
0.091805	0.59075
0.654	0.72037
0.92633	0.57948
0.70243	0.66772
0.41727	0.34929
0.81505	0.96826
0.56682	0.53305
0.84188	0.63497
0.18989	0.45263
0.63788	0.56701
0.41123	0.32993
0.37917	0.027441
0.64984	0.97703
0.28406	0.028844
0.82304	0.72331
0.51689	0.79417
0.36811	0.41208
0.38613	0.038717
0.76459	0.602
0.29441	0.91852
0.60523	0.666
0.89032	0.84142
0.69092	0.52258
0.399	0.095884
0.92917	0.66506
0.59785	0.59488
0.19237	0.028872
0.24436	0.20563
0.27835	0.28684
0.76639	0.59513
0.74504	0.98788
0.31111	0.87542
0.6979	0.68878
0.16908	0.23269
0.88742	0.87548
0.028345	0.35168
0.45565	0.18939
0.0078893	0.18977
0.24024	0.079776
0.20354	0.063877
0.58116	0.93723
0.36057	0.048701
0.89166	0.96478
0.85816	0.75531
0.35359	0.45041
0.35116	0.34132
0.93964	0.8941
0.21392	0.20136
0.30257	0.33726
0.53463	0.90921
0.14343	0.4736
0.43658	0.47147
0.47667	0.14171
0.64226	0.72254
0.50451	0.72685
0.59785	0.95833
0.43468	0.24691
0.35662	0.06274
0.46018	0.36593
0.31768	0.30678
0.57072	0.78936
0.61852	0.86524
0.057731	0.22936
0.33903	0.017569
0.02165	0.59096
0.82746	0.5187
0.3421	0.26943
0.7579	0.75047
0.92658	0.70856
0.87714	0.72742
0.28483	0.023028
0.23375	0.13249
0.075738	0.0084709
0.35535	0.19682
0.38198	0.25188
0.98251	0.71915
0.44492	0.899
0.45147	0.020602
0.45215	0.13877
0.83297	0.76249
0.22781	0.1676
0.20814	0.019084
0.85551	0.58521
0.64492	0.5883
0.15303	0.49729
0.31874	0.15486
0.95237	0.29623
0.79979	0.9769
0.33146	0.010863
0.45837	0.0024905
0.50383	0.53061
0.1348	0.073707
0.10478	0.12628
0.95148	0.91433
0.55174	0.51222
0.44921	0.37926
0.97609	0.63599
0.82425	0.68012
0.32148	0.44077
0.72012	0.68447
0.75599	0.98146
0.7514	0.59375
0.67812	0.82339
0.82597	0.63202
0.51799	0.67005
0.74965	0.67515
0.76724	0.6322
0.71664	0.75875
0.016443	0.49236
0.86319	0.84896
0.059211	0.28395
0.71166	0.56973
0.72966	0.6297
0.077293	0.13983
0.68316	0.83106
0.66742	0.57066
0.061518	0.38693
0.38314	0.26232
0.59575	0.51136
0.59366	0.65897
0.93905	0.77652
0.8968	0.086941
0.7727	0.80145
0.00197	0.48134
0.0030198	0.48991
0.8166	0.9715
0.71999	0.96104
0.18563	0.12453
0.90815	0.71142
0.54076	0.80902
0.073397	0.06279
0.49273	0.1967
0.032429	0.090165
0.53588	0.14797
0.86052	0.65878
0.83775	0.87764
0.25001	0.49825
0.070813	0.35725
0.34697	0.013546
0.21522	0.25725
0.58625	0.98932
0.84837	0.85547
0.59944	0.1175
0.87588	0.7062
0.70373	0.96237
0.45891	0.1914
0.79856	0.64845
0.96297	0.58043
0.20575	0.10643
0.27001	0.43877
0.49299	0.82312
0.7914	0.75788
0.20539	0.086492
0.11727	0.26914
0.64468	0.88322
0.94075	0.74662
0.89734	0.72279
0.32272	0.16995
0.3993	0.11551
0.31787	0.030296
0.9351	0.9409
0.39558	0.2132
0.88949	0.52739
0.018046	0.26931
0.53429	0.96971
0.60443	0.76668
0.3563	0.071008
0.98318	0.51709
0.60086	0.62695
0.84281	0.9536
0.12318	0.099304
0.25967	0.49332
0.55394	0.62287
0.93625	0.62681
0.040724	0.40144
0.53756	0.6398
0.12721	0.3094
0.81761	0.64081
0.71705	0.23128
0.28194	0.19818
0.1572	0.15682
0.50787	0.83065
0.91869	0.86765
0.57017	0.99082
0.76258	0.89053
0.83921	0.73979
0.7918	0.65147
0.22782	0.20636
0.88005	0.89348
0.54351	0.64039
0.75648	0.90303
0.59924	0.95067
0.93023	0.89932
0.24464	0.23143
0.63768	0.68999
0.59281	0.80019
0.59955	0.58545
0.62503	0.86203
0.27304	0.42005
0.5565	0.88569
0.77163	0.91367
0.7461	0.59063
0.6992	0.82925
0.9735	0.89639
0.14288	0.20579
0.35126	0.3724
0.94071	0.59314
0.49493	0.063598
0.74833	0.72547
0.62099	0.75427
0.3987	0.28689
0.53466	0.57751
0.31322	0.16317
0.031196	0.43695
0.050577	0.34074
0.10322	0.3966
0.39868	0.48563
0.24725	0.43413
0.98794	0.70577
0.29719	0.16537
0.028503	0.12233
0.37886	0.16542
0.11271	0.34109
0.23079	0.49696
0.56731	0.85317
0.68927	0.98207
0.70255	0.84372
0.63362	0.5737
0.061976	0.36758
0.74761	0.63123
0.75433	0.93971
0.38388	0.20851
0.29648	0.051092
0.39133	0.2615
0.89314	0.26088
0.038887	0.72715
0.55411	0.84986
0.70539	0.63462
0.22327	0.43865
0.10956	0.18623
0.0067982	0.94593
0.15025	0.20931
0.21148	0.35626
0.82261	0.98472
0.24377	0.48297
0.066421	0.48139
0.67075	0.98003
0.73382	0.78943
0.67469	0.98177
0.27655	0.2985
0.70763	0.64398
0.085526	0.46915
0.029112	0.23332
0.081112	0.059604
0.57825	0.59059
0.98308	0.82528
0.56427	0.82872
0.38645	0.018463
0.011403	0.20874
0.94527	0.5168
0.087143	0.28423
0.39904	0.11669
0.038376	0.3779
0.90243	0.58204
0.9118	0.51314
0.4297	0.18813
0.68973	0.58135
0.14609	0.39448
0.92246	0.59647
0.42108	0.86657
0.19507	0.86395
0.95648	0.80468
0.90789	0.70463
0.46802	0.15245
0.29562	0.059272
0.62715	0.99384
0.44694	0.06831
0.57503	0.6251
0.6224	0.91072
0.96161	0.84635
0.18244	0.22508
0.89569	0.64462
0.33931	0.45676
0.64193	0.95928
0.25968	0.13855
0.95043	0.51306
0.35697	0.22305
0.28081	0.45825
0.91514	0.86178
0.79924	0.93947
0.65972	0.97833
0.22763	0.26862
0.63258	0.57439
0.67068	0.63419
0.20361	0.016971
0.85402	0.13932
0.51405	0.87842
0.99399	0.89363
0.4769	0.19594
0.50266	0.89766
0.71332	0.5427
0.17012	0.03835
0.74011	0.63362
0.56817	0.63087
0.1099	0.35604
0.036152	0.3449
0.77153	0.90874
0.76482	0.93312
0.34639	0.12725
0.64381	0.60252
0.34454	0.293
0.64647	0.51876
0.10849	0.29366
0.63182	0.974
0.54874	0.56662
0.032732	0.12205
0.0010077	0.075436
0.31684	0.48796
0.46074	0.39669
0.018233	0.36501
0.0012552	0.32749
0.62762	0.62553
0.49767	0.18503
0.27961	0.246
0.51759	0.64635
0.42226	0.35835
0.4873	0.3032
0.71225	0.73379
0.70271	0.77734
0.98591	0.78313
0.8909	0.58767
0.33042	0.057639
0.91908	0.95117
0.82613	0.87324
0.057928	0.67566
0.95797	0.99755
0.60229	0.56785
0.81765	0.58365
0.90251	0.92818
0.99255	0.796
0.97649	0.65846
0.005415	0.01624
0.31038	0.36301
0.342	0.05647
0.67579	0.67082
0.063597	0.029957
0.3835	0.3687
0.44631	0.0050147
0.28738	0.38351
0.3285	0.20335
0.16424	0.20687
0.25362	0.43294
0.93272	0.89354
0.51514	0.52277
0.2682	0.35591
0.67065	0.97123
0.77564	0.59878
0.87781	0.95481
0.41536	0.031944
0.14617	0.087269
0.21046	0.49129
0.42975	0.34
0.8818	0.88763
0.61541	0.71681
0.35765	0.49642
0.9918	0.55948
0.92867	0.80647
0.51799	0.75264
0.30867	0.15866
0.95914	0.74003
0.23723	0.45211
0.075689	0.27282
0.82565	0.99898
0.56048	0.12263
0.26502	0.090211
0.89467	0.71858
0.96626	0.0082268
0.7013	0.61924
0.72831	0.89913
0.19084	0.81636
0.8319	0.74761
0.34956	0.19651
0.16096	0.44224
0.10103	0.45202
0.5262	0.58369
0.83356	0.77353
0.31125	0.046046
0.85286	0.70102
0.24886	0.13705
0.9053	0.56167
0.22034	0.28974
0.85805	0.80622
0.28432	0.28936
0.5489	0.99956
0.79989	0.53068
0.17802	0.649
0.57333	0.97285
0.50366	0.53382
0.68183	0.8256
0.059274	0.47115
0.13285	0.42052
0.011946	0.23103
0.73145	0.71511
0.725	0.48865
0.67487	0.75611
0.94041	0.62114
0.81869	0.76077
0.10953	0.34883
0.0090716	0.17142
0.3659	0.202
0.37678	0.3397
0.53762	0.9939
0.79642	0.83251
0.32919	0.23936
0.96431	0.80706
0.059138	0.35466
0.36853	0.036435
0.69194	0.76895
0.61997	0.72466
0.45161	0.21867
0.21818	0.39648
0.33976	0.07407
0.85911	0.63841
0.49426	0.4069
0.79211	0.80105
0.63972	0.72769
0.29147	0.086344
0.80671	0.52222
0.037799	0.087238
0.094301	0.038129
0.78713	0.82649
0.096184	0.34565
0.44586	0.33051
0.37215	0.38821
0.53556	0.59889
0.58209	0.61059
0.72376	0.92282
0.65446	0.87922
0.90045	0.50373
0.72226	0.67452
0.80455	0.50984
0.846	0.89627
0.5653	0.82141
0.19431	0.48939
0.6124	0.71214
0.7559	0.71865
0.35385	0.41341
0.39995	0.27013
0.71747	0.60944
0.98865	0.92364
0.29679	0.24643
0.74761	0.53721
0.8457	0.95746
0.95857	0.88925
0.75427	0.63018
0.83814	0.49326
0.88709	0.76124
0.39757	0.29315
0.74849	0.56988
0.70591	0.90643
0.29372	0.32343
0.013127	0.74595
0.17203	0.27113
0.095875	0.031583
0.47461	0.28022
0.53257	0.70655
0.069734	0.49237
0.59866	0.6104
0.14221	0.31782
0.53256	0.67659
0.65789	0.95299
0.57615	0.57708
0.25298	0.54189
0.75559	0.94886
0.82587	0.79254
0.11824	0.33857
0.33488	0.42212
0.92994	0.57963
0.032661	0.37022
0.51127	0.99606
0.057378	0.25114
0.67005	0.77472
0.96369	0.77562
0.64965	0.6742
0.62255	0.76298
0.11848	0.20882
0.66195	0.5536
0.015889	0.3391
0.87695	0.79563
0.387	0.99478
0.18581	0.33266
0.53736	0.76925
0.89348	0.87321
0.59925	0.67846
0.91256	0.38367
0.81222	0.83503
0.53321	0.74101
0.70784	0.12829
0.52581	0.88208
0.27251	0.25668
0.061377	0.29472
0.67735	0.48278
0.42476	0.066782
0.62325	0.5329
0.15923	0.065032
0.50078	0.14889
0.7359	0.50054
0.23463	0.0068108
0.2178	0.49447
0.004402	0.89493
0.087968	0.20245
0.94078	0.54322
0.075793	0.030269
0.053466	0.20191
0.53581	0.96556
0.45794	0.45207
0.65954	0.53859
0.16036	0.59366
0.86663	0.76918
0.94304	0.69674
0.81316	0.7726
0.31919	0.67206
0.85953	0.78588
0.0055977	0.82279
0.9942	0.68632
0.12699	0.18993
0.51717	0.80475
0.95606	0.81854
0.3933	0.3845
0.38836	0.25461
0.87977	0.69542
0.53613	0.52957
0.010328	0.56678
0.71481	0.92067
0.11624	0.024514
0.40213	0.25421
0.048588	0.15513
0.87548	0.86777
0.56388	0.65113
0.12511	0.17548
0.784	0.66366
0.84187	0.50289
0.77831	0.69587
0.077769	0.26239
0.6678	0.94424
0.67506	0.96694
0.99783	0.73279
0.91691	0.53201
0.81436	0.53019
0.33951	0.34817
0.17763	0.42855
0.57188	0.71957
0.14084	0.40842
0.32945	0.41948
0.060531	0.12268
0.66282	0.96732
0.83691	0.61221
0.47487	0.10987
0.28467	0.27286
0.49098	0.10915
0.33472	0.3832
0.21378	0.35001
0.57594	0.76746
0.35174	0.25356
0.80656	0.75582
0.69075	0.95194
0.64783	0.77044
0.15158	0.42835
0.64735	0.60705
0.73729	0.83199
0.47453	0.41853
0.17021	0.26314
0.478	0.05425
0.82853	0.7466
0.41334	0.24742
0.80012	0.81299
0.78088	0.95187
0.19218	0.20872
0.40509	0.69908
0.97027	0.74531
0.80937	0.52713
0.13203	0.17233
0.4056	0.43313
0.85821	0.75725
0.66367	0.74435
0.22	0.2447
0.98152	0.57455
0.96504	0.84211
0.049015	0.92934
0.72779	0.53013
0.14035	0.42155
0.92363	0.55207
0.44077	0.28853
0.43441	0.18456
0.90536	0.53368
0.72772	0.89203
0.035581	0.82501
0.61041	0.8227
0.13894	0.23521
0.74435	0.91251
0.5458	0.57823
0.91159	0.93529
0.21652	0.33546
0.3896	0.27409
0.57763	0.92903
0.19603	0.15184
0.82876	0.98256
0.20455	0.42291
0.77423	0.73068
0.86399	0.93416
0.67049	0.87499
0.65896	0.66802
0.85052	0.74812
0.58652	0.84573
0.31121	0.16537
0.10645	0.085913
0.60761	0.8649
0.53946	0.94166
0.71038	0.86325
0.22264	0.07597
0.14823	0.058233
0.77511	0.5984
0.11753	0.45945
0.74238	0.96426
0.39878	0.17645
0.96738	0.86971
0.015899	0.12205
0.046803	0.20176
0.142	0.42101
0.16701	0.32279
0.63148	0.9555
0.87598	0.52959
0.59417	0.59866
0.46798	0.24078
0.19362	0.42262
0.76736	0.57633
0.58987	0.77931
0.31883	0.18294
0.7578	0.51264
0.95359	0.75295
0.82402	0.6813
0.5178	0.80651
0.97117	0.58033
0.38574	0.14516
0.16811	0.33769
0.065437	0.18322
0.42519	0.29625
0.67874	0.87079
0.93727	0.66509
0.60074	0.58289
0.58365	0.62272
0.93715	0.95949
0.84572	0.63809
0.41675	0.080151
0.97362	0.87374
0.9749	0.80832
0.74767	0.48958
0.94871	0.74604
0.43676	0.38483
0.091782	0.44156
0.79046	0.93737
0.98948	0.60404
0.95005	0.49807
0.8922	0.64353
0.18334	0.012617
0.47535	0.010879
0.81872	0.76129
0.29629	0.45788
0.16037	0.03979
0.44518	0.25458
0.5504	0.91801
0.18928	0.44974
0.44966	0.0059963
0.88262	0.53536
0.18115	0.47076
0.59694	0.7102
0.91783	0.89896
0.97452	0.72631
0.064233	0.19088
0.08722	0.17215
0.53928	0.98075
0.56156	0.51165
0.7815	0.81888
0.44105	0.26159
0.066512	0.19282
0.40866	0.39712
0.0082597	0.65786
0.9505	0.56504
0.40321	0.28619
0.74081	0.6536
0.40184	0.13451
0.12671	0.23816
0.1544	0.29052
0.7184	0.86268
0.81001	0.56797
0.70531	0.98456
0.10647	0.49786
0.75304	0.68341
0.44422	0.23248
0.56489	0.92544
0.62599	0.92064
0.11289	0.29681
0.17344	0.10988
0.36844	0.39547
0.79147	0.6371
0.8808	0.91445
0.30489	0.61497
0.25695	0.99807
0.48152	0.15257
0.42796	0.067873
0.50503	0.11569
0.85288	0.53832
0.70277	0.63696
0.00016767	0.8378
0.74912	0.7798
0.093187	0.21654
0.25668	0.34021
0.61162	0.53909
0.064233	0.26847
0.49135	0.22266
0.72419	0.60318
0.71481	0.50296
0.90875	0.68737
0.78564	0.54707
0.12027	0.69921
0.29573	0.1388
0.74577	0.69557
0.57015	0.64036
0.43427	0.30687
0.43498	0.22403
0.18654	0.32006
0.95921	0.86956
0.050486	0.21234
0.47076	0.078345
0.88898	0.69971
0.12104	0.28258
0.46421	0.20987
0.7192	0.89461
0.20607	0.43729
0.01888	0.25844
0.33075	0.37546
0.078095	0.20227
0.24982	0.45656
0.57745	0.86315
0.75767	0.48811
0.16992	0.1433
0.16765	0.46713
0.70498	0.6878
0.65073	0.56518
0.98234	0.50182
0.075513	0.15403
0.32546	0.34459
0.098048	0.19432
0.90775	0.88496
0.10722	0.2159
0.95898	0.56767
0.37096	0.10878
0.63327	0.42598
0.043001	0.46992
0.32726	0.4297
0.72468	0.92813
0.74971	0.73969
0.77476	0.90751
0.7902	0.76263
0.046594	0.24212
0.35633	0.33957
0.71004	0.66273
0.64045	0.50545
0.44309	0.98126
0.20562	0.32934
0.67666	0.97321
0.33164	0.099056
0.80743	0.93835
0.68117	0.55001
0.7041	0.64611
0.47219	0.33295
0.42439	0.31
0.038069	0.36375
0.38535	0.23266
0.12602	0.32631
0.78117	0.73725
0.57476	0.56873
0.82307	0.96382
0.26496	0.15246
0.30033	0.3638
0.1744	0.19719
0.642	0.90155
0.63929	0.65464
0.46098	0.11261
0.97427	0.76305
0.047677	0.26161
0.31478	0.084663
0.82009	0.57276
0.28068	0.19176
0.89651	0.74027
0.21814	0.11227
0.70911	0.88191
0.86946	0.87344
0.6952	0.60363
0.12227	0.44019
0.90991	0.60248
0.63184	0.94645
0.82707	0.73118
0.066812	0.22636
0.43052	0.07436
0.34971	0.37859
0.33374	0.35705
0.64004	0.83084
0.60421	0.56883
0.6689	0.89699
0.03194	0.28039
0.097744	0.13868
0.58364	0.54729
0.53669	0.77128
0.37263	0.16851
0.99734	0.95988
0.10144	0.20984
0.99011	0.72692
0.072238	0.97955
0.25229	0.17872
0.34779	0.28383
0.15933	0.21744
0.6639	0.98102
0.17135	0.020943
0.06915	0.13816
0.16253	0.94271
0.96064	0.72971
0.3911	0.85821
0.11601	0.17762
0.20239	0.37038
0.25531	0.2892
0.96673	0.62205
0.42169	0.47896
0.8522	0.75094
0.084225	0.098877
0.77288	0.92261
0.32044	0.21553
0.17946	0.087036
0.28758	0.40843
0.79152	0.72665
0.70311	0.65584
0.063059	0.22728
0.22389	0.43325
0.72957	0.5013
0.53901	0.42104
0.21505	0.36163
0.58219	0.65638
0.011313	0.93648
0.69412	0.69661
0.43156	0.075504
0.33422	0.17837
0.84514	0.97804
0.023619	0.083119
0.60728	0.92556
0.92599	0.73374
0.83847	0.86905
0.29741	0.40528
0.70743	0.61291
0.7541	0.54483
0.32978	0.28497
0.69194	0.56147
0.14204	0.37199
0.001546	0.89192
0.59483	0.57418
0.39749	0.42056
0.94571	0.52943
0.70022	0.96091
0.51605	0.54178
0.17473	0.36276
0.52648	0.85094
0.25494	0.16531
0.67355	0.94257
0.29692	0.33928
0.34859	0.1913
0.095135	0.15145
0.071793	0.30546
0.079289	0.82138
0.64046	0.89099
0.41156	0.34625
0.0081256	0.29944
0.22987	0.9535
0.034981	0.011314
0.15847	0.48134
0.12497	0.12895
0.44549	0.1367
0.43322	0.40143
0.80219	0.75532
0.32835	0.4293
0.54964	0.49865
0.25961	0.08116
0.07228	0.098516
0.71077	0.90872
0.63031	0.91711
0.99843	0.68733
0.18612	0.40717
0.56166	0.9126
0.32055	0.2093
0.97927	0.85285

## Sheet: data_chunk (2)
0.076488	0.056085
0.28065	0.071752
0.82876	0.68164
0.92221	0.66857
0.16711	0.071638
0.39779	0.90712
0.45311	0.031953
0.18938	0.16623
0.2268	0.10192
0.5638	0.76268
0.47468	0.20246
0.69732	0.533
0.35148	0.17792
0.59786	0.21188
0.26804	0.1332
0.93537	0.88912
0.17394	0.068648
0.020659	0.10734
0.52274	0.25114
0.023464	0.35954
0.047469	0.21125
0.077199	0.053194
0.91892	0.82876
0.83575	0.94113
0.34375	0.45582
0.88528	0.76195
0.14655	0.014655
0.41638	0.30683
0.17189	0.38568
0.82811	0.52764
0.61533	0.89082
0.59919	0.27939
0.92968	0.0034777
0.87179	0.85944
0.22709	0.27437
0.76636	0.85005
0.68864	0.60984
0.58751	0.873
0.64366	0.74971
0.10242	0.0022684
0.65067	0.37356
0.50994	0.59921
0.63865	0.75341
0.89841	0.64544
0.26182	0.0038789
0.63203	0.77455
0.91792	0.84027
0.48609	0.33085
0.72894	0.96938
0.58924	0.54662
0.74602	0.59023
0.36994	0.16446
0.85912	0.54784
0.54177	0.5943
0.20938	0.39926
0.63379	0.65689
0.44358	0.34282
0.9899	0.80419
0.29098	0.33404
0.47351	0.49558
0.44073	0.65641
0.4101	0.048866
0.081453	0.31244
0.85844	0.83165
0.92016	0.74529
0.99016	0.88367
0.23079	0.052698
0.99043	0.94618
0.36353	0.13351
0.81289	0.98861
0.1588	0.29017
0.44052	0.038734
0.44317	0.10097
0.45578	0.65252
0.18145	0.45248
0.61607	0.90355
0.1104	0.29307
0.96029	0.5047
0.95169	0.90656
0.82026	0.97453
0.17548	0.20826
0.55058	0.60172
0.66962	0.9877
0.57631	0.66655
0.552	0.94084
0.7097	0.62116
0.56869	0.64758
0.62922	0.59425
0.55001	0.68026
0.5684	0.62382
0.97786	0.97747
0.5393	0.5778
0.19991	0.31979
0.89235	0.56041
0.025593	0.30505
0.68592	0.89124
0.14004	0.36726
0.62616	0.94653
0.40315	0.23852
0.65837	0.93012
0.087346	0.36269
0.99305	0.79216
0.84397	0.61066
0.81732	0.9629
0.54627	0.64466
0.61768	0.54834
0.81878	0.5216
0.30368	0.28394
0.31826	0.1232
0.17573	0.12284
0.79862	0.79493
0.052914	0.08722
0.050144	0.34121
0.81762	0.80205
0.0012341	0.055187
0.1794	0.38998
0.023968	0.055333
0.48611	0.19252
0.63971	0.79411
0.06492	0.94227
0.47382	0.6395
0.52343	0.51205
0.1743	0.55388
0.93923	0.51906
0.12186	0.2096
0.77936	0.64635
0.3916	0.28676
0.61314	0.86463
0.93332	0.88841
0.42209	0.17371
0.7051	0.57742
0.58724	0.66847
0.78073	0.51326
0.94919	0.97224
0.96518	0.7556
0.18437	0.065562
0.38726	0.27091
0.54373	0.51972
0.72332	0.59458
0.030354	0.9844
0.88154	0.79997
0.11455	0.087841
0.63084	0.77434
0.4904	0.44978
0.47208	0.24084
0.8142	0.84268
0.10452	0.28029
0.10224	0.031129
0.9966	0.83475
0.11293	0.46064
0.86472	0.76132
0.60259	0.60143
0.069903	0.36881
0.63524	0.51221
0.86431	0.61667
0.29107	0.041911
0.75339	0.54199
0.28198	0.2385
0.6289	0.63078
0.67345	0.59527
0.50424	0.99454
0.69208	0.72651
0.78681	0.58944
0.28131	0.081873
0.035105	0.39745
0.80073	0.94574
0.63731	0.92725
0.24316	0.29388
0.24379	0.023995
0.60979	0.64677
0.7077	0.50923
0.27215	0.051096
0.95824	0.59793
0.077038	0.089015
0.76206	0.83352
0.55991	0.8842
0.036884	0.90077
0.68344	0.90586
0.8643	0.68384
0.041254	0.038162
0.89192	0.61856
0.029042	0.32152
0.37838	0.30391
0.59082	0.57706
0.94778	0.76394
0.012431	0.37692
0.92335	0.99339
0.41021	0.3087
0.54871	0.68948
0.85192	0.40842
0.64333	0.7415
0.93427	0.68158
0.63826	0.68307
0.30105	0.33277
0.57581	0.89607
0.4174	0.47788
0.002134	0.20538
0.66463	0.006841
0.81619	0.89359
0.78313	0.77855
0.048102	0.2117
0.074942	0.063468
0.93553	0.95622
0.79923	0.57546
0.7152	0.85663
0.33883	0.19687
0.3482	0.098121
0.28582	0.36114
0.92977	0.25211
0.14606	0.17336
0.12493	0.49725
0.34823	0.24773
0.72959	0.56064
0.35221	0.13278
0.39612	0.17373
0.91652	0.78133
0.30744	0.61355
0.42744	0.12884
0.0085083	0.35313
0.73701	0.96219
0.617	0.95774
0.58789	0.89722
0.87157	0.64814
0.4204	0.29821
0.14823	0.34127
0.26713	0.14886
0.40352	0.40153
0.76187	0.69635
0.18009	0.2106
0.90826	0.55316
0.78694	0.54413
0.66971	0.91944
0.7226	0.65438
0.17837	0.33935
0.8898	0.56867
0.45571	0.020571
0.90167	0.50796
0.80192	0.844
0.95168	0.89671
0.38441	0.14004
0.60675	0.94202
0.9683	0.74154
0.45651	0.22195
0.010728	0.35428
0.13913	0.3602
0.73316	0.80462
0.92125	0.60141
0.21283	0.9637
0.54324	0.97284
0.38832	0.35361
0.48791	0.052131
0.28499	0.40271
0.73662	0.69937
0.5548	0.77734
0.69999	0.74071
0.53476	0.76692
0.97739	0.47045
0.54855	0.50189
0.56008	0.95883
0.70213	0.95614
0.8841	0.86716
0.66147	0.75842
0.72683	0.73401
0.83176	0.97914
0.40877	0.16173
0.48077	0.4174
0.55918	0.84913
0.47024	0.11548
0.83074	0.69253
0.02851	0.25991
0.92884	0.82815
0.94495	0.72926
0.79312	0.38909
0.40733	0.070597
0.60788	0.51783
0.32664	0.1286
0.50453	0.078526
0.11428	0.021818
0.017366	0.11281
0.17875	0.42111
0.90255	0.70861
0.08344	0.47894
0.36086	0.3182
0.45852	0.38977
0.9585	0.58102
0.5411	0.69434
0.13311	0.33784
0.86433	0.74126
0.28471	0.0066564
0.61341	0.39686
0.14988	0.34293
0.85399	0.96362
0.18025	0.046877
0.87207	0.94813
0.9577	0.57782
0.32269	0.30698
0.93376	0.63507
0.30603	0.85221
0.22178	0.04161
0.78559	0.96824
0.72663	0.89065
0.25634	0.14032
0.27458	0.20179
0.79163	0.59976
0.37477	0.36577
0.51911	0.64932
0.24997	0.41874
0.37161	0.62274
0.32725	0.18723
0.61889	0.85422
0.69957	0.59695
0.44591	0.33979
0.47629	0.3926
0.48762	0.275
0.84959	0.78441
0.35637	0.21983
0.071367	0.45254
0.37578	0.49552
0.50105	0.94708
0.8113	0.9482
0.91902	0.67987
0.19192	0.19486
0.9213	0.84574
0.098164	0.081652
0.39409	0.5003
0.23426	0.25142
0.18663	0.87173
0.0058437	0.43885
0.84148	0.54922
0.32203	0.086062
0.53012	0.81149
0.43213	0.2182
0.052213	0.83709
0.99541	0.87893
0.16427	0.30569
0.94351	0.65039
0.16923	0.40055
0.31722	0.49953
0.4774	0.12989
0.30669	0.48882
0.41871	0.17485
0.22758	0.38189
0.68104	0.77738
0.99877	0.93538
0.67987	0.5635
0.5999	0.87316
0.49156	0.24545
0.51356	0.68468
0.54855	0.88291
0.98246	0.86351
0.42134	0.23642
0.49088	0.25142
0.92489	0.88288
0.27156	0.1192
0.28657	0.14292
0.97655	0.79866
0.78794	0.80958
0.44436	0.015441
0.88441	0.34599
0.11234	0.27916
0.3189	0.054843
0.99052	0.55455
0.46478	0.024571
0.39031	0.45715
0.91969	0.73033
0.77449	0.68714
0.8358	0.5673
0.84347	0.74543
0.70498	0.5028
0.55528	0.52687
0.03159	0.28942
0.63894	0.64617
0.21076	0.497
0.50308	0.60731
0.49386	0.46161
0.1805	0.47907
0.76514	0.70221
0.53443	0.81637
0.53452	0.98166
0.44809	0.15956
0.20806	0.36516
0.97294	0.80908
0.33974	0.37912
0.46683	0.3327
0.73862	0.78637
0.29782	0.05463
0.93197	0.53777
0.47345	0.39038
0.89023	0.9623
0.49918	0.2627
0.53663	0.84015
0.73954	0.87961
0.18046	0.099005
0.74813	0.6892
0.39474	0.36477
0.88934	0.56876
0.34924	0.083679
0.32684	0.30368
0.76394	0.67865
0.30157	0.088528
0.41344	0.036495
0.96934	0.94494
0.99001	0.77663
0.10173	0.4102
0.31387	0.049819
0.36908	0.12846
0.76563	0.89255
0.45475	0.3075
0.2886	0.19272
0.35763	0.26174
0.24046	0.41767
0.00061298	0.095749
0.68303	0.85309
0.32068	0.25768
0.16073	0.14045
0.08621	0.33943
0.60668	0.67406
0.33013	0.049879
0.28156	0.037436
0.81968	0.85103
0.013949	0.10395
0.18751	0.19816
0.40649	0.46326
0.16629	0.063742
0.58631	0.64337
0.86649	0.82686
0.40263	0.29946
0.33017	0.47654
0.15783	0.48968
0.89937	0.96932
0.64976	0.80768
0.12508	0.25748
0.83152	0.87763
0.4566	0.44721
0.124	0.40037
0.66507	0.66843
0.43502	0.12729
0.67855	0.77884
0.07872	0.47125
0.86649	0.54607
0.3882	0.38248
0.39168	0.082144
0.52329	0.51762
0.64472	0.75655
0.25851	0.40362
0.093235	0.65201
0.3295	0.44361
0.5739	0.82077
0.48235	0.20901
0.094907	0.14196
0.75262	0.81941
0.074207	0.38253
0.18809	0.13871
0.83675	0.61533
0.92454	0.60453
0.15587	0.091761
0.55081	0.79002
0.060337	0.0051645
0.3048	0.47948
0.22201	0.25021
0.24142	0.24906
0.32994	0.72082
0.79299	0.63544
0.099386	0.29095
0.53039	0.50617
0.77941	0.79633
0.27774	0.47047
0.99231	0.79743
0.99501	0.55823
0.17264	0.02837
0.057871	0.42934
0.058039	0.031838
0.25274	0.017019
0.42954	0.3726
0.96042	0.84372
0.83868	0.62867
0.90493	0.61491
0.032119	0.30908
0.70015	0.79513
0.6813	0.76039
0.79236	0.83123
0.95655	0.83616
0.28361	0.48188
0.038212	0.10887
0.10344	0.057658
0.74796	0.91027
0.089951	0.64925
0.27055	0.12086
0.9857	0.41457
0.6055	0.86398
0.94906	0.63743
0.08604	0.3728
0.13498	0.21911
0.23356	0.042019
0.30399	0.45168
0.049306	0.2247
0.99662	0.73334
0.42731	0.2394
0.99708	0.60628
0.83111	0.94311
0.22932	0.18981
0.9671	0.78737
0.39228	0.76119
0.52271	0.94231
0.47776	0.38799
0.65245	0.71318
0.62987	0.66841
0.79689	0.85197
0.15569	0.090005
0.85998	0.77931
0.17342	0.068623
0.56753	0.94385
0.95888	0.81879
0.11091	0.10119
0.1709	0.011401
0.00041482	0.44294
0.78375	0.84293
0.52497	0.71803
0.34879	0.34522
0.075653	0.22616
0.98926	0.72644
0.55389	0.61748
0.6712	0.71731
0.72837	0.75493
0.95009	0.73492
0.94682	0.91606
0.59435	0.65089
0.95101	0.94993
0.72615	0.66641
0.92156	0.79392
0.35006	0.73767
0.89931	0.69414
0.14962	0.39371
0.24219	0.28548
0.50555	0.90997
0.98107	0.92174
0.44098	0.092033
0.38233	0.0016295
0.38971	0.11969
0.0075806	0.12822
0.39688	0.48596
0.003635	0.27254
0.63662	0.55098
0.081072	0.23255
0.50505	0.62669
0.76416	0.64395
0.77256	0.64995
0.48948	0.87987
0.43087	0.2663
0.96933	0.64163
0.90047	0.68626
0.03677	0.49921
0.98789	0.63076
0.2645	0.035204
0.40103	0.015851
0.091805	0.59075
0.654	0.72037
0.92633	0.57948
0.70243	0.66772
0.41727	0.34929
0.81505	0.96826
0.56682	0.53305
0.84188	0.63497
0.18989	0.45263
0.63788	0.56701
0.41123	0.32993
0.37917	0.027441
0.64984	0.97703
0.28406	0.028844
0.82304	0.72331
0.51689	0.79417
0.36811	0.41208
0.38613	0.038717
0.76459	0.602
0.29441	0.91852
0.60523	0.666
0.89032	0.84142
0.69092	0.52258
0.399	0.095884
0.92917	0.66506
0.59785	0.59488
0.19237	0.028872
0.24436	0.20563
0.27835	0.28684
0.76639	0.59513
0.74504	0.98788
0.31111	0.87542
0.6979	0.68878
0.16908	0.23269
0.88742	0.87548
0.028345	0.35168
0.45565	0.18939
0.0078893	0.18977
0.24024	0.079776
0.20354	0.063877
0.58116	0.93723
0.36057	0.048701
0.89166	0.96478
0.85816	0.75531
0.35359	0.45041
0.35116	0.34132
0.93964	0.8941
0.21392	0.20136
0.30257	0.33726
0.53463	0.90921
0.14343	0.4736
0.43658	0.47147
0.47667	0.14171
0.64226	0.72254
0.50451	0.72685
0.59785	0.95833
0.43468	0.24691
0.35662	0.06274
0.46018	0.36593
0.31768	0.30678
0.57072	0.78936
0.61852	0.86524
0.057731	0.22936
0.33903	0.017569
0.02165	0.59096
0.82746	0.5187
0.3421	0.26943
0.7579	0.75047
0.92658	0.70856
0.87714	0.72742
0.28483	0.023028
0.23375	0.13249
0.075738	0.0084709
0.35535	0.19682
0.38198	0.25188
0.98251	0.71915
0.44492	0.899
0.45147	0.020602
0.45215	0.13877
0.83297	0.76249
0.22781	0.1676
0.20814	0.019084
0.85551	0.58521
0.64492	0.5883
0.15303	0.49729
0.31874	0.15486
0.95237	0.29623
0.79979	0.9769
0.33146	0.010863
0.45837	0.0024905
0.50383	0.53061
0.1348	0.073707
0.10478	0.12628
0.95148	0.91433
0.55174	0.51222
0.44921	0.37926
0.97609	0.63599
0.82425	0.68012
0.32148	0.44077
0.72012	0.68447
0.75599	0.98146
0.7514	0.59375
0.67812	0.82339
0.82597	0.63202
0.51799	0.67005
0.74965	0.67515
0.76724	0.6322
0.71664	0.75875
0.016443	0.49236
0.86319	0.84896
0.059211	0.28395
0.71166	0.56973
0.72966	0.6297
0.077293	0.13983
0.68316	0.83106
0.66742	0.57066
0.061518	0.38693
0.38314	0.26232
0.59575	0.51136
0.59366	0.65897
0.93905	0.77652
0.8968	0.086941
0.7727	0.80145
0.00197	0.48134
0.0030198	0.48991
0.8166	0.9715
0.71999	0.96104
0.18563	0.12453
0.90815	0.71142
0.54076	0.80902
0.073397	0.06279
0.49273	0.1967
0.032429	0.090165
0.53588	0.14797
0.86052	0.65878
0.83775	0.87764
0.25001	0.49825
0.070813	0.35725
0.34697	0.013546
0.21522	0.25725
0.58625	0.98932
0.84837	0.85547
0.59944	0.1175
0.87588	0.7062
0.70373	0.96237
0.45891	0.1914
0.79856	0.64845
0.96297	0.58043
0.20575	0.10643
0.27001	0.43877
0.49299	0.82312
0.7914	0.75788
0.20539	0.086492
0.11727	0.26914
0.64468	0.88322
0.94075	0.74662
0.89734	0.72279
0.32272	0.16995
0.3993	0.11551
0.31787	0.030296
0.9351	0.9409
0.39558	0.2132
0.88949	0.52739
0.018046	0.26931
0.53429	0.96971
0.60443	0.76668
0.3563	0.071008
0.98318	0.51709
0.60086	0.62695
0.84281	0.9536
0.12318	0.099304
0.25967	0.49332
0.55394	0.62287
0.93625	0.62681
0.040724	0.40144
0.53756	0.6398
0.12721	0.3094
0.81761	0.64081
0.71705	0.23128
0.28194	0.19818
0.1572	0.15682
0.50787	0.83065
0.91869	0.86765
0.57017	0.99082
0.76258	0.89053
0.83921	0.73979
0.7918	0.65147
0.22782	0.20636
0.88005	0.89348
0.54351	0.64039
0.75648	0.90303
0.59924	0.95067
0.93023	0.89932
0.24464	0.23143
0.63768	0.68999
0.59281	0.80019
0.59955	0.58545
0.62503	0.86203
0.27304	0.42005
0.5565	0.88569
0.77163	0.91367
0.7461	0.59063
0.6992	0.82925
0.9735	0.89639
0.14288	0.20579
0.35126	0.3724
0.94071	0.59314
0.49493	0.063598
0.74833	0.72547
0.62099	0.75427
0.3987	0.28689
0.53466	0.57751
0.31322	0.16317
0.031196	0.43695
0.050577	0.34074
0.10322	0.3966
0.39868	0.48563
0.24725	0.43413
0.98794	0.70577
0.29719	0.16537
0.028503	0.12233
0.37886	0.16542
0.11271	0.34109
0.23079	0.49696
0.56731	0.85317
0.68927	0.98207
0.70255	0.84372
0.63362	0.5737
0.061976	0.36758
0.74761	0.63123
0.75433	0.93971
0.38388	0.20851
0.29648	0.051092
0.39133	0.2615
0.89314	0.26088
0.038887	0.72715
0.55411	0.84986
0.70539	0.63462
0.22327	0.43865
0.10956	0.18623
0.0067982	0.94593
0.15025	0.20931
0.21148	0.35626
0.82261	0.98472
0.24377	0.48297
0.066421	0.48139
0.67075	0.98003
0.73382	0.78943
0.67469	0.98177
0.27655	0.2985
0.70763	0.64398
0.085526	0.46915
0.029112	0.23332
0.081112	0.059604
0.57825	0.59059
0.98308	0.82528
0.56427	0.82872
0.38645	0.018463
0.011403	0.20874
0.94527	0.5168
0.087143	0.28423
0.39904	0.11669
0.038376	0.3779
0.90243	0.58204
0.9118	0.51314
0.4297	0.18813
0.68973	0.58135
0.14609	0.39448
0.92246	0.59647
0.42108	0.86657
0.19507	0.86395
0.95648	0.80468
0.90789	0.70463
0.46802	0.15245
0.29562	0.059272
0.62715	0.99384
0.44694	0.06831
0.57503	0.6251
0.6224	0.91072
0.96161	0.84635
0.18244	0.22508
0.89569	0.64462
0.33931	0.45676
0.64193	0.95928
0.25968	0.13855
0.95043	0.51306
0.35697	0.22305
0.28081	0.45825
0.91514	0.86178
0.79924	0.93947
0.65972	0.97833
0.22763	0.26862
0.63258	0.57439
0.67068	0.63419
0.20361	0.016971
0.85402	0.13932
0.51405	0.87842
0.99399	0.89363
0.4769	0.19594
0.50266	0.89766
0.71332	0.5427
0.17012	0.03835
0.74011	0.63362
0.56817	0.63087
0.1099	0.35604
0.036152	0.3449
0.77153	0.90874
0.76482	0.93312
0.34639	0.12725
0.64381	0.60252
0.34454	0.293
0.64647	0.51876
0.10849	0.29366
0.63182	0.974
0.54874	0.56662
0.032732	0.12205
0.0010077	0.075436
0.31684	0.48796
0.46074	0.39669
0.018233	0.36501
0.0012552	0.32749
0.62762	0.62553
0.49767	0.18503
0.27961	0.246
0.51759	0.64635
0.42226	0.35835
0.4873	0.3032
0.71225	0.73379
0.70271	0.77734
0.98591	0.78313
0.8909	0.58767
0.33042	0.057639
0.91908	0.95117
0.82613	0.87324
0.057928	0.67566
0.95797	0.99755
0.60229	0.56785
0.81765	0.58365
0.90251	0.92818
0.99255	0.796
0.97649	0.65846
0.005415	0.01624
0.31038	0.36301
0.342	0.05647
0.67579	0.67082
0.063597	0.029957
0.3835	0.3687
0.44631	0.0050147
0.28738	0.38351
0.3285	0.20335
0.16424	0.20687
0.25362	0.43294
0.93272	0.89354
0.51514	0.52277
0.2682	0.35591
0.67065	0.97123
0.77564	0.59878
0.87781	0.95481
0.41536	0.031944
0.14617	0.087269
0.21046	0.49129
0.42975	0.34
0.8818	0.88763
0.61541	0.71681
0.35765	0.49642
0.9918	0.55948
0.92867	0.80647
0.51799	0.75264
0.30867	0.15866
0.95914	0.74003
0.23723	0.45211
0.075689	0.27282
0.82565	0.99898
0.56048	0.12263
0.26502	0.090211
0.89467	0.71858
0.96626	0.0082268
0.7013	0.61924
0.72831	0.89913
0.19084	0.81636
0.8319	0.74761
0.34956	0.19651
0.16096	0.44224
0.10103	0.45202
0.5262	0.58369
0.83356	0.77353
0.31125	0.046046
0.85286	0.70102
0.24886	0.13705
0.9053	0.56167
0.22034	0.28974
0.85805	0.80622
0.28432	0.28936
0.5489	0.99956
0.79989	0.53068
0.17802	0.649
0.57333	0.97285
0.50366	0.53382
0.68183	0.8256
0.059274	0.47115
0.13285	0.42052
0.011946	0.23103
0.73145	0.71511
0.725	0.48865
0.67487	0.75611
0.94041	0.62114
0.81869	0.76077
0.10953	0.34883
0.0090716	0.17142
0.3659	0.202
0.37678	0.3397
0.53762	0.9939
0.79642	0.83251
0.32919	0.23936
0.96431	0.80706
0.059138	0.35466
0.36853	0.036435
0.69194	0.76895
0.61997	0.72466
0.45161	0.21867
0.21818	0.39648
0.33976	0.07407
0.85911	0.63841
0.49426	0.4069
0.79211	0.80105
0.63972	0.72769
0.29147	0.086344
0.80671	0.52222
0.037799	0.087238
0.094301	0.038129
0.78713	0.82649
0.096184	0.34565
0.44586	0.33051
0.37215	0.38821
0.53556	0.59889
0.58209	0.61059
0.72376	0.92282
0.65446	0.87922
0.90045	0.50373
0.72226	0.67452
0.80455	0.50984
0.846	0.89627
0.5653	0.82141
0.19431	0.48939
0.6124	0.71214
0.7559	0.71865
0.35385	0.41341
0.39995	0.27013
0.71747	0.60944
0.98865	0.92364
0.29679	0.24643
0.74761	0.53721
0.8457	0.95746
0.95857	0.88925
0.75427	0.63018
0.83814	0.49326
0.88709	0.76124
0.39757	0.29315
0.74849	0.56988
0.70591	0.90643
0.29372	0.32343
0.013127	0.74595
0.17203	0.27113
0.095875	0.031583
0.47461	0.28022
0.53257	0.70655
0.069734	0.49237
0.59866	0.6104
0.14221	0.31782
0.53256	0.67659
0.65789	0.95299
0.57615	0.57708
0.25298	0.54189
0.75559	0.94886
0.82587	0.79254
0.11824	0.33857
0.33488	0.42212
0.92994	0.57963
0.032661	0.37022
0.51127	0.99606
0.057378	0.25114
0.67005	0.77472
0.96369	0.77562
0.64965	0.6742
0.62255	0.76298
0.11848	0.20882
0.66195	0.5536
0.015889	0.3391
0.87695	0.79563
0.387	0.99478
0.18581	0.33266
0.53736	0.76925
0.89348	0.87321
0.59925	0.67846
0.91256	0.38367
0.81222	0.83503
0.53321	0.74101
0.70784	0.12829
0.52581	0.88208
0.27251	0.25668
0.061377	0.29472
0.67735	0.48278
0.42476	0.066782
0.62325	0.5329
0.15923	0.065032
0.50078	0.14889
0.7359	0.50054
0.23463	0.0068108
0.2178	0.49447
0.004402	0.89493
0.087968	0.20245
0.94078	0.54322
0.075793	0.030269
0.053466	0.20191
0.53581	0.96556
0.45794	0.45207
0.65954	0.53859
0.16036	0.59366
0.86663	0.76918
0.94304	0.69674
0.81316	0.7726
0.31919	0.67206
0.85953	0.78588
0.0055977	0.82279
0.9942	0.68632
0.12699	0.18993
0.51717	0.80475
0.95606	0.81854
0.3933	0.3845
0.38836	0.25461
0.87977	0.69542
0.53613	0.52957
0.010328	0.56678
0.71481	0.92067
0.11624	0.024514
0.40213	0.25421
0.048588	0.15513
0.87548	0.86777
0.56388	0.65113
0.12511	0.17548
0.784	0.66366
0.84187	0.50289
0.77831	0.69587
0.077769	0.26239
0.6678	0.94424
0.67506	0.96694
0.99783	0.73279
0.91691	0.53201
0.81436	0.53019
0.33951	0.34817
0.17763	0.42855
0.57188	0.71957
0.14084	0.40842
0.32945	0.41948
0.060531	0.12268
0.66282	0.96732
0.83691	0.61221
0.47487	0.10987
0.28467	0.27286
0.49098	0.10915
0.33472	0.3832
0.21378	0.35001
0.57594	0.76746
0.35174	0.25356
0.80656	0.75582
0.69075	0.95194
0.64783	0.77044
0.15158	0.42835
0.64735	0.60705
0.73729	0.83199
0.47453	0.41853
0.17021	0.26314
0.478	0.05425
0.82853	0.7466
0.41334	0.24742
0.80012	0.81299
0.78088	0.95187
0.19218	0.20872
0.40509	0.69908
0.97027	0.74531
0.80937	0.52713
0.13203	0.17233
0.4056	0.43313
0.85821	0.75725
0.66367	0.74435
0.22	0.2447
0.98152	0.57455
0.96504	0.84211
0.049015	0.92934
0.72779	0.53013
0.14035	0.42155
0.92363	0.55207
0.44077	0.28853
0.43441	0.18456
0.90536	0.53368
0.72772	0.89203
0.035581	0.82501
0.61041	0.8227
0.13894	0.23521
0.74435	0.91251
0.5458	0.57823
0.91159	0.93529
0.21652	0.33546
0.3896	0.27409
0.57763	0.92903
0.19603	0.15184
0.82876	0.98256
0.20455	0.42291
0.77423	0.73068
0.86399	0.93416
0.67049	0.87499
0.65896	0.66802
0.85052	0.74812
0.58652	0.84573
0.31121	0.16537
0.10645	0.085913
0.60761	0.8649
0.53946	0.94166
0.71038	0.86325
0.22264	0.07597
0.14823	0.058233
0.77511	0.5984
0.11753	0.45945
0.74238	0.96426
0.39878	0.17645
0.96738	0.86971
0.015899	0.12205
0.046803	0.20176
0.142	0.42101
0.16701	0.32279
0.63148	0.9555
0.87598	0.52959
0.59417	0.59866
0.46798	0.24078
0.19362	0.42262
0.76736	0.57633
0.58987	0.77931
0.31883	0.18294
0.7578	0.51264
0.95359	0.75295
0.82402	0.6813
0.5178	0.80651
0.97117	0.58033
0.38574	0.14516
0.16811	0.33769
0.065437	0.18322
0.42519	0.29625
0.67874	0.87079
0.93727	0.66509
0.60074	0.58289
0.58365	0.62272
0.93715	0.95949
0.84572	0.63809
0.41675	0.080151
0.97362	0.87374
0.9749	0.80832
0.74767	0.48958
0.94871	0.74604
0.43676	0.38483
0.091782	0.44156
0.79046	0.93737
0.98948	0.60404
0.95005	0.49807
0.8922	0.64353
0.18334	0.012617
0.47535	0.010879
0.81872	0.76129
0.29629	0.45788
0.16037	0.03979
0.44518	0.25458
0.5504	0.91801
0.18928	0.44974
0.44966	0.0059963
0.88262	0.53536
0.18115	0.47076
0.59694	0.7102
0.91783	0.89896
0.97452	0.72631
0.064233	0.19088
0.08722	0.17215
0.53928	0.98075
0.56156	0.51165
0.7815	0.81888
0.44105	0.26159
0.066512	0.19282
0.40866	0.39712
0.0082597	0.65786
0.9505	0.56504
0.40321	0.28619
0.74081	0.6536
0.40184	0.13451
0.12671	0.23816
0.1544	0.29052
0.7184	0.86268
0.81001	0.56797
0.70531	0.98456
0.10647	0.49786
0.75304	0.68341
0.44422	0.23248
0.56489	0.92544
0.62599	0.92064
0.11289	0.29681
0.17344	0.10988
0.36844	0.39547
0.79147	0.6371
0.8808	0.91445
0.30489	0.61497
0.25695	0.99807
0.48152	0.15257
0.42796	0.067873
0.50503	0.11569
0.85288	0.53832
0.70277	0.63696
0.00016767	0.8378
0.74912	0.7798
0.093187	0.21654
0.25668	0.34021
0.61162	0.53909
0.064233	0.26847
0.49135	0.22266
0.72419	0.60318
0.71481	0.50296
0.90875	0.68737
0.78564	0.54707
0.12027	0.69921
0.29573	0.1388
0.74577	0.69557
0.57015	0.64036
0.43427	0.30687
0.43498	0.22403
0.18654	0.32006
0.95921	0.86956
0.050486	0.21234
0.47076	0.078345
0.88898	0.69971
0.12104	0.28258
0.46421	0.20987
0.7192	0.89461
0.20607	0.43729
0.01888	0.25844
0.33075	0.37546
0.078095	0.20227
0.24982	0.45656
0.57745	0.86315
0.75767	0.48811
0.16992	0.1433
0.16765	0.46713
0.70498	0.6878
0.65073	0.56518
0.98234	0.50182
0.075513	0.15403
0.32546	0.34459
0.098048	0.19432
0.90775	0.88496
0.10722	0.2159
0.95898	0.56767
0.37096	0.10878
0.63327	0.42598
0.043001	0.46992
0.32726	0.4297
0.72468	0.92813
0.74971	0.73969
0.77476	0.90751
0.7902	0.76263
0.046594	0.24212
0.35633	0.33957
0.71004	0.66273
0.64045	0.50545
0.44309	0.98126
0.20562	0.32934
0.67666	0.97321
0.33164	0.099056
0.80743	0.93835
0.68117	0.55001
0.7041	0.64611
0.47219	0.33295
0.42439	0.31
0.038069	0.36375
0.38535	0.23266
0.12602	0.32631
0.78117	0.73725
0.57476	0.56873
0.82307	0.96382
0.26496	0.15246
0.30033	0.3638
0.1744	0.19719
0.642	0.90155
0.63929	0.65464
0.46098	0.11261
0.97427	0.76305
0.047677	0.26161
0.31478	0.084663
0.82009	0.57276
0.28068	0.19176
0.89651	0.74027
0.21814	0.11227
0.70911	0.88191
0.86946	0.87344
0.6952	0.60363
0.12227	0.44019
0.90991	0.60248
0.63184	0.94645
0.82707	0.73118
0.066812	0.22636
0.43052	0.07436
0.34971	0.37859
0.33374	0.35705
0.64004	0.83084
0.60421	0.56883
0.6689	0.89699
0.03194	0.28039
0.097744	0.13868
0.58364	0.54729
0.53669	0.77128
0.37263	0.16851
0.99734	0.95988
0.10144	0.20984
0.99011	0.72692
0.072238	0.97955
0.25229	0.17872
0.34779	0.28383
0.15933	0.21744
0.6639	0.98102
0.17135	0.020943
0.06915	0.13816
0.16253	0.94271
0.96064	0.72971
0.3911	0.85821
0.11601	0.17762
0.20239	0.37038
0.25531	0.2892
0.96673	0.62205
0.42169	0.47896
0.8522	0.75094
0.084225	0.098877
0.77288	0.92261
0.32044	0.21553
0.17946	0.087036
0.28758	0.40843
0.79152	0.72665
0.70311	0.65584
0.063059	0.22728
0.22389	0.43325
0.72957	0.5013
0.53901	0.42104
0.21505	0.36163
0.58219	0.65638
0.011313	0.93648
0.69412	0.69661
0.43156	0.075504
0.33422	0.17837
0.84514	0.97804
0.023619	0.083119
0.60728	0.92556
0.92599	0.73374
0.83847	0.86905
0.29741	0.40528
0.70743	0.61291
0.7541	0.54483
0.32978	0.28497
0.69194	0.56147
0.14204	0.37199
0.001546	0.89192
0.59483	0.57418
0.39749	0.42056
0.94571	0.52943
0.70022	0.96091
0.51605	0.54178
0.17473	0.36276
0.52648	0.85094
0.25494	0.16531
0.67355	0.94257
0.29692	0.33928
0.34859	0.1913
0.095135	0.15145
0.071793	0.30546
0.079289	0.82138
0.64046	0.89099
0.41156	0.34625
0.0081256	0.29944
0.22987	0.9535
0.034981	0.011314
0.15847	0.48134
0.12497	0.12895
0.44549	0.1367
0.43322	0.40143
0.80219	0.75532
0.32835	0.4293
0.54964	0.49865
0.25961	0.08116
0.07228	0.098516
0.71077	0.90872
0.63031	0.91711
0.99843	0.68733
0.18612	0.40717
0.56166	0.9126
0.32055	0.2093
0.97927	0.85285

## Sheet: data_chunk (3)
0.19806	0.23888
0.29433	0.4308
0.98977	0.56575
0.0017655	0.80941
0.089938	0.26973
0.91722	0.87034
0.018123	0.24542
0.91966	0.60165
0.031599	0.26632
0.94643	0.60324
0.93406	0.65444
0.86268	0.5922
0.25247	0.14546
0.049791	0.92377
0.056993	0.82756
0.74487	0.80522
0.041899	0.70062
0.43059	0.23226
0.10804	0.31876
0.12563	0.20685
0.46124	0.9743
0.76948	0.75942
0.16524	0.44522
0.18691	0.093558
0.22545	0.075837
0.90151	0.89213
0.63008	0.52806
0.6724	0.89841
0.66252	0.92792
0.85463	0.82094
0.66356	0.74826
0.33295	0.39313
0.94393	0.7968
0.35674	0.39285
0.48236	0.44174
0.39281	0.98353
0.12485	0.40309
0.4784	0.29576
0.24173	0.42986
0.69345	0.73416
0.62383	0.6148
0.57821	0.5825
0.34629	0.16801
0.11504	0.47445
0.5282	0.46689
0.67204	0.72488
0.0069707	0.537
0.13719	0.40446
0.99681	0.85139
0.57849	0.64066
0.91859	0.72316
0.42704	0.33573
0.79015	0.67563
0.19181	0.14326
0.2395	0.14481
0.78586	0.69474
0.059114	0.042945
0.8749	0.67775
0.00062902	0.85635
0.56182	0.93751
0.41376	0.11432
0.029187	0.18073
0.88228	0.94111
0.86262	0.51768
0.79728	0.67941
0.090084	0.33018
0.35774	0.4561
0.089237	0.10674
0.90011	0.78316
0.37881	0.21981
0.48839	0.46028
0.084272	0.21354
0.014943	0.81059
0.14931	0.17437
0.1224	0.070663
0.88431	0.81377
0.84073	0.52128
0.039977	0.19008
0.55501	0.70577
0.87521	0.65208
0.55603	0.61498
0.00033472	0.9545
0.67137	0.77359
0.054148	0.42132
0.040859	0.17232
0.87245	0.47852
0.97511	0.60376
0.011747	0.55119
0.72059	0.80018
0.11202	0.138
0.42078	0.43771
0.78445	0.58164
0.39409	0.23449
0.046074	0.32894
0.76558	0.65474
0.026286	0.96071
0.03699	0.38491
0.041245	0.0076589
0.74084	0.60199
0.31838	0.2671
0.77394	0.65088
0.15956	0.034333
0.058085	0.47262
0.46404	0.0070092
0.85944	0.24304
0.7924	0.47784
0.84521	0.87409
0.21178	0.26292
0.072081	0.22558
0.39342	0.21174
0.54574	0.55623
0.9326	0.77424
0.39065	0.15026
0.25233	0.28458
0.88284	0.90599
0.86738	0.75506
0.37497	0.32077
0.23169	0.066867
0.11993	0.45528
0.46468	0.090708
0.27776	0.027623
0.891	0.56202
0.039988	0.45731
0.3134	0.30344
0.94408	0.78467
0.90798	0.79421
0.7627	0.60167
0.40533	0.35215
0.22264	0.0060272
0.3454	0.05892
0.56639	0.67789
0.97283	0.83777
0.22534	0.11782
0.19752	0.28703
0.31821	0.31906
0.87349	0.93553
0.12535	0.91343
0.98682	0.76094
0.84079	0.46519
0.65401	0.91928
0.65758	0.6544
0.29131	0.22327
0.3074	0.21062
0.87451	0.73349
0.7469	0.82099
0.60062	0.47328
0.024164	0.050109
0.62219	0.5804
0.93547	0.55469
0.7381	0.68678
0.8669	0.46623
0.17128	0.090283
0.8364	0.54386
0.0080296	0.87957
0.18941	0.26349
0.79458	0.91626
0.54789	0.66833
0.57411	0.46476
0.066342	0.40321
0.68231	0.54343
0.79086	0.67664
0.78681	0.61628
0.56208	0.030724
0.81839	0.63434
0.2618	0.28087
0.2796	0.18831
0.41036	0.13277
0.15719	0.20355
0.21513	0.18242
0.97078	0.52776
0.011468	0.15221
0.65986	0.92786
0.51552	0.44922
0.71004	0.74476
0.95322	0.90532
0.048637	0.88281
0.16907	0.47703
0.27638	0.31144
0.033709	0.21853
0.73568	0.91772
0.56238	0.78886
0.86738	0.67716
0.31045	0.32246
0.041065	0.39579
0.23696	0.17717
0.14067	0.10306
0.012676	0.020476
0.23953	0.20077
0.0348	0.7376
0.29811	0.24337
0.28578	0.35414
0.33332	0.049541
0.2232	0.60536
0.52442	0.97914
0.28277	0.36141
0.322	0.037282
0.86205	0.46631
0.76055	0.69517
0.46339	0.27041
0.66538	0.86313
0.57855	0.17816
0.7409	0.91266
0.73883	0.80309
0.95776	0.74127
0.36941	0.32147
0.54279	0.56392
0.65851	0.63084
0.88768	0.50378
0.3554	0.21907
0.39942	0.11141
0.99811	0.63072
0.54409	0.60957
0.44658	0.088804
0.89287	0.92726
0.71687	0.7652
0.91925	0.66227
0.047015	0.47523
0.034303	0.26329
0.10253	0.2163
0.40671	0.37897
0.99049	0.73046
0.090364	0.3527
0.15247	0.77143
0.84806	0.50054
0.29902	0.23415
0.033027	0.38202
0.85929	0.54412
0.32701	0.042338
0.070943	0.51624
0.093302	0.4544
0.86752	0.67686
0.28294	0.30071
0.14875	0.39767
0.33938	0.25299
0.14071	0.35941
0.83322	0.60303
0.066132	0.47386
0.63814	0.74784
0.85105	0.46107
0.4115	0.027087
0.13432	0.22343
0.6146	0.72155
0.16049	0.20139
0.87308	0.82499
0.28835	0.070719
0.43478	0.30387
0.77634	0.72809
0.42222	0.093814
0.4569	0.14165
0.0080645	0.73217
0.68185	0.70108
0.82311	0.46327
0.28544	0.23105
0.5801	0.80328
0.74964	0.68391
0.39955	0.2423
0.47228	0.3053
0.66939	0.97356
0.89896	0.7009
0.5624	0.75254
0.771	0.80724
0.10831	0.017636
0.70928	0.70828
0.35922	0.073438
0.91142	0.15708
0.44333	0.31195
0.96879	0.87692
0.14692	0.19725
0.38231	0.54223
0.61063	0.52213
0.89919	0.46193
0.19877	0.39907
0.19795	0.15041
0.77244	0.53669
0.42612	0.44325
0.36431	0.19106
0.23772	0.39212
0.02758	0.71102
0.94178	0.82598
0.27137	0.83948
0.25388	0.34888
0.055469	0.90231
0.67011	0.68517
0.038215	0.12649
0.71566	0.52351
0.69712	0.56593
0.87748	0.84176
0.57534	0.47703
0.22392	0.46922
0.72811	0.80712
0.34405	0.091643
0.99081	0.88101
0.35166	0.20123
0.46045	0.97895
0.47345	0.98217
0.659	0.72941
0.96699	0.62879
0.29448	0.45107
0.079441	0.050007
0.96755	0.67336
0.4515	0.028791
0.22037	0.025048
0.24502	0.14902
0.055339	0.32902
0.39801	0.22273
0.20062	0.46887
0.0058983	0.96611
0.0062866	0.44476
0.98188	0.36608
0.87146	0.45407
0.95603	0.56871
0.70006	0.63444
0.02843	0.93682
0.92422	0.5559
0.12394	0.30179
0.58847	0.82858
0.22066	0.42974
0.63178	0.47706
0.23891	0.26752
0.82695	0.60379
0.27381	0.23058
0.72164	0.77299
0.069694	0.001223
0.099625	0.29814
0.58221	0.54351
0.36845	0.20938
0.55542	0.20547
0.092574	0.54781
0.97203	0.84198
0.61262	0.53328
0.37337	0.1534
0.25974	0.28052
0.19715	0.29457
0.91511	0.47992
0.82284	0.89638
0.049308	0.27778
0.46456	0.087222
0.28967	0.093225
0.84082	0.9116
0.6639	0.81984
0.91773	0.65738
0.0070403	0.95401
0.7828	0.50356
0.99557	0.59106
0.44901	0.44146
0.81976	0.79924
0.41107	0.20141
0.69572	0.85836
0.16626	0.22794
0.66048	0.65945
0.24398	0.035629
0.18906	0.16293
0.76669	0.81793
0.24682	0.47479
0.60373	0.95828
0.78135	0.66905
0.14039	0.098499
0.72078	0.94408
0.21325	0.051933
0.92182	0.90329
0.84334	0.69752
0.48286	0.1796
0.68602	0.61614
0.49767	0.20934
0.46011	0.093484
0.92163	0.53028
0.93513	0.51604
0.081599	0.31648
0.37183	0.44659
0.011	0.6316
0.50119	0.26468
0.94623	0.66665
0.16741	0.2146
0.63506	0.75364
0.88942	0.75212
0.94309	0.58498
0.85776	0.49686
0.74296	0.80859
0.31792	0.46991
0.85896	0.61382
0.20365	0.16653
0.95877	0.82941
0.78509	0.58669
0.43994	0.28211
0.50033	0.44916
0.28801	0.45531
0.90447	0.76761
0.082289	0.066206
0.34163	0.064209
0.91596	0.81122
0.696	0.45952
0.29887	0.47204
0.20723	0.17449
0.010919	0.044582
0.76037	0.84302
0.93885	0.73694
0.13922	0.48701
0.11334	0.70026
0.06513	0.050962
0.34073	0.3422
0.51481	0.24879
0.45346	0.37543
0.65436	0.50382
0.25904	0.12696
0.71924	0.50897
0.66459	0.59885
0.92253	0.46518
0.76789	0.64009
0.97716	0.69116
0.80298	0.78171
0.44572	0.43544
0.33582	0.10793
0.69217	0.47899
0.4015	0.39487
0.12113	0.032177
0.79086	0.52359
0.81727	0.76456
0.24478	0.31391
0.45229	0.016765
0.94265	0.72593
0.70579	0.55502
0.6447	0.8156
0.43644	0.28072
0.33904	0.43949
0.092011	0.19435
0.41827	0.46121
0.24575	0.03726
0.46426	0.99817
0.19077	0.45487
0.14914	0.27237
0.0065721	0.074944
0.094316	0.44385
0.3768	0.11444
0.935	0.50216
0.036769	0.15121
0.023954	0.6163
0.037989	0.82171
0.0064747	0.82246
0.47203	0.0036927
0.48522	0.44057
0.75939	0.61494
0.8926	0.83258
0.74067	0.71297
0.13815	0.39897
0.92599	0.67119
0.36508	0.1144
0.61825	0.52023
0.94322	0.4776
0.34223	0.5211
0.38918	0.14314
0.69825	0.46823
0.29537	0.044088
0.56459	0.77533
0.81218	0.72041
0.043009	0.10667
0.77693	0.59887
0.85049	0.54534
0.91348	0.71916
0.68496	0.86081
0.03034	0.54648
0.67995	0.56044
0.084975	0.072919
0.0022855	0.71033
0.1917	0.82677
0.31208	0.094362
0.72048	0.74427
0.68971	0.94286
0.91685	0.5891
0.18864	0.47167
0.74893	0.7395
0.79842	0.55758
0.41061	0.26238
0.25376	0.23419
0.92621	0.47673
0.3056	0.024749
0.91039	0.66898
0.31576	0.44785
0.99669	0.43912
0.3021	0.36727
0.69911	0.67907
0.015363	0.68474
0.56165	0.73352
0.32165	0.12298
0.55765	0.60206
0.22122	0.32536
0.29786	0.16112
0.87135	0.58073
0.01941	0.15752
0.89041	0.65935
0.20057	0.20099
0.7937	0.58603
0.49974	0.97511
0.99198	0.8843
0.65498	0.84615
0.23104	0.20795
0.73992	0.71102
0.69474	0.90784
0.72114	0.71253
0.5577	0.48741
0.80477	0.66452
0.56016	0.87362
0.12114	0.39483
0.0094764	0.58836
0.56907	0.70986
0.67486	0.26284
0.26766	0.18357
0.34261	0.37007
0.68786	0.52246
0.030826	0.45105
0.70145	0.13875
0.48468	0.0153
0.33212	0.23032
0.81319	0.53132
0.14212	0.44187
0.58595	0.86697
0.89095	0.68607
0.48636	0.41184
0.4557	0.14775
0.30489	0.030682
0.85443	0.83185
0.38647	0.16096
0.49324	0.34841
0.79215	0.75038
0.63368	0.95232
0.28003	0.053164
0.74819	0.47016
0.028923	0.50407
0.51424	0.3576
0.56958	0.83198
0.29464	0.21645
0.22481	0.28839
0.59352	0.7282
0.67495	0.62721
0.24091	0.12731
0.073859	0.049194
0.56975	0.63889
0.017659	0.59147
0.78914	0.79442
0.377	0.01317
0.59185	0.76013
0.48469	0.72725
0.53282	0.2977
0.0069799	0.038891
0.99778	0.59742
0.68125	0.88312
0.82071	0.55989
0.39083	0.24399
0.47874	0.1747
0.87373	0.80206
0.70862	0.91536
0.36324	0.31259
0.19307	0.4581
0.85812	0.58777
0.52172	0.3636
0.95299	0.56988
0.67544	0.78083
0.80881	0.7516
0.77314	0.51714
0.63733	0.79749
0.2041	0.2128
0.18655	0.26998
0.19109	0.37217
0.60415	0.89396
0.98715	0.89749
0.27272	0.40666
0.78953	0.63642
0.96463	0.87895
0.99298	0.6886
0.83921	0.8945
0.80729	0.67406
0.97989	0.51642
0.40755	0.017987
0.69992	0.83987
0.059711	0.078194
0.94101	0.20206
0.37043	0.19185
0.43724	0.98729
0.45529	0.82573
0.35139	0.060309
0.12282	0.060621
0.54171	0.58699
0.77754	0.78875
0.43501	0.11913
0.8625	0.4807
0.33884	0.032416
0.83426	0.85533
0.61109	0.54582
0.87658	0.82615
0.86361	0.76165
0.11631	0.1586
0.67841	0.81168
0.61791	0.60652
0.27397	0.2455
0.96715	0.855
0.14956	0.1748
0.087133	0.088979
0.060771	0.017777
0.20211	0.063057
0.25044	0.18902
0.8983	0.69915
0.22776	0.40074
0.065246	0.33944
0.27183	0.22979
0.14968	0.028314
0.44422	0.35975
0.48616	0.25545
0.78975	0.60797
0.57235	0.79263
0.94943	0.6482
0.00021899	0.64844
0.059185	0.20551
0.63932	0.50175
0.19722	0.03922
0.88542	0.90326
0.86488	0.53465
0.07801	0.19065
0.95814	0.50673
0.55904	0.69638
0.49812	0.1717
0.047912	0.92197
0.81236	0.67658
0.772	0.94602
0.51002	0.68549
0.15271	0.28145
0.15807	0.43227
0.74078	0.94348
0.15846	0.41053
0.30766	0.4404
0.77975	0.57671
0.95786	0.69294
0.32793	0.34039
0.50079	0.074832
0.69821	0.78476
0.40762	0.40641
0.66793	0.86947
0.95006	0.71727
0.90018	0.89902
0.50327	0.15262
0.0032725	0.71653
0.63606	0.84159
0.44528	0.13504
0.26547	0.34165
0.84391	0.93724
0.23836	0.40359
0.30509	0.00025172
0.45	0.21581
0.97858	0.74491
0.073345	0.80034
0.27087	0.096987
0.38939	0.13084
0.64571	0.53016
0.42127	0.30741
0.27382	0.025858
0.93021	0.10128
0.87686	0.23775
0.0022319	0.015313
0.085675	0.40951
0.90406	0.49818
0.99163	0.77127
0.11532	0.42686
0.66602	0.70705
0.36371	0.23677
0.03716	0.7945
0.78626	0.71949
0.64921	0.68807
0.41247	0.25333
0.92789	0.56774
0.74339	0.53383
0.86429	0.58032
0.11325	0.35999
0.070917	0.18768
0.90127	0.93019
0.47715	0.28327
0.10056	0.45244
0.95771	0.72252
0.36669	0.016038
0.91505	0.58612
0.93033	0.68492
0.15033	0.37426
0.13988	0.0046612
0.70058	0.52706
0.81352	0.66088
0.24781	0.35868
0.17278	0.4618
0.64586	0.52953
0.34419	0.9881
0.022476	0.0045104
0.17257	0.10857
0.56103	0.57114
0.24904	0.29581
0.98531	0.84968
0.85316	0.75689
0.66868	0.51466
0.31276	0.0087726
0.31632	0.2849
0.51407	0.28765
0.1973	0.71004
0.075236	0.20939
0.59422	0.86342
0.40066	0.060136
0.71452	0.73281
0.81143	0.91204
0.13044	0.12913
0.27809	0.67797
0.44629	0.084548
0.58983	0.79833
0.081861	0.11492
0.083654	0.44784
0.28892	0.40679
0.3671	0.35827
0.54751	0.59515
0.33639	0.14697
0.73856	0.77944
0.05351	0.35719
0.79275	0.80535
0.18827	0.0072597
0.35995	0.12636
0.78657	0.84471
0.027064	0.69596
0.17748	0.029893
0.30084	0.21232
0.85647	0.89643
0.08019	0.4243
0.6709	0.54231
0.016564	0.53654
0.64728	0.60725
0.27816	0.35996
0.11037	0.15564
0.5804	0.85014
0.23974	0.053342
0.83616	0.78324
0.23857	0.13199
0.46626	0.2085
0.42903	0.15428
0.95763	0.57912
0.86869	0.94325
0.33278	0.45715
0.67441	0.7372
0.10312	0.24875
0.014111	0.08848
0.06399	0.12462
0.75011	0.49268
0.37263	0.014844
0.57715	0.51301
0.030347	0.85595
0.13646	0.24736
0.65375	0.73069
0.15597	0.06976
0.95644	0.74719
0.64552	0.85487
0.39942	0.25921
0.9624	0.93712
0.65849	0.15813
0.11777	0.27129
0.32679	0.4286
0.22962	0.48205
0.10845	0.30806
0.16218	0.090635
0.7854	0.74984
0.48248	0.42661
0.2084	0.30164
0.18286	0.31742
0.47234	0.22887
0.89857	0.84187
0.51159	0.34939
0.46362	0.074655
0.34254	0.18875
0.1752	0.23053
0.58386	0.52492
0.28214	0.21155
0.18949	0.30973
0.32684	0.096468
0.22014	0.35593
0.02698	0.97719
0.77705	0.82783
0.79953	0.69648
0.228	0.51971
0.2676	0.39302
0.96605	0.50211
0.77142	0.8925
0.6155	0.81875
0.98282	0.79728
0.94981	0.87439
0.20394	0.12716
0.034131	0.59532
0.79904	0.66745
0.90308	0.52614
0.034253	0.2911
0.63561	0.95855
0.020632	0.90266
0.2346	0.19781
0.079771	0.4892
0.45201	0.21807
0.40581	0.16116
0.67098	0.48364
0.70764	0.5304
0.44531	0.15177
0.30889	0.28298
0.11442	0.32587
0.94593	0.69487
0.40146	0.27678
0.56152	0.88635
0.73623	0.91609
0.76646	0.59784
0.87417	0.78698
0.90479	0.82551
0.27249	0.24251
0.98645	0.56319
0.98149	0.66012
0.0062865	0.96983
0.59024	0.6766
0.61286	0.50475
0.69257	0.83161
0.64854	0.7805
0.28096	0.35826
0.6553	0.67235
0.23067	0.034297
0.0025564	0.70811
0.6615	0.95978
0.76867	0.92152
0.025614	0.30167
0.60195	0.80172
0.61297	0.64666
0.4112	0.4731
0.35457	0.23173
0.77604	0.58685
0.023219	0.11838
0.14353	0.058243
0.27125	0.47637
0.68194	0.81325
0.043947	0.82665
0.28981	0.29317
0.15662	0.11832
0.40928	0.35284
0.17766	0.23542
0.94122	0.92363
0.14766	0.48954
0.95302	0.4584
0.18355	0.2886
0.90625	0.68105
0.56896	0.44656
0.43647	0.44762
0.54664	0.56647
0.85269	0.36294
0.74888	0.75715
0.059335	0.44635
0.0042798	0.63218
0.70504	0.58345
0.61019	0.49284
0.17422	0.058643
0.039953	0.7261
0.89469	0.53445
0.10186	0.2108
0.41998	0.25311
0.57247	0.47827
0.93553	0.57246
0.80578	0.80363
0.77326	0.33139
0.56989	0.65515
0.07378	0.20369
0.03107	0.7862
0.73287	0.63728
0.90928	0.74563
0.19943	0.31985
0.64822	0.72063
0.78679	0.26341
0.98658	0.52635
0.046437	0.46216
0.87881	0.69706
0.050962	0.90108
0.2797	0.3212
0.74315	0.69885
0.38046	0.98348
0.93536	0.94256
0.027903	0.42914
0.37713	0.050211
0.96299	0.88493
0.25957	0.27499
0.38692	0.41282
0.36027	0.21107
0.35029	0.27535
0.30318	0.13003
0.666	0.86128
0.54057	0.50186
0.3488	0.21717
0.94551	0.66399
0.53837	0.47631
0.9962	0.85106
0.23132	0.2395
0.0062748	0.66762
0.30592	0.034478
0.3071	0.32037
0.57176	0.51343
0.12334	0.24898
0.17491	0.21651
0.56387	0.92995
0.93187	0.58282
0.94989	0.5802
0.80231	0.72819
0.81138	0.7008
0.15219	0.25682
0.95089	0.84318
0.13688	0.2132
0.50184	0.13511
0.3509	0.32553
0.034913	0.38207
0.067511	0.61569
0.5913	0.65496
0.059067	0.10888
0.99412	0.33482
0.67847	0.6319
0.67174	0.60035
0.91606	0.67738
0.18728	0.38964
0.214	0.27213
0.081052	0.77314
0.046774	0.38726
0.45263	0.27411
0.89316	0.052581
0.21448	0.26047
0.0048656	0.54483
0.75914	0.5998
0.12472	0.21761
0.88888	0.76546
0.59306	0.4889
0.29959	0.35993
0.66767	0.88622
0.64754	0.53678
0.87785	0.72924
0.99135	0.56117
0.30874	0.67907
0.85145	0.53943
0.94813	0.52965
0.96145	0.75199
0.72497	0.89098
0.56632	0.65532
0.89299	0.87975
0.6398	0.51713
0.32023	0.48023
0.65441	0.80739
0.39123	0.44772
0.68116	0.70021
0.26737	0.4497
0.43499	0.031061
0.052385	0.29262
0.02604	0.76973
0.92399	0.63588
0.9105	0.46284
0.060163	0.95928
0.64994	0.60376
0.55257	0.57303
0.39347	0.30528
0.94218	0.79945
0.15778	0.46488
0.064243	0.39605
0.77017	0.63065
0.94551	0.67908
0.34747	9.4506e-05
0.42019	0.18687
0.56664	0.56812
0.92731	0.5355
0.90556	0.55383
0.14549	0.046085
0.96365	0.10037
0.13974	0.218
0.087939	0.91411
0.47026	0.23991
0.76632	0.067301
0.43649	0.19285
0.50668	0.1777
0.0012845	0.66494
0.70649	0.4671
0.66271	0.31855
0.9955	0.66238
0.25975	0.47112
0.29298	0.42242
0.97443	0.44726
0.71837	0.66088
0.5967	0.71394
0.61166	0.49323
0.55096	0.32193
0.52186	0.42362
0.24732	0.040336
0.887	0.87495
0.54745	0.53116
0.050225	0.40719
0.25708	0.26146
0.44237	0.37621
0.4432	0.31762
0.065399	0.23388
0.88432	0.69292
0.25611	0.41943
0.040376	0.67065
0.87604	0.76409
0.10413	0.20579
0.068217	0.19826
0.10793	0.29771
0.02381	0.11102
0.96408	0.5056
0.35316	0.26545
0.12192	0.49038
0.90242	0.53932
0.90447	0.73668
0.08851	0.42252
0.29646	0.31856
0.4534	0.12772
0.058051	0.26556
0.39663	0.076452
0.26621	0.33253
0.07056	0.38255
0.56399	0.73807
0.73354	0.52854
0.92823	0.61316
0.40103	0.024356
0.65698	0.63416
0.72452	0.71509
0.87982	0.62399
0.072	0.89574
0.50137	0.35709
0.48595	0.42075
0.90084	0.68671
0.80405	0.44064
0.15618	0.46461
0.24648	0.036781
0.24321	0.18209
0.9539	0.45343
0.59477	0.80499
0.39297	0.34287
0.095259	0.076014
0.22532	0.17028
0.28702	0.15651
0.00052892	0.6117
0.26013	0.31652
0.95285	0.55256
0.62701	0.64857
0.85478	0.70145
0.13677	0.00029116
0.49772	0.4459
0.17746	0.20766
0.80631	0.58701
0.93361	0.81489
0.90154	0.61646
0.65087	0.90774
0.11416	0.44809
0.70038	0.86318
0.16862	0.15092
0.1448	0.15106
0.61186	0.45403
0.062032	0.14316
0.91682	0.44228
0.35316	0.11552
0.46887	0.40352
0.5091	0.23052
0.79245	0.47901
0.59566	0.60077
0.37094	0.38051
0.56539	0.59079
0.82965	0.75333
0.88456	0.71549
0.16991	0.080247
0.99398	0.65303
0.4731	0.056692
0.016831	0.19319
0.73899	0.57061
0.28216	0.19907
0.19326	0.017535
0.016805	0.24995
0.22877	0.0042974
0.81059	0.71952
0.44358	0.26268
0.6856	0.62566
0.61899	0.57827
0.63744	0.75505
0.4576	0.088095
0.24844	0.8068
0.19222	0.31069
0.74385	0.65979
0.088276	0.22521
0.14122	0.044013
0.24336	0.10059
0.75864	0.52677
0.2525	0.13416
0.86913	0.74118
0.031445	0.14903
0.4104	0.24341
0.80996	0.83505
0.36683	0.0070076
0.23593	0.075673
0.66821	0.88349
0.99296	0.69073
0.29536	0.24523
0.74068	0.61711
0.59457	0.79902
0.86846	0.66334
0.091199	0.31096
0.17034	0.44471
0.96915	0.56252
0.048192	0.86987
0.66575	0.57759
0.37007	0.14473
0.76195	0.0051134
0.48649	0.11001
0.41065	0.46494
0.20252	0.030186
0.80697	0.6322
0.82731	0.89426
0.68783	0.46638
0.84016	0.73053
0.17608	0.85368
0.42561	0.25231
0.60671	0.46325
0.0074639	0.96322
0.12518	0.40567
0.16405	0.4597
0.34588	0.65112
0.69922	0.75917
0.90275	0.83851
0.38013	0.088253
0.20627	0.35643
0.022148	0.97368
0.12652	0.44977
0.58182	0.93021
0.9052	0.83791
0.24533	0.39234
0.87233	0.90826
0.076672	0.42126
0.21263	0.045421
0.14937	0.39973
0.61146	0.49429
0.26258	0.28351
0.62434	0.64348
0.95146	0.64797
0.31099	0.16917
0.75526	0.20691
0.91762	0.77191
0.96162	0.89663
0.81376	0.45794
0.022962	0.41966
0.67257	0.48193
0.91139	0.69151
0.50959	0.97403
0.59237	0.90516
0.75768	0.48099
0.040686	0.98561
0.032675	0.70877
0.86267	0.59918
0.87015	0.51102
0.76284	0.87107
0.28547	0.42688
0.40754	0.2636
0.11887	0.099115
0.27775	0.29837
0.016966	0.53256
0.41712	0.35877
0.6068	0.83638
0.83534	0.62475
0.28687	0.067146
0.97461	0.90707
0.077125	0.89344
0.78792	0.44277
0.98115	0.57625
0.66071	0.58029
0.92702	0.39162
0.36439	0.29642
0.28407	0.97986
0.073588	0.26294
0.37477	0.097037
0.79659	0.66934
0.062028	0.2266
0.63372	0.92929
0.77562	0.85111
0.76257	0.89171
0.79592	0.65639
0.20808	0.37764
0.94423	0.80876
0.63462	0.22654
0.078531	0.12903
0.97864	0.58572
0.26073	0.060935
0.57175	0.4734
0.8053	0.65407
0.60577	0.50809
0.18737	0.090364
0.26756	0.44589
0.66455	0.60796
0.83754	0.59857
0.43569	0.93249
0.37464	0.32996
0.74595	0.46925
0.49949	0.28879
0.48383	0.17273
0.40358	0.10322
0.47682	0.042582
0.98982	0.52538
0.70033	0.71259
0.099087	0.44308
0.41527	0.98433
0.046712	0.93179
0.63926	0.74469
0.75543	0.60474
0.82931	0.70362
0.059264	0.36328
0.38593	0.31741
0.10816	0.38875
0.43623	0.061057
0.38361	0.49779
0.3752	0.064615
0.83353	0.53456
0.33011	0.42373
0.40101	0.68972
0.40457	0.39207
0.24295	0.16582
0.56407	0.46739
0.73944	0.79568
0.7317	0.4727
0.034544	0.72411
0.10509	0.25411
0.95494	0.58946
0.85153	0.59882
0.59027	0.72886
0.84846	0.085043
0.60415	0.4656
0.30704	0.015646
0.01572	0.75774
0.10256	0.18668
0.013171	0.096678
0.62883	0.92143
0.40475	0.20244
0.04469	0.88179
0.90197	0.7451
0.05056	0.67959
0.79392	0.8092
0.59867	0.82032
0.68313	0.56008
0.2257	0.99601
0.18641	0.46488
0.70272	0.71035
0.38712	0.60234
0.70519	0.51866
0.77117	0.73759
0.90328	0.50386
0.38161	0.083897
0.05048	0.89507
0.8227	0.91241
0.44205	0.20834
0.75288	0.69328
0.92011	0.73593
0.32565	0.08614
0.7321	0.45349
0.89782	0.48331
0.80798	0.84924
0.62761	0.68764
0.5035	0.1793
0.495	0.0071799
0.89778	0.45073
0.63047	0.56207
0.91787	0.63112
0.022106	0.80459
0.36899	0.21235
0.6015	0.8427
0.50277	0.36751
0.16767	0.10822
0.6184	0.8126
0.53715	0.5046
0.80495	0.76013
0.47011	0.19855
0.32764	0.27773
0.68852	0.61716
0.19612	0.0096223
0.84714	0.86275
0.14866	0.018117
0.32079	0.4737
0.5552	0.478
0.12043	0.11827
0.96787	0.8837
0.65839	0.52508
0.15393	0.15293
0.23765	0.38487
0.60041	0.71827
0.029153	0.060578
0.8052	0.73313
0.23665	0.19327
0.079557	0.94831
0.073228	0.24895
0.051399	0.19249
0.054574	0.35734
0.028157	0.22535
0.8058	0.81764
0.62695	0.6295
0.038716	0.28729
0.99766	0.60509
0.65892	0.65224
0.64146	0.88285
0.39851	0.23626
0.90922	0.83217
0.78669	0.62013
0.028718	0.2646
0.34439	0.32637
0.18827	0.36163
0.98946	0.84685
0.65097	0.87461
0.78997	0.48466
0.86074	0.53482
0.70471	0.40205
0.13406	0.17079
0.75321	0.7464
0.032409	0.85576
0.34501	0.17196
0.24375	0.45383
0.10664	0.070286
0.069464	0.38778
0.76424	0.56007
0.38697	0.38916
0.76399	0.038906
0.57559	0.6441
0.46996	0.78119
0.1868	0.55448
0.60256	0.92913
0.17051	0.048358
0.87108	0.67462
0.92498	0.81263
0.30048	0.34378
0.61325	0.83385
0.58994	0.55401
0.73579	0.59976
0.046438	0.053338
0.0338	0.59964
0.20713	0.068959
0.21154	0.054699
0.18928	0.24802
0.93973	0.51543
0.31119	0.43243
0.95367	0.60339
0.9798	0.879
0.92867	0.73848
0.29704	0.081396
0.24212	0.10483
0.50348	0.36128
0.44623	0.18827
0.96544	0.5737
0.96948	0.72179
0.40191	0.2064
0.83894	0.74864
0.89018	0.85605
0.33029	0.0034147
0.69599	0.84029
0.97897	0.48519
0.22533	0.2128
0.98351	0.70913
0.73739	0.493
0.29861	0.29874
0.069209	0.98805
0.10957	0.29009
0.22517	0.32108
0.78579	0.71848
0.95146	0.42414
0.090518	0.0051508
0.87846	0.57237
0.63369	0.54102
0.28158	0.12168
0.039636	0.16857
0.41764	0.12311
0.38704	0.45222
0.55176	0.003446
0.73696	0.91002
0.12627	0.31397
0.66305	0.51556
0.77841	0.44074
0.85863	0.4614
0.96494	0.6925
0.85251	0.81307
0.29254	0.38903
0.57913	0.69097
0.57019	0.021498
0.20902	0.4221
0.89264	0.7902
0.70905	0.47553
0.66152	0.90107
0.76496	0.59986
0.43126	0.11337
0.2787	0.052534
0.063414	0.46223
0.39889	0.36787
0.50372	0.081437
0.10923	0.40609
0.86424	0.87843
0.065618	0.08364
0.27034	0.2233
0.63417	0.86322
0.25635	0.034769
0.23878	0.15015
0.78249	0.6285
0.37387	0.093382
0.68302	0.63284
0.03679	0.16255
0.10001	0.044797
0.062321	0.16521
0.96284	0.86408
0.076849	0.097254
0.13106	0.38199
0.50887	0.9957
0.51181	0.54468
0.12957	0.31321
0.11633	0.25668
0.12528	0.32255
0.32017	0.45042
0.097091	0.74186
0.59764	0.46621
0.3541	0.22957
0.70868	0.81818
0.3054	0.02821
0.46148	0.3445
0.19114	0.038519
0.61539	0.45932
0.040722	0.42042
0.078161	0.13276
0.22369	0.35067
0.3858	0.23712
0.99458	0.60321
0.078533	0.32041
0.70066	0.60791
0.64894	0.83789
0.094742	0.39785
0.36588	0.020209
0.76675	0.88887
0.38132	0.24438
0.012638	0.88462
0.96903	0.72282
0.60226	0.72631
0.91962	0.79915
0.53196	0.38286
0.38537	0.11085
0.91629	0.59947
0.72264	0.79152
0.8862	0.89853
0.27175	0.034658
0.42618	0.11196
0.50021	0.22363
0.1452	0.48451
0.85196	0.89575
0.15553	0.02217
0.94396	0.63976
0.21714	0.42117
0.049004	0.14068
0.95395	0.39224
0.83741	0.94777
0.37178	0.46548
0.61845	0.88419
0.71967	0.85127
0.86147	0.77898
0.36479	0.29693
0.53903	0.9973
0.39458	0.21827
0.89334	0.63957
0.81328	0.66586
0.82798	0.65583
0.78307	0.4926
0.81527	0.93209
0.61119	0.69747
0.58919	0.87087
0.042469	0.9822
0.02382	0.66161
0.043018	0.56996
0.47364	0.26284
0.83729	0.88741
0.076282	0.9197
0.023778	0.1417
0.16763	0.093854
0.73699	0.64386
0.73329	0.79127
0.45066	0.45499
0.36473	0.42405
0.25306	0.040807
0.19986	0.077962
0.72708	0.59495
0.089065	0.26659
0.023057	0.20356
0.68675	0.81518
0.020169	0.73649
0.51725	0.42935
0.82053	0.80318
0.53533	0.97691
0.69331	0.79453
0.8528	0.35437
0.93065	0.50515
0.39721	0.3329
0.21203	0.98944
0.89462	0.77061
0.81809	0.55555
0.96736	0.82742
0.89833	0.60864
0.74116	0.48931
0.70402	0.49851
0.65059	0.61592
0.31585	0.42039
0.88842	0.75826
0.22658	0.1595
0.044598	0.5796
0.79713	0.72095
0.71963	0.70784
0.83906	0.75957
0.95757	0.64991
0.88821	0.76895
0.13415	0.4385
0.396	0.21544
0.49165	0.34314
0.58049	0.58892
0.055232	0.67818
0.63039	0.63672
0.054004	0.10817
0.47791	0.17089
0.49469	0.16488

## Sheet: data_chunk (4)
0.46627	0.24582
0.56458	0.45506
0.53885	0.084517
0.5008	0.36815
0.24559	0.16687
0.79655	0.54878
0.44665	0.06582
0.40969	0.30146
0.5466	0.46731
0.85809	0.88247
0.33226	0.99329
0.49222	0.19408
0.99231	0.98276
0.68486	0.85131
0.47936	0.16581
0.063338	0.2054
0.71687	0.53272
0.30915	0.35083
0.56011	0.67771
0.010621	0.84186
0.66862	0.53417
0.45901	0.17609
0.023147	0.046329
0.27407	0.12005
0.23512	0.40399
0.40407	0.29183
0.85019	0.7246
0.10523	0.31623
0.16193	0.058247
0.13028	0.22678
0.36038	0.56759
0.041215	0.10553
0.13887	0.044609
0.62098	0.57054
0.26126	0.90577
0.43492	0.11627
0.30863	0.21806
0.49646	0.034041
0.33742	0.42707
0.72984	0.66236
0.039199	0.91609
0.16841	0.23214
0.74653	0.53109
0.15288	0.28183
0.45241	0.063848
0.32954	0.13597
0.43664	0.25115
0.057907	0.98632
0.56557	0.53785
0.083301	0.40092
0.13933	0.15828
0.041362	0.88865
0.68959	0.88347
0.66234	0.47102
0.1886	0.05081
0.1169	0.34321
0.63128	0.55093
0.99623	0.98171
0.58972	0.7869
0.8235	0.27134
0.68389	0.57846
0.78233	0.63005
0.30243	0.47388
0.89293	0.92451
0.99952	0.82872
0.74446	0.78662
0.76812	0.77314
0.055382	0.03372
0.58634	0.75213
0.41101	0.070021
0.50349	0.73765
0.78579	0.4851
0.011783	0.586
0.016862	0.5116
0.24086	0.30317
0.39814	0.32279
0.96557	0.87845
0.28844	0.07055
0.58459	0.88121
0.73164	0.62506
0.12688	0.38672
0.74647	0.6945
0.98468	0.78027
0.9327	0.57832
0.67179	0.4772
0.5977	0.84673
0.69362	0.51575
0.96953	0.70364
0.97654	0.64904
0.34522	0.39275
0.26121	0.0033709
0.36602	0.30536
0.60185	0.87729
0.56315	0.50918
0.61074	0.90317
0.81916	0.89238
0.030016	0.6361
0.41454	0.12452
0.069168	0.094331
0.896	0.62227
0.95883	0.86281
0.37766	0.23955
0.31915	0.23911
0.046298	0.16586
0.26325	0.45434
0.42432	0.20675
0.87766	0.45688
0.46215	0.083361
0.20725	0.35619
0.57591	0.67407
0.15139	0.097281
0.026936	0.58113
0.47258	0.020298
0.41195	0.83821
0.40805	0.24281
0.28132	0.46598
0.069904	0.44804
0.81709	0.75117
0.053984	0.46837
0.06789	0.082556
0.071115	0.20383
0.77727	0.5173
0.28911	0.0085679
0.85568	0.67016
0.64512	0.87834
0.62965	0.68548
0.41604	0.40594
0.15333	0.3108
0.30582	0.18038
0.73611	0.92893
0.22297	0.63211
0.71756	0.44639
0.99946	0.57338
0.33102	0.97782
0.7538	0.89658
0.4412	0.22544
0.6722	0.69047
0.78543	0.55707
0.091355	0.43805
0.12902	0.17576
0.034005	0.36457
0.0037024	0.83401
0.31617	0.14442
0.20199	0.091412
0.94018	0.84349
0.25363	0.40912
0.12347	0.15041
0.53665	0.42327
0.2575	0.47372
0.39203	0.4213
0.069933	0.83307
0.46532	0.24911
0.55845	0.49522
0.51556	0.40222
0.97181	0.52327
0.33987	0.13001
0.62301	0.84565
0.5023	0.10293
0.75317	0.88573
0.34717	0.37288
0.051086	0.3045
0.85368	0.54977
0.41788	0.092302
0.092301	0.20701
0.60783	0.99253
0.9733	0.48417
0.30694	0.98279
0.32997	0.33095
0.48741	0.3287
0.64241	0.5481
0.89783	0.82069
0.052521	0.23941
0.49889	0.34065
0.40842	0.070975
0.63925	0.46075
0.84571	0.60813
0.29947	0.18668
0.83632	0.44966
0.66396	0.67653
0.93071	0.55529
0.64422	0.728
0.2025	0.18424
0.23582	0.044634
0.039522	0.7116
0.85495	0.59962
0.19096	0.029447
0.16247	0.16741
0.26247	0.43859
0.025175	0.75065
0.0032905	0.62073
0.4259	0.44814
0.10793	0.5589
0.93618	0.72936
0.54067	0.70276
0.53409	0.44783
0.93372	0.61701
0.11699	0.013592
0.055336	0.71911
0.48839	0.1256
0.8242	0.79154
0.95467	0.57632
0.78672	0.74284
0.39069	0.046498
0.97145	0.87023
0.60175	0.83588
0.66065	0.73504
0.63803	0.82555
0.6031	0.51091
0.20865	0.39806
0.95861	0.57693
0.96176	0.78686
0.97862	0.47188
0.032893	0.1819
0.9585	0.71552
0.30421	0.16481
0.13871	0.17821
0.10433	0.46803
0.55088	0.45977
0.87245	0.43077
0.9481	0.51878
0.32053	0.039877
0.050112	0.76485
0.83082	0.20034
0.26162	0.28577
0.79216	0.85669
0.97877	0.74129
0.79161	0.91036
0.98515	0.63593
0.4321	0.032671
0.80499	0.62271
0.076978	0.017353
0.8956	0.55893
0.34968	0.18082
0.2525	0.14849
0.23264	0.14127
0.99572	0.84849
0.97546	0.87015
0.2679	0.12229
0.38455	0.44945
0.87926	0.50983
0.85705	0.82805
0.090392	0.23527
0.25819	0.028264
0.27486	0.98295
0.61966	0.52133
0.17441	0.16844
0.76244	0.55847
0.78979	0.61576
0.80704	0.44084
0.82743	0.53226
0.76961	0.59679
0.32838	0.011601
0.27153	0.14744
0.5215	0.36422
0.012184	0.59348
0.7719	0.6085
0.39365	0.072283
0.45702	0.36848
0.77397	0.44279
0.016777	0.70955
0.24974	0.12332
0.7142	0.76678
0.29037	0.17489
0.24414	0.3431
0.83244	0.86502
0.2587	0.37615
0.96612	0.17402
0.45988	0.012836
0.12817	0.34493
0.22879	0.065833
0.33146	0.029137
0.60881	0.5387
0.032432	0.71421
0.25812	0.18133
0.33483	0.12145
0.64342	0.51827
0.68283	0.84856
0.34612	0.50059
0.1652	0.14803
0.48988	0.37425
0.56505	0.54805
0.23077	0.44367
0.36986	0.37333
0.79427	0.81988
0.25797	0.25864
0.95816	0.645
0.97986	0.55357
0.305	0.34188
0.3363	0.03576
0.76352	0.51364
0.6805	0.87341
0.16292	0.29035
0.20143	0.30108
0.75208	0.77068
0.070348	0.99345
0.8098	0.51929
0.14517	0.36743
0.39013	0.38766
0.024271	0.7104
0.74857	0.042825
0.22254	0.33941
0.036471	0.096458
0.49127	0.39204
0.047068	0.96427
0.24154	0.026746
0.83825	0.54721
0.68292	0.63485
0.5935	0.88034
0.60811	0.79303
0.85074	0.89797
0.90397	0.76285
0.51494	0.27951
0.52703	0.76406
0.87939	0.43041
0.62731	0.74631
0.88453	0.91042
0.4012	0.033478
0.6266	0.91231
0.20677	0.22792
0.83843	0.92063
0.89644	0.62936
0.91734	0.59994
0.32439	0.34627
0.082005	0.09512
0.69033	0.86753
0.36087	0.44243
0.43955	0.34239
0.052529	0.30003
0.49612	0.55511
0.8535	0.43734
0.34588	0.19853
0.18433	0.14439
0.44509	0.30779
0.78815	0.54558
0.38513	0.12695
0.90484	0.43419
0.60462	0.77827
0.70145	0.54274
0.94719	0.67955
0.58754	0.56719
0.36301	0.27161
0.68912	0.56303
0.24791	0.090813
0.7123	0.90152
0.599	0.92139
0.36426	0.397
0.01546	0.70519
0.036721	0.66311
0.85298	0.47606
0.76058	0.86123
0.032166	0.14736
0.91678	0.82912
0.19696	0.9903
0.17569	0.43053
0.039254	0.56947
0.38161	0.033225
0.77339	0.81838
0.95567	0.89668
0.46881	0.29725
0.20275	0.2416
0.76013	0.91193
0.46955	0.45937
0.92617	0.68703
0.21782	0.87325
0.376	0.39969
0.3565	0.12871
0.84615	0.81709
0.43215	0.19838
0.87209	0.44906
0.84537	0.47388
0.68705	0.68606
0.67682	0.45251
0.84063	0.49268
0.66803	0.88574
0.024961	0.90153
0.65599	0.91473
0.93851	0.48145
0.11216	0.31444
0.62081	0.11178
0.019171	0.91862
0.39294	0.97882
0.34098	0.44657
0.94871	0.80712
0.9875	0.66568
0.80652	0.84613
0.80902	0.76526
0.32282	0.30169
0.41755	0.16721
0.42393	0.39915
0.91829	0.62046
0.50205	0.10874
0.63722	0.62159
0.20726	0.2095
0.94921	0.55259
0.57586	0.96847
0.45738	0.10448
0.13414	0.094234
0.61334	0.93146
0.86012	0.62502
0.45187	0.36751
0.74133	0.83628
0.72142	0.89569
0.32772	0.21014
0.91414	0.21922
0.39741	0.25125
0.067129	0.36758
0.80777	0.70443
0.75201	0.86994
0.58315	0.65552
0.74851	0.75668
0.87468	0.92564
0.39217	0.16063
0.90839	0.68797
0.6742	0.84377
0.8424	0.59827
0.5004	0.06571
0.43677	0.11059
0.17971	0.45569
0.47838	0.99935
0.75379	0.87889
0.018475	0.69601
0.55889	0.58667
0.40684	0.33823
0.90599	0.54409
0.23234	0.98909
0.20007	0.053773
0.46937	0.39989
0.70451	0.72504
0.27607	0.24786
0.063405	0.95956
0.98957	0.89465
0.78772	0.59762
0.48479	0.96443
0.88005	0.67021
0.4742	0.011374
0.08119	0.23912
0.2053	0.070702
0.77139	0.62571
0.20437	0.45531
0.11151	0.20192
0.18303	0.031855
0.62626	0.47574
0.98568	0.85891
0.046495	0.71246
0.23231	0.034389
0.72957	0.70727
0.79609	0.77275
0.9999	0.81757
0.5153	0.9907
0.43875	0.42585
0.57361	0.51002
0.2911	0.023785
0.80448	0.52328
0.34354	0.22247
0.82671	0.49851
0.052758	0.4271
0.18993	0.18477
0.66229	0.79975
0.4985	0.17151
0.038043	0.071377
0.037387	0.072229
0.023936	0.58417
0.21189	0.055352
0.7759	0.88334
0.49343	0.18166
0.22664	0.2786
0.82909	0.89133
0.14113	0.00042245
0.0019733	0.28812
0.33688	0.40098
0.86142	0.49454
0.8657	0.61055
0.037349	0.80867
0.64358	0.8683
0.87039	0.7135
0.75275	0.51933
0.71924	0.54143
0.046701	0.56935
0.2882	0.096936
0.31739	0.12252
0.88188	0.56463
0.77985	0.64169
0.57023	0.97775
0.67693	0.496
0.40237	0.20409
0.57769	0.76863
0.80185	0.74622
0.23231	0.10587
0.26296	0.60565
0.65212	0.48135
0.40914	0.18066
0.45478	0.47603
0.83751	0.43539
0.048542	0.97053
0.90755	0.7778
0.58791	0.78074
0.36745	0.14954
0.029404	0.29163
0.29659	0.10627
0.78226	0.78778
0.62048	0.86674
0.58557	0.77169
0.79553	0.72394
0.17742	0.31883
0.19991	0.23646
0.60123	0.78753
0.44949	0.058935
0.099033	0.99121
0.45808	0.30895
0.15274	0.16353
0.012333	0.52965
0.032806	0.90273
0.42342	0.21746
0.50349	0.30788
0.74199	0.55227
0.070711	0.38967
0.49647	0.13518
0.89745	0.58154
0.77537	0.90188
0.60823	0.64881
0.34677	0.34386
0.97559	0.42998
0.57849	0.58375
0.12144	0.22826
0.48359	0.82134
0.36505	0.39149
0.4202	0.11897
0.30525	0.10455
0.95504	0.42636
0.21034	0.33633
0.13177	0.29548
0.84646	0.72777
0.17361	0.0024868
0.37222	0.1009
0.027199	0.96162
0.16517	0.33865
0.82112	0.71513
0.45807	0.16016
0.67471	0.81001
0.42561	0.1453
0.19003	0.40341
0.050669	0.19043
0.59837	0.97936
0.69668	0.4839
0.98796	0.89049
0.31865	0.26662
0.32237	0.32729
0.023442	0.040851
0.33064	0.35827
0.31632	0.041562
0.9302	0.7446
0.98504	0.53145
0.60481	0.71862
0.90973	0.88848
0.65555	0.43976
0.50457	0.18276
0.011047	0.6922
0.030358	0.6416
0.63849	0.68888
0.71236	0.86658
0.047684	0.62952
0.23029	0.3966
0.65447	0.81498
0.073986	0.39804
0.65846	0.59991
0.0024682	0.96091
0.15364	0.41245
0.63004	0.89223
0.23072	0.15846
0.28204	0.38074
0.46201	0.38171
0.34339	0.048537
0.98209	0.60834
0.78659	0.6402
0.48354	0.87717
0.50001	0.43085
0.82446	0.54328
0.19846	0.43272
0.94428	0.61028
0.63803	0.53671
0.67679	0.89274
0.47956	0.17065
0.29536	0.084927
0.28508	0.44903
0.10341	0.12813
0.83346	0.14175
0.070605	0.33593
0.64707	0.43378
0.87895	0.53421
0.21444	0.34544
0.55518	0.95871
0.366	0.041316
0.85075	0.88015
0.33332	0.3442
0.48253	0.21123
0.62719	0.86606
0.44609	0.97691
0.50401	0.11459
0.36331	0.32233
0.90933	0.55926
0.20989	0.4298
0.098771	0.14668
0.34796	0.26922
0.64172	0.92879
0.61264	0.88876
0.48934	0.25246
0.70292	0.44659
0.37418	0.32478
0.89093	0.82725
0.43188	0.15701
0.13439	0.11516
0.92493	0.79306
0.051368	0.66512
0.64237	0.64981
0.26682	0.38248
0.8776	0.44869
0.030954	0.9795
0.084182	0.32433
0.91087	0.58236
0.85245	0.49532
0.45238	0.96327
0.46085	0.98008
0.9481	0.59214
0.25141	0.43887
0.62657	0.51839
0.69279	0.91311
0.98768	0.79764
0.41868	0.2481
0.18428	0.2875
0.44692	0.17611
0.29524	0.21695
0.89105	0.44823
0.24335	0.1372
0.60929	0.63134
0.13789	0.01709
0.20879	0.065865
0.37194	0.41841
0.19473	0.23329
0.91776	0.59658
0.2371	0.070445
0.48739	0.20414
0.53423	0.41806
0.095989	0.16653
0.30733	0.076099
0.0425	0.64398
0.64663	0.72342
0.54011	0.77733
0.64413	0.80907
0.8747	0.64914
0.5118	0.43885
0.1487	0.45176
0.14636	0.053147
0.94923	0.8764
0.14464	0.2645
0.27294	0.12496
0.2179	0.019505
0.74168	0.56688
0.046566	0.51548
0.96658	0.66531
0.50351	0.27684
0.46862	0.16541
0.93939	0.49703
0.3786	0.013773
0.79381	0.59265
0.28052	0.97802
0.59921	0.81611
0.46251	0.29471
0.37699	0.32474
0.061504	0.32686
0.20641	0.31639
0.73817	0.64659
0.73194	0.42606
0.91109	0.57976
0.05146	0.14278
0.67758	0.80838
0.69815	0.73382
0.91828	0.49568
0.69629	0.59893
0.46071	0.033393
0.26437	0.37765
0.70039	0.76044
0.83379	0.47892
0.76656	0.59222
0.073221	0.72633
0.94974	0.50033
0.51027	0.20126
0.39468	0.3167
0.47434	0.40763
0.088228	0.48793
0.87626	0.72894
0.73964	0.5402
0.74951	0.61746
0.449	0.32863
0.69039	0.61935
0.23962	0.22621
0.94048	0.5326
0.63769	0.92231
0.49213	0.34138
0.045206	0.97252
0.26304	0.085156
0.72266	0.56439
0.2794	0.97788
0.45858	0.061425
0.6858	0.63967
0.55475	0.030187
0.38114	0.96568
0.34963	0.15925
0.58764	0.14521
0.72773	0.4313
0.035589	0.5676
0.66736	0.536
0.96569	0.71207
0.91417	0.71912
0.12948	0.3557
0.5838	0.59875
0.13968	0.80344
0.25659	0.27764
0.20101	0.0094573
0.39967	0.32915
0.73986	0.92191
0.038557	0.15747
0.099534	0.32562
0.064334	0.86751
0.12113	0.28462
0.18668	0.031029
0.23575	0.43311
0.15449	0.78306
0.84443	0.76782
0.80531	0.66882
0.12209	0.03085
0.2036	0.13309
0.7411	0.45493
0.12722	0.16755
0.89741	0.88138
0.39129	0.28362
0.98704	0.89437
0.7318	0.64253
0.20046	0.32998
0.29804	0.09509
0.079321	0.39476
0.4336	0.17065
0.69622	0.5376
0.71663	0.89472
0.33715	0.35759
0.47273	0.99106
0.91137	0.45207
0.2967	0.047458
0.2016	0.094069
0.70175	0.44943
0.38479	0.18616
0.56965	0.99269
0.0064571	0.80724
0.16679	0.074243
0.70392	0.49673
0.68103	0.56963
0.19163	0.35018
0.75571	0.68112
0.74838	0.48301
0.75378	0.73372
0.040684	0.65281
0.39685	0.2032
0.76238	0.79821
0.1111	0.14831
0.0092567	0.9154
0.96328	0.40871
0.84235	0.9062
0.26188	0.40455
0.66809	0.47022
0.31966	0.99001
0.98912	0.53879
0.84193	0.77544
0.81674	0.52105
0.63479	0.76186
0.63936	0.63327
0.2844	0.30998
0.071772	0.34509
0.66961	0.64983
0.58331	0.99032
0.96031	0.54084
0.31748	0.30854
0.27197	0.24524
0.43451	0.97953
0.30536	0.37341
0.47706	0.013374
0.69813	0.88151
0.93095	0.68914
0.49597	0.10779
0.93317	0.43233
0.68036	0.51692
0.12778	0.20817
0.46821	0.2397
0.096463	0.93456
0.72206	0.91343
0.48606	0.12754
0.15676	0.27089
0.52784	0.36023
0.37539	0.050226
0.029791	0.73175
0.67144	0.72289
0.73166	0.625
0.99739	0.58738
0.9249	0.7093
0.71909	0.43808
0.99412	0.47471
0.57704	0.54172
0.78569	0.44755
0.60671	0.29783
0.84014	0.42866
0.9939	0.6995
0.023602	0.86177
0.11198	0.12528
0.016696	0.74531
0.33586	0.31667
0.68708	0.76035
0.90139	0.90552
0.74399	0.66559
0.30941	0.31694
0.66657	0.24712
0.032931	0.30666
0.75547	0.50013
0.78947	0.43477
0.3464	0.45249
0.77096	0.56356
0.19221	0.21238
0.59473	0.49932
0.43784	0.18605
0.78271	0.72152
0.34702	0.40796
0.61105	0.61858
0.31483	0.17365
0.17861	0.055511
0.77549	0.65905
0.75447	0.9052
0.58163	0.73046
0.72837	0.74187
0.39081	0.23949
0.87152	0.63902
0.73632	0.88934
0.34203	0.43506
0.58652	0.59247
0.86275	0.91166
0.017745	0.88804
0.62884	0.68164
0.040338	0.11278
0.45215	0.054848
0.037709	0.9233
0.40927	0.19894
0.54961	0.21267
0.68141	0.69181
0.4586	0.18828
0.41874	0.0049051
0.33297	0.53379
0.77015	0.56031
0.49197	0.44296
0.08709	0.1216
0.44502	0.40982
0.67116	0.67509
0.072585	0.45797
0.3272	0.037962
0.4678	0.18223
0.7434	0.83989
0.073995	0.41524
0.46638	0.97212
0.49589	0.39978
0.99649	0.89022
0.84138	0.55568
0.25697	0.044777
0.30487	0.45835
0.028498	0.3727
0.30255	0.62748
0.29529	0.024022
0.42804	0.302
0.33661	0.21338
0.017742	0.046842
0.20229	0.13959
0.26707	0.45307
0.40687	0.1904
0.18065	0.40993
0.82378	0.87511
0.98915	0.6546
0.84566	0.6599
0.14829	0.088626
0.50464	0.41939
0.19399	0.11371
0.31869	0.12103
0.70079	0.86507
0.49964	0.41922
0.70325	0.88822
0.18273	0.17885
0.32807	0.43264
0.71667	0.89067
0.45514	0.26325
0.57468	0.50095
0.023683	0.025293
0.32294	0.85554
0.97154	0.71963
0.86307	0.97589
0.57872	0.95532
0.38567	0.12713
0.095919	0.18385
0.80018	0.4572
0.78133	0.87822
0.60477	0.8043
0.027915	0.53674
0.35403	0.45749
0.57929	0.65353
0.91079	0.44573
0.58816	0.5393
0.45021	0.32629
0.71089	0.81861
0.071232	0.26992
0.37194	0.23235
0.2528	0.32389
0.72693	0.88268
0.10864	0.44753
0.95966	0.50229
0.014246	0.13266
0.1681	0.49216
0.92881	0.55758
0.19536	0.2122
0.468	0.035102
0.51662	0.34709
0.63602	0.8851
0.75654	0.47996
0.65655	0.50006
0.38954	0.97613
0.97118	0.6866
0.63828	0.60518
0.46238	0.29035
0.23825	0.0037232
0.17979	0.064921
0.77994	0.85645
0.84984	0.61412
0.18199	0.18669
0.11672	0.48351
0.068217	0.69442
0.84669	0.7379
0.2885	0.047308
0.64961	0.47318
0.51097	0.38365
0.34068	0.29765
0.92758	0.89086
0.091274	0.41902
0.63529	0.4011
0.35827	0.23784
0.42989	0.020815
0.0847	0.93355
0.34914	0.1964
0.21315	0.99952
0.67626	0.65121
0.20579	0.11063
0.10181	0.095979
0.84502	0.58573
0.28881	0.27359
0.51436	0.19841
0.18722	0.2601
0.11042	0.45811
0.31114	0.57404
0.072085	0.28269
0.90586	0.74065
0.84181	0.45294
0.45783	0.4401
0.078394	0.48675
0.069524	0.87568
0.46993	0.24704
0.47776	0.087824
0.42328	0.24836
0.02645	0.18511
0.11485	0.28914
0.80184	0.7823
0.015737	0.77035
0.88276	0.55205
0.99914	0.79847
0.42863	0.98821
0.72922	0.82655
0.82037	0.49853
0.74574	0.83396
0.059455	0.83561
0.5268	0.95032
0.22975	0.37958
0.36266	0.98814
0.49564	0.12269
0.67905	0.81467
0.90136	0.90353
0.14147	0.0079933
0.23069	0.31601
0.076513	0.73363
0.86457	0.80716
0.62622	0.78169
0.3556	0.23147
0.2198	0.02419
0.72694	0.83302
0.37262	0.18539
0.26764	0.055026
0.081561	0.99496
0.76203	0.81737
0.96522	0.81124
0.74636	0.69403
0.7679	0.54789
0.41309	0.37159
0.083521	0.34593
0.91016	0.71509
0.8597	0.43389
0.30076	0.054145
0.24924	0.24162
0.22281	0.30153
0.92163	0.83966
0.8277	0.62479
0.5717	0.80612
0.34344	0.81659
0.93482	0.75762
0.044233	0.046347
0.74303	0.51392
0.67723	0.2142
0.39311	0.32898
0.94461	0.55848
0.82651	0.64561
0.61742	0.84906
0.53364	0.31654
0.072062	0.48726
0.081001	0.18117
0.86132	0.95786
0.25792	0.17676
0.97529	0.45019
0.23447	0.15015
0.45718	0.1101
0.038615	0.63458
0.6952	0.57689
0.78633	0.6163
0.33409	0.0094164
0.39738	0.36319
0.72444	0.72884
0.30664	0.086533
0.070043	0.18209
0.89166	0.88762
0.76335	0.81964
0.64734	0.85028
0.53074	0.71649
0.057909	0.25401
0.65378	0.91766
0.43709	0.23503
0.067777	0.3316
0.0050146	0.51863
0.89589	0.62991
0.13142	0.38421
0.27111	0.11166
0.23854	0.29614
0.83084	0.65774
0.7189	0.95238
0.99908	0.6388
0.039869	0.2131
0.20677	0.20968
0.24243	0.31789
0.39752	0.16557
0.83669	0.61109
0.0022125	0.77987
0.1795	0.47495
0.85274	0.43447
0.21304	0.17706
0.51986	0.34884
0.60157	0.98829
0.71719	0.68657
0.79189	0.61545
0.024201	0.53158
0.78321	0.57389
0.041718	0.082268
0.81929	0.75941
0.9591	0.62834
0.064637	0.061811
0.65187	0.20353
0.29132	0.095334
0.35966	0.036064
0.16347	0.18705
0.074152	0.025431
0.44641	0.18136
0.031546	0.88527
0.42733	0.04084
0.0061213	0.038546
0.78275	0.68642
0.769	0.90883
0.28574	0.29516
0.34113	0.35784
0.21922	0.47704
0.86505	0.75396
0.59386	0.75817
0.64824	0.72086
0.92632	0.87805
0.25411	0.99433
0.36998	0.13786
0.46927	0.43649
0.78391	0.75571
0.60079	0.94795
0.91444	0.40982
0.4788	0.25507
0.068353	0.0027213
0.47927	0.19255
0.67226	0.56789
0.2621	0.3008
0.2123	0.98346
0.031353	0.94869
0.16006	0.014598
0.26029	0.021357
0.45552	0.131
0.49643	0.28246
0.6588	0.84742
0.035381	0.65988
0.16974	0.56746
0.068872	0.006636
0.99192	0.4284
0.2442	0.20206
0.10494	0.30192
0.88121	0.44197
0.41131	0.37377
0.11317	0.38509
0.4887	0.15264
0.38204	0.29721
0.52197	0.28749
0.80411	0.66967
0.75936	0.50527
0.37793	0.40519
0.44615	0.36379
0.15598	0.22813
0.064914	0.33997
0.0049859	0.25592
0.26112	0.25408
0.37359	0.82921
0.41249	0.19837
0.45796	0.24265
0.043994	0.35016
0.48142	0.32884
0.31364	0.10335
0.070669	0.8719
0.44992	0.29582
0.59833	0.90342
0.72489	0.89182
0.067707	0.88438
0.82435	0.75486
0.72779	0.68941
0.10657	0.2975
0.34176	0.57843
0.81548	0.68539
0.72113	0.91379
0.61227	0.92686
0.019321	0.68902
0.77631	0.73908
0.2803	0.45833
0.050159	0.37242
0.16129	0.09993
0.31416	0.71665
0.33543	0.46427
0.44391	0.052409
0.67871	0.84831
0.32804	0.35167
0.61371	0.90479
0.35205	0.047308
0.98116	0.69803
0.48094	0.065998
0.21689	0.62291
0.089932	0.86036
0.87265	0.77932
0.87541	0.72398
0.50237	0.29918
0.69338	0.52978
0.29706	0.23788
0.32286	0.03542
0.25267	0.61106
0.047765	0.54277
0.078956	0.2437
0.46162	0.065164
0.87477	0.54454
0.61829	0.89828
0.82002	0.76755
0.35955	0.38216
0.21005	0.067222
0.50712	0.17448
0.24265	0.26158
0.77436	0.88659
0.83788	0.44382
0.40241	0.28932
0.44127	0.020948
0.12	0.37885
0.27435	0.43191
0.29089	0.051763
0.74429	0.47387
0.21876	0.16419
0.1568	0.33056
0.71947	0.52381
0.60868	0.58889
0.62446	0.44741
0.78197	0.89004
0.66911	0.85844
0.76544	0.45888
0.80273	0.78124
0.36318	0.32629
0.8916	0.18901
0.14052	0.41441
0.034856	0.8189
0.24053	0.22581
0.31515	0.35796
0.071322	0.070217
0.078238	0.95729
0.43011	0.17472
0.49934	0.20988
0.059226	0.79178
0.37298	0.051587
0.0064658	0.72036
0.64316	0.7858
0.91597	0.52668
0.51976	0.21762
0.14422	0.99445
0.7649	0.53676
0.96144	0.44533
0.0084266	0.60456
0.38886	0.98758
0.82602	0.46589
0.7658	0.48909
0.37901	0.40816
0.15806	0.1329
0.78169	0.83553
0.051927	0.17614
0.79471	0.62291
0.83302	0.4525
0.62108	0.2908
0.18942	0.1127
0.22048	0.45578
0.37182	0.25853
0.86275	0.82249
0.71469	0.90339
0.28511	0.98797
0.98828	0.85721
0.63044	0.86076
0.9941	0.80632
0.46875	0.0059476
0.7354	0.5499
0.09951	0.96769
0.73897	0.83008
0.56233	0.97944
0.92103	0.4981
0.24025	0.2908
0.69107	0.92865
0.77678	0.87465
0.15211	0.3425
0.17986	0.36692
0.96468	0.50242
0.5073	0.20676
0.025342	0.80261
0.44483	0.38258
0.67026	0.83162
0.37614	0.11069
0.3349	0.30465
0.67538	0.54477
0.26646	0.16511
0.59294	0.99742
0.65105	0.85014
0.48793	0.13617
0.08098	0.99188
0.082055	0.15488
0.27944	0.024859
0.74662	0.53759
0.040722	0.66495
0.2962	0.10931
0.092069	0.9487
0.29716	0.19516
0.71114	0.85221
0.79188	0.8607
0.59772	0.64247
0.036694	0.55147
0.39088	0.20356
0.070359	0.82277
0.95101	0.81429
0.33389	0.30451
0.95504	0.69777
0.36046	0.13704
0.49736	0.22284
0.19092	0.16461
0.35393	0.039179
0.35979	0.9749
0.97967	0.7327
0.41076	0.28264
0.10551	0.039145
0.087529	0.15562
0.81579	0.7147
0.95038	0.90079
0.45523	0.20243
0.95646	0.77281
0.715	0.64072
0.061828	0.94884
0.36792	0.15651
0.5579	0.46831
0.72679	0.86664
0.40951	0.35808
0.65711	0.74803
0.79297	0.88887
0.92176	0.88826
0.28	0.34559
0.12076	0.4482
0.67259	0.89333
0.47168	0.41212
0.083071	0.18069
0.6152	0.50775
0.92509	0.43824
0.91952	0.47777
0.72057	0.72573
0.95412	0.72495
0.50407	0.3149
0.57137	0.11841
0.5331	0.41616
0.78374	0.59538
0.072504	0.18907
0.36021	0.10536
0.38305	0.17943
0.46295	0.29441
0.38841	0.019433
0.52152	0.37561
0.85905	0.57119
0.60706	0.78449
0.76362	0.53753
0.80773	0.59399
0.95342	0.81898
0.48344	0.31731
0.49118	0.14033
0.50171	0.97708
0.64159	0.49911
0.66849	0.4806
0.53025	0.30272
0.21439	0.98639
0.50181	0.19051
0.72018	0.82828
0.80381	0.73138
0.87368	0.74953
0.27228	0.12212
0.77837	0.84087
0.29983	0.42262
0.69847	0.72108
0.71771	0.65694
0.39904	0.068484
0.87628	0.65548
0.08095	0.022871
0.93286	0.60732
0.80683	0.83733
0.69155	0.50939
0.56599	0.57751
0.97229	0.84488
0.30892	0.2387
0.34014	0.36345
0.47647	0.080031
0.060305	0.8146
0.85192	0.60531
0.04882	0.81492
0.040086	0.1924
0.052185	0.037896
0.80908	0.68344
0.63637	0.65716
0.7172	0.61915
0.4813	0.24294
0.90746	0.88688
0.43341	0.16692
0.71443	0.82747
0.91994	0.42576
0.27334	0.99307
0.62521	0.6944
0.57405	0.5056
0.11278	0.023387
0.95274	0.85342
0.89785	0.62804
0.41389	0.45534
0.29913	0.26777
0.24529	0.35972
0.51146	0.21293
0.66133	0.72003
0.22088	0.23456
0.18324	0.070834
0.29807	0.41527
0.73237	0.56381
0.50157	0.15755
0.20803	0.30108
0.50661	0.16882
0.32755	0.019188
0.013345	0.82917
0.61481	0.90525
0.5958	0.98295
0.39095	0.16871
0.1238	0.4355
0.45872	0.35754
0.30082	0.16386
0.90746	0.83704
0.82589	0.70069
0.11004	0.036154
0.36109	0.1767
0.60161	0.87541
0.73878	0.49392
0.51325	0.95175
0.8249	0.90588
0.40106	0.22056
0.85301	0.85449
0.45403	0.13558
0.84713	0.66397
0.93432	0.54223
0.93493	0.58724
0.29623	0.57854
0.66791	0.54503
0.68673	0.57799
0.37634	0.44235
0.18472	0.18586
0.78399	0.88386
0.095333	0.32747
0.11677	0.041271
0.0096867	0.63895
0.76038	0.66328
0.64519	0.59455
0.25243	0.40717
0.15719	0.20891
0.34794	0.39195
0.92285	0.6515
0.27861	0.05091
0.72765	0.14625
0.3047	0.36769
0.49455	0.35252
0.37179	0.057035
0.80238	0.44399
0.17984	0.075548
0.19533	0.17392
0.40631	0.028381
0.85899	0.71917
0.57591	0.56342
0.41974	0.34046
0.77315	0.53254
0.71985	0.43536
0.27952	0.028773
0.56037	0.90333
0.08348	0.41782
0.48801	0.1068
0.641	0.17307
0.97462	0.83734
0.74667	0.8549
0.49856	0.0058772
0.86825	0.10605
0.3421	0.34537
0.66003	0.8891
0.61013	0.55758
0.20125	0.44425
0.049512	0.57593
0.46733	0.42614
0.062446	0.42616
0.44711	0.43138
0.84058	0.60642
0.38011	0.12283
0.50093	0.24279
0.83012	0.90627
0.042955	0.25612
0.51651	0.18874
0.45844	0.26279
0.89152	0.91009
0.10246	0.85073
0.78918	0.44977
0.91661	0.79762
0.17864	0.016464
0.59393	0.64617
0.34985	0.32425
0.24562	0.43641
0.055923	0.12007
0.78635	0.62803
0.52755	0.43147
0.52338	0.4061
0.12875	0.47638
0.59557	0.22156
0.55338	0.38631
0.86615	0.86612
0.6648	0.61311
0.4444	0.069331
0.29664	0.99094
0.77023	0.85387
0.15915	0.23515
0.73164	0.58837
0.67414	0.47657
0.74096	0.91505
0.025028	0.61975
0.72488	0.67617
0.59898	0.53514
0.72795	0.81387
0.73691	0.75759
0.68378	0.75437
0.089244	0.39602
0.29771	0.05116
0.43278	0.30621
0.73562	0.56182
0.82431	0.80957
0.24547	0.026068
0.63658	0.51802
0.90765	0.86451
0.37154	0.42991
0.049664	0.79652
0.17313	0.077933
0.099864	0.39878
0.63183	0.70721
0.47255	0.2848
0.22229	0.29586
0.34151	0.14992
0.69267	0.69604
0.31061	0.39362
0.37064	0.25005
0.096823	0.055575
0.38284	0.57138
0.22624	0.073512
0.094736	0.18743
0.057012	0.92278
0.96341	0.79601
0.5621	0.97904
0.44867	0.044923
0.57953	0.53258
0.047813	0.56769
0.77181	0.96601
0.050389	0.63535
0.68194	0.74871
0.93149	0.55859
0.41973	0.17363
0.59211	0.4752
0.096857	0.48662
0.82795	0.48513
0.34248	0.16773
0.68015	0.84209
0.73016	0.57531
0.66409	0.45083
0.22162	0.38143
0.26846	0.99924
0.33297	0.26612
0.070479	0.70016
0.21631	0.28721
0.19527	0.11413
0.45863	0.34459
0.98514	0.50904
0.39206	0.4004
0.033189	0.082435
0.28158	0.044127
0.32576	0.9316
0.2888	0.26378
0.25948	0.20419
0.050121	0.80499
0.42544	0.36714
0.44715	0.080432
0.36058	0.42073
0.3963	0.23745
0.034022	0.72429
0.10267	0.10188
0.3559	0.058636
0.035166	0.81655
0.9638	0.71106
0.41347	0.99831
0.23148	0.0086415

## Sheet: data_chunk (5)
0.27388	0.20757
0.11491	0.31418
0.41766	0.44172
0.25635	0.18189
0.29148	0.22858
0.50645	0.078681
0.62858	0.59741
0.76651	0.78521
0.18392	0.45896
0.20475	0.02669
0.77148	0.5562
0.078181	0.067264
0.057917	0.72525
0.2216	0.28556
0.33931	0.15485
0.58433	0.54633
0.79559	0.90011
0.83978	0.83292
0.0025992	0.81362
0.42134	0.34079
0.48402	0.16818
0.33097	0.007193
0.81697	0.77433
0.39327	0.22961
0.27541	0.18969
0.26252	0.41616
0.022995	0.029793
0.11351	0.029401
0.86615	0.52955
0.094615	0.32588
0.094655	0.78295
0.16454	0.15661
0.010214	0.54288
0.879	0.39535
0.84057	0.5032
0.52808	0.96867
0.73804	0.84733
0.19827	0.25732
0.83771	0.84702
0.13155	0.4228
0.11362	0.98811
0.73454	0.74542
0.48306	0.14555
0.53577	0.26436
0.52927	0.29991
0.3604	0.38104
0.35535	0.30061
0.85761	0.73643
0.35434	0.044981
0.84401	0.79319
0.39723	0.27644
0.73874	0.49611
0.84657	0.51737
0.99003	0.3805
0.38131	0.11616
0.96564	0.71112
0.083965	0.87468
0.90278	0.45439
0.015963	0.99739
0.32058	0.066144
0.97293	0.45398
0.060765	0.80912
0.92993	0.59886
0.88566	0.77694
0.216	0.23709
0.66095	0.55031
0.029136	0.78221
0.6149	0.57437
0.12276	0.41212
0.081145	0.79648
0.88341	0.58576
0.86905	0.57447
0.61368	0.67224
0.24314	0.33701
0.072804	0.36991
0.52762	0.90359
0.3102	0.51441
0.57538	0.99064
0.763	0.53568
0.82765	0.74505
0.65694	0.61365
0.62618	0.43539
0.080701	0.92789
0.16265	0.21102
0.39933	0.33405
0.2929	0.31421
0.2116	0.27401
0.99915	0.78162
0.47125	0.95457
0.50103	0.023803
0.30644	0.24356
0.36927	0.14016
0.67266	0.46722
0.50612	0.39321
0.85411	0.57628
0.05308	0.23819
0.79082	0.64071
0.12405	0.088108
0.13342	0.36516
0.13139	0.28678
0.10137	0.99138
0.52936	0.94323
0.802	0.80675
0.65016	0.76075
0.65347	0.9354
0.10814	0.35909
0.68592	0.51597
0.67543	0.4864
0.48867	0.3557
0.34515	0.028829
0.69602	0.51286
0.42767	0.25476
0.033462	0.72423
0.54456	0.48212
0.93487	0.52384
0.23206	0.022135
0.21322	0.060273
0.57476	0.47443
0.97428	0.80611
0.20181	0.37009
0.12133	0.97843
0.55002	0.95198
0.39744	0.43294
0.031918	0.87028
0.0031091	0.8352
0.74766	0.70334
0.79128	0.74251
0.017285	0.95718
0.23219	0.39661
0.87135	0.53827
0.44915	0.95735
0.17421	0.32466
0.064335	0.9553
0.8143	0.90345
0.89246	0.64183
0.66056	0.646
0.47781	0.057796
0.89364	0.89403
0.78674	0.80498
0.64528	0.74237
0.078822	0.79893
0.1286	0.17111
0.67906	0.8569
0.034086	0.14772
0.17853	0.11932
0.87478	0.7642
0.20013	0.051558
0.67959	0.51277
0.057864	0.5318
0.095255	0.95011
0.6788	0.23387
0.54102	0.97464
0.72562	0.57351
0.70284	0.75476
0.051278	0.16785
0.27643	0.08939
0.046367	0.11524
0.77313	0.72174
0.12187	0.35165
0.72847	0.6707
0.65668	0.42727
0.63113	0.63376
0.39185	0.26702
0.62227	0.82985
0.38398	0.35776
0.47808	0.19954
0.82763	0.66848
0.29728	0.24263
0.15471	0.44265
0.44431	0.42807
0.90282	0.61627
0.897	0.872
0.37901	0.24616
0.40839	0.15539
0.36278	0.23849
0.90832	0.78025
0.93819	0.51949
0.60372	0.83773
0.92432	0.79075
0.19333	0.21339
0.94293	0.43443
0.43466	0.29443
0.8678	0.73851
0.88829	0.85496
0.67582	0.75633
0.2383	0.08528
0.03674	0.69988
0.38538	0.38975
0.59996	0.61266
0.31271	0.35096
0.31856	0.43722
0.91667	0.84337
0.20185	0.041403
0.85549	0.66006
0.037821	0.59217
0.92295	0.60273
0.66714	0.83822
0.70138	0.55528
0.63373	0.84727
0.98532	0.68346
0.38997	0.050654
0.92843	0.6922
0.10242	0.3738
0.2174	0.017776
0.90449	0.82023
0.28915	0.21982
0.087588	0.36064
0.97885	0.83825
0.1912	0.16253
0.79352	0.64181
0.88401	0.51518
0.042818	0.63358
0.3573	0.028706
0.23256	0.16326
0.17631	0.08578
0.65509	0.4801
0.067228	0.024554
0.73257	0.80605
0.43193	0.7793
0.45144	0.23515
0.90392	0.57921
0.07379	0.01617
0.019202	0.56683
0.081287	0.22218
0.47762	0.098837
0.32618	0.28476
0.21749	0.21731
0.76805	0.85874
0.62944	0.5058
0.18669	0.0079153
0.21116	0.31371
0.98909	0.53206
0.098603	0.89716
0.23224	0.37512
0.39392	0.15617
0.073405	0.26636
0.056136	0.03478
0.53755	0.95653
0.053256	0.86946
0.2486	0.37101
0.27845	0.17438
0.27545	0.046032
0.50495	0.26782
0.79524	0.80291
0.045003	0.89897
0.79521	0.64362
0.49599	0.33114
0.14268	0.17277
0.92365	0.72278
0.86041	0.98978
0.090781	0.44057
0.81401	0.4331
0.35164	0.21624
0.77835	0.67317
0.01512	0.76334
0.77183	0.68811
0.78679	0.80112
0.097643	0.92081
0.33958	0.33703
0.45516	0.1262
0.35806	0.9903
0.8658	0.79236
0.020943	0.834
0.51402	0.012267
0.79864	0.76266
0.79954	0.43001
0.76139	0.46179
0.088767	0.60401
0.10168	0.85072
0.8628	0.58486
0.28294	0.32314
0.36338	0.39372
0.064468	0.34019
0.99861	0.69062
0.17129	0.3668
0.79566	0.82418
0.6054	0.70752
0.4002	0.33776
0.38728	0.079265
0.63366	0.56845
0.87802	0.61494
0.20378	0.41196
0.36363	0.15485
0.84067	0.58952
0.27776	0.98704
0.91556	0.61732
0.088272	0.44585
0.51868	0.97083
0.83855	0.49564
0.66586	0.50939
0.067	0.15729
0.68449	0.5939
0.7041	0.59153
0.65272	0.66727
0.99442	0.60965
0.60331	0.77289
0.64167	0.46803
0.95555	0.84364
0.77473	0.57603
0.3681	0.33462
0.74752	0.87145
0.42544	0.27995
0.87248	0.72213
0.41356	0.048691
0.66671	0.83472
0.34664	0.98645
0.79674	0.72571
0.64403	0.56424
0.90147	0.73956
0.22245	0.19273
0.12097	0.4178
0.16918	0.11888
0.41763	0.099093
0.89821	0.56099
0.31415	0.26136
0.3373	0.05868
0.25927	0.0064059
0.64825	0.84489
0.44165	0.26642
0.13482	0.45832
0.052234	0.20016
0.50386	0.27798
0.63877	0.46744
0.10437	0.22035
0.19483	0.47796
0.087171	0.90041
0.48732	0.073486
0.12661	0.43176
0.93651	0.67161
0.66337	0.65921
0.06209	0.83242
0.53621	0.32303
0.85912	0.44299
0.96872	0.41573
0.023622	0.93423
0.37794	0.36005
0.93755	0.52841
0.61894	0.97807
0.070773	0.72853
0.93648	0.39221
0.40995	0.32039
0.34297	0.068548
0.83268	0.72455
0.37024	0.3518
0.36329	0.16866
0.82377	0.78977
0.79528	0.51583
0.10518	0.8807
0.73497	0.71935
0.64083	0.64757
0.68475	0.86903
0.3107	0.058033
0.81414	0.87422
0.95026	0.48856
0.78694	0.48112
0.83241	0.69257
0.42752	0.25729
0.40899	0.062874
0.28902	0.81152
0.75596	0.43366
0.92244	0.59459
0.062525	0.80931
0.93453	0.51195
0.93757	0.46537
0.35543	0.32719
0.95449	0.58525
0.68023	0.75476
0.37065	0.092317
0.78643	0.40649
0.35109	0.97289
0.25037	0.14461
0.725	0.66549
0.30895	0.4184
0.013874	0.95763
0.2012	0.98611
0.39696	0.38389
0.12252	0.076722
0.47038	0.9756
0.047052	0.77465
0.77611	0.74605
0.69781	0.46532
0.40053	0.4103
0.18509	0.017916
0.39824	0.086028
0.40479	0.15766
0.6649	0.75528
0.39488	0.19049
0.96328	0.80983
0.3561	0.77196
0.91261	0.81198
0.30357	0.058815
0.65041	0.64145
0.031008	0.90398
0.1962	0.26114
0.77465	0.79579
0.58252	0.58322
0.0073145	0.87787
0.82511	0.77416
0.13924	0.04784
0.49927	0.025884
0.27807	0.31688
0.66216	0.46393
0.32463	0.49643
0.16301	0.26758
0.056316	0.31305
0.020191	0.79126
0.382	0.16359
0.091747	0.98473
0.30237	0.43377
0.76704	0.60851
0.94721	0.66045
0.99727	0.39267
0.58322	0.52914
0.94084	0.48215
0.024031	0.66243
0.30764	0.20135
0.45533	0.076364
0.4427	0.25129
0.93445	0.59212
0.12976	0.17546
0.1402	0.41368
0.6573	0.011866
0.69452	0.49525
0.35931	0.12586
0.94675	0.84922
0.63734	0.47285
0.30036	0.7198
0.92659	0.88545
0.79961	0.69082
0.93498	0.75006
0.05979	0.27099
0.63496	0.78927
0.50111	0.39177
0.94107	0.71905
0.8714	0.49687
0.038158	0.069469
0.78012	0.61655
0.69797	0.90692
0.51907	0.26236
0.44477	0.11473
0.50119	0.14627
0.87814	0.71343
0.74253	0.50388
0.38018	0.2783
0.51915	0.38181
0.45478	0.082053
0.59334	0.53148
0.045324	0.33596
0.51364	0.40623
0.46471	0.41848
0.0266	0.88928
0.16135	0.17454
0.32913	0.40825
0.83248	0.53535
0.30047	0.38908
0.82606	0.57554
0.47754	0.17264
0.92856	0.53319
0.70171	0.62473
0.76277	0.73371
0.46038	0.21847
0.7042	0.8655
0.7398	0.48018
0.35409	0.97983
0.68968	0.8189
0.97659	0.86965
0.4701	0.39127
0.4391	0.11021
0.097666	0.83186
0.29664	0.10129
0.82444	0.73195
0.89877	0.43668
0.14878	0.45641
0.096324	0.95067
0.94623	0.85592
0.49789	0.23599
0.92514	0.85417
0.91049	0.46108
0.017388	0.015048
0.6696	0.76367
0.43807	0.20961
0.90553	0.57705
0.66427	0.66069
0.96035	0.66274
0.75431	0.74072
0.68204	0.80879
0.62089	0.73739
0.36029	0.076862
0.37821	0.26093
0.13874	0.20071
0.33977	0.97643
0.53882	0.39139
0.68706	0.81525
0.50434	0.28729
0.23883	0.056508
0.69155	0.62271
0.87511	0.50646
0.12623	0.31017
0.29267	0.089249
0.10083	0.096458
0.63047	0.88023
0.37965	0.17402
0.085764	0.40431
0.69723	0.70942
0.20641	0.3514
0.24594	0.13906
0.69112	0.49539
0.0067855	0.54645
0.33229	0.18342
0.837	0.77019
0.96054	0.65164
0.35175	0.074896
0.46519	0.20838
0.98464	0.70611
0.22197	0.19423
0.22692	0.00053539
0.29044	0.17851
0.98188	0.69215
0.78681	0.67887
0.21115	0.10021
0.020886	0.83661
0.91659	0.46412
0.15906	0.040726
0.010845	0.87234
0.64498	0.61969
0.54815	0.69085
0.98266	0.79956
0.057376	0.17106
0.65859	0.62094
0.94547	0.38932
0.71412	0.66116
0.11988	0.39084
0.34835	0.37572
0.50348	0.98492
0.37253	0.060313
0.1303	0.3441
0.0031949	0.84138
0.35349	0.069151
0.69054	0.82556
0.85073	0.57695
0.64943	0.84873
0.051542	0.77466
0.76449	0.73597
0.12935	0.04235
0.11293	0.051516
0.85084	0.43204
0.46491	0.29078
0.37848	0.02988
0.69144	0.8635
0.52587	0.31919
0.9324	0.82158
0.35952	0.77289
0.50469	0.2309
0.30267	0.36392
0.14855	0.23073
0.17341	0.44495
0.78126	0.48789
0.84318	0.63325
0.98335	0.70026
0.12519	0.44351
0.81587	0.47862
0.95069	0.58728
0.36588	0.34796
0.8391	0.58573
0.74708	0.81996
0.038453	0.058114
0.025348	0.058598
0.050089	0.18093
0.25025	0.37401
0.22053	0.053748
0.84749	0.89458
0.78941	0.69499
0.26572	0.10827
0.70862	0.63003
0.94148	0.67454
0.84923	0.51264
0.25022	0.36473
0.76653	0.81339
0.08043	0.63815
0.011739	0.59921
0.76312	0.44224
0.74156	0.6218
0.42232	0.01574
0.1758	0.26667
0.020042	0.81815
0.11677	0.15068
0.31681	0.10112
0.16457	0.051331
0.054563	0.52852
0.60912	0.69879
0.54249	0.34071
0.71297	0.75031
0.64754	0.71103
0.91259	0.71494
0.28154	0.34878
0.5856	0.95601
0.075259	0.77333
0.94823	0.64941
0.42084	0.37637
0.09844	0.85232
0.65848	0.43908
0.16311	0.33985
0.014941	0.5858
0.79906	0.49392
0.22005	0.98743
0.976	0.44138
0.085161	0.004104
0.80367	0.73702
0.64514	0.52188
0.036988	0.74637
0.14159	0.23042
0.79014	0.48733
0.058143	0.72981
0.54555	0.3885
0.28975	0.45476
0.49546	0.95044
0.99285	0.87456
0.41233	0.12201
0.78883	0.57001
0.98772	0.83119
0.70097	0.64789
0.4187	0.3008
0.24218	0.46231
0.094239	0.050618
0.45341	0.32305
0.41426	0.43834
0.19368	0.45692
0.52237	0.15928
0.84842	0.61009
0.42332	0.065805
0.73128	0.56133
0.46572	0.063315
0.10609	0.38253
0.16304	0.20598
0.027591	0.74422
0.81979	0.72811
0.80531	0.63127
0.90751	0.55795
0.7647	0.8996
0.75642	0.50194
0.49993	0.26029
0.49207	0.22651
0.6856	0.46562
0.23042	0.40584
0.47035	0.087039
0.98025	0.16404
0.27088	0.35854
0.85686	0.61786
0.86249	0.57699
0.99851	0.45286
0.40415	0.11543
0.17162	0.013234
0.83237	0.40669
0.31312	0.37488
0.72176	0.67273
0.44948	0.35953
0.31453	0.054658
0.091883	0.9533
0.39438	0.3611
0.84587	0.50447
0.7926	0.51244
0.16582	0.13161
0.96067	0.81887
0.99358	0.86728
0.62182	0.82782
0.30609	0.40867
0.027925	0.62903
0.89299	0.61089
0.60607	0.70691
0.93082	0.72778
0.10082	0.96821
0.027416	0.020209
0.59652	0.71238
0.15276	0.46015
0.34493	0.75846
0.42673	0.12084
0.14398	0.38326
0.61119	0.956
0.023612	0.17343
0.28982	0.027741
0.078947	0.77062
0.97479	0.62205
0.77722	0.49264
0.045369	0.77717
0.97438	0.66476
0.62025	0.86764
0.94801	0.86578
0.7043	0.83515
0.50062	0.1466
0.86078	0.8886
0.95655	0.62915
0.53499	0.38221
0.9373	0.59949
0.39905	0.082331
0.65428	0.51367
0.61812	0.76154
0.65387	0.72197
0.97496	0.62692
0.74497	0.66956
0.048798	0.30659
0.82782	0.78157
0.22764	0.10843
0.87313	0.47045
0.16138	0.18757
0.69261	0.52925
0.065466	0.25886
0.49476	0.25455
0.64199	0.74929
0.52384	0.17104
0.8117	0.82923
0.75499	0.46423
0.29229	0.22506
0.049528	0.10487
0.47984	0.42265
0.42152	0.13371
0.20988	0.29068
0.69245	0.54526
0.80484	0.61806
0.94939	0.87889
0.055378	0.39991
0.96805	0.43399
0.89172	0.67493
0.035809	0.17511
0.59436	0.43306
0.3775	0.38224
0.28376	0.37441
0.86281	0.59665
0.91088	0.61095
0.094378	0.02224
0.11322	0.42335
0.78878	0.71039
0.011096	0.99689
0.025467	0.56564
0.83672	0.52126
0.67183	0.30208
0.92234	0.67315
0.72368	0.41705
0.74206	0.79697
0.73866	0.62912
0.78403	0.73383
0.99746	0.87056
0.47452	0.06098
0.23735	0.99428
0.13997	0.29025
0.36117	0.31817
0.95123	0.57954
0.9379	0.5617
0.59003	0.52584
0.93158	0.88689
0.73918	0.62286
0.5994	0.64759
0.50485	0.41193
0.4039	0.51217
0.061294	0.65585
0.66975	0.52975
0.46692	0.096629
0.76557	0.42781
0.082336	0.67906
0.20527	0.0046157
0.043588	0.78124
0.037743	0.23649
0.72009	0.87383
0.039339	0.69052
0.97235	0.40285
0.42884	0.24476
0.71606	0.824
0.074016	0.87674
0.82201	0.75351
0.65814	0.42747
0.90093	0.89093
0.94267	0.54244
0.51456	0.10872
0.13417	0.27945
0.69257	0.77072
0.38076	0.17287
0.074733	0.40233
0.016193	0.84387
0.66312	0.63833
0.60969	0.69274
0.077764	0.42826
0.77196	0.60526
0.16879	0.41159
0.9053	0.49483
0.70103	0.52253
0.72263	0.63128
0.50472	0.089783
0.75876	0.73953
0.060249	0.06761
0.28197	0.19703
0.56076	0.67858
0.43714	0.10443
0.85925	0.83669
0.10436	0.30859
0.26327	0.095277
0.65747	0.70592
0.67475	0.751
0.6137	0.76215
0.033064	0.11056
0.042357	0.96582
0.96325	0.68143
0.92821	0.53992
0.041947	0.77503
0.63747	0.76671
0.48421	0.42118
0.099955	0.06355
0.82542	0.60426
0.6602	0.97539
0.76719	0.6756
0.24721	0.97891
0.62201	0.28546
0.78956	0.51072
0.14505	0.29713
0.39526	0.18443
0.30612	0.39003
0.72278	0.69399
0.3245	0.30344
0.70898	0.15689
0.29117	0.036474
0.58891	0.96553
0.21951	0.14497
0.57293	0.54284
0.9865	0.60599
0.055056	0.65698
0.75154	0.7381
0.88848	0.59165
0.058265	0.41558
0.83802	0.61767
0.80965	0.85656
0.84921	0.48104
0.27624	0.071764
0.50619	0.13701
0.32938	0.31333
0.49315	0.12603
0.60979	0.60345
0.44348	0.17871
0.7994	0.68134
0.91118	0.46298
0.24289	0.34405
0.67174	0.89442
0.41098	0.55167
0.63914	0.90429
0.12763	0.47819
0.86773	0.87186
0.0017108	0.6476
0.63303	0.98977
0.46116	0.24482
0.32537	0.13711
0.16988	0.081546
0.80592	0.73003
0.94267	0.53767
0.36944	0.2331
0.76712	0.54642
0.1007	0.82611
0.076661	0.44731
0.73805	0.63105
0.64441	0.51884
0.43733	0.32467
0.66584	0.44206
0.28568	0.40013
0.32632	0.02709
0.4763	0.04469
0.31821	0.32333
0.52093	0.2595
0.11109	0.38188
0.83066	0.48438
0.42972	0.36569
0.67433	0.52705
0.81355	0.6432
0.62734	0.55319
0.56069	0.20612
0.87886	0.87958
0.99883	0.69022
0.38467	0.42739
0.74505	0.46161
0.58104	0.52456
0.99993	0.69853
0.84022	0.40823
0.66793	0.77433
0.51128	0.32756
0.16059	0.31999
0.86603	0.48594
0.0039586	0.96145
0.35023	0.31227
0.74023	0.61621
0.10992	0.019107
0.45576	0.95878
0.28435	0.3779
0.081321	0.95058
0.62497	0.87462
0.32169	0.20138
0.22082	0.33935
0.61075	0.5503
0.92869	0.96488
0.48639	0.7818
0.82524	0.81165
0.37481	0.20929
0.92125	0.56345
0.87866	0.50601
0.21055	0.16176
0.23905	0.037114
0.17586	0.27595
0.0032851	0.89213
0.82334	0.63292
0.1689	0.45748
0.21969	0.3652
0.046803	0.20494
0.61709	0.81557
0.32828	0.47262
0.11371	0.63108
0.51808	0.99545
0.96606	0.77412
0.47951	0.076269
0.078916	0.97441
0.86105	0.45077
0.80364	0.47452
0.6368	0.7278
0.23105	0.026514
0.65722	0.83576
0.9252	0.87044
0.38518	0.43353
0.27451	0.15266
0.48383	0.99871
0.29319	0.11164
0.81657	0.75621
0.83739	0.73161
0.41595	0.14462
0.76105	0.63969
0.032261	0.38752
0.79841	0.28291
0.2526	0.28291
0.33174	0.37533
0.53377	0.40937
0.045229	0.34099
0.82729	0.84554
0.8219	0.63118
0.26812	0.30857
0.095716	0.8954
0.24699	0.1755
0.54751	0.39146
0.88694	0.76419
0.21058	0.39231
0.81804	0.67724
0.0089958	0.96125
0.24701	0.03147
0.41514	0.97937
0.42243	0.15732
0.17855	0.26406
0.39464	0.13838
0.069432	0.24698
0.86569	0.39951
0.57019	0.52105
0.66093	0.63399
0.92254	0.32374
0.82972	0.81233
0.38064	0.31092
0.99425	0.44883
0.80433	0.56641
0.30634	0.98127
0.47979	0.29779
0.60502	0.99564
0.93809	0.73774
0.82968	0.62528
0.65574	0.80787
0.39286	0.9685
0.19553	0.054615
0.34241	0.25035
0.069852	0.79667
0.26037	0.46751
0.37387	0.1535
0.1807	0.31847
0.032436	0.64431
0.878	0.78088
0.47964	0.16727
0.82056	0.58731
0.61297	0.51539
0.73651	0.71277
0.4336	0.31443
0.42738	0.038714
0.92008	0.56293
0.01952	0.090003
0.27958	0.11246
0.15077	0.17281
0.45122	0.30928
0.1786	0.13367
0.83012	0.67448
0.42211	0.99594
0.39982	0.32121
0.77995	0.63457
0.85585	0.73057
0.1607	0.22803
0.31903	0.37954
0.7414	0.56498
0.95764	0.65485
0.062125	0.82276
0.68625	0.4759
0.50917	0.14208
0.032581	0.47609
0.40689	0.057559
0.099498	0.43037
0.81415	0.76987
0.38312	0.9765
0.27678	0.23752
0.085208	0.68702
0.084712	0.39114
0.51049	0.30453
0.16871	0.046223
0.84459	0.83926
0.39606	0.09391
0.2388	0.1092
0.28644	0.009366
0.70379	0.77442
0.05054	0.90495
0.95687	0.50154
0.22045	0.46184
0.79537	0.66941
0.34101	0.31911
0.85915	0.72782
0.7349	0.73606
0.48384	0.15282
0.25825	0.68201
0.11417	0.77886
0.35221	0.99564
0.99703	0.81004
0.39883	0.25946
0.66524	0.57422
0.50545	0.17904
0.12946	0.19121
0.7054	0.88863
0.23191	0.062468
0.19382	0.24928
0.56702	0.45522
0.54106	0.40238
0.049888	0.12291
0.80509	0.75964
0.91379	0.64498
0.8065	0.75418
0.20153	0.45785
0.31944	0.44594
0.31664	0.40112
0.37811	0.42734
0.74003	0.54843
0.36071	0.015409
0.0027233	0.59919
0.066398	0.23594
0.6709	0.83359
0.34052	0.44758
0.90789	0.82542
0.074297	0.54376
0.18469	0.11464
0.036531	0.90676
0.73619	0.44682
0.78497	0.45487
0.40594	0.12124
0.38406	0.98353
0.97422	0.36179
0.094923	0.27766
0.11355	0.7994
0.69334	0.68273
0.14959	0.48129
0.82061	0.43118
0.083955	0.82269
0.21902	0.28354
0.44027	0.037328
0.75804	0.64582
0.26615	0.21585
0.075596	0.020345
0.6114	0.33602
0.41479	0.44273
0.0098605	0.78925
0.010694	0.96617
0.46259	0.2546
0.22723	0.31498
0.30612	0.97606
0.25967	0.33126
0.6532	0.43665
0.88583	0.49594
0.2662	0.099163
0.075073	0.72455
0.78183	0.67268
0.13044	0.96934
0.51732	0.39304
0.94399	0.79917
0.91704	0.73911
0.88653	0.62237
0.85818	0.45048
0.83925	0.39432
0.40632	0.20979
0.95729	0.67632
0.62655	0.20552
0.2037	0.010171
0.6587	0.89285
0.15351	0.36366
0.92545	0.58638
0.92449	0.72075
0.68973	0.62477
0.074067	0.55902
0.36297	0.40789
0.3127	0.11899
0.041414	0.96037
0.4105	0.089
0.18149	0.14891
0.63606	0.71245
0.99827	0.5595
0.99862	0.73256
0.085439	0.86318
0.81852	0.70345
0.84396	0.60304
0.64729	0.53996
0.99173	0.62932
0.0050985	0.78676
0.076502	0.59167
0.41425	0.058476
0.12266	0.13248
0.72165	0.80256
0.0076355	0.78264
0.72003	0.81582
0.077245	0.92203
0.035631	0.57273
0.24484	0.44765
0.68224	0.66409
0.060678	0.35744
0.76356	0.5394
0.084448	0.2793
0.91606	0.64258
0.34102	0.39626
0.45259	0.94137
0.92491	0.53268
0.67854	0.85465
0.93943	0.035932
0.95449	0.65494
0.14548	0.45801
0.67769	0.61262
0.9285	0.41936
0.48694	0.15896
0.015313	0.97627
0.1528	0.22745
0.31069	0.29889
0.42914	0.20628
0.72616	0.83733
0.020612	0.33639
0.28534	0.28946
0.23816	0.28797
0.48126	0.019052
0.10932	0.27694
0.68237	0.82955
0.39497	0.18505
0.05401	0.83035
0.34531	0.059924
0.83638	0.27232
0.74731	0.78261
0.3254	0.010938
0.83796	0.70843
0.61035	0.56271
0.15464	0.071443
0.39863	0.1888
0.91538	0.49848
0.34393	0.30314
0.81647	0.65545
0.018672	0.11233
0.2318	0.04692
0.038554	0.95658
0.35278	0.17828
0.41617	0.99164
0.54109	0.93818
0.40307	0.39747
0.87892	0.61024
0.61879	0.41905
0.07999	0.6159
0.94976	0.58826
0.55912	0.81123
0.27732	0.40848
0.034859	0.14375
0.11949	0.91108
0.07856	0.85686
0.72027	0.50191
0.38785	0.93768
0.7413	0.59652
0.81192	0.85776
0.23843	0.4646
0.47294	0.9892
0.11686	0.46536
0.8749	0.57741
0.20352	0.27835
0.95972	0.75623
0.3059	0.11285
0.40036	0.10819
0.34178	0.24315
0.53751	0.24528
0.16061	0.28334
0.1804	0.12078
0.84632	0.78911
0.6079	0.64854
0.90369	0.78788
0.90138	0.84769
0.83726	0.57995
0.13477	0.15586
0.15893	0.032589
0.46283	0.29127
0.5254	0.15031
0.29625	0.015863
0.97652	0.54923
0.81917	0.78375
0.77072	0.76477
0.4341	0.38188
0.6059	0.99908
0.7101	0.72114
0.68883	0.79685
0.87418	0.50576
0.50297	0.11359
0.23135	0.30439
0.59493	0.53644
0.11918	0.0011747
0.22346	0.30514
0.62955	0.45358
0.33826	0.20467
0.43156	0.32097
0.003935	0.0017971
0.11999	0.78613
0.60818	0.66919
0.088396	0.69029
0.17651	0.39218
0.55805	0.97091
0.19921	0.093671
0.63757	0.035123
0.51282	0.113
0.17295	0.31586
0.94979	0.80313
0.40327	0.089962
0.9897	0.52094
0.85933	0.69976
0.056575	0.32537
0.93162	0.59422
0.055554	0.93156
0.67709	0.55662
0.85157	0.75096
0.31458	0.062017
0.091463	0.75348
0.11272	0.78954
0.73629	0.55412
0.83013	0.86003
0.48097	0.11969
0.14905	0.61611
0.27444	0.041501
0.76164	0.49002
0.58331	0.41984
0.85219	0.62135
0.097463	0.82913
0.042228	0.73067
0.35595	0.11662
0.5297	0.3541
0.807	0.46268
0.73975	0.48799
0.098218	0.1558
0.93573	0.67212
0.90029	0.79516
0.72499	0.78565
0.98407	0.7559
0.38084	0.24745
0.94018	0.16023
0.70877	0.46708
0.64767	0.69776
0.66375	0.68651
0.097058	0.92779
0.23482	0.33397
0.20432	0.28198
0.87946	0.47841
0.1262	0.17868
0.61464	0.38966
0.088826	0.79677
0.22222	0.4193
0.84725	0.50587
0.38852	0.13249
0.31503	0.4093
0.020615	0.91829
0.82862	0.55526
0.52428	0.34356
0.11446	0.043207
0.51851	0.15173
0.79369	0.39946
0.5458	0.30193
0.81895	0.76771
0.95901	0.85064
0.096246	0.74587
0.8848	0.53582
0.0637	0.61867
0.34723	0.60244
0.1074	0.21366
0.11432	0.3797
0.63036	0.75825
0.34856	0.049148
0.9007	0.58736
0.23362	0.04594
0.63704	0.84151
0.19597	0.89918
0.13183	0.69482
0.38375	0.18279
0.88673	0.51753
0.74465	0.50269
0.25093	0.49976
0.85659	0.56996
0.97165	0.4282
0.097599	0.98591
0.63844	0.58248
0.20074	0.11468
0.90056	0.59272
0.69682	0.89726
0.39643	0.33772
0.62931	0.54828
0.74756	0.88367
0.11788	0.97717
0.80223	0.45207
0.075115	0.7342
0.82488	0.68909
0.089043	0.88349
0.36631	0.0075698
0.079051	0.028895
0.82057	0.88343
0.76186	0.39787
0.43837	0.43196
0.82601	0.45938
0.21403	0.12955
0.016632	0.53858
0.064492	0.3217
0.20061	0.30227
0.61576	0.92442
0.7702	0.87703
0.30953	0.17681
0.60358	0.51561
0.91571	0.70666
0.37114	0.96648
0.49727	0.21896
0.69768	0.67661
0.035212	0.92631
0.76038	0.67876
0.039086	0.65737
0.75053	0.51768
0.5036	0.024306
0.025089	0.62037
0.25305	0.3952
0.43823	0.25794
0.11696	0.32238
0.26883	0.11674
0.63197	0.46947
0.99989	0.37995
0.42985	0.11112
0.16154	0.22435
0.77685	0.57748
0.47752	0.19331
0.38209	0.056848
0.85904	0.86777
0.45332	0.30489
0.30908	0.0195
0.65479	0.9665
0.49151	0.28074
0.19901	0.20184
0.62902	0.49457
0.55249	0.93686
0.0052649	0.59325
0.030174	0.73626
0.069103	0.25458
0.81047	0.65265
0.73955	0.60931
0.24371	0.2843
0.70497	0.58117
0.45346	0.05997
0.88927	0.82585
0.12658	0.07896
0.057841	0.93861
0.090264	0.47215
0.41204	0.16661
0.71611	0.47333
0.31873	0.36841
0.64965	0.91741
0.62969	0.68876
0.5035	0.23696
0.30255	0.31805
0.055127	0.96717
0.76267	0.7255
0.00068754	0.9279
0.7464	0.82707
0.052503	0.80915
0.189	0.089554
0.13577	0.12907
0.047763	0.21722
0.3201	0.33836
0.236	0.1111
0.62969	0.42141
0.37111	0.052761
0.12067	0.015338
0.92892	0.63669
0.20988	0.32402
0.4449	0.3586
0.75971	0.55857
0.41159	0.36355
0.076429	0.45953
0.95476	0.47961
0.097453	0.83397
0.90438	0.42308
0.14169	0.38978
0.36511	0.020653
0.25542	0.42369
0.0097489	0.96261
0.37775	0.13186
0.72541	0.64139
0.060196	0.028907
0.46359	0.29158
0.086293	0.71568
0.034158	0.55021
0.40946	0.09185
0.50938	0.027292
0.97664	0.36213
0.41594	0.31943
0.23854	0.34838
0.43701	0.00037962
0.93539	0.4912
0.44284	0.38541
0.05963	0.64477
0.83728	0.037804
0.85537	0.39547
0.73383	0.56751
0.11686	0.15659
0.79359	0.8347
0.085243	0.9333
0.81219	0.53526
0.38619	0.98218
0.3499	0.41516
0.37059	0.081636
0.17859	0.21947
0.34055	0.33238
0.98858	0.47763
0.47969	0.98843
0.10434	0.74634
0.11004	0.92319
0.44962	0.27461
0.019094	0.39378
0.42695	0.40951
0.57239	0.92758
0.73558	0.81413
0.7461	0.80166
0.76831	0.46519
0.68459	0.81614
0.53129	0.97119
0.049087	0.70251
0.99218	0.53729
0.29888	0.22501
0.37471	0.021494
0.030397	0.77246
0.62059	0.75015
0.34614	0.24663
0.42827	0.11766
0.39041	0.16659
0.93293	0.67869
0.88977	0.39998
0.9441	0.46261
0.37032	0.34275
0.84936	0.43542
0.50628	0.081486
0.12369	0.090529
0.92927	0.24191
0.095894	0.13248
0.8216	0.28944
0.093054	0.92038
0.6834	0.48992
0.25795	0.97977
0.74628	0.76943
0.18167	0.40956
0.16647	0.42736
0.22259	0.01043
0.11958	0.2203
0.30972	0.31765
0.35611	0.14882
0.082648	0.65019
0.15368	0.82117
0.89102	0.87825
0.52173	0.3935
0.46957	0.33173
0.99349	0.52582
0.9528	0.5918
0.010152	0.88267
0.49881	0.98577
0.30705	0.42816
0.88918	0.8041
0.62232	0.57088
0.16844	0.44733
0.94191	0.81438
0.10735	0.89581
0.35912	0.34083
0.092552	0.90413
0.4422	0.31067
0.35211	0.28467
0.54581	0.94982
0.51241	0.50313
0.11116	0.86266
0.38837	0.045952
0.40033	0.92361
0.27091	0.32286
0.84536	0.50543
0.90348	0.42394
0.0050406	0.41685
0.51447	0.41984
0.40276	0.12428
0.87668	0.64017
0.69347	0.72784
0.0023392	0.87324
0.78024	0.75908
0.002083	0.5663
0.069456	0.68911
0.38465	0.1799
0.39257	0.10457
0.54359	0.34175
0.058641	0.55294
0.46456	0.72097
0.33564	0.1572
0.73582	0.51298
0.78245	0.51988
0.40811	0.30201
0.093514	0.086301
0.51686	0.35294
0.28917	0.13037
0.59245	0.47144
0.63251	0.97873
0.79759	0.48888
0.54386	0.55851
0.095409	0.79853
0.12	0.01529
0.19531	0.28778
0.61565	0.94664
0.23891	0.84116
0.38393	0.254
0.38795	0.19508
0.22957	0.29068
0.26134	0.15373
0.28383	0.42345
0.84705	0.78389
0.46564	0.038111
0.97389	0.036698
0.32923	0.42103
0.93012	0.74664
0.72578	0.5727
0.24081	0.32487
0.698	0.6036
0.73154	0.62022
0.9972	0.79584
0.76087	0.56547
0.18654	0.45479
0.97419	0.94882
0.13993	0.16729
0.18851	0.36911
0.63928	0.86362
0.43125	0.13896
0.1924	0.15044
0.013611	0.97025
0.66896	0.9467
0.25566	0.002336
0.14477	0.93481
0.70478	0.44716
0.75904	0.66921
0.018706	0.59213

## Sheet: data_chunk (6)
0.14977	0.24827
0.13035	0.50884
0.13749	0.16066
0.8129	0.64624
0.52401	0.25675
0.51135	0.04118
0.23426	0.046528
0.78141	0.58589
0.19394	0.37887
0.1937	0.44571
0.62844	0.69828
0.1712	0.14592
0.059475	0.6093
0.31061	0.34076
0.5215	0.23631
0.62121	0.82907
0.20255	0.11765
0.16947	0.35987
0.077005	0.32649
0.47447	0.20109
0.88431	0.74394
0.16679	0.42448
0.96602	0.57618
0.87957	0.66824
0.40502	0.26078
0.59993	0.97662
0.1476	0.46359
0.64207	0.85793
0.60577	0.56303
0.61127	0.99495
0.232	0.12903
0.35865	0.95884
0.88148	0.65535
0.23523	0.1883
0.93061	0.82204
0.1477	0.067029
0.59204	0.43521
0.92653	0.57166
0.96671	0.41261
0.14125	0.33017
0.92558	0.65846
0.25074	0.35218
0.40804	0.9625
0.7818	0.81092
0.81674	0.74363
0.30601	0.45306
0.13673	0.31727
0.99365	0.45491
0.90306	0.54426
0.48213	0.046436
0.33661	0.43588
0.69081	0.53852
0.11224	0.17276
0.97642	0.82781
0.61663	0.60892
0.65862	0.8568
0.20702	0.16646
0.20975	0.20248
0.20665	0.064447
0.078221	0.0058238
0.98652	0.44537
0.86603	0.99703
0.92949	0.74856
0.31256	0.28994
0.35615	0.024448
0.82645	0.43733
0.050735	0.41781
0.88504	0.53506
0.13488	0.051287
0.82363	0.7762
0.15837	0.37719
0.21483	0.10231
0.51536	0.28659
0.25683	0.056353
0.54627	0.33135
0.8967	0.76087
0.19164	0.17898
0.89064	0.79966
0.18404	0.36738
0.37327	0.31696
0.03972	0.54636
0.9406	0.44918
0.11837	0.95024
0.73957	0.78121
0.25383	0.44733
0.015289	0.65208
0.051157	0.57292
0.36501	0.36934
0.15132	0.24365
0.093589	8.5576e-06
0.24463	0.0041134
0.37686	0.42124
0.27722	0.35766
0.048214	0.94799
0.61795	0.55249
0.94221	0.66237
0.1385	0.087804
0.41721	0.14138
0.64808	0.69429
0.7249	0.54071
0.05493	0.61296
0.57297	0.3777
0.32821	0.9822
0.25076	0.093964
0.92209	0.36999
0.86036	0.72275
0.91085	0.43725
0.82832	0.41864
0.076047	0.049929
0.73562	0.61617
0.087489	0.73769
0.65065	0.68346
0.56208	0.064445
0.64159	0.85441
0.058721	0.98365
0.13829	0.38558
0.54334	0.30998
0.9021	0.60919
0.23488	0.41913
0.28389	0.092352
0.82307	0.53223
0.80617	0.48961
0.037082	0.19896
0.39711	0.37288
0.15125	0.39116
0.48608	0.084936
0.86048	0.8309
0.90113	0.05617
0.03988	0.86698
0.88614	0.54536
0.80913	0.88749
0.60121	0.99806
0.022987	0.74247
0.75891	0.45329
0.95667	0.72319
0.82861	0.67001
0.83302	0.53825
0.67836	0.24838
0.18986	0.32572
0.7922	0.47754
0.036076	0.51044
0.057154	0.3273
0.25143	0.2474
0.71712	0.62369
0.072743	0.84005
0.56269	0.40287
0.1404	0.38052
0.10975	0.035719
0.11065	0.73981
0.40919	0.42685
0.84118	0.78208
0.49249	0.94657
0.00089887	0.63723
0.077234	0.068489
0.080233	0.89266
0.92034	0.8628
0.1914	0.13019
0.49144	0.30375
0.66725	0.85799
0.33826	0.40037
0.42229	0.96261
0.055564	0.74101
0.67971	0.06405
0.15216	0.44345
0.47467	0.10091
0.0017658	0.66107
0.071048	0.96064
0.63386	0.96793
0.68829	0.40592
0.33239	0.0039919
0.20626	0.39578
0.29127	0.20784
0.63873	0.69664
0.10827	0.41841
0.056458	0.93795
0.79662	0.44827
0.2558	0.6563
0.62381	0.57449
0.871	0.042982
0.10606	0.16202
0.91842	0.40253
0.52317	0.040365
0.10995	0.27983
0.26258	0.33626
0.12926	0.22513
0.32055	0.12428
0.77699	0.72128
0.23231	0.44058
0.96861	0.57428
0.68795	0.85068
0.64901	0.89592
0.093531	0.57958
0.35733	0.033127
0.33103	0.45617
0.50595	0.052103
0.19011	0.42995
0.025683	0.66728
0.063777	0.70083
0.44464	0.27091
0.52335	0.9517
0.022085	0.13145
0.45301	0.28577
0.30179	0.40212
0.96411	0.45839
0.17349	0.4108
0.82746	0.85785
0.42177	0.31652
0.0766	0.59064
0.87042	0.64199
0.42804	0.24935
0.36862	0.26901
0.22016	0.0048066
0.21124	0.28771
0.99192	0.42229
0.31814	0.2669
0.25521	0.047607
0.89308	0.57074
0.23292	0.21384
0.46386	0.61405
0.15788	0.47231
0.048789	0.75937
0.47287	0.026265
0.40782	0.56071
0.33773	0.51744
0.1087	0.32493
0.082048	0.9221
0.24067	0.36832
0.8963	0.68513
0.454	0.089544
0.67989	0.54601
0.064119	0.66412
0.71359	0.7547
0.82347	0.5115
0.99949	0.83688
0.019599	0.77242
0.28518	0.16115
0.55671	0.39938
0.86438	0.47447
0.72795	0.59398
0.28918	0.077693
0.60754	0.95833
0.32388	0.06823
0.4394	0.02808
0.012742	0.078377
0.39963	0.0042836
0.38428	0.44761
0.33157	0.1967
0.41223	0.14654
0.31379	0.43034
0.013723	0.76591
0.077355	0.92257
0.054416	0.26926
0.71869	0.70788
0.55168	0.36331
0.27264	0.41563
0.17318	0.33322
0.48206	0.093829
0.69437	0.48528
0.98581	0.41263
0.32613	0.20254
0.65709	0.4525
0.93999	0.52646
0.49751	0.12095
0.63728	0.72015
0.45246	0.0021269
0.6159	0.64428
0.12064	0.45218
0.46887	0.42827
0.78618	0.74863
0.9789	0.65307
0.15486	0.31055
0.27457	0.46225
0.63612	0.70442
0.71902	0.74617
0.046351	0.59558
0.47798	0.26396
0.98931	0.64056
0.44547	0.034047
0.63447	0.9308
0.97621	0.40972
0.89897	0.4367
0.24772	0.023412
0.74548	0.65235
0.97367	0.69452
0.28391	0.36645
0.94156	0.52198
0.42724	0.12243
0.41072	0.18096
0.30463	0.38654
0.27059	0.98009
0.19002	0.27134
0.75573	0.6651
0.49135	0.26292
0.90881	0.72037
0.441	0.34493
0.42836	0.15982
0.29241	0.10864
0.88102	0.7418
0.85944	0.43273
0.065289	0.15945
0.0097607	0.7895
0.001637	0.69124
0.51327	0.0063953
0.27737	0.36222
0.35248	0.60875
0.48533	0.029088
0.82614	0.68137
0.17129	0.20933
0.94013	0.45723
0.97657	0.71576
0.30427	0.42726
0.8271	0.64768
0.81161	0.66392
0.38846	0.96746
0.18362	0.16227
0.79541	0.41992
0.86913	0.69002
0.6404	0.45842
0.041018	0.79391
0.12413	0.90599
0.067366	0.3387
0.057444	0.94275
0.61538	0.96252
0.069282	0.45329
0.69186	0.90054
0.85974	0.73929
0.10061	0.43225
0.76295	0.66652
0.69784	0.4339
0.15475	0.43473
0.00077156	0.88742
0.55306	0.84547
0.6534	0.58763
0.17226	0.98923
0.58582	0.44004
0.4734	0.093195
0.95832	0.49989
0.88286	0.50257
0.10502	0.45634
0.76563	0.39883
0.084436	0.89175
0.36867	0.4304
0.93069	0.38185
0.71706	0.56688
0.26432	0.043251
0.69678	0.47912
0.63853	0.52286
0.12444	0.29778
0.072811	0.68327
0.18678	0.29474
0.79069	0.49188
0.55774	0.97438
0.61073	0.04896
0.05154	0.77467
0.66795	0.8349
0.042903	0.90791
0.69206	0.75537
0.87583	0.58473
0.82034	0.38928
0.36426	0.19359
0.91199	0.80007
0.7015	0.64575
0.1379	0.11742
0.61617	0.42768
0.90964	0.85824
0.022302	0.67171
0.69398	0.69015
0.29424	0.14829
0.51384	0.21055
0.057784	0.27571
0.47332	0.042585
0.24705	0.22967
0.033965	0.93797
0.40082	0.2828
0.065542	0.65508
0.42189	0.36793
0.29806	0.22142
0.042141	0.21322
0.85931	0.66342
0.51891	0.12661
0.88995	0.61432
0.28265	0.30257
0.6476	0.56745
0.68283	0.82238
0.59267	0.63568
0.9515	0.54524
0.44368	0.39349
0.071703	0.10589
0.62815	0.68635
0.060395	0.17374
0.20172	0.26025
0.58245	0.96592
0.39081	0.096978
0.2031	0.032942
0.089806	0.39538
0.25641	0.1419
0.39259	0.10042
0.080601	0.39067
0.73201	0.090858
0.78046	0.55279
0.61428	0.71189
0.21211	0.12904
0.30194	0.14084
0.64025	0.48535
0.060597	0.28917
0.0051197	0.97352
0.36864	0.019653
0.95607	0.50565
0.15787	0.72471
0.44841	0.99099
0.76078	0.75718
0.44627	0.32946
0.81902	0.78603
0.94162	0.80404
0.77912	0.48348
0.73291	0.74057
0.87501	0.41817
0.3335	0.58677
0.30503	0.23331
0.96159	0.70885
0.32633	0.97363
0.24893	0.3772
0.50716	0.40502
0.33101	0.33645
0.26887	0.17789
0.66519	0.76161
0.62767	0.75282
0.09942	0.76385
0.84786	0.58135
0.89077	0.56247
0.85504	0.49485
0.84282	0.40681
0.013808	0.03478
0.99496	0.7412
0.91436	0.80867
0.10331	0.9185
0.85269	0.60872
0.86819	0.86006
0.6931	0.52008
0.34507	0.019178
0.89654	0.66148
0.23769	0.71336
0.44077	0.10453
0.25733	0.99639
0.22718	0.38885
0.087206	0.4746
0.82521	0.72677
0.77381	0.73189
0.17586	0.27991
0.99666	0.81631
0.98085	0.76765
0.73053	0.50667
0.61185	0.53095
0.22749	0.36127
0.97505	0.79571
0.87086	0.71577
0.75061	0.17512
0.31753	0.98287
0.5435	0.35836
0.30502	0.29907
0.36175	0.4033
0.74057	0.71811
0.052438	0.048637
0.46163	0.35251
0.0067996	0.32646
0.36632	0.38916
0.45632	0.70977
0.31573	0.15491
0.6693	0.57668
0.38095	0.21888
0.54685	0.34876
0.27801	0.22039
0.23133	0.35471
0.36466	0.091299
0.34259	0.010943
0.84106	0.70649
0.75896	0.48589
0.22821	0.038866
0.4686	0.22925
0.26743	0.50722
0.97611	0.72902
0.79043	0.59233
0.081908	0.057294
0.7623	0.53602
0.063467	0.78941
0.30376	0.16268
0.83084	0.85696
0.46052	0.21063
0.24821	0.035889
0.14688	0.0021653
0.44578	0.30872
0.86366	0.40556
0.36195	0.39648
0.24071	0.38683
0.88459	0.8489
0.97995	0.51389
0.11983	0.43993
0.21291	0.011329
0.62983	0.51545
0.281	0.1958
0.39508	0.10547
0.32362	0.26723
0.73778	0.53066
0.12923	0.81402
0.1803	0.21341
0.22285	0.45464
0.28672	0.26741
0.67683	0.61337
0.082539	0.55397
0.13283	0.40794
0.75525	0.69377
0.14927	0.95591
0.028535	0.8253
0.77366	0.39861
0.20254	0.3291
0.79986	0.47133
0.69381	0.86012
0.10867	0.42601
0.79446	0.42762
0.77742	0.86172
0.89645	0.77176
0.014947	0.52277
0.18423	0.46645
0.29994	0.66992
0.70338	0.03976
0.56793	0.39726
0.73864	0.79327
0.83669	0.81144
0.91077	0.59871
0.16245	0.38221
0.9166	0.4868
0.15544	0.33289
0.88767	0.6977
0.23525	0.03429
0.033123	0.13129
0.2328	0.45976
0.28681	0.78941
0.086242	0.66287
0.18299	0.97002
0.31184	0.30116
0.28175	0.97432
0.52521	0.23826
0.38769	0.36127
0.22761	0.39138
0.49877	0.27586
0.50454	0.17427
0.75181	0.39019
0.29694	0.077583
0.3621	0.96185
0.49515	0.058819
0.09035	0.60856
0.074769	0.2006
0.49094	0.12714
0.41566	0.97175
0.25147	0.093892
0.16961	0.32206
0.946	0.72012
0.22349	0.3036
0.21357	0.31479
0.35558	0.010816
0.78466	0.74387
0.21515	0.20771
0.39863	0.3506
0.8355	0.85981
0.23325	0.34368
0.10796	0.87517
0.90269	0.49194
0.42175	0.32147
0.8094	0.42915
0.19268	0.27272
0.20756	0.0386
0.5505	0.33936
0.47645	0.40891
0.092071	0.8498
0.54663	0.895
0.12641	0.10864
0.34978	0.19176
0.080289	0.59159
0.61061	0.92434
0.38387	0.39265
0.0048892	0.96702
0.85607	0.042085
0.12858	0.08272
0.065586	0.88925
0.71505	0.5731
0.9046	0.626
0.75028	0.63352
0.7893	0.73193
0.13499	0.43954
0.79969	0.84672
0.97016	0.84938
0.41905	0.11551
0.81174	0.55682
0.11553	0.67547
0.91383	0.56635
0.90817	0.59528
0.055329	0.92583
0.078799	0.14737
0.079695	0.75825
0.98813	0.8042
0.46769	0.20189
0.33011	0.9907
0.79685	0.85399
0.31577	0.039912
0.48118	0.047607
0.85931	0.44224
0.46174	0.3187
0.37374	0.75671
0.86963	0.8286
0.11515	0.90787
0.14643	0.95111
0.79888	0.84786
0.086271	0.90161
0.59371	0.47024
0.72084	0.81606
0.93065	0.81503
0.85685	0.53271
0.11015	0.89294
0.37262	0.34395
0.49174	0.08774
0.99213	0.69992
0.30612	0.023594
0.14025	0.28769
0.94808	0.62082
0.77943	0.65812
0.6984	0.89042
0.022499	0.63657
0.27251	0.44104
0.63502	0.40523
0.47788	0.32718
0.62822	0.68858
0.85544	0.36414
0.081844	0.38219
0.0023375	0.65886
0.95031	0.50485
0.95946	0.79465
0.1799	0.44149
0.72097	0.4611
0.23469	0.12396
0.069444	0.23399
0.76764	0.4903
0.82401	0.40204
0.94042	0.68569
0.60781	0.99137
0.83546	0.84409
0.90553	0.48427
0.11893	0.118
0.24261	0.43732
0.60103	0.97701
0.26703	0.20422
0.58205	0.92985
0.35204	0.41072
0.90275	0.70359
0.79692	0.57826
0.77988	0.48345
0.3281	0.24611
0.065171	0.23808
0.91328	0.43036
0.06445	0.72547
0.70582	0.79066
0.0072725	0.79661
0.64276	0.60308
0.012176	0.6507
0.2865	0.34587
0.30531	0.24161
0.11096	0.14886
0.89477	0.38647
0.97335	0.72681
0.94978	0.68222
0.056897	0.23918
0.43525	0.016925
0.10468	0.34796
0.40419	0.22509
0.50622	0.21998
0.95355	0.42781
0.81158	0.45555
0.10737	0.10639
0.23564	0.1587
0.11122	0.46328
0.55699	0.41292
0.90851	0.79233
0.071903	0.69555
0.86436	0.61474
0.70513	0.64258
0.95346	0.64823
0.32991	0.10464
0.7801	0.84465
0.47272	0.34157
0.88381	0.68209
0.16391	0.80655
0.8039	0.41726
0.27853	0.38535
0.89013	0.72558
0.85627	0.71932
0.79277	0.81046
0.65859	0.59331
0.74653	0.76531
0.095366	0.3299
0.083985	0.55514
0.81081	0.76344
0.06418	0.60498
0.47751	0.95854
0.10417	0.2333
0.23718	0.43172
0.96138	0.72553
0.70039	0.62101
0.78575	0.41526
0.32408	0.67576
0.081551	0.63953
0.019175	0.068719
0.70438	0.87493
0.1236	0.024585
0.68729	0.59867
0.63549	0.66722
0.35116	0.092857
0.72465	0.56212
0.49677	0.93569
0.44184	0.18542
0.25731	0.23353
0.66027	0.64228
0.64448	0.76199
0.21276	0.082942
0.74413	0.56826
0.27797	0.22532
0.0032126	0.81962
0.78694	0.71008
0.93834	0.48334
0.65195	0.73953
0.6358	0.654
0.26086	0.15881
0.23484	0.14669
0.68525	0.55576
0.0024199	0.59966
0.95099	0.46541
0.92718	0.60777
0.94806	0.75591
0.89664	0.79932
0.98676	0.72093
0.29775	0.23219
0.37203	0.091402
0.76699	0.79963
0.56846	0.93481
0.27668	0.40361
0.34559	0.33979
0.1494	0.78247
0.40109	0.011137
0.77742	0.92599
0.43101	0.12834
0.81783	0.60387
0.081754	0.86379
0.092205	0.84646
0.11098	0.69557
0.7709	0.66591
0.86976	0.052234
0.0040199	0.88858
0.82333	0.36862
0.63005	0.57393
0.064074	0.73518
0.76264	0.81399
0.73988	0.78727
0.013308	0.97562
0.70116	0.68108
0.97372	0.42287
0.99876	0.56125
0.15142	0.12614
0.32674	0.35086
0.69555	0.68452
0.098518	0.048284
0.77654	0.49951
0.060599	0.68162
0.056928	0.87665
0.43339	0.25076
0.92422	0.84472
0.23055	0.39088
0.43311	0.0076164
0.39208	0.19226
0.17124	0.29488
0.89465	0.57151
0.84654	0.56381
0.36405	0.081763
0.4665	0.36009
0.11313	0.21485
0.94486	0.78315
0.15241	0.31394
0.27266	0.020594
0.21377	0.1713
0.6658	0.75062
0.27524	0.35987
0.46294	0.30683
0.011391	0.68376
0.25708	0.96724
0.47152	0.28848
0.76462	0.83542
0.71888	0.49436
0.16245	0.29185
0.4766	0.10734
0.71898	0.71952
0.72493	0.84865
0.98085	0.82042
0.18557	0.17458
0.0040918	0.95381
0.096897	0.70081
0.81978	0.37178
0.14703	0.23696
0.84253	0.52628
0.076577	0.27896
0.68587	0.80878
0.85957	0.58393
0.91646	0.84625
0.94719	0.81518
0.26113	0.17846
0.7917	0.41244
0.29059	0.43528
0.64642	0.70696
0.53255	0.16833
0.6655	0.47761
0.691	0.68252
0.69519	0.82381
0.86014	0.669
0.79165	0.86366
0.9765	0.36704
0.10879	0.83882
0.87409	0.36731
0.15929	0.030398
0.036227	0.64295
0.27994	0.22792
0.79682	0.8929
0.83864	0.78143
0.26625	0.33601
0.54225	0.95791
0.23977	0.10757
0.28483	0.076623
0.90025	0.67832
0.98786	0.44393
0.68946	0.88184
0.0064425	0.91919
0.0041627	0.016406
0.59653	0.62159
0.079635	0.78649
0.98795	0.46546
0.079138	0.80017
0.8304	0.44476
0.66137	0.68595
0.94677	0.74044
0.4248	0.057979
0.093936	0.23241
0.47748	0.11605
0.37057	0.45794
0.8778	0.78979
0.41521	0.15337
0.35543	0.24105
0.12877	0.0033905
0.57752	0.97319
0.89126	0.79763
0.85546	0.41698
0.87167	0.95877
0.25319	0.19355
0.39682	0.36059
0.30169	0.37555
0.17868	0.16426
0.46645	0.013958
0.11284	0.3765
0.78395	0.83883
0.47925	0.28416
0.95502	0.42158
0.35305	0.4392
0.43787	0.27212
0.61234	0.48224
0.21676	0.42688
0.053322	0.21731
0.89654	0.55993
0.44443	0.33132
0.61124	0.91437
0.40185	0.63032
0.87469	0.74503
0.23438	0.0055986
0.32217	0.21032
0.73529	0.62246
0.84896	0.77838
0.85292	0.59591
0.00041096	0.96888
0.84714	0.47203
0.23204	0.687
0.34269	0.98402
0.53773	0.26354
0.12288	0.753
0.20821	0.45208
0.0095404	0.851
0.6219	0.98351
0.078952	0.14496
0.03157	0.61624
0.34957	0.057999
0.71532	0.5286
0.75959	0.7915
0.39699	0.49826
0.72872	0.47505
0.3531	0.26495
0.33578	0.27052
0.1364	0.40814
0.76298	0.69845
0.98452	0.71575
0.066	0.76079
0.96269	0.79023
0.13143	0.45622
0.039869	0.17214
0.9055	0.56557
0.12612	0.83093
0.64155	0.56822
0.12425	0.042309
0.28238	0.96739
0.89827	0.4729
0.81411	0.70379
0.65963	0.75177
0.91333	0.54153
0.90541	0.67125
0.80958	0.56484
0.41185	0.3637
0.42528	0.95837
0.71081	0.50933
0.23373	0.37456
0.27062	0.33967
0.70748	0.59564
0.13939	0.031179
0.91479	0.41047
0.43959	0.23716
0.45217	0.17876
0.53727	0.37331
0.76594	0.66791
0.068669	0.91023
0.025617	0.99062
0.062259	0.54315
0.75424	0.80605
0.76049	0.38007
0.31958	0.38236
0.39662	0.56451
0.16578	0.15416
0.91547	0.56897
0.87249	0.6035
0.40145	0.35867
0.76468	0.43448
0.65266	0.90374
0.85073	0.52122
0.92321	0.65259
0.95825	0.83051
0.66783	0.61485
0.78224	0.86725
0.74603	0.83369
0.87788	0.51702
0.14463	0.28209
0.35562	0.35878
0.85658	0.45821
0.46912	0.37857
0.086521	0.37512
0.91787	0.051267
0.29431	0.05409
0.15402	0.91826
0.69922	0.51197
0.93405	0.61836
0.83844	0.44908
0.44956	0.093522
0.14121	0.34918
0.074924	0.17452
0.19504	0.59591
0.96244	0.34582
0.51644	0.1136
0.26027	0.10289
0.78637	0.83212
0.32325	0.98144
0.028284	0.66617
0.035697	0.87564
0.75038	0.52371
0.30589	0.33423
0.88985	0.54038
0.40085	0.37568
0.076217	0.82672
0.19086	0.34451
0.38948	0.95398
0.098751	0.40304
0.045513	0.1518
0.93704	0.47286
0.21399	0.97878
0.25259	0.17035
0.2555	0.41441
0.96618	0.512
0.67602	0.87331
0.15086	0.25546
0.81358	0.54532
0.86698	0.63542
0.66506	0.65249
0.075566	0.10289
0.88015	0.6497
0.78068	0.76342
0.94236	0.46994
0.9833	0.43012
0.1382	0.035211
0.77719	0.57499
0.003766	0.67705
0.62303	0.51086
0.79392	0.82363
0.42692	0.94671
0.94972	0.48734
0.40937	0.26217
0.096009	0.71224
0.54466	0.38902
0.7136	0.47492
0.46585	0.26302
0.88091	0.47991
0.05762	0.72679
0.89453	0.22496
0.34135	0.047572
0.34625	0.6393
0.61695	0.41059
0.81142	0.42152
0.94693	0.58793
0.99152	0.50358
0.37757	0.19036
0.018054	0.88288
0.0097074	0.86306
0.41342	0.12844
0.3644	0.23949
0.47183	0.11506
0.17855	0.29466
0.54084	0.34306
0.030324	0.023994
0.66564	0.74813
0.96923	0.65871
0.693	0.80352
0.18925	0.39513
0.49462	0.40526
0.78933	0.83077
0.12587	0.89387
0.22123	0.99704
0.059712	0.30979
0.90185	0.83637
0.061577	0.8193
0.085222	0.14074
0.64755	0.4147
0.25807	0.36586
0.39485	0.23334
0.86258	0.77462
0.29273	0.2114
0.9613	0.15636
0.48529	0.054679
0.99746	0.54131
0.97046	0.34268
0.42896	0.15938
0.31496	0.44281
0.52025	0.98444
0.72651	0.4027
0.12011	0.7558
0.80922	0.4848
0.70191	0.65102
0.77083	0.43458
0.099356	0.040152
0.40219	0.3767
0.31122	0.9748
0.87804	0.77058
0.63129	0.95447
0.76628	0.8413
0.89517	0.62332
0.89633	0.59438
0.59722	0.9676
0.61696	0.62153
0.79836	0.89195
0.93845	0.67301
0.10933	0.84266
0.83502	0.40225
0.68646	0.75037
0.75388	0.38923
0.465	0.16597
0.78356	0.8559
0.43143	0.39301
0.81864	0.4891
0.11296	0.98758
0.79818	0.55472
0.24393	0.0039204
0.29348	0.232
0.18518	0.16137
0.92707	0.45898
0.82389	0.51438
0.79421	0.62069
0.82109	0.5898
0.24857	0.65305
0.92178	0.53638
0.28393	0.38908
0.97673	0.36181
0.82625	0.50975
0.52046	0.9419
0.78882	0.50884
0.2749	0.34383
0.38378	0.96817
0.62954	0.65553
0.77285	0.44092
0.44329	0.14036
0.27609	0.13374
0.062669	0.2515
0.43051	0.33082
0.090997	0.055061
0.36662	0.19973
0.051611	0.035455
0.84862	0.72393
0.29069	0.051117
0.14455	0.89096
0.29821	0.16137
0.20959	0.34259
0.70439	0.56541
0.18829	0.06147
0.48291	0.97377
0.87339	0.86509
0.058236	0.96167
0.53796	0.40781
0.6731	0.74117
0.26272	0.97686
0.15449	0.010686
0.42759	0.021264
0.18981	0.065749
0.22555	0.14979
0.10735	0.96658
0.70639	0.82914
0.14485	0.96547
0.037447	0.6568
0.78645	0.70823
0.11269	0.69178
0.99919	0.47263
0.21868	0.20293
0.65911	0.42598
0.19284	0.45482
0.72523	0.70418
0.787	0.87063
0.39505	0.9873
0.032179	0.63285
0.023338	0.53403
0.99725	0.40383
0.081033	0.40001
0.95736	0.6137
0.28149	0.14357
0.76196	0.71168
0.2978	0.16724
0.47211	0.16391
0.50322	0.13749
0.82478	0.75034
0.15781	0.45229
0.76548	0.76346
0.54231	0.76165
0.62908	0.67074
0.85481	0.6404
0.070746	0.29436
0.83432	0.79492
0.076188	0.62559
0.14144	0.17315
0.78729	0.6338
0.04605	0.15453
0.82027	0.54391
0.32526	0.34896
0.18142	0.18965
0.62724	0.49571
0.48639	0.26154
0.79678	0.50741
0.44881	0.97693
0.9085	0.63284
0.051934	0.81245
0.9969	0.42275
0.99508	0.6968
0.7954	0.54034
0.010631	0.93717
0.75146	0.066232
0.41368	0.13898
0.68503	0.58152
0.99373	0.77494
0.071293	0.33334
0.67868	0.82693
0.46473	0.15013
0.49243	0.21707
0.89982	0.7382
0.65312	0.79209
0.78065	0.51067
0.10558	0.22497
0.82764	0.76816
0.13032	0.48441
0.28877	0.97258
0.7274	0.80345
0.31971	0.14949
0.12083	0.21791
0.060973	0.77547
0.067622	0.12048
0.97362	0.6314
0.10293	0.62499
0.072874	0.17368
0.66497	0.63048
0.17086	0.096095
0.52463	0.31212
0.44533	0.038406
0.10061	0.33646
0.90382	0.62843
0.006808	0.62776
0.49269	0.14482
0.28286	0.19929
0.49158	0.10183
0.39623	0.11763
0.52281	0.40849
0.92505	0.46471
0.82684	0.081396
0.31229	0.93125
0.029139	0.95459
0.063522	0.34975
0.11899	0.35993
0.72347	0.87983
0.19868	0.34898
0.76174	0.42321
0.66566	0.60546
0.0067237	0.85654
0.38513	0.20512
0.56971	0.080656
0.50863	0.14219
0.064018	0.57474
0.48786	0.18809
0.29547	0.034823
0.90467	0.6796
0.87547	0.50559
0.75934	0.37881
0.042327	0.97909
0.24738	0.61527
0.53324	0.33248
0.64203	0.9964
0.52096	0.386
0.83097	0.57524
0.14137	0.31898
0.10148	0.44122
0.068632	0.28065
0.095145	0.1287
0.67295	0.44554
0.23209	0.047022
0.46555	0.36358
0.18039	0.046855
0.20243	0.24683
0.12554	0.35957
0.25176	0.45043
0.88949	0.72425
0.82866	0.52528
0.98733	0.69315
0.99695	0.72178
0.034478	0.56446
0.94971	0.4244
0.60323	0.49646
0.14827	0.81663
0.70073	0.48647
0.22439	0.077773
0.91944	0.61209
0.0027055	0.66358
0.061882	0.15815
0.4788	0.41102
0.31088	0.11408
0.20228	0.4602
0.051301	0.96541
0.14031	0.27803
0.72414	0.15658
0.13659	0.11112
0.85338	0.62329
0.71022	0.40124
0.22256	0.36837
0.11637	0.076596
0.18293	0.10565
0.26494	0.026351
0.96454	0.71239
0.82273	0.62359
0.82068	0.74576
0.19938	0.34029
0.93871	0.37198
0.94928	0.72935
0.36569	0.42733
0.48844	0.96949
0.84351	0.52724
0.84765	0.59649
0.083674	0.42835
0.52177	0.9831
0.31833	0.059206
0.72197	0.59491
0.64437	0.55274
0.96547	0.49212
0.79359	0.47973
0.15836	0.17076
0.13574	0.25941
0.39485	0.42818
0.49333	0.12142
0.87426	0.54883
0.50506	0.74614
0.15738	0.071817
0.67194	0.98464
0.8358	0.52482
0.23315	0.41607
0.75568	0.66613
0.065344	0.021503
0.77	0.68786
0.76965	0.57776
0.30621	0.72349
0.40358	0.31513
0.72558	0.64943
0.17634	0.10612
0.96299	0.66424
0.6723	0.97885
0.52505	0.23832
0.20808	0.43387
0.91031	0.56746
0.10563	0.3417
0.27699	0.39172
0.16818	0.23112
0.97795	0.49054
0.21534	0.012868
0.17045	0.44796
0.071801	0.3674
0.046909	0.19918
0.888	0.52801
0.21536	0.4372
0.81184	0.77103
0.80169	0.58162
0.24429	0.081006
0.23734	0.45601
0.22979	0.46571
0.7775	0.4004
0.0086043	0.93003
0.41845	0.15133
0.96219	0.78016
0.42213	0.15913
0.41934	0.33261
0.92584	0.69664
0.30542	0.22833
0.74346	0.52403
0.2097	0.32172
0.39787	0.19877
0.38702	0.035625
0.84527	0.50158
0.45122	0.18707
0.74895	0.39395
0.20087	0.37552
0.1109	0.73293
0.7148	0.41229
0.82826	0.68483
0.94585	0.77731
0.73856	0.74647
0.77323	0.57035
0.64752	0.49825
0.83655	0.60078
0.4754	0.20485
0.89007	0.60297
0.1961	0.34471
0.9607	0.40379
0.41474	0.046892
0.84518	0.52491
0.4961	0.1729
0.9436	0.71098
0.9231	0.42551
0.88002	0.73685
0.63871	0.6775
0.13115	0.062573
0.72709	0.78856
0.63106	0.13673
0.53135	0.15858
0.34614	0.96503
0.28665	0.41394
0.31635	0.29596
0.79777	0.50585
0.81204	0.44947
0.23354	0.37818
0.77964	0.73972
0.13398	0.071718
0.19251	0.22176
0.74991	0.46218
0.14387	0.042341
0.27262	0.11126
0.96384	0.46711
0.51653	0.95318
0.65027	0.44079
0.83964	0.80794
0.71754	0.44106
0.27371	0.00094217
0.907	0.42815
0.0085882	0.63153
0.063664	0.76358
0.058616	0.93554
0.13541	0.94147
0.41009	0.98471
0.90149	0.52237
0.011506	0.76395
0.95888	0.74432
0.62368	0.67586
0.85012	0.68044
0.085194	0.70912
0.35905	0.30941
0.90592	0.8592
0.15705	0.11928
0.77519	0.82861
0.96143	0.68895
0.4716	0.088605
0.51186	0.32684
0.71786	0.64836
0.50144	0.11557
0.71027	0.49224
0.61413	0.47439
0.50312	0.09767
0.1916	0.38824
0.74887	0.38196
0.83944	0.49686
0.063276	0.73342
0.81701	0.81415
0.29388	0.51603
0.18026	0.56558
0.031035	0.058485
0.050312	0.32588
0.42512	0.12578
0.69603	0.54279
0.65312	0.75043
0.21595	0.063606
0.41749	0.2592
0.84534	0.64206
0.94184	0.73355
0.96171	0.79838
0.088919	0.94728
0.85287	0.62142
0.68534	0.81657
0.97737	0.47215
0.18983	0.34047
0.59295	0.9817
0.046834	0.23646
0.88065	0.3876
0.72325	0.46105
0.38922	0.10019
0.67165	0.83853
0.20126	0.17342
0.058302	0.33165
0.41837	0.98008
0.89408	0.82851
0.86032	0.45383
0.95082	0.63717
0.68733	0.49536
0.49489	0.39251
0.078658	0.18574
0.27117	0.24378
0.63593	0.73149
0.6502	0.46025
0.065666	0.6842
0.87104	0.49231
0.70482	0.46636
0.88962	0.37796
0.44223	0.078023
0.40112	0.039134
0.82606	0.37138
0.44213	0.26356
0.92981	0.60621
0.92158	0.60294
0.081608	0.11569
0.88004	0.80622
0.38889	0.34836
0.38072	0.39295
0.067393	0.61414
0.99218	0.75496
0.95479	0.79334
0.63987	0.94744
0.52736	0.30633
0.22515	0.041669
0.051119	0.62312
0.6494	0.57683
0.059219	0.61505
0.89306	0.49072
0.29425	0.19064
0.19143	0.29723
0.15787	0.17286
0.24504	0.2327
0.82127	0.45193
0.053523	0.29
0.13193	0.087395
0.014306	0.77635
0.079192	0.69252
0.10304	0.134
0.15486	0.23521
0.46046	0.18442
0.034127	0.79275
0.1855	0.13915
0.025387	0.64454
0.74559	0.84608
0.077974	0.50342
0.35095	0.24472
0.67881	0.50007
0.053553	0.58469
0.020925	0.05768
0.73171	0.66016
0.14403	0.38134
0.087179	0.34111
0.072155	0.95608
0.41398	0.98262
0.33306	0.9582
0.29463	0.34091
0.63217	0.97859
0.32063	0.33167
0.75931	0.62223
0.84206	0.65045
0.87528	0.70914
0.0011755	0.80374
0.095344	0.25925
0.0978	0.71846
0.081384	0.70281
0.92252	0.3622
0.16853	0.094022
0.82411	0.82528
0.88321	0.78027
0.40887	0.95438
0.35749	0.28226
0.34008	0.26628
0.15078	0.11353
0.62333	0.50869
0.97137	0.40069

## Sheet: data_chunk (7)
0.061207	0.65831
0.50909	0.95524
0.94496	0.81988
0.1227	0.45264
0.70615	0.37453
0.69331	0.99828
0.070904	0.98651
0.069758	0.50235
0.63213	0.57312
0.25284	0.11866
0.86861	0.67184
0.10188	0.47465
0.64966	0.45571
0.68473	0.84322
0.85904	0.74323
0.11671	0.03786
0.46143	0.99659
0.14948	0.43016
0.94683	0.57061
0.050712	0.15049
0.15533	0.9082
0.95047	0.74661
0.96355	0.41498
0.39385	0.17117
0.17592	0.44205
0.77976	0.48357
0.27142	0.43333
0.23286	0.45572
0.59149	0.95596
0.9243	0.40624
0.10192	0.79384
0.021593	0.99539
0.033854	0.1763
0.42139	0.25983
0.29291	0.38413
0.89492	0.65566
0.03101	0.1115
0.50396	0.35423
0.18631	0.23624
0.24236	0.44775
0.24183	0.19688
0.8754	0.49185
0.86313	0.4038
0.64396	0.4212
0.68199	0.49477
0.097369	0.39325
0.48045	0.38926
0.4759	0.4166
0.56046	0.38773
0.84165	0.6724
0.48675	0.021949
0.060254	0.16838
0.9988	0.78303
0.19628	0.9911
0.13395	0.1451
0.38701	0.050233
0.34008	0.07277
0.185	0.15468
0.092789	0.5314
0.9132	0.8169
0.077666	0.064668
0.65146	0.43537
0.34911	0.20975
0.36046	0.1933
0.52539	0.28312
0.46161	0.20736
0.17823	0.32817
0.10915	0.7176
0.091094	0.26796
0.18515	0.89655
0.13504	0.22559
0.81735	0.61718
0.80551	0.60101
0.35855	0.30718
0.67762	0.24693
0.94306	0.72825
0.038989	0.0036262
0.33944	0.29246
0.73814	0.50932
0.77477	0.83493
0.14428	0.035835
0.91357	0.26641
0.036436	0.92875
0.0068601	0.63161
0.42592	0.22301
0.29083	0.21709
0.13584	0.17271
0.66066	0.48452
0.8286	0.43377
0.3634	0.95169
0.4952	0.0037154
0.049937	0.78094
0.1365	0.73944
0.79734	0.4094
0.10201	0.22494
0.53249	0.24214
0.94258	0.46855
0.71639	0.43973
0.45993	0.82015
0.90336	0.79814
0.7086	0.55592
0.050296	0.73236
0.36418	0.15751
0.91493	0.5998
0.52189	0.13077
0.2174	0.06168
0.96397	0.52778
0.96986	0.72564
0.037966	0.66755
0.23951	0.30048
0.16309	0.14341
0.13466	0.35921
0.33726	0.031701
0.56965	0.7146
0.09989	0.70449
0.72616	0.45827
0.84986	0.67268
0.47136	0.94689
0.40485	0.14091
0.84654	0.54049
0.26918	0.15851
0.1742	0.30651
0.031779	0.16506
0.17015	0.012256
0.052476	0.062507
0.42052	0.99946
0.90424	0.50519
0.81429	0.15981
0.42396	0.084461
0.36317	0.98128
0.51043	0.14679
0.49074	0.047642
0.039712	0.71071
0.35823	0.15109
0.50121	0.35011
0.028675	0.88478
0.54158	0.34955
0.16391	0.20976
0.87972	0.65865
0.17388	0.23752
0.48291	0.10428
0.7903	0.37798
0.34886	0.21883
0.17733	0.14029
0.15698	0.45294
0.11554	0.43666
0.15307	0.96539
0.7289	0.77023
0.99415	0.46662
0.10533	0.35713
0.74041	0.53144
0.80941	0.53732
0.0057231	0.80204
0.59793	0.95208
0.65011	0.90233
0.69114	0.47608
0.078461	0.9529
0.92886	0.68511
0.10888	0.80814
0.6374	0.50542
0.49822	0.54106
0.99975	0.32046
0.19683	0.35902
0.44251	0.94311
0.98898	0.062972
0.2072	0.079524
0.10889	0.16972
0.021669	0.5396
0.10108	0.55306
0.12881	0.0037529
0.86782	0.76978
0.66492	0.70421
0.022685	0.68334
0.8321	0.65217
0.86992	0.53975
0.899	0.47959
0.82972	0.73769
0.73471	0.42294
0.77775	0.46029
0.99942	0.81164
0.65832	0.30127
0.71267	0.55437
0.2061	0.13732
0.74971	0.83164
0.19265	0.17479
0.50506	0.085791
0.065937	0.17971
0.84359	0.65038
0.27364	0.35215
0.65193	0.63139
0.050815	0.99858
0.17187	0.025682
0.32533	0.0096833
0.65701	0.60013
0.52968	0.3645
0.52498	0.20605
0.097716	0.66794
0.86771	0.50941
0.61591	0.43155
0.11188	0.77939
0.92489	0.43693
0.94589	0.42348
0.025135	0.61851
0.94656	0.66701
0.81484	0.8287
0.10463	0.64416
0.57995	0.38299
0.32043	0.030271
0.65451	0.39402
0.39843	0.29635
0.65703	0.82836
0.26199	0.97711
0.060507	0.70586
0.23654	0.45037
0.79186	0.54476
0.10663	0.012571
0.99968	0.58124
0.943	0.71124
0.44972	0.41037
0.96333	0.61757
0.9247	0.44605
0.49784	0.36911
0.27664	0.42707
0.10702	0.87908
0.18114	0.21588
0.60799	0.40139
0.28587	0.091975
0.098091	0.63383
0.99174	0.76296
0.96939	0.79239
0.27105	0.33192
0.93986	0.47587
0.23377	0.1253
0.86091	0.4735
0.36257	0.11865
0.28521	0.060874
0.27003	0.089462
0.56601	0.33314
0.22192	0.13127
0.15607	0.98176
0.22101	0.39547
0.0066524	0.56439
0.66548	0.93168
0.65554	0.96666
0.1131	0.738
0.70736	0.51339
0.099718	0.093437
0.89706	0.53892
0.99031	0.23808
0.30144	0.26267
0.11417	0.17357
0.66108	0.68795
0.83787	0.82068
0.6639	0.65108
0.13954	0.23842
0.054929	0.18788
0.091014	0.74002
0.67438	0.76469
0.046967	0.74777
0.17042	0.93725
0.69582	0.38243
0.059617	0.096408
0.64309	0.68774
0.54454	0.29549
0.85014	0.80495
0.096932	0.035856
0.98056	0.81626
0.0039747	0.93916
0.94077	0.57488
0.74445	0.471
0.379	0.39232
0.074841	0.33198
0.10453	0.9745
0.73896	0.46608
0.4776	0.17977
0.0097902	0.57053
0.80596	0.86244
0.62874	0.98765
0.51896	0.92635
0.41728	0.016371
0.91866	0.6432
0.12101	0.15206
0.14002	0.91406
0.098006	0.79501
0.93951	0.79846
0.04399	0.75223
0.92676	0.73163
0.28914	0.39129
0.28784	0.1509
0.5013	0.38678
0.2442	0.44941
0.99152	0.47226
0.60745	0.50256
0.082083	0.50584
0.11445	0.27167
0.22046	0.40929
0.70038	0.6138
0.9289	0.56876
0.43974	0.96919
0.44456	0.71534
0.4711	0.086723
0.21106	0.2895
0.27954	0.076921
0.3137	0.039413
0.8247	0.68615
0.30079	0.18881
0.073221	0.94342
0.72129	0.55087
0.18329	0.14596
0.8074	0.53535
0.11289	0.61753
0.70597	0.4716
0.47581	0.11885
0.91234	0.34019
0.64237	0.43647
0.6723	0.97247
0.12823	0.28291
0.33134	0.29208
0.91628	0.44724
0.30867	0.25641
0.79765	0.76342
0.94292	0.70665
0.37278	0.19815
0.22977	0.3209
0.45087	0.39646
0.033199	0.50751
0.02751	0.6764
0.44237	0.51925
0.24684	0.17118
0.61185	0.56028
0.72976	0.75892
0.90379	0.80082
0.34651	0.11466
0.69975	0.46392
0.28114	0.032743
0.84943	0.82903
0.54818	0.3644
0.40675	0.045811
0.12194	0.68925
0.6128	0.48452
0.66122	0.59297
0.10746	0.21132
0.29084	0.3389
0.64468	0.7505
0.19109	0.39229
0.86401	0.51469
0.8023	0.75366
0.33887	0.30363
0.12773	0.87749
0.61705	0.99536
0.52102	0.33373
0.44776	0.4022
0.32991	0.99311
0.69977	0.030057
0.78227	0.86346
0.6121	0.95595
0.12579	0.97373
0.122	0.19493
0.70532	0.41457
0.064291	0.071265
0.032329	0.90474
0.30281	0.33008
0.7006	0.8749
0.14017	0.35976
0.35923	0.12683
0.58535	0.31902
0.55666	0.37733
0.82352	0.35166
0.6466	0.70013
0.15077	0.33986
0.8238	0.81127
0.74697	0.41313
0.388	0.61241
0.51283	0.2798
0.1326	0.38873
0.88305	0.5489
0.050968	0.51485
0.63586	0.91699
0.86764	0.57838
0.012709	0.64037
0.95096	0.835
0.78875	0.47953
0.023803	0.61572
0.80938	0.66694
0.45174	0.0041206
0.87686	0.57259
0.092322	0.38579
0.80348	0.37247
0.98722	0.66703
0.78725	0.7602
0.081547	0.97096
0.080796	0.9344
0.67736	0.41398
0.16329	0.30145
0.53728	0.30812
0.53566	0.18366
0.69681	0.68955
0.63186	0.57394
0.35265	0.27098
0.053696	0.78143
0.49365	0.32764
0.046342	0.079409
0.99547	0.40403
0.45144	0.03548
0.16158	0.90303
0.83171	0.50118
0.81275	0.58733
0.17638	0.4111
0.0063282	0.65585
0.15372	0.12413
0.6573	0.30947
0.076743	0.99886
0.52651	0.52168
0.49669	0.86588
0.24416	0.62398
0.66413	0.73458
0.072448	0.26974
0.95097	0.81174
0.84862	0.44587
0.12503	0.97854
0.014962	0.59944
0.39635	0.29476
0.30395	0.084871
0.31133	0.0085908
0.038447	0.81201
0.54143	0.33999
0.14744	0.15729
0.19718	0.26113
0.070853	0.068152
0.9641	0.65536
0.0028783	0.94348
0.66771	0.73133
0.23907	0.2867
0.079084	0.55231
0.84831	0.79861
0.24436	0.20884
0.26485	0.29194
0.7432	0.76156
0.68426	0.90297
0.72041	0.25154
0.91833	0.46947
0.097814	0.69258
0.43304	0.055553
0.24482	0.42714
0.84831	0.48057
0.75244	0.6925
0.28866	0.36912
0.49479	0.017219
0.50065	0.30074
0.026775	0.040507
0.63062	0.9094
0.84509	0.50768
0.87115	0.47034
0.81757	0.80583
0.33232	0.33793
0.25935	0.032483
0.52153	0.40448
0.13639	0.3087
0.027971	0.10064
0.84292	0.4092
0.050841	0.19641
0.99283	0.12616
0.57951	0.77699
0.49372	0.13106
0.13333	0.21177
0.46893	0.019949
0.83675	0.58577
0.68372	0.97196
0.63953	0.5021
0.16493	0.47065
0.61448	0.39454
0.77927	0.77888
0.85255	0.72409
0.73964	0.38066
0.47216	0.30163
0.14003	0.15107
0.26731	0.39012
0.75789	0.61262
0.362	0.28123
0.028967	0.62297
0.047993	0.17329
0.16974	0.84149
0.93308	0.60583
0.35214	0.99027
0.84809	0.3658
0.29239	0.42635
0.024957	0.6424
0.037465	0.92202
0.077591	0.53899
0.88392	0.62982
0.3878	0.4314
0.86379	0.51445
0.68063	0.6243
0.52042	0.1793
0.78194	0.57278
0.62665	0.45264
0.22149	0.11951
0.37161	0.063187
0.98111	0.49058
0.9763	0.23281
0.076733	0.64976
0.15795	0.83311
0.73549	0.79472
0.72212	0.41456
0.13321	0.71784
0.087156	0.51755
0.31986	0.077681
0.24664	0.38086
0.90854	0.74371
0.91167	0.5008
0.74599	0.55615
0.49356	0.0026062
0.061989	0.96598
0.044605	0.19826
0.5089	0.126
0.047219	0.825
0.16459	0.35121
0.26011	0.1872
0.81518	0.43454
0.46699	0.39099
0.12258	0.27865
0.26581	0.21206
0.252	0.025641
0.97956	0.61721
0.96785	0.48862
0.48964	0.17449
0.86079	0.39448
0.2143	0.14488
0.25898	0.14752
0.50968	0.95933
0.98819	0.56346
0.55969	0.35809
0.56691	0.80077
0.19112	0.80581
0.33009	0.32489
0.92244	0.78906
0.38286	0.30348
0.83989	0.58777
0.69923	0.76619
0.11979	0.64562
0.3755	0.048119
0.95334	0.41506
0.36262	0.31399
0.65691	0.92768
0.16361	0.0092268
0.028595	0.97707
0.86647	0.84274
0.011042	0.86519
0.93463	0.35874
0.612	0.95662
0.051086	0.50962
0.99188	0.56065
0.064572	0.54315
0.11928	0.099874
0.6726	0.74171
0.54522	0.22596
0.15929	0.22057
0.45607	0.081487
0.025542	0.66383
0.95281	0.51673
0.30388	0.10237
0.10983	0.71747
0.9118	0.65996
0.051132	0.20243
0.76004	0.49082
0.95375	0.58109
0.48828	0.096778
0.69563	0.66071
0.17471	0.23933
0.34407	0.21889
0.89085	0.34786
0.80892	0.50214
0.30861	0.31511
0.82235	0.56857
0.70929	0.8782
0.68899	0.8165
0.95845	0.52189
0.52149	0.93729
0.081867	0.72545
0.61723	0.513
0.087368	0.0023675
0.15602	0.45016
0.74099	0.40626
0.11349	0.24899
0.71484	0.76349
0.7632	0.84238
0.86394	0.44084
0.78352	0.24712
0.53117	0.27455
0.9125	0.59557
0.35854	0.32862
0.020107	0.57474
0.1053	0.68861
0.46752	0.18219
0.47706	0.39082
0.60459	0.071541
0.50431	0.32386
0.67098	0.91401
0.91473	0.78751
0.91863	0.80401
0.89798	0.76617
0.73527	0.75679
0.49194	0.13607
0.28091	0.096905
0.29251	0.33885
0.043299	0.59625
0.45684	0.93082
0.10632	0.48872
0.24722	0.0054681
0.71318	0.71349
0.15857	0.46313
0.14833	0.95974
0.95993	0.81045
0.09996	0.32646
0.42114	0.017642
0.64504	0.41773
0.097207	0.41951
0.48648	0.2108
0.26613	0.031204
0.12468	0.27627
0.1763	0.45138
0.14629	0.91517
0.081572	0.20491
0.80886	0.55203
0.97365	0.3685
0.88483	0.75477
0.36966	0.16407
0.47363	0.10782
0.77677	0.19322
0.38192	0.007329
0.070743	0.84402
0.36217	0.33078
0.41353	0.97509
0.40313	0.95869
0.27998	0.076987
0.39616	0.35648
0.78214	0.38145
0.46786	0.41588
0.83418	0.53721
0.98143	0.74618
0.36385	0.22716
0.27265	0.070524
0.7384	0.46913
0.11688	0.64689
0.046805	0.060629
0.46214	0.93212
0.54375	0.98285
0.3257	0.2056
0.93763	0.16203
0.027621	0.034713
0.59956	0.99599
0.10333	0.30744
0.12076	0.27064
0.53459	0.96346
0.40073	0.94471
0.94742	0.76494
0.73569	0.70914
0.95158	0.66113
0.98529	0.39294
0.082549	0.89073
0.060984	0.11866
0.921	0.36855
0.1313	0.11455
0.81203	0.49525
0.48432	0.23814
0.76763	0.81823
0.28422	0.078977
0.37498	0.30452
0.13949	0.84393
0.78703	0.55693
0.47305	0.41004
0.06718	0.61486
0.87492	0.35279
0.50865	0.14655
0.70702	0.84233
0.0025587	0.83038
0.222	0.22593
0.93124	0.562
0.50085	0.33107
0.43401	0.3638
0.38943	0.39897
0.84973	0.53435
0.55474	0.42428
0.68392	0.55335
0.041393	0.01937
0.38271	0.0012364
0.013292	0.5498
0.059531	0.5716
0.41498	0.31575
0.39905	0.18401
0.087169	0.63683
0.54605	0.26106
0.15775	0.072071
0.82951	0.39529
0.76892	0.6534
0.48971	0.24645
0.56822	0.99119
0.59219	0.41691
0.71753	0.60979
0.072382	0.072929
0.89704	0.56167
0.69673	0.77137
0.34695	0.078873
0.11719	0.68309
0.84654	0.72548
0.61373	0.9213
0.10724	0.060819
0.39686	0.0019952
0.65468	0.64892
0.063194	0.5428
0.14349	0.027146
0.50034	0.3944
0.074627	0.15106
0.69367	0.65317
0.13295	0.24131
0.37095	0.26953
0.56216	0.96702
0.2378	0.22353
0.25111	0.2466
0.07766	0.070625
0.092074	0.92347
0.4162	0.27505
0.74228	0.56548
0.066996	0.031949
0.19685	0.42889
0.79793	0.86449
0.47723	0.24239
0.44673	0.49118
0.60279	0.46079
0.43585	0.29594
0.034293	0.9124
0.92342	0.79997
0.78046	0.86811
0.10187	0.84784
0.32962	0.084738
0.95318	0.56985
0.40631	0.37035
0.43831	0.32653
0.75475	0.44476
0.011008	0.90681
0.78812	0.80859
0.66466	0.64005
0.011766	0.69021
0.23681	0.43374
0.89872	0.81047
0.70044	0.45539
0.10087	0.41321
0.78688	0.43945
0.074869	0.16189
0.97284	0.38167
0.67873	0.28617
0.89188	0.38379
0.85219	0.80084
0.04049	0.13629
0.29181	0.35782
0.3277	0.98768
0.93573	0.42434
0.93672	0.50227
0.10866	0.36694
0.99814	0.67379
0.218	0.062796
0.14187	0.29523
0.63336	0.083375
0.28373	0.28898
0.10907	0.15983
0.85458	0.71767
0.41385	0.25256
0.17636	0.17435
0.8471	0.71821
0.38155	0.012219
0.99338	0.65546
0.094166	0.0149
0.10651	0.44171
0.76593	0.79339
0.434	0.31652
0.97028	0.75354
0.68429	0.40479
0.46186	0.29182
0.87036	0.62948
0.12369	0.38937
0.83762	0.78386
0.19417	0.24114
0.97548	0.817
0.20031	0.44545
0.86333	0.61558
0.22172	0.1616
0.63219	0.54442
0.23688	0.27507
0.003631	0.99409
0.48196	0.1859
0.49395	0.97062
0.84894	0.42653
0.99474	0.53726
0.12377	0.98345
0.96867	0.77872
0.93007	0.78663
0.40428	0.72758
0.76145	0.69217
0.075839	0.87889
0.67611	0.93344
0.1222	0.47676
0.8109	0.60696
0.56756	0.9114
0.39883	0.1103
0.30717	0.25831
0.84696	0.67518
0.61863	0.95907
0.065654	0.53677
0.75868	0.49248
0.83814	0.40919
0.1928	0.076893
0.48136	0.010439
0.10126	0.7065
0.80118	0.59395
0.035046	0.0085472
0.92081	0.36755
0.88778	0.44294
0.13337	0.94634
0.22501	0.2068
0.82008	0.6787
0.85863	0.47198
0.37949	0.013986
0.85614	0.42004
0.72561	0.87025
0.15861	0.87961
0.79736	0.54929
0.2338	0.45844
0.97659	0.79822
0.76304	0.79855
0.32976	0.20006
0.6865	0.54488
0.58132	0.95044
0.28386	0.37117
0.81947	0.58824
0.39543	0.14928
0.26391	0.10843
0.64524	0.50842
0.8227	0.45382
0.42984	0.36086
0.05629	0.11039
0.99891	0.60628
0.3022	0.97392
0.07949	0.64601
0.05327	0.69012
0.42343	0.23014
0.056602	0.75518
0.96086	0.71801
0.19411	0.38172
0.060952	0.028375
0.14769	0.87305
0.69717	0.57435
0.70464	0.41967
0.50441	0.090425
0.27201	0.38116
0.50211	0.060936
0.38343	0.20385
0.89798	0.9382
0.94469	0.80732
0.0049411	0.91199
0.13415	0.40015
0.13741	0.22493
0.91209	0.58303
0.048583	0.61958
0.95056	0.63085
0.506	0.021583
0.29725	0.035344
0.36464	0.085552
0.047201	0.85201
0.044453	0.60736
0.62586	0.53144
0.76135	0.74284
0.96354	0.54008
0.45732	0.045614
0.78322	0.71563
0.071673	0.18132
0.21935	0.42986
0.37294	0.21952
0.10318	0.38602
0.89475	0.73752
0.15188	0.15044
0.7699	0.43639
0.74421	0.65472
0.16651	0.29833
0.95004	0.38725
0.34609	0.015134
0.13373	0.076493
0.36761	0.23165
0.23841	0.26418
0.98792	0.6611
0.1221	0.035064
0.20784	0.20357
0.33471	0.36941
0.99325	0.69732
0.4193	0.02626
0.82984	0.7663
0.024007	0.96446
0.68125	0.47623
0.10962	0.44519
0.029297	0.87442
0.47215	0.068411
0.38463	0.98183
0.34568	0.14046
0.19133	0.66308
0.6623	0.56519
0.3708	0.055489
0.44414	0.98988
0.78434	0.67153
0.066155	0.71763
0.69212	0.44907
0.86786	0.70596
0.55662	0.94278
0.069291	0.67408
0.67178	0.42351
0.019039	0.92842
0.58475	0.74087
0.25258	0.97616
0.45659	0.95053
0.16905	0.30751
0.69601	0.54606
0.93631	0.45841
0.48803	0.22837
0.33075	0.28455
0.049074	0.43624
0.10328	0.16493
0.13467	0.057473
0.40836	0.016631
0.081452	0.79088
0.020561	0.93468
0.41096	0.98958
0.5921	0.92811
0.11621	0.96291
0.4188	0.38272
0.4074	0.56795
0.86055	0.42669
0.54529	0.22476
0.2457	0.33938
0.24536	0.45285
0.81378	0.58815
0.59126	0.98516
0.67637	0.52944
0.22305	0.26066
0.33407	0.1909
0.14386	0.88194
0.24975	0.18768
0.68413	0.63767
0.4048	0.2917
0.52867	0.32462
0.10656	0.62242
0.10463	0.79878
0.1786	0.30481
0.91852	0.77869
0.094765	0.85256
0.19154	0.38787
0.042902	0.82243
0.41561	0.17655
0.076596	0.55891
0.79638	0.39246
0.085877	0.93825
0.38891	0.11532
0.10054	0.33006
0.073203	0.15416
0.94091	0.56741
0.67878	0.7317
0.4406	0.4063
0.46015	0.1925
0.45266	0.073955
0.072753	0.54765
0.6794	0.58349
0.21632	0.10773
0.10317	0.32852
0.00075294	0.60591
0.13792	0.20898
0.48289	0.31864
0.56677	0.38274
0.2516	0.98349
0.83118	0.55495
0.068195	0.7011
0.46755	0.37759
0.99376	0.44919
0.31242	0.092248
0.91558	0.79528
0.65202	0.55281
0.9195	0.36246
0.84834	0.57913
0.9461	0.35379
0.38904	0.37014
0.81316	0.39584
0.022414	0.79267
0.51963	0.33965
0.12049	0.68035
0.98194	0.39966
0.046894	0.69971
0.13894	0.76039
0.409	0.052823
0.13119	0.78038
0.5809	0.99316
0.68774	0.57521
0.34776	0.30073
0.64794	0.69604
0.094038	0.11422
0.75675	0.69841
0.87831	0.82063
0.065415	0.21868
0.80312	0.54049
0.37186	0.1258
0.69161	0.014233
0.36236	0.0066362
0.82652	0.75718
0.70797	0.6903
0.18583	0.32676
0.96751	0.61978
0.12326	0.41674
0.86189	0.61201
0.42744	0.24336
0.47733	0.30385
0.85262	0.24762
0.79361	0.8215
0.38938	0.95057
0.55571	0.049551
0.43389	0.38606
0.18315	0.25912
0.43292	0.35209
0.98669	0.5261
0.67527	0.8044
0.17387	0.41895
0.34038	0.93127
0.3805	0.25788
0.12831	0.99194
0.63286	0.96101
0.0006352	0.97471
0.42747	0.99437
0.14855	0.86578
0.95472	0.61593
0.61908	0.41962
0.80159	0.57442
0.85917	0.76368
0.89072	0.0879
0.41099	0.98705
0.36864	0.99364
0.10978	0.068585
0.36919	0.9523
0.59907	0.91174
0.68313	0.74018
0.29311	0.12928
0.077318	0.64275
0.3269	0.10463
0.022997	0.34381
0.84342	0.6023
0.19573	0.098131
0.84726	0.16903
0.79056	0.42603
0.93787	0.42058
0.32354	0.35075
0.716	0.38654
0.15494	0.92785
0.25379	0.091122
0.013639	0.80723
0.92384	0.42015
0.30176	0.13297
0.51414	0.70703
0.94464	0.58071
0.097286	0.50267
0.51392	0.92733
0.91645	0.80798
0.17525	0.43364
0.73475	0.42823
0.30172	0.4078
0.21909	0.30046
0.54928	0.95048
0.49606	0.18144
0.024447	0.6913
0.37462	0.20242
0.21879	0.27688
0.55021	0.85578
0.061519	0.90685
0.090593	0.81881
0.10831	0.91156
0.45788	0.29591
0.98573	0.55876
0.75222	0.35238
0.012321	0.36431
0.096023	0.78256
0.36772	0.94635
0.21828	0.083065
0.98347	0.35456
0.99588	0.3274
0.90764	0.82231
0.4026	0.18925
0.45645	0.094504
0.55749	0.99194
0.1154	0.49615
0.38733	0.071298
0.4782	0.045455
0.21887	0.35443
0.27336	0.41633
0.97715	0.61572
0.70935	0.99601
0.82681	0.64443
0.27602	0.12635
0.74411	0.74973
0.35048	0.97126
0.28965	0.25459
0.072574	0.14457
0.17548	0.036968
0.43151	0.17902
0.10665	0.56564
0.016837	0.59856
0.0003695	0.64155
0.4083	0.95996
0.18209	0.24301
0.9963	0.77583
0.28508	0.8404
0.47726	0.062047
0.060149	0.52266
0.68018	0.53037
0.52283	0.056731
0.23047	0.12014
0.14089	0.73461
0.08548	0.28718
0.27319	0.9692
0.36725	0.46295
0.92361	0.85995
0.47348	0.33094
0.73612	0.84075
0.82752	0.95983
0.645	0.95679
0.039408	0.62613
0.49713	0.39558
0.11058	0.39358
0.76555	0.46485
0.11762	0.096754
0.19053	0.097583
0.45532	0.94249
0.19509	0.33024
0.2651	0.28423
0.98042	0.52067
0.45726	0.082435
0.21766	0.1845
0.83137	0.7447
0.53918	0.35177
0.2347	0.050643
0.24432	0.22507
0.35235	0.8377
0.16489	0.075557
0.14329	0.089643
0.12068	0.94591
0.47513	0.14106
0.48804	0.18139
0.095274	0.63707
0.12503	0.48067
0.69108	0.42582
0.1548	0.39124
0.78044	0.83843
0.4909	0.96657
0.79306	0.42992
0.037914	0.83484
0.33894	0.081754
0.5199	0.20145
0.50153	0.092727
0.31088	0.35018
0.25145	0.72215
0.84858	0.50444
0.7812	0.85262
0.15006	0.92787
0.80368	0.8206
0.26533	0.38065
0.080164	0.19824
0.23208	0.38463
0.079908	0.95107
0.42432	0.24125
0.74176	0.23741
0.79886	0.58695
0.20483	0.047375
0.42331	0.23364
0.3104	0.37348
0.13643	0.042494
0.93936	0.50298
0.12952	0.16932
0.49461	0.24406
0.86135	0.66413
0.37834	0.25534
0.31591	0.15222
0.99914	0.6208
0.64533	0.46423
0.17208	0.26704
0.1129	0.58864
0.98663	0.60461
0.1803	0.16221
0.083568	0.10159
0.02304	0.85053
0.14866	0.048652
0.46233	0.35217
0.13704	0.34553
0.63072	0.92826
0.14714	0.98253
0.76914	0.48148
0.42939	0.24053
0.22845	0.196
0.97097	0.34433
0.7974	0.69481
0.35079	0.18482
0.72501	0.5624
0.6601	0.59
0.038243	0.86702
0.64812	0.38023
0.50368	0.92806
0.070073	0.02149
0.72705	0.70758
0.14673	0.37921
0.56186	0.26722
0.47876	0.26123
0.78468	0.21281
0.1594	0.43443
0.73713	0.79447
0.85035	0.83932
0.43361	0.056249
0.23803	0.34457
0.18386	0.13478
0.068585	0.067302
0.4586	0.15675
0.10464	0.96496
0.84148	0.49518
0.8306	0.47785
0.74466	0.54915
0.50038	0.30935
0.73182	0.63367
0.77665	0.55417
0.81065	0.81988
0.047164	0.092014
0.066711	0.96139
0.1829	0.95247
0.90434	0.45333
0.071775	0.26691
0.64773	0.93001
0.78821	0.8517
0.90147	0.37921
0.94262	0.31903
0.8219	0.74143
0.64743	0.53404
0.68752	0.92644
0.35788	0.0087596
0.90932	0.53614
0.36472	0.040485
0.011448	0.43554
0.52977	0.3742
0.7986	0.46891
0.47221	0.93274
0.7993	0.70738
0.34673	0.35246
0.27465	0.99011
0.22512	0.169
0.77891	0.68646
0.10122	0.17724
0.92218	0.52879
0.15713	0.064573
0.42687	0.090669
0.28196	0.28913
0.39281	0.34076
0.066895	0.84097
0.4012	0.21381
0.83875	0.52584
0.5602	0.3009
0.28836	0.20376
0.16155	0.088961
0.56307	0.88148
0.042226	0.90867
0.16852	0.20025
0.62721	0.50154
0.26407	0.30836
0.21243	0.25414
0.0069924	0.51447
0.46443	0.01365
0.93486	0.31378
0.20337	0.18586
0.94424	0.58844
0.51852	0.12914
0.99526	0.43684
0.63472	0.4281
0.6214	0.98633
0.86954	0.55432
0.70567	0.62158
0.40961	0.30942
0.92482	0.31586
0.9285	0.81981
0.18503	0.011939
0.48862	0.40584
0.22831	0.37795
0.11059	0.42535
0.26424	0.092832
0.89317	0.49239
0.7247	0.62226
0.059838	0.15274
0.42146	0.062239
0.080806	0.89845
0.88558	0.56845
0.36883	0.97468
0.7302	0.76484
0.64519	0.52539
0.233	0.26401
0.88414	0.42259
0.069359	0.50447
0.75457	0.60348
0.13604	0.81254
0.98376	0.30156
0.37658	0.42929
0.79559	0.48642
0.89302	0.73371
0.054364	0.58972
0.64015	0.59227
0.51039	0.38485
0.74786	0.55025
0.015621	0.57215
0.6169	0.18633
0.39744	0.29659
0.092936	0.89492
0.063046	0.23413
0.92144	0.71536
0.37417	0.41361
0.36597	0.95142
0.30947	0.14787
0.48801	0.15426
0.24756	0.97233
0.88001	0.53482
0.16176	0.83739
0.34226	0.098355
0.68656	0.52855
0.21529	0.34962
0.057424	0.64624
0.80071	0.4935
0.12748	0.28491
0.11456	0.55716
0.44306	0.20097
0.10863	0.72428
0.11953	0.19731
0.48484	0.2437
0.16034	0.90621
0.12736	0.16584
0.74158	0.84451
0.92164	0.3994
0.82228	0.76797
0.020022	0.0083626
0.17586	0.015562
0.38724	0.40183
0.54318	0.17827
0.46791	0.20014
0.093399	0.5431
0.75203	0.80242
0.35596	0.95589
0.68623	0.41082
0.29833	0.38783
0.8379	0.63
0.89592	0.61693
0.76883	0.51913
0.47865	0.34341
0.021439	0.60321
0.9665	0.50621
0.26068	0.3905
0.54832	0.93312
0.64353	0.89353
0.397	0.042581
0.40067	0.41666
0.53371	0.27585
0.39235	0.39968
0.20504	0.24233
0.32841	0.18819
0.21912	0.40386
0.84754	0.39981
0.41597	0.3696
0.46288	0.24629
0.2838	0.74874
0.76453	0.51765
0.82534	0.35309
0.25996	0.9754
0.80885	0.077407
0.37077	0.17895
0.99106	0.40643
0.45536	0.40519
0.8744	0.5991
0.49912	0.083959
0.51215	0.071895
0.11631	0.92639
0.67292	0.6043
0.45902	0.33556
0.4743	0.19779
0.28055	0.15784
0.017054	0.87529
0.45014	0.2868
0.70964	0.93155
0.20044	0.044159
0.96281	0.50087
0.75348	0.39956
0.377	0.11028
0.12843	0.12203
0.33134	0.43583
0.18353	0.86911
0.3282	0.38597
0.103	0.37253
0.77421	0.81602
0.03797	0.84831
0.3279	0.43114
0.20461	0.40915
0.6258	0.94036
0.41249	0.07862
0.09251	0.28057
0.46683	0.059099
0.15406	0.83159
0.68222	0.55455
0.61827	0.48995
0.16955	0.2694
0.15697	0.89865
0.13623	0.84458
0.041697	0.97699
0.24587	0.075918
0.15945	0.14452
0.7773	0.38147
0.84381	0.55558
0.81229	0.77098
0.77306	0.49564
0.032493	0.8293
0.46034	0.27358
0.23485	0.0014136
0.92621	0.80424
0.18743	0.20573
0.76807	0.48051
0.14	0.20331
0.17621	0.34989
0.11967	0.7008
0.17794	0.87947
0.99356	0.63582
0.36952	0.085826
0.087227	0.86018
0.75796	0.56305
0.62882	0.45422
0.92576	0.68902
0.14538	0.91133
0.044698	0.0090975
0.14663	0.4503
0.7263	0.63736
0.56224	0.35679
0.89351	0.43307
0.08023	0.33663
0.078332	0.095795
0.17264	0.90609
0.16513	0.085031
0.59169	0.69015
0.64073	0.58008
0.44182	0.010307
0.35104	0.18615
0.36477	0.40614
0.10541	0.91993
0.99119	0.68366
0.20057	0.027461
0.54291	0.94954
0.95159	0.68528
0.089824	0.59943
0.60194	0.93101
0.67191	0.37287
0.1041	0.97887
0.49702	0.38042
0.16372	0.14325
0.60581	0.10555
0.7882	0.73499
0.0020657	0.6539
0.78569	0.44189
0.074649	0.69477
0.35103	0.10349
0.69962	0.93124
0.77997	0.71946
0.33117	0.43805
0.83313	0.55141
0.89802	0.35433
0.052834	0.086966
0.081373	0.78563
0.35996	0.21286
0.34446	0.33286
0.66347	0.52667
0.37919	0.18865
0.98356	0.31654
0.98405	0.60984
0.50038	0.92493
0.82676	0.60589
0.78172	0.78518
0.11479	0.78789
0.50733	0.28314
0.91139	0.30593
0.70552	0.53156
0.72829	0.44342
0.15428	0.2063
0.90038	0.73789
0.13273	0.45025
0.38977	0.27115
0.69438	0.83666
0.98141	0.65338
0.40236	0.27799
0.54773	0.2755
0.46809	0.10427
0.75697	0.60017
0.7902	0.66901
0.20004	0.28224
0.43678	0.14664
0.97219	0.51144
0.53485	0.1556
0.089168	0.90765
0.40393	0.02629
0.62628	0.49562
0.43839	0.065454
0.53808	0.33238
0.69687	0.94295
0.73765	0.73813
0.03353	0.83772
0.77189	0.65337
0.72108	0.40622
0.078933	0.016361
0.47518	0.20955
0.14152	0.14071
0.31964	0.31059
0.43242	0.39731
0.25023	0.27209
0.37334	0.11653
0.07761	0.092976
0.72558	0.48853
0.11405	0.47934
0.91168	0.65039
0.47851	0.48458
0.39822	0.053424
0.46935	0.058396
0.93513	0.39224
0.93911	0.49252
0.81245	0.5441
0.91931	0.45046
0.69758	0.81674
0.81172	0.81291
0.28171	0.41672
0.22512	0.049335
0.075432	0.30277
0.11361	0.5993
0.45611	0.034532
0.89905	0.67694
0.73914	0.61112
0.063139	0.71157
0.12495	0.15203
0.39894	0.41336
0.062759	0.2757
0.36271	0.9662
0.45969	0.022546
0.96771	0.38876
0.8945	0.58505
0.77116	0.44934
0.52915	0.1466
0.32138	0.24062

## Sheet: data_chunk (8)
0.96755	0.41118
0.83558	0.81031
0.99059	0.58283
0.9987	0.49336
0.21491	0.34783
0.68911	0.52787
0.83294	0.33795
0.85677	0.33507
0.88909	0.45516
0.65302	0.49728
0.21552	0.23261
0.75344	0.71654
0.092021	0.74317
0.64619	0.15971
0.95928	0.53317
0.38775	0.99795
0.15078	0.88723
0.026527	0.78781
0.7748	0.38463
0.55182	0.91309
0.43666	0.18434
0.3921	0.011721
0.12942	0.84796
0.48405	0.059848
0.90391	0.4121
0.10568	0.039961
0.065727	0.6679
0.55479	0.93925
0.48023	0.32501
0.41256	0.40828
0.65306	0.97897
0.16157	0.30809
0.0040982	0.0087989
0.021249	0.97953
0.81147	0.60497
0.96508	0.76176
0.1402	0.37564
0.24848	0.33207
0.89548	0.79176
0.23106	0.36228
0.80289	0.69768
0.47253	0.94954
0.053614	0.55244
0.070547	0.22046
0.61583	0.97666
0.76669	0.51995
0.33919	0.1725
0.11282	0.14053
0.087804	0.16122
0.27731	0.44383
0.93802	0.70705
0.97894	0.57053
0.0066938	0.57338
0.3954	0.13051
0.18947	0.19919
0.77852	0.4448
0.26828	0.42653
0.46205	0.29265
0.26282	0.13578
0.80338	0.45705
0.31009	0.41343
0.78813	0.74083
0.29648	0.027554
0.98545	0.60724
0.70205	0.42195
0.67858	0.55401
0.078938	0.72867
0.52925	0.98941
0.95928	0.33882
0.71091	0.366
0.21615	0.29818
0.40071	0.029701
0.9593	0.47366
0.44268	0.07004
0.43368	0.98686
0.1416	0.22302
0.093404	0.91965
0.88567	0.82531
0.10191	0.33778
0.81628	0.62196
0.27001	0.086512
0.5625	0.97732
0.10791	0.90786
0.24261	0.23723
0.0018419	0.5812
0.067112	0.71159
0.77138	0.38495
0.10544	0.80372
0.46464	0.32504
0.24397	0.13226
0.96307	0.76454
0.084239	0.2476
0.47666	0.35235
0.19031	0.94062
0.70333	0.43617
0.30246	0.055702
0.97881	0.48424
0.30664	0.25248
0.89168	0.79834
0.13364	0.29358
0.090315	0.041319
0.78654	0.25411
0.61168	0.42579
0.87773	0.78364
0.98174	0.53502
0.71569	0.96477
0.93638	0.57551
0.95257	0.55247
0.036701	0.73395
0.26671	0.99207
0.62678	0.96564
0.008376	0.60053
0.18059	0.41799
0.92794	0.71606
0.81504	0.70261
0.15169	0.81596
0.71444	0.12601
0.30162	0.76707
0.052456	0.71132
0.075069	0.94487
0.66453	0.51394
0.36897	0.073614
0.27594	0.10333
0.035185	0.14516
0.13992	0.76094
0.56773	0.90814
0.093194	0.042487
0.78377	0.78798
0.92614	0.67808
0.76151	0.79179
0.34869	0.053277
0.99417	0.58531
0.7035	0.78611
0.55279	0.21737
0.16235	0.47222
0.14883	0.016247
0.18863	0.94292
0.60778	0.43154
0.80488	0.39732
0.25408	0.096834
0.23278	0.10476
0.90425	0.80638
0.086681	0.87531
0.088076	0.27771
0.096317	0.66657
0.087827	0.37278
0.17238	0.82525
0.04173	0.17236
0.13471	0.038543
0.58551	0.43073
0.28618	0.066803
0.54049	0.8841
0.65632	0.7891
0.099952	0.69023
0.021257	0.57934
0.4501	0.16575
0.39701	0.35325
0.02759	0.0092617
0.47475	0.18671
0.10496	0.6214
0.1789	0.39639
0.33652	0.056356
0.12544	0.7702
0.16671	0.32164
0.79203	0.707
0.40701	0.3402
0.3006	0.39437
0.1888	0.31535
0.67976	0.96371
0.83462	0.1811
0.012943	0.87786
0.58885	0.99356
0.29302	0.032694
0.71369	0.36686
0.96675	0.65089
0.69581	0.43302
0.95329	0.79818
0.12091	0.86154
0.39267	0.21783
0.78612	0.27923
0.31528	0.9995
0.3428	0.97958
0.17997	0.37427
0.99795	0.48009
0.69594	0.90327
0.68408	0.38583
0.85708	0.49365
0.12587	0.21168
0.949	0.92346
0.8225	0.49948
0.3315	0.13803
0.87616	0.79918
0.1109	0.42009
0.69955	0.70347
0.63354	0.86334
0.25374	0.26118
0.086349	0.60139
0.29009	0.43165
0.50295	0.10737
0.23509	0.28628
0.2456	0.42938
0.692	0.81253
0.44784	0.049052
0.38897	0.49082
0.94778	0.7934
0.85624	0.56529
0.83425	0.33905
0.30183	0.27672
0.10062	0.80925
0.54451	0.052976
0.63483	0.96077
0.12586	0.79641
0.65792	0.46036
0.10813	0.75493
0.6444	0.9151
0.47127	0.99385
0.32882	0.023011
0.049314	0.77494
0.86715	0.45519
0.010074	0.80881
0.57106	0.99088
0.62885	0.98406
0.3775	0.16759
0.84463	0.40673
0.70924	0.68661
0.33254	0.71094
0.077426	0.61934
0.70795	0.80038
0.28906	0.97081
0.95828	0.43137
0.6958	0.47709
0.47404	0.96649
0.66932	0.98992
0.55956	0.37906
0.34328	0.43685
0.95148	0.73444
0.41918	0.10462
0.17698	0.28453
0.15836	0.36511
0.1089	0.098084
0.34205	0.016876
0.26082	0.24707
0.13154	0.37213
0.72159	0.61453
0.48989	0.98951
0.12769	0.037619
0.94283	0.46527
0.65644	0.978
0.84435	0.7583
0.68363	0.71455
0.43429	0.0040407
0.45206	0.40735
0.6019	0.67067
0.92937	0.52809
0.40281	0.9693
0.1502	0.025204
0.20943	0.037252
0.90082	0.60898
0.46476	0.073324
0.16548	0.071242
0.93598	0.3512
0.48179	0.39769
0.55796	0.30224
0.30352	0.07208
0.72066	0.84463
0.0034206	0.94885
0.18541	0.97839
0.79318	0.37174
0.1783	0.97562
0.086556	0.22761
0.90802	0.7929
0.47009	0.21331
0.40306	0.18943
0.24599	0.45195
0.71793	0.57891
0.70522	0.91644
0.87619	0.55616
0.5607	0.81696
0.80602	0.93634
0.11502	0.96108
0.069713	0.30253
0.63667	0.45689
0.77119	0.63281
0.12795	0.89461
0.21891	0.43409
0.25788	0.0045565
0.35385	0.51246
0.21967	0.048917
0.14734	0.41099
0.2762	0.34814
0.40907	0.35577
0.20824	0.066167
0.40712	0.22288
0.64627	0.40234
0.7759	0.81735
0.81154	0.57526
0.53002	0.34528
0.19685	0.24396
0.7102	0.74468
0.90854	0.67544
0.20284	0.2426
0.096281	0.94737
0.77821	0.54318
0.37406	0.093481
0.088838	0.41619
0.97228	0.50503
0.15271	0.9979
0.04479	0.079634
0.077296	0.8119
0.17564	0.070248
0.21272	0.0041779
0.48977	0.35908
0.92314	0.54533
0.072621	0.73543
0.32505	0.95563
0.094216	0.71802
0.50927	0.22659
0.25536	0.40135
0.11089	0.36024
0.89702	0.78982
0.077012	0.59779
0.66533	0.65377
0.42291	0.29058
0.14874	0.95957
0.094695	0.20644
0.084578	0.65902
0.23482	0.10616
0.3108	0.0018043
0.77624	0.80856
0.62169	0.91944
0.51937	0.095494
0.81225	0.78064
0.068208	0.82713
0.07989	0.28023
0.19003	0.16859
0.9398	0.6538
0.31809	0.39191
0.71137	0.86936
0.24965	0.3014
0.86684	0.56671
0.047187	0.89025
0.43994	0.23891
0.6676	0.69107
0.11809	0.68936
0.093643	0.70425
0.20368	0.83534
0.038005	0.059281
0.034864	0.61783
0.42737	0.075187
0.9541	0.69941
0.062743	0.10312
0.48789	0.24982
0.070905	0.68061
0.32466	0.30909
0.94893	0.60441
0.90394	0.56596
0.54743	0.99853
0.30736	0.30683
0.14301	0.84189
0.60987	0.81686
0.048019	0.025848
0.80278	0.3672
0.45418	0.30764
0.29323	0.15328
0.54534	0.2798
0.7226	0.4966
0.10717	0.95849
0.22456	0.26371
0.60167	0.90224
0.76663	0.43069
0.80379	0.6286
0.062779	0.79166
0.53731	0.17099
0.17897	0.47185
0.78367	0.73957
0.083912	0.065494
0.21887	0.13805
0.48664	0.37567
0.49699	0.95351
0.33675	0.15052
0.65414	0.43046
0.58708	0.92791
0.3014	0.18236
0.70774	0.64169
0.38435	0.32458
0.83308	0.38268
0.84049	0.4311
0.11876	0.62842
0.15564	0.3179
0.50078	0.96217
0.72709	0.60259
0.22132	0.38394
0.66716	0.99176
0.095917	0.18293
0.075851	0.63795
0.75893	0.48172
0.93777	0.75112
0.95722	0.57831
0.50191	0.29534
0.45139	0.92863
0.94935	0.19448
0.66421	0.43517
0.72971	0.81754
0.13754	0.19905
0.65797	0.4959
0.29088	0.44611
0.12846	0.81928
0.16628	0.29259
0.94027	0.15951
0.19358	0.91084
0.78313	0.69235
0.37678	0.28225
0.94127	0.71656
0.42318	0.34052
0.70584	0.45363
0.35828	0.2936
0.97437	0.46054
0.53609	0.90988
0.66696	0.88307
0.082791	0.72565
0.058313	0.37529
0.11232	0.64922
0.76043	0.37566
0.11829	0.68409
0.52373	0.93054
0.2934	0.43229
0.72922	0.64676
0.3724	0.1361
0.88198	0.40014
0.84372	0.477
0.13601	0.050464
0.094187	0.67421
0.61582	0.91768
0.3571	0.055804
0.45602	0.14735
0.65829	0.62811
0.94062	0.42728
0.74766	0.77359
0.92003	0.80127
0.25831	0.12014
0.30779	0.24802
0.54126	0.27618
0.791	0.77132
0.91533	0.39324
0.45126	0.15531
0.33961	0.1218
0.55976	0.94909
0.88471	0.58378
0.42685	0.17575
0.085413	0.12695
0.27983	0.17225
0.0013225	0.51785
0.88663	0.61574
0.7723	0.56875
0.22341	0.15926
0.51697	0.090623
0.83132	0.72176
0.46298	0.28296
0.53144	0.39178
0.56201	0.28369
0.12551	0.30883
0.71344	0.69435
0.3648	0.94605
0.58867	0.60324
0.75716	0.85203
0.33706	0.99147
0.69825	0.68103
0.11035	0.21764
0.89724	0.43916
0.96705	0.45466
0.96623	0.56123
0.11452	0.96141
0.8618	0.53176
0.16064	0.89528
0.64811	0.60313
0.90351	0.75551
0.40684	0.30874
0.49314	0.1694
0.87529	0.42842
0.58299	0.93318
0.074717	0.11144
0.33423	0.97653
0.1639	0.57984
0.24471	0.39568
0.67687	0.57122
0.11205	0.44674
0.092222	0.28397
0.77792	0.86874
0.83761	0.69878
0.31119	0.27901
0.014207	0.78347
0.2333	0.28385
0.80852	0.63705
0.78775	0.63958
0.071371	0.78892
0.095968	0.085733
0.96555	0.75687
0.66967	0.57692
0.37659	0.33662
0.90352	0.47302
0.22124	0.35874
0.99674	0.335
0.085275	0.71303
0.36427	0.050709
0.61562	0.9272
0.43378	0.26621
0.96568	0.39137
0.67558	0.90872
0.080856	0.37227
0.46056	0.17341
0.97911	0.47706
0.054677	0.50613
0.47546	0.21838
0.21206	0.096227
0.82768	0.87848
0.33694	0.055753
0.087408	0.87783
0.66482	0.88721
0.52279	0.28485
0.47766	0.92413
0.25081	0.57058
0.084583	0.56405
0.48235	0.058964
0.40558	0.9631
0.22141	0.3142
0.80571	0.68984
0.61688	0.97581
0.12362	0.86117
0.092182	0.90896
0.75769	0.62024
0.13565	0.44321
0.33385	0.24423
0.83434	0.34174
0.089493	0.80204
0.0073178	0.79755
0.99723	0.69807
0.2111	0.28936
0.066057	0.88469
0.14162	0.46139
0.17326	0.057009
0.86194	0.4872
0.74069	0.53908
0.30266	0.10899
0.7931	0.34563
0.31456	0.30319
0.77489	0.51804
0.2085	0.13204
0.38176	0.12527
0.63334	0.95743
0.16323	0.38896
0.37523	0.39176
0.8414	0.78453
0.21328	0.31581
0.032891	0.89694
0.11033	0.95895
0.095422	0.53459
0.94369	0.45577
0.27247	0.35975
0.71033	0.41674
0.48932	0.95469
0.40812	0.068313
0.027958	0.56628
0.054259	0.12807
0.16006	0.88108
0.84924	0.56047
0.81385	0.3428
0.65193	0.96451
0.23654	0.030206
0.033957	0.56261
0.059219	0.20321
0.16448	0.82589
0.43817	0.013004
0.37778	0.10721
0.096116	0.24793
0.88707	0.81059
0.51561	0.36811
0.72442	0.43416
0.13591	0.039647
0.5679	0.95358
0.066103	0.55453
0.16118	0.038969
0.12068	0.11061
0.93768	0.54343
0.78248	0.38139
0.10825	0.69025
0.98292	0.47534
0.3841	0.35819
0.95429	0.45265
0.10288	0.43589
0.87636	0.56855
0.10436	0.92732
0.18634	0.83221
0.57968	0.6214
0.73141	0.7955
0.71614	0.65108
0.28498	0.10042
0.085609	0.49784
0.98376	0.66885
0.020785	0.010781
0.93706	0.63559
0.57904	0.99374
0.97356	0.38314
0.36878	0.0098645
0.15349	0.32604
0.59127	0.36241
0.1485	0.71144
0.78182	0.46186
0.9768	0.28974
0.48186	0.92135
0.093388	0.626
0.19288	0.20781
0.24688	0.15629
0.15391	0.70254
0.044034	0.1156
0.2026	0.36901
0.39054	0.40286
0.93609	0.46143
0.21604	0.43009
0.35176	0.67289
0.1045	0.40699
0.52614	0.36112
0.80246	0.54931
0.39265	0.024963
0.73997	0.74744
0.16589	0.18436
0.76893	0.67155
0.78317	0.7955
0.14911	0.94426
0.31142	0.41986
0.058049	0.56678
0.48936	0.075231
0.7182	0.8508
0.33134	0.1894
0.7583	0.58127
0.64737	0.96597
0.96338	0.67966
0.016359	0.88829
0.11695	0.79014
0.098646	0.35044
0.93411	0.67587
0.84574	0.50868
0.80305	0.6072
0.50994	0.28586
0.73026	0.46767
0.083337	0.85285
0.28912	0.036599
0.12116	0.62219
0.11796	0.5245
0.83973	0.52746
0.52535	0.34461
0.0047888	0.0008242
0.33256	0.54646
0.98498	0.52201
0.46614	0.39579
0.75297	0.45165
0.19009	0.66891
0.10977	0.41405
0.76934	0.5403
0.10561	0.89356
0.20904	0.24362
0.13361	0.72303
0.70712	0.71458
0.28854	0.1802
0.3796	0.051577
0.9	0.39774
0.67153	0.61662
0.4966	0.318
0.08375	0.54311
0.40308	0.12324
0.87834	0.55263
0.18894	0.91444
0.24072	0.17082
0.20409	0.37381
0.098235	0.87164
0.057425	0.56083
0.3504	0.35503
0.90605	0.78382
0.14705	0.72429
0.13327	0.42917
0.81923	0.45205
0.88974	0.618
0.95849	0.36658
0.14682	0.25606
0.80116	0.60948
0.65479	0.31007
0.49934	0.10165
0.085669	0.081854
0.72691	0.6407
0.47331	0.013032
0.14939	0.71058
0.14818	0.93624
0.75285	0.568
0.86298	0.56193
0.19667	0.88649
0.7002	0.32087
0.40945	0.94126
0.051127	0.74722
0.18399	0.81882
0.15821	0.40511
0.36191	0.09218
0.11503	0.77708
0.13562	0.14876
0.13107	0.37329
0.77652	0.71295
0.0079058	0.91313
0.21467	0.45223
0.79551	0.57944
0.078423	0.68578
0.96835	0.6845
0.79621	0.35804
0.029303	0.82859
0.92866	0.79096
0.43204	0.26117
0.28639	0.17855
0.78055	0.83048
0.70145	0.407
0.73898	0.64569
0.65185	0.57939
0.27609	0.89854
0.54708	0.9384
0.73463	0.85341
0.064059	0.013353
0.71458	0.7581
0.34846	0.076731
0.20799	0.051966
0.16032	0.0096957
0.040364	0.97762
0.93575	0.74702
0.46294	0.15943
0.11408	0.11567
0.069751	0.20902
0.199	0.88416
0.64294	0.53765
0.19229	0.41253
0.47394	0.018096
0.34275	0.21188
0.0078203	0.89052
0.58616	0.95189
0.65471	0.43064
0.87063	0.51088
0.21982	0.43106
0.35853	0.41826
0.0021132	0.87831
0.53756	0.50193
0.26616	0.16048
0.16598	0.35013
0.1233	0.4471
0.25751	0.9977
0.57666	0.90737
0.41747	0.0077049
0.36189	0.076421
0.63354	0.41644
0.84425	0.55538
0.19446	0.17784
0.003215	0.5808
0.33507	0.091307
0.64999	0.48978
0.70786	0.97453
0.067821	0.61185
0.51879	0.34538
0.32927	0.42797
0.40549	0.23704
0.43249	0.99159
0.63257	0.89444
0.4347	0.95541
0.48031	0.19632
0.94424	0.56028
0.55431	0.20291
0.72989	0.45599
0.44522	0.9458
0.48923	0.015046
0.71312	0.42908
0.34601	0.38388
0.52086	0.34793
0.99861	0.58842
0.78128	0.33312
0.32293	0.29281
0.36963	0.43565
0.34199	0.83442
0.41801	0.69268
0.71592	0.94704
0.32434	0.16386
0.36149	0.23058
0.74303	0.46039
0.33782	0.35219
0.98712	0.75412
0.17812	0.076351
0.51055	0.22729
0.90708	0.39539
0.97672	0.76579
0.89498	0.70992
0.26031	0.12882
0.04652	0.73994
0.14578	0.17385
0.24055	0.034756
0.084655	0.60178
0.14618	0.93549
0.43835	0.16567
0.92361	0.73726
0.06668	0.24589
0.7404	0.54744
0.6371	0.41283
0.02394	0.76654
0.029069	0.83846
0.09811	0.74938
0.023972	0.52858
0.76876	0.59298
0.9124	0.39813
0.10374	0.17768
0.46948	0.27252
0.50341	0.063826
0.054687	0.76645
0.04118	0.54718
0.40319	0.34227
0.076506	0.15826
0.3952	0.32118
0.84911	0.71313
0.11367	0.42137
0.36566	0.12884
0.039925	0.67031
0.0051283	0.93152
0.7125	0.78374
0.67247	0.65928
0.49558	0.93967
0.51465	0.26631
0.88169	0.42005
0.45704	0.14477
0.9033	0.65619
0.89426	0.65948
0.83255	0.78167
0.19523	0.96495
0.74476	0.54247
0.27747	0.024847
0.71912	0.81327
0.56587	0.96373
0.7026	0.50271
0.92785	0.7373
0.98063	0.73266
0.78089	0.58061
0.98143	0.64262
0.29939	0.22447
0.65483	0.93425
0.34672	0.18825
0.073904	0.92048
0.53924	0.99824
0.12418	0.1132
0.35229	0.94512
0.081533	0.79984
0.24021	0.45252
0.53962	0.20155
0.086646	0.52513
0.36231	0.05618
0.75246	0.80691
0.94483	0.4776
0.13913	0.36855
0.94572	0.59774
0.060638	0.9384
0.13691	0.43851
0.36477	0.0334
0.68555	0.67838
0.3188	0.95978
0.70717	0.46146
0.90872	0.58953
0.090146	0.51523
0.39963	0.98774
0.094005	0.61186
0.71872	0.52302
0.24182	0.20896
0.66395	0.90677
0.18345	0.10692
0.060292	0.24967
0.085637	0.88034
0.094958	0.86344
0.81598	0.60938
0.44425	0.12042
0.50692	0.23626
0.27375	0.055368
0.69199	0.8252
0.53978	0.12027
0.20046	0.40553
0.86444	0.54536
0.86736	0.77403
0.19943	0.96447
0.93667	0.43013
0.5766	0.29209
0.68853	0.93864
0.34107	0.1848
0.7171	0.9576
0.61953	0.40137
0.22061	0.43772
0.0814	0.67966
0.99051	0.57596
0.8614	0.58421
0.20265	0.25173
0.9483	0.46694
0.67333	0.40302
0.045843	0.11467
0.042357	0.075588
0.80058	0.60366
0.18051	0.34424
0.73256	0.63139
0.40134	0.29646
0.34687	0.16307
0.92934	0.55548
0.99519	0.41522
0.97251	0.51488
0.1679	0.048032
0.44963	0.96587
0.1772	0.42793
0.09206	0.72791
0.059802	0.77091
0.2019	0.32412
0.62693	0.4024
0.033677	0.67395
0.82839	0.39744
0.34428	0.20614
0.41404	0.053085
0.0035461	0.78983
0.048149	0.60855
0.42014	0.13083
0.14986	0.98857
0.54712	0.99394
0.48636	0.13615
0.087159	0.6466
0.3418	0.15709
0.72656	0.9548
0.2503	0.16647
0.93327	0.4574
0.79716	0.7197
0.42035	0.93833
0.85261	0.37273
0.14154	0.76305
0.21252	0.13843
0.94454	0.71503
0.33452	0.0012304
0.98919	0.10437
0.3497	0.16731
0.25722	0.2889
0.58157	0.34108
0.36061	0.21587
0.25505	0.42965
0.28265	0.079803
0.17428	0.23147
0.99854	0.45103
0.16352	0.44718
0.51916	0.91188
0.12749	0.75419
0.28169	0.18899
0.94045	0.83287
0.37637	0.064414
0.9862	0.60257
0.0078355	0.66713
0.79185	0.58614
0.73347	0.85306
0.35389	0.0092775
0.16914	0.25008
0.26159	0.38982
0.57388	0.28986
0.93212	0.64893
0.10764	0.012027
0.070467	0.68621
0.81951	0.74028
0.78045	0.57169
0.46016	0.24153
0.096212	0.85155
0.38689	0.95642
0.89368	0.49236
0.9819	0.70355
0.0186	0.7432
0.25694	0.016008
0.75015	0.72179
0.55572	0.47251
0.1605	0.016456
0.059245	0.20498
0.44748	0.093205
0.48272	0.95121
0.99956	0.51643
0.089723	0.90468
0.34921	0.20213
0.80794	0.37994
0.52774	0.14484
0.54254	0.37431
0.65132	0.42179
0.80875	0.66777
0.38455	0.021812
0.11328	0.22258
0.10996	0.0029723
0.35945	0.07836
0.187	0.91073
0.53674	0.1641
0.96852	0.30833
0.91468	0.39796
0.094545	0.35004
0.27172	0.16204
0.69733	0.47898
0.1004	0.98636
0.88683	0.75889
0.11715	0.99336
0.10712	0.74468
0.79893	0.67404
0.97531	0.55445
0.68886	0.22963
0.94689	0.34188
0.72224	0.40913
0.71346	0.71076
0.02757	0.086302
0.51845	0.33473
0.6984	0.54052
0.5373	0.95746
0.052451	0.050235
0.45779	0.9647
0.20939	0.45347
0.26579	0.4176
0.15529	0.22128
0.64463	0.17798
0.99189	0.43316
0.21979	0.95732
0.45491	0.37503
0.11073	0.38223
0.98639	0.51014
0.11851	0.3942
0.041074	0.77905
0.51614	0.16952
0.8512	0.70377
0.054578	0.22216
0.69343	0.89593
0.52547	0.16176
0.015752	0.65952
0.80621	0.50228
0.2688	0.1341
0.0056581	0.2013
0.25991	0.034793
0.11504	0.37014
0.52947	0.16265
0.31672	0.30814
0.94461	0.68525
0.39625	0.89757
0.094455	0.93924
0.029928	0.82413
0.71931	0.57332
0.10754	0.53
0.33791	0.3635
0.81769	0.62692
0.69261	0.40331
0.74899	0.36257
0.053591	0.50172
0.90414	0.36754
0.70417	0.6986
0.98096	0.50575
0.64752	0.43598
0.77601	0.60082
0.62803	0.95941
0.99276	0.49013
0.24379	0.37002
0.80588	0.94829
0.76298	0.81467
0.54342	0.142
0.50193	0.9484
0.37832	0.73391
0.37121	0.14249
0.85311	0.63315
0.80322	0.67707
0.078202	0.66898
0.40003	0.010234
0.6908	0.94465
0.95947	0.76128
0.070966	0.12661
0.16312	0.35751
0.44029	0.49
0.7557	0.35847
0.3504	0.076469
0.34338	0.35418
0.0452	0.096006
0.37759	0.1653
0.22908	0.2471
0.50837	0.13128
0.16042	0.76056
0.25131	0.12216
0.828	0.45762
0.73302	0.38699
0.69803	0.64152
0.1773	0.94978
0.3626	0.19137
0.33796	0.33508
0.34718	0.75408
0.14913	0.26967
0.71843	0.64805
0.27012	0.32592
0.10085	0.23543
0.31325	0.31449
0.87574	0.65805
0.1041	0.82378
0.56382	0.95544
0.54454	0.98894
0.098704	0.97509
0.75325	0.54066
0.7122	0.37403
0.31373	0.43487
0.049156	0.083483
0.19029	0.42743
0.30718	0.33173
0.98842	0.73919
0.092911	0.57741
0.55147	0.92538
0.17063	0.0074673
0.98411	0.61428
0.74529	0.71884
0.8751	0.53711
0.24375	0.31023
0.19403	0.35731
0.15871	0.93163
0.9139	0.44261
0.84584	0.61195
0.84475	0.8255
0.22369	0.40697
0.73479	0.52022
0.42667	0.043485
0.03951	0.56914
0.18828	0.38427
0.74246	0.36841
0.69134	0.56199
0.98718	0.084376
0.37996	0.26172
0.78541	0.60142
0.25021	0.9934
0.61773	0.41035
0.1868	0.96696
0.38909	0.19049
0.11923	0.22087
0.18033	0.18212
0.48729	0.91633
0.045005	0.63108
0.45347	0.40017
0.6567	0.60202
0.92449	0.6043
0.36627	0.95348
0.00017204	0.60782
0.40353	0.30188
0.48705	0.077387
0.24673	0.31579
0.16513	0.29414
0.64786	0.89347
0.74309	0.37843
0.70599	0.75009
0.52453	0.13837
0.68509	0.70946
0.7152	0.98149
0.14874	0.30147
0.50145	0.14004
0.55141	0.2163
0.062873	0.63371
0.44006	0.24744
0.48565	0.37319
0.33099	0.19825
0.80162	0.59805
0.33125	0.11098
0.35528	0.28121
0.14933	0.61896
0.69676	0.61247
0.52725	0.92231
0.79088	0.58588
0.8335	0.34114
0.81768	0.53289
0.10497	0.99668
0.29604	0.35514
0.045423	0.55691
0.23917	0.14092
0.84153	0.65056
0.65198	0.4908
0.19219	0.40803
0.44178	0.24863
0.95445	0.35087
0.058533	0.62626
0.43678	0.088191
0.90611	0.33241
0.51145	0.98842
0.5565	0.25144
0.73646	0.99968
0.80327	0.79685
0.98584	0.43666
0.27023	0.084942
0.69966	0.86861
0.33362	0.26267
0.0043399	0.72573
0.86327	0.32378
0.24689	0.30358
0.40717	0.51401
0.11239	0.067599
0.90309	0.53642
0.6677	0.9614
0.41276	0.98858
0.7985	0.73418
0.20166	0.05548
0.9203	0.76681
0.48543	0.058322
0.29471	0.35719
0.3484	0.071468
0.20813	0.34133
0.643	0.45619
0.94609	0.40996
0.029412	0.96109
0.17048	0.9312
0.72104	0.9552
0.55592	0.32935
0.38365	0.37031
0.67717	0.60794
0.15248	0.44088
0.16709	0.873
0.29323	0.21143
0.35047	0.34554
0.095412	0.30415
0.10579	0.84192
0.29405	0.14159
0.75591	0.51246
0.16453	0.2732
0.042773	0.041204
0.041299	0.78475
0.15704	0.1734
0.32686	0.19807
0.97247	0.74475
0.30699	0.089001
0.48944	0.057479
0.71366	0.9075
0.31163	0.068333
0.96219	0.6203
0.080834	0.023218
0.76259	0.36942
0.20866	0.0028465
0.74111	0.73191
0.72875	0.84199
0.68703	0.35694
0.16066	0.44644
0.097843	0.92359
0.75834	0.72752
0.045724	0.53888
0.28572	0.179
0.90404	0.028175
0.99548	0.60205
0.8441	0.51833
0.66365	0.61321
0.43617	0.017823
0.73109	0.60164
0.17522	0.19168
0.57154	0.29354
0.89788	0.35301
0.1491	0.34144
0.93665	0.51757
0.36527	0.28389
0.039941	0.56642
0.33387	0.2658
0.27875	0.022449
0.53001	0.92187
0.84682	0.72235
0.24818	0.16573
0.1684	0.97085
0.40899	0.33912
0.93062	0.79474
0.14499	0.73696
0.39926	0.34334
0.12951	0.28448
0.43022	0.93305
0.42074	0.19851
0.29424	0.062697
0.38618	0.09407
0.65361	0.51574
0.10773	0.99618
0.22579	0.16282
0.87587	0.67399
0.32142	0.15482
0.11911	0.43858
0.41563	0.96756
0.88044	0.76976
0.077643	0.19902
0.52278	0.098802
0.29066	0.14172
0.15245	0.66657
0.40995	0.39217
0.25976	0.012645
0.49034	0.30347
0.066248	0.056077
0.33398	0.30192
0.64346	0.88336
0.59232	0.32324
0.91369	0.62917
0.81686	0.56114
0.93762	0.77206
0.067587	0.16295
0.44963	0.34202
0.7466	0.4032
0.6767	0.90579
0.97521	0.49582
0.14913	0.98455
0.92239	0.41409
0.26296	0.10134
0.16521	0.013013
0.40743	0.28329
0.30287	0.049303
0.39707	0.37484
0.050954	0.70874
0.27992	0.10403
0.81659	0.51231
0.12455	0.28102
0.85292	0.37191
0.075562	0.97312
0.53207	0.94283
0.18204	0.9045
0.099849	0.30032
0.0082077	0.53474
0.94161	0.80184
0.30366	0.13266
0.11736	0.88786
0.14997	0.73401
0.69484	0.45631
0.49993	0.031933
0.6616	0.55716
0.11462	0.030378
0.99968	0.23654
0.80225	0.52567
0.54586	0.98081
0.1141	0.95911
0.28006	0.29681
0.24531	0.050734
0.1083	0.16127
0.1609	0.87046
0.42149	0.39561
0.87314	0.59372
0.80822	0.82527
0.5606	0.90096
0.98198	0.70914
0.98086	0.54711
0.51697	0.31254
0.30448	0.42439
0.96582	0.63369
0.98655	0.35597
0.62417	0.45261
0.2403	0.14431
0.97137	0.5873
0.90444	0.74676
0.58771	0.88965
0.080786	0.031078
0.7693	0.65452
0.1817	0.42424
0.86593	0.79222
0.99755	0.34524
0.31216	0.39561
0.22526	0.56417
0.13277	0.80445
0.76989	0.74842
0.64773	0.96075
0.044795	0.93701
0.13426	0.81848
0.44915	0.98324
0.92966	0.76101
0.039156	0.67653
0.072027	0.5093
0.08524	0.21892
0.78694	0.67894
0.61223	0.13466
0.45886	0.23907
0.82508	0.7922
0.8517	0.53791
0.80713	0.5475
0.037543	0.99472
0.21053	0.055971
0.59406	0.98069
0.084555	0.15402
0.11118	0.68776
0.26323	0.32713
0.64486	0.5428
0.027015	0.99104
0.75978	0.62242
0.68365	0.4883
0.70764	0.81426
0.65622	0.58681
0.37699	0.9749
0.54674	0.95939
0.43842	0.27891
0.88405	0.36604
0.74898	0.53914
0.34604	0.049263
0.73182	0.58335
0.06925	0.76625
0.20661	0.31131
0.90318	0.3971
0.49872	0.035512
0.23296	0.33822
0.41881	0.29216
0.97761	0.59994
0.1384	0.75198
0.17476	0.85682
0.19914	0.28386
0.86103	0.63379
0.53697	0.14242
0.15323	0.37091
0.89332	0.7015
0.99794	0.39193
0.27075	0.23583
0.66491	0.90613
0.79919	0.47729
0.99578	0.40082
0.0092812	0.60921
0.48219	0.24268
0.27018	0.22277
0.17358	0.75625
0.69142	0.7084
0.097527	0.73892
0.44034	0.37035
0.38742	0.4222
0.95734	0.49491
0.030355	0.7025
0.63338	0.95943
0.026887	0.96539
0.14385	0.71272
0.75569	0.6255
0.32788	0.23056
0.23277	0.41219
0.15975	0.32975
0.093827	0.64136
0.24049	0.28967
0.89178	0.60714
0.91752	0.56709
0.98149	0.58712
0.4602	0.015187
0.972	0.71916
0.28127	0.44522
0.14291	0.73275
0.62738	0.99667
0.85787	0.95367
0.65148	0.89373
0.45038	0.064315
0.14329	0.13933
0.22716	0.11539
0.86559	0.011146
0.47375	0.34261
0.65494	0.45978
0.33212	0.37444
0.78903	0.7268
0.68814	0.71016
0.051809	0.83847
0.82749	0.52404
0.34645	0.33739
0.017825	0.70805
0.86772	0.67867
0.87042	0.43652
0.38468	0.93854
0.18284	0.95927
0.83209	0.59474
0.10877	0.4528
0.59483	0.90881
0.12191	0.92158
0.20373	0.057258
0.69223	0.86689
0.42325	0.13805
0.46211	0.23349
0.31085	0.3878
0.50121	0.23917
0.10816	0.20218
0.3172	0.25345
0.13537	0.75132
0.84822	0.74466
0.17821	0.21757
0.30424	0.31099
0.15498	0.92194
0.52847	0.081241
0.37134	0.36406
0.4333	0.95365
0.922	0.42077
0.95874	0.33266
0.13225	0.08437
0.83526	0.70325
0.92451	0.5275
0.53353	0.36007
0.27989	0.3964
0.30782	0.43248
0.72992	0.40906
0.052365	0.12183
0.77807	0.69438
0.25324	0.12587
0.92822	0.54444
0.20719	0.40444
0.16632	0.94658
0.76339	0.64262
0.6519	0.94297
0.33413	0.42692
0.73129	0.51334
0.90527	0.70609
0.71939	0.48999
0.94484	0.54033
0.65176	0.94628
0.68251	0.50455
0.081285	0.67058
0.030685	0.10866
0.43	0.1509
0.093811	0.63255
0.29339	0.18385
0.79698	0.44361
0.010374	0.90871
0.77928	0.96388
0.46982	0.36069
0.34429	0.32082
0.71379	0.88028
0.18835	0.29758
0.073318	0.9434
0.73214	0.58012
0.49716	0.10782
0.28749	0.27132
0.23997	0.1576
0.93247	0.59268
0.91205	0.77425
0.88797	0.70201
0.69762	0.7521
0.88767	0.67125
0.032863	0.091037
0.19257	0.87224
0.1208	0.79834
0.46246	0.18105
0.062049	0.54129
0.79247	0.57629
0.38844	0.99052
0.96625	0.67909
0.78203	0.73063
0.95543	0.36524
0.2217	0.04303
0.76305	0.6151
0.84023	0.52593
0.63404	0.91326
0.15279	0.12775
0.40742	0.099362
0.6228	0.92199
0.070494	0.83781
0.7326	0.65012
0.185	0.064413
0.73065	0.57839
0.98837	0.56922
0.81798	0.22277
0.50899	0.11049
0.024888	0.60036
0.45933	0.97439
0.11317	0.97045
0.17783	0.79645
0.5351	0.96976
0.1798	0.96463
0.79565	0.55452
0.18756	0.11236
0.68893	0.57137
0.26824	0.27989
0.021903	0.66662
0.38328	0.96614
0.79523	0.73242
0.46023	0.36285
0.92614	0.43548
0.56364	0.33947
0.47043	0.033214
0.53703	0.94837
0.99646	0.62162
0.34999	0.19938
0.62553	0.41783
0.80098	0.71506
0.68403	0.71782
0.87526	0.72903
0.016597	0.048542
0.94757	0.32986
0.63099	0.94146
0.75553	0.11769
0.83322	0.3181
0.70586	0.53724
0.38205	0.10833
0.017622	0.73984
0.031689	0.071367
0.13821	0.90334
0.041657	0.17993
0.89489	0.54274
0.33669	0.20739
0.71933	0.81248
0.65581	0.52591
0.97563	0.47154
0.033666	0.98958
0.41705	0.067598
0.71366	0.84413
0.14562	0.17134
0.10426	0.61372
0.83442	0.62458
0.69773	0.5616
0.67676	0.90441
0.73487	0.70748
0.70643	0.71742
0.79212	0.38837
0.44473	0.96513
0.28998	0.41234
0.79183	0.40193
0.12864	0.95147
0.18084	0.086622
0.86105	0.53919
0.084317	0.2776
0.13239	0.060373
0.35442	0.98029
0.35135	0.50782
0.53245	0.27407
0.27481	0.98264
0.39247	0.19185
0.7441	0.55402
0.19849	0.118
0.33336	0.29575
0.94905	0.35872
0.34491	0.21424
0.36664	0.57457
0.80349	0.59012
0.34117	0.44076
0.58117	0.90942
0.15469	0.42626

## Sheet: data_chunk (9)
0.96235	0.4834
0.29585	0.053404
0.98834	0.42719
0.16339	0.98577
0.0057732	0.52063
0.91026	0.40526
0.72642	0.67505
0.86757	0.64508
0.19435	0.21485
0.017367	0.025308
0.46443	0.38764
0.19278	0.86044
0.70732	0.52709
0.71413	0.69871
0.12414	0.3726
0.76579	0.64127
0.062057	0.61777
0.15811	0.46342
0.61555	0.9787
0.044029	0.89962
0.16102	0.15772
0.092842	0.81045
0.65744	0.88504
0.43401	0.30385
0.94293	0.7272
0.20969	0.60002
0.7265	0.61778
0.032972	0.70349
0.15121	0.38956
0.17662	0.43117
0.91337	0.5961
0.8218	0.65681
0.19851	0.22343
0.10425	0.096809
0.079528	0.67489
0.34182	0.17747
0.40533	0.38406
0.89764	0.59612
0.96803	0.30135
0.58374	0.90459
0.73117	0.34621
0.91929	0.25175
0.0072795	0.82386
0.57182	0.9398
0.58195	0.35225
0.35275	0.17806
0.82029	0.48706
0.11253	0.134
0.77287	0.3867
0.86344	0.2249
0.2034	0.0076897
0.3361	0.19034
0.21132	0.9317
0.19337	0.43645
0.74019	0.41496
0.57721	0.9255
0.87059	0.62051
0.98985	0.52717
0.32816	0.039485
0.059747	0.80999
0.84592	0.77964
0.78024	0.74999
0.80425	0.78136
0.047392	0.10583
0.29088	0.088146
0.87588	0.76321
0.45264	0.11984
0.76123	0.4249
0.52975	0.35655
0.70704	0.64762
0.26437	0.98625
0.6834	0.42196
0.26081	0.1238
0.7109	0.61671
0.012606	0.5209
0.11744	0.67981
0.55289	0.27005
0.092365	0.0066331
0.20405	0.071862
0.94117	0.38823
0.51573	0.35536
0.75804	0.57111
0.73215	0.86609
0.0803	0.71189
0.020571	0.8021
0.46842	0.93581
0.15818	0.28569
0.16192	0.19215
0.70932	0.85073
0.75168	0.57601
0.5382	0.087405
0.89498	0.67047
0.92949	0.63837
0.14115	0.54787
0.023259	0.89712
0.055619	0.59612
0.44068	0.038794
0.61676	0.98395
0.64904	0.61631
0.28414	0.25156
0.052647	0.80252
0.16956	0.71927
0.14001	0.62038
0.037139	0.5961
0.3574	0.19843
0.19587	0.95902
0.50947	0.26551
0.1971	0.97456
0.33767	0.03654
0.30442	0.99673
0.1372	0.89254
0.18286	0.33269
0.92679	0.67124
0.47997	0.10594
0.48942	0.020881
0.15415	0.98461
0.28259	0.4291
0.47704	0.13493
0.14972	0.068624
0.44095	0.37231
0.45975	0.0039191
0.72833	0.90812
0.70461	0.87632
0.11338	0.21134
0.62749	0.40801
0.29988	0.10346
0.78663	0.59459
0.69461	0.90699
0.35832	0.10194
0.32058	0.97186
0.60137	0.70619
0.69187	0.98404
0.66372	0.43265
0.1052	0.49348
0.86027	0.54861
0.15647	0.22047
0.080179	0.64875
0.060256	0.5983
0.25425	0.06183
0.11968	0.33435
0.086057	0.32123
0.49699	0.35895
0.8659	0.70118
0.29716	0.21037
0.76982	0.68811
0.89952	0.59821
0.63754	0.38682
0.34369	0.36659
0.29872	0.31488
0.39601	0.55463
0.048479	0.75267
0.47858	0.32843
0.91231	0.55178
0.11415	0.85528
0.066429	0.97675
0.93473	0.56121
0.97656	0.57355
0.0834	0.034281
0.71528	0.34741
0.9222	0.32258
0.34731	0.37495
0.15911	0.74411
0.043034	0.54758
0.033817	0.74439
0.5397	0.93344
0.72847	0.41266
0.82558	0.34609
0.010359	0.6735
0.51217	0.071668
0.1453	0.78163
0.44761	0.095516
0.8173	0.81527
0.22635	0.9416
0.56223	0.31025
0.24462	0.10829
0.51852	0.10344
0.19211	0.86092
0.28174	0.090498
0.50292	0.30721
0.17191	0.29928
0.11797	0.069681
0.49623	0.054458
0.80451	0.5634
0.37958	0.069588
0.24474	0.28982
0.3274	0.31284
0.85723	0.67682
0.18604	0.72498
0.50876	0.29008
0.19391	0.26391
0.015974	0.7078
0.52225	0.37945
0.17518	0.15151
0.50092	0.70012
0.9849	0.74758
0.31035	0.39766
0.54546	0.91278
0.96902	0.42903
0.92541	0.63788
0.12329	0.56175
0.13331	0.88539
0.96699	0.47586
0.82706	0.43116
0.10723	0.29367
0.51845	0.048321
0.83596	0.63169
0.17702	0.72939
0.4315	0.075157
0.64914	0.86857
0.17783	0.41574
0.47011	0.9836
0.63919	0.9868
0.83433	0.59447
0.95059	0.69979
0.35299	0.43045
0.029725	0.95809
0.11188	0.30586
0.2237	0.6068
0.47901	0.2674
0.063559	0.85997
0.42902	0.55298
0.85706	0.45223
0.063744	0.6016
0.25275	0.97632
0.63989	0.45104
0.26948	0.2913
0.36602	0.96884
0.79745	0.69203
0.14597	0.46408
0.76593	0.61995
0.14547	0.88745
0.70634	0.96755
0.1635	0.25579
0.034563	0.96394
0.31893	0.96315
0.48169	0.97271
0.11111	0.84801
0.98673	0.40277
0.34809	0.13883
0.036687	0.47081
0.32765	0.19146
0.81299	0.82045
0.50737	0.25243
0.5875	0.99324
0.46235	0.97128
0.53837	0.20526
0.57368	0.98596
0.19769	0.037638
0.87809	0.49639
0.099539	0.71866
0.46812	0.013782
0.80447	0.77091
0.16738	0.82814
0.15427	0.15942
0.41526	0.35384
0.5829	0.9601
0.96854	0.73788
0.19161	0.96793
0.1991	0.32405
0.1982	0.70966
0.7659	0.80022
0.0087772	0.5833
0.16017	0.245
0.71631	0.46994
0.11063	0.71872
0.73266	0.57662
0.28733	0.24431
0.17653	0.43232
0.14324	0.76247
0.4005	0.60482
0.14552	0.92174
0.88432	0.46834
0.72102	0.5832
0.67027	0.44043
0.57146	0.24472
0.36793	0.012257
0.19425	0.066963
0.23901	0.09928
0.28221	0.21332
0.11086	0.90905
0.97854	0.8179
0.19293	0.38579
0.23426	0.35399
0.15556	0.93014
0.29951	0.16096
0.5445	0.24777
0.11959	0.19498
0.3567	0.41237
0.6981	0.38645
0.34362	0.62098
0.39264	0.2762
0.024265	0.73451
0.83128	0.56126
0.22569	0.35638
0.48168	0.21735
0.46682	0.29128
0.77346	0.1756
0.26202	0.21269
0.68127	0.86461
0.76768	0.46952
0.5806	0.94948
0.33282	0.35771
0.10812	0.58925
0.4287	0.97399
0.049258	0.1558
0.56119	0.496
0.87506	0.74846
0.12989	0.12724
0.14768	0.061159
0.80442	0.6612
0.45979	0.13778
0.90667	0.45452
0.16282	0.46961
0.96857	0.44361
0.93208	0.53109
0.011813	0.77882
0.35531	0.16363
0.078373	0.56157
0.11438	0.11378
0.10836	0.96847
0.19485	0.83441
0.19986	0.39266
0.88432	0.36328
0.27116	0.045175
0.82011	0.68646
0.12809	0.19653
0.28944	0.99281
0.32898	0.045504
0.34962	0.1644
0.058743	0.94363
0.67466	0.52263
0.7082	0.4247
0.87921	0.80488
0.1326	0.65116
0.067396	0.84314
0.16035	0.32366
0.24786	0.42013
0.52369	0.043257
0.65835	0.36497
0.81851	0.36978
0.061659	0.17955
0.93621	0.90792
0.51283	0.2478
0.39979	0.15081
0.45556	0.31577
0.3054	0.021969
0.53461	0.25063
0.94842	0.32589
0.086583	0.49483
0.044853	0.08207
0.57318	0.36559
0.68256	0.42584
0.82353	0.41593
0.54947	0.89384
0.77024	0.39212
0.20939	0.0021264
0.99258	0.53416
0.1405	0.086946
0.19157	0.42641
0.42798	0.38416
0.46381	0.29438
0.23352	0.41936
0.73746	0.43653
0.54664	0.39252
0.53062	0.96818
0.77513	0.34451
0.91605	0.50203
0.29767	0.27389
0.15266	0.050212
0.12844	0.086611
0.40124	0.79755
0.98054	0.74085
0.20838	0.16158
0.59292	0.9005
0.4494	0.37474
0.40896	0.16788
0.65255	0.99925
0.012772	0.90073
0.59707	0.90626
0.23113	0.11526
0.81119	0.49205
0.39713	0.95455
0.63448	0.3747
0.14405	0.83228
0.021073	0.7533
0.6882	0.88867
0.42235	0.25724
0.56231	0.53492
0.0023042	0.60615
0.22922	0.27662
0.035316	0.96665
0.17584	0.056484
0.19204	0.2927
0.10908	0.33387
0.87241	0.30799
0.90807	0.7786
0.33261	0.3384
0.7928	0.62417
0.75765	0.63162
0.10586	0.26901
0.66361	0.46723
0.12861	0.53558
0.39867	0.16755
0.17097	0.34466
0.041986	0.74205
0.65604	0.89815
0.95736	0.6192
0.67462	0.5837
0.32947	0.41617
0.97798	0.066169
0.2834	0.36294
0.53509	0.95707
0.035573	0.74375
0.63748	0.94228
0.1155	0.16644
0.093658	0.11189
0.39684	0.24575
0.50761	0.085284
0.62994	0.90708
0.95328	0.75918
0.66596	0.39861
0.0034702	0.98528
0.96803	0.39852
0.71338	0.92965
0.83825	0.43354
0.51476	0.19799
0.39576	0.0042466
0.84212	0.49148
0.27259	0.39428
0.8265	0.85427
0.41722	0.0493
0.22806	0.16035
0.17254	0.26171
0.373	0.3736
0.49057	0.038276
0.22085	0.20664
0.12821	0.545
0.35872	0.24823
0.88154	0.78515
0.73856	0.83591
0.62234	0.92638
0.41286	0.38407
0.89667	0.63966
0.37503	0.027485
0.11955	0.8044
0.89827	0.54274
0.055276	0.91065
0.12679	0.31637
0.92772	0.52481
0.096475	0.050778
0.0050217	0.62813
0.14874	0.88492
0.98574	0.79377
0.16718	0.75949
0.46029	0.963
0.77058	0.8068
0.55002	0.98504
0.92186	0.4616
0.086006	0.28282
0.23713	0.31474
0.27974	0.24554
0.21961	0.25049
0.30843	0.42976
0.29517	0.07002
0.49713	0.015052
0.076259	0.075595
0.73311	0.64144
0.15458	0.61361
0.16325	0.75848
0.98427	0.60294
0.13125	0.55535
0.44547	0.16517
0.66251	0.34874
0.97618	0.68932
0.16645	0.92886
0.41396	0.30365
0.023863	0.80441
0.94601	0.52858
0.85173	0.9589
0.76107	0.34536
0.52559	0.95938
0.34937	0.046792
0.071675	0.068289
0.35551	0.95566
0.26437	0.010468
0.67393	0.429
0.30832	0.20317
0.23202	0.31024
0.58146	0.27395
0.2696	0.016444
0.28359	0.35388
0.19186	0.39946
0.10791	0.86836
0.10465	0.87906
0.18884	0.39434
0.52975	0.1727
0.75067	0.72942
0.88345	0.35754
0.074644	0.84843
0.077944	0.69528
0.74915	0.73161
0.01054	0.65405
0.10333	0.33452
0.20662	0.82475
0.011339	0.60191
0.37938	0.15646
0.76849	0.726
0.24958	0.047049
0.75059	0.54309
0.83882	0.67636
0.62127	0.99787
0.40845	0.36009
0.11896	0.18987
0.40007	0.95706
0.90491	0.038337
0.83019	0.69085
0.99716	0.28919
0.40672	0.35194
0.11531	0.96715
0.48884	0.042387
0.87011	0.67322
0.83791	0.59192
0.90986	0.60054
0.31477	0.25192
0.021106	0.57526
0.060406	0.57078
0.3773	0.33311
0.69366	0.64173
0.78171	0.70827
0.90236	0.62348
0.031462	0.72692
0.51411	0.25137
0.25903	0.057801
0.15629	0.77625
0.37451	0.98515
0.62455	0.41776
0.51549	0.94992
0.63505	0.41409
0.1594	0.023089
0.36953	0.16928
0.27538	0.4267
0.95379	0.12388
0.64058	0.36819
0.20091	0.080598
0.23348	0.44998
0.82559	0.61544
0.10867	0.59059
0.086877	0.68867
0.097585	0.96296
0.9132	0.73484
0.10184	0.79485
0.80213	0.56943
0.38525	0.35522
0.47834	0.27118
0.47668	0.21513
0.89182	0.32745
0.35369	0.1847
0.88077	0.46662
0.53674	0.19282
0.73253	0.71153
0.67006	0.34701
0.56891	0.36469
0.074286	0.16116
0.85777	0.46618
0.15254	0.67087
0.060636	0.9617
0.76009	0.66468
0.94946	0.53687
0.71498	0.36162
0.54302	0.95188
0.72445	0.85473
0.28212	0.093423
0.90172	0.33616
0.1735	0.91824
0.85697	0.5423
0.66267	0.2189
0.95742	0.76776
0.33033	0.050409
0.14988	0.84219
0.069043	0.55574
0.095727	0.051536
0.40333	0.36368
0.27814	0.26966
0.07476	0.71542
0.77568	0.46141
0.98859	0.58761
0.056685	0.96835
0.17884	0.98648
0.81101	0.724
0.74344	0.60155
0.90648	0.62731
0.081471	0.16228
0.070142	0.079504
0.5161	0.13665
0.30578	0.16552
0.8845	0.31632
0.38613	0.33316
0.75899	0.41288
0.73684	0.5029
0.39209	0.26116
0.86616	0.62171
0.93121	0.56692
0.92692	0.3443
0.11519	0.19126
0.52086	0.37583
0.689	0.94179
0.4126	0.19097
0.22488	0.89926
0.52563	0.26289
0.10637	0.819
0.48342	0.36309
0.43682	0.1039
0.12133	0.75878
0.37862	0.57431
0.47687	0.29153
0.091378	0.84236
0.083815	0.93951
0.78702	0.76708
0.89984	0.33327
0.35806	0.070878
0.41218	0.32397
0.23519	0.9531
0.18837	0.015819
0.98977	0.28879
0.90182	0.6211
0.045987	0.083446
0.069857	0.17504
0.20024	0.31669
0.16117	0.98075
0.14775	0.84958
0.29425	0.10944
0.20809	0.22193
0.27684	0.10667
0.75935	0.48303
0.26645	0.34348
0.53238	0.32172
0.42844	0.30846
0.56833	0.95801
0.84868	0.65898
0.41875	0.33713
0.98966	0.84741
0.083942	0.030709
0.66052	0.43744
0.44213	0.0098688
0.79184	0.30228
0.082883	0.81425
0.92587	0.55246
0.85111	0.44441
0.11963	0.7814
0.93976	0.29253
0.24705	0.079106
0.74754	0.94409
0.77694	0.60958
0.7377	0.49489
0.41232	0.22933
0.53512	0.66567
0.026623	0.79893
0.25898	0.1464
0.081776	0.71294
0.034329	0.85949
0.50504	0.066584
0.70898	0.55862
0.23143	0.022551
0.10379	0.15334
0.19082	0.82465
0.80506	0.55232
0.85382	0.68273
0.559	0.89772
0.18186	0.46355
0.16402	0.45102
0.27818	0.21744
0.67269	0.60057
0.10211	0.093077
0.39123	0.33537
0.56296	0.76822
0.73424	0.80226
0.47234	0.37273
0.30434	0.25329
0.60143	0.93913
0.15433	0.32545
0.062392	0.89815
0.9501	0.31912
0.69479	0.68433
0.88067	0.62727
0.14255	0.049004
0.95064	0.64896
0.13562	0.077618
0.81981	0.47418
0.93905	0.40587
0.053904	0.14231
0.3513	0.15097
0.18311	0.83064
0.7905	0.84074
0.18069	0.25006
0.34191	0.27312
0.12707	0.95263
0.11914	0.16952
0.7494	0.53455
0.44258	0.53033
0.58941	0.32886
0.9163	0.53405
0.076542	0.042989
0.99887	0.3405
0.79833	0.6166
0.92995	0.73909
0.51424	0.10151
0.84324	0.58421
0.93487	0.49833
0.81522	0.59246
0.91964	0.66779
0.99753	0.52643
0.7589	0.43981
0.81541	0.59077
0.071865	0.16052
0.75913	0.4289
0.81853	0.54832
0.35015	0.4458
0.5137	0.075259
0.48862	0.37783
0.519	0.32694
0.012145	0.024091
0.97263	0.48265
0.49776	0.15388
0.21298	0.93113
0.82829	0.63566
0.017039	0.92932
0.75165	0.67914
0.9654	0.73406
0.82843	0.44882
0.95007	0.52549
0.10961	0.35557
0.98448	0.75173
0.71888	0.90058
0.48059	0.96838
0.18719	0.95119
0.1037	0.99641
0.12816	0.15899
0.80055	0.54501
0.554	0.35667
0.91575	0.42157
0.64799	0.97632
0.84647	0.3816
0.74802	0.58016
0.83431	0.53472
0.74838	0.96334
0.6093	0.9578
0.16125	0.38813
0.76319	0.37579
0.31515	0.10641
0.82025	0.54158
0.64178	0.41721
0.28796	0.11867
0.77546	0.74501
0.35729	0.35977
0.89321	0.70876
0.075871	0.52156
0.499	0.19964
0.83715	0.78653
0.60912	0.99447
0.31629	0.26181
0.11328	0.30301
0.32929	0.087449
0.70726	0.5158
0.96894	0.56592
0.73514	0.39396
0.76441	0.34784
0.64153	0.91471
0.35631	0.33884
0.14552	0.043612
0.50788	0.87061
0.7772	0.46878
0.097517	0.81101
0.96023	0.56419
0.88492	0.7374
0.98106	0.66279
0.063503	0.19764
0.70482	0.90807
0.10715	0.87372
0.36938	0.97619
0.085591	0.90382
0.82457	0.40902
0.58073	0.9918
0.7691	0.47014
0.57086	0.30087
0.68967	0.58159
0.17806	0.024731
0.30032	0.10428
0.17806	0.95207
0.19309	0.92466
0.51379	0.15829
0.22515	0.13452
0.57639	0.99824
0.11704	0.88935
0.735	0.88291
0.071233	0.51222
0.22068	0.08951
0.44669	0.2288
0.75245	0.83038
0.14328	0.87866
0.48933	0.36078
0.3195	0.23608
0.47985	0.15178
0.77227	0.34487
0.67733	0.60766
0.39181	0.15347
0.034812	0.78655
0.11552	0.27548
0.055384	0.52922
0.094628	0.21557
0.72792	0.87081
0.35368	0.94501
0.33699	0.21061
0.84962	0.15335
0.7959	0.80332
0.99607	0.54173
0.022203	0.032203
0.21906	0.85958
0.24775	0.19612
0.65826	0.47773
0.72213	0.85618
0.40209	0.11752
0.1158	0.32493
0.55725	0.94194
0.6541	0.94554
0.25627	0.019589
0.17893	0.2238
0.45883	0.37636
0.48145	0.20677
0.83343	0.66189
0.14082	0.44643
0.30526	0.47613
0.32783	0.34818
0.92771	0.52687
0.9407	0.58845
0.478	0.34415
0.71547	0.56192
0.082815	0.073957
0.86253	0.68287
0.58103	0.32181
0.040925	0.56365
0.066712	0.82886
0.13565	0.0027805
0.3634	0.27063
0.29947	0.30319
0.20636	0.12413
0.010154	0.52254
0.4514	0.9312
0.40732	0.10509
0.13094	0.54002
0.42766	0.27618
0.95292	0.027682
0.20179	0.23471
0.47507	0.95975
0.16657	0.25649
0.19362	0.2543
0.42653	0.73235
0.11856	0.10602
0.16366	0.66972
0.080932	0.54966
0.15156	0.78227
0.49166	0.35327
0.096449	0.73983
0.78901	0.095822
0.15314	0.28501
0.13466	0.44689
0.72568	0.41812
0.14664	0.085865
0.21262	0.12766
0.34132	0.04975
0.53251	0.29334
0.51109	0.92002
0.50042	0.23583
0.16844	0.37713
0.019822	0.36003
0.18709	0.57274
0.12184	0.51996
0.54047	0.37134
0.23147	0.30534
0.91579	0.97878
0.35283	0.26568
0.27096	0.20575
0.72948	0.52292
0.15815	0.29894
0.84878	0.60794
0.73115	0.87769
0.10686	0.25396
0.93971	0.55527
0.98329	0.27309
0.60199	0.98171
0.1004	0.64935
0.84854	0.6352
0.41705	0.12488
0.19251	0.09489
0.0068406	0.64979
0.3447	0.96673
0.061003	0.060358
0.37029	0.32901
0.15478	0.30722
0.11223	0.19562
0.7701	0.67693
0.099566	0.12362
0.48807	0.26003
0.39713	0.21122
0.66457	0.49103
0.71678	0.4594
0.80998	0.4261
0.75573	0.71323
0.34227	0.23433
0.90302	0.69399
0.69791	0.449
0.66588	0.40297
0.89543	0.39389
0.56754	0.91473
0.11262	0.38188
0.48395	0.33743
0.11847	0.97438
0.90292	0.64099
0.9679	0.90036
0.98064	0.74905
0.94252	0.52487
0.86777	0.74162
0.54027	0.37585
0.72444	0.72408
0.99179	0.69832
0.79966	0.50974
0.30037	0.30177
0.0053504	0.96004
0.15259	0.89648
0.7361	0.40663
0.87491	0.54259
0.44351	0.96026
0.88409	0.19661
0.036865	0.10669
0.29014	0.0099909
0.029698	0.87224
0.94021	0.58422
0.91707	0.57831
0.82134	0.3684
0.36337	0.40989
0.065392	0.15172
0.72527	0.50714
0.34338	0.9786
0.98971	0.6981
0.82876	0.74492
0.04539	0.057929
0.43793	0.96353
0.10641	0.28583
0.22417	0.32831
0.7455	0.78578
0.91788	0.44047
0.83516	0.69852
0.65278	0.94116
0.74402	0.55533
0.40005	0.11361
0.28954	0.35075
0.74977	0.54095
0.73897	0.76235
0.85494	0.58447
0.27624	0.44077
0.33014	0.28573
0.76509	0.68814
0.31532	0.37299
0.0821	0.50597
0.06668	0.96702
0.38111	0.092282
0.46552	0.20536
0.34667	0.028246
0.49127	0.32444
0.04157	0.90151
0.96309	0.55731
0.95536	0.34409
0.11646	0.34102
0.66761	0.54258
0.126	0.85878
0.36389	0.066643
0.77729	0.43415
0.39364	0.20934
0.38716	0.54583
0.9202	0.71933
0.081515	0.25178
0.72796	0.81117
0.77027	0.37537
0.024722	0.88367
0.19768	0.92622
0.52966	0.96038
0.80402	0.41242
0.16702	0.7484
0.98192	0.26232
0.49857	0.90599
0.34468	0.13816
0.1054	0.66549
0.87757	0.56307
0.51838	0.070262
0.16698	0.34349
0.11235	0.9686
0.99077	0.30446
0.21588	0.39794
0.35036	0.2187
0.9884	0.41804
0.96148	0.34159
0.14905	0.99404
0.14081	0.73093
0.051945	0.04728
0.67526	0.35868
0.12687	0.57861
0.00036446	0.54664
0.25083	0.14011
0.20632	0.41335
0.12743	0.89861
0.057074	0.56973
0.14531	0.066395
0.18793	0.99784
0.029307	0.81467
0.71664	0.35553
0.5133	0.17136
0.27745	0.080754
0.94184	0.56194
0.14312	0.76271
0.44436	0.2487
0.13159	0.10501
0.82181	0.43978
0.52472	0.97517
0.9844	0.2774
0.38016	0.16052
0.66738	0.57925
0.38708	0.23538
0.86355	0.6874
0.15271	0.67152
0.4421	0.014058
0.3594	0.42166
0.65143	0.48223
0.13343	0.58385
0.1525	0.91762
0.12336	0.49992
0.36126	0.3503
0.077382	0.7078
0.26679	0.31396
0.41697	0.50197
0.099441	0.2837
0.31742	0.98663
0.68761	0.6102
0.77016	0.50588
0.52203	0.066546
0.027088	0.8905
0.99111	0.38549
0.078993	0.005677
0.75472	0.51311
0.83716	0.26806
0.14927	0.44138
0.068324	0.66688
0.57344	0.92928
0.20696	0.782
0.75708	0.92973
0.50644	0.34937
0.11233	0.097777
0.44652	0.26016
0.52853	0.23872
0.96395	0.76127
0.14486	0.23114
0.73855	0.34453
0.76168	0.40733
0.67295	0.86322
0.016832	0.63262
0.30637	0.15256
0.93948	0.37112
0.15151	0.18427
0.056959	0.085926
0.64379	0.43337
0.055795	0.5213
0.46839	0.10982
0.50046	0.31664
0.60249	0.62234
0.28972	0.38748
0.57914	0.91717
0.89277	0.29022
0.45351	0.95612
0.21713	0.1093
0.69757	0.88561
0.22213	0.27688
0.71683	0.64962
0.60475	0.30855
0.23305	0.029792
0.18892	0.037212
0.72903	0.9103
0.017273	0.8789
0.96251	0.53535
0.51204	0.22906
0.37613	0.036284
0.016032	0.97057
0.16076	0.75092
0.69865	0.88878
0.65273	0.41533
0.68	0.3745
0.44155	0.98314
0.48975	0.14713
0.10997	0.91686
0.75585	0.78637
0.67902	0.86991
0.16549	0.42686
0.32306	0.2293
0.5423	0.35434
0.7254	0.80524
0.14024	0.87119
0.33857	0.39485
0.84098	0.62745
0.86087	0.39606
0.43681	0.211
0.29083	0.12495
0.73346	0.5667
0.095384	0.66933
0.78254	0.4416
0.32059	0.38566
0.057803	0.95257
0.038464	0.58558
0.35172	0.42878
0.81119	0.68755
0.54658	0.23573
0.84449	0.15465
0.088145	0.98465
0.51427	0.24009
0.050872	0.91845
0.10779	0.12402
0.4725	0.01304
0.9979	0.55967
0.97882	0.40443
0.98206	0.67464
0.2554	0.40098
0.43773	0.055259
0.30747	0.036212
0.15155	0.077055
0.90925	0.67627
0.49661	0.92483
0.17276	0.041422
0.50549	0.94602
0.24757	0.066075
0.25619	0.20003
0.88666	0.4768
0.43793	0.6903
0.69183	0.55994
0.35917	0.33303
0.27517	0.089855
0.32464	0.42297
0.1778	0.91773
0.23274	0.25379
0.28926	0.27607
0.59203	0.33631
0.45015	0.099615
0.75359	0.5589
0.71489	0.45889
0.27229	0.61627
0.025049	0.78141
0.51138	0.30526
0.17595	0.82458
0.83799	0.64926
0.2816	0.23461
0.41166	0.29484
0.48887	0.071163
0.49019	0.049094
0.76115	0.89207
0.90428	0.46164
0.71028	0.40185
0.99328	0.75421
0.56273	0.34881
0.41318	0.96796
0.50093	0.90608
0.0017208	0.93452
0.12504	0.14075
0.44599	0.92417
0.43006	0.3318
0.084358	0.27645
0.47191	0.25291
0.47217	0.2683
0.096609	0.68132
0.18855	0.26174
0.29892	0.15625
0.52737	0.95133
0.10411	0.23067
0.78187	0.62124
0.41493	0.32328
0.76875	0.92517
0.084912	0.1907
0.21747	0.96406
0.23209	0.95478
0.069939	0.8484
0.056627	0.61296
0.1255	0.76886
0.20236	0.19565
0.99881	0.75331
0.13293	0.69809
0.1866	0.45477
0.019301	0.78108
0.95609	0.57333
0.099426	0.23473
0.15362	0.43272
0.20573	0.86357
0.47771	0.12127
0.98181	0.34335
0.47874	0.24721
0.19794	0.9268
0.2291	0.90533
0.98733	0.24809
0.76869	0.72721
0.016739	0.80905
0.9348	0.40095
0.09391	0.35878
0.82427	0.50526
0.78797	0.63693
0.53183	0.22187
0.79874	0.3488
0.87456	0.73451
0.75616	0.47601
0.72641	0.97184
0.82353	0.30042
0.079445	0.71655
0.20269	0.83642
0.87929	0.52397
0.83446	0.30329
0.15719	0.37125
0.43452	0.35663
0.97698	0.69164
0.2225	0.79848
0.36746	0.18166
0.23598	0.20495
0.99799	0.50031
0.25066	0.2435
0.8264	0.48748
0.35767	0.19101
0.030638	0.023394
0.075955	0.51912
0.97162	0.11393
0.9609	0.29393
0.18403	0.81106
0.38585	0.017341
0.84906	0.62179
0.75618	0.31356
0.93381	0.2975
0.30367	0.2648
0.037702	0.78059
0.35109	0.31469
0.12352	0.88953
0.7125	0.46316
0.15479	0.86237
0.4459	0.21331
0.15533	0.10455
0.71556	0.50908
0.13737	0.80702
0.5063	0.94568
0.5699	0.25589
0.11317	0.26804
0.66145	0.88708
0.80684	0.926
0.25645	0.94585
0.21496	0.2553
0.63796	0.91724
0.12426	0.14908
0.99906	0.3479
0.081796	0.83944
0.12193	0.73378
0.18805	0.92627
0.19037	0.20906
0.57286	0.21296
0.68038	0.36116
0.88148	0.66025
0.54656	0.14231
0.079319	0.20087
0.39807	0.027887
0.76231	0.39846
0.31598	0.24964
0.029902	0.85752
0.11823	0.72891
0.89233	0.69062
0.96417	0.39988
0.89295	0.48451
0.16767	0.8049
0.074902	0.58612
0.25151	0.94332
0.38706	0.37853
0.31574	0.021744
0.64415	0.88714
0.012583	0.77237
0.17128	0.033651
0.61439	0.99573
0.83898	0.57227
0.1543	0.078455
0.049978	0.97821
0.70432	0.85357
0.92943	0.35276
0.14662	0.59766
0.097817	0.65279
0.18817	0.22465
0.82669	0.40012
0.046193	0.67233
0.53368	0.23828
0.99694	0.30217
0.98201	0.53829
0.55507	0.90449
0.15914	0.80772
0.9924	0.5468
0.13128	0.85036
0.29482	0.41834
0.48752	0.29994
0.55653	0.14178
0.49674	0.13718
0.46145	0.029556
0.11787	0.32705
0.35099	0.65565
0.49748	0.64818
0.74455	0.64245
0.088617	0.85923
0.90633	0.31553
0.89603	0.48184
0.33053	0.30702
0.36018	0.95024
0.97449	0.54843
0.93629	0.63877
0.48014	0.33751
0.1508	0.65334
0.067716	0.80816
0.064772	0.12868
0.78502	0.30644
0.77766	0.41404
0.2848	0.14898
0.4677	0.34192
0.14822	0.34494
0.7694	0.35953
0.84555	0.31441
0.82371	0.65245
0.34796	0.41636
0.55907	0.28913
0.6429	0.98491
0.31648	0.28889
0.77077	0.6958
0.3178	0.13167
0.39721	0.311
0.97062	0.68724
0.78239	0.18318
0.83092	0.50015
0.61831	0.92266
0.41848	0.24833
0.28436	0.41881
0.23169	0.30204
0.73506	0.49389
0.39335	0.22086
0.92126	0.54528
0.47952	0.06093
0.57313	0.92753
0.55668	0.88507
0.13044	0.0073052
0.14042	0.6262
0.35436	0.97086
0.8053	0.36531
0.32404	0.24964
0.14316	0.4049
0.14521	0.69073
0.81758	0.45618
0.12898	0.78044
0.13388	0.63012
0.14603	0.89694
0.1214	0.50623
0.010956	0.55883
0.57392	0.26798
0.89667	0.68506
0.18465	0.22643
0.3891	0.078647
0.23866	0.17589
0.074632	0.76395
0.25814	0.18091
0.042044	0.61162
0.11721	0.73632
0.28669	0.37953
0.61401	0.997
0.13138	0.54863
0.43179	0.34415
0.7919	0.71906
0.37926	0.28614
0.78659	0.54536
0.19706	0.78866
0.76093	0.3185
0.75143	0.93852
0.49337	0.98596
0.058405	0.047607
0.20122	0.092245
0.17234	0.33765
0.12477	0.12075
0.45684	0.35476
0.89357	0.70761
0.7763	0.20866
0.39407	0.17522
0.42071	0.053974
0.066636	0.077213
0.10528	0.30755
0.54944	0.20969
0.43749	0.053733
0.23876	0.30382
0.53458	0.1971
0.034705	0.021336
0.40251	0.13145
0.96062	0.3146
0.97288	0.56165
0.71349	0.42153
0.25378	0.3896
0.41593	0.35706
0.37498	0.36169
0.58557	0.27208
0.87497	0.5203
0.87506	0.31643
0.84783	0.50683
0.25363	0.30834
0.77167	0.36186
0.16039	0.20598
0.65417	0.41873
0.72651	0.42151
0.41929	0.30305
0.70658	0.36313
0.19822	0.94932
0.53215	0.35635
0.65691	0.37942
0.087099	0.020701
0.43577	0.30981
0.93977	0.54845
0.57917	0.83823
0.73783	0.51105
0.18925	0.71995
0.031658	0.75105
0.19423	0.75284
0.33049	0.081162
0.83182	0.48069
0.84146	0.74911
0.15089	0.28426
0.50588	0.071423
0.43042	0.021226
0.21191	0.063931
0.83744	0.35461
0.21794	0.44922
0.46697	0.011801
0.35086	0.38377
0.68923	0.49958
0.11356	0.68938
0.86279	0.54369
0.015999	0.84135
0.10137	0.29095
0.39037	0.31814
0.377	0.76754
0.77195	0.65865
0.84803	0.3226
0.93331	0.43835
0.38616	0.37702
0.2593	0.28417
0.94575	0.36294
0.12023	0.53235
0.15838	0.32364
0.935	0.36724
0.40982	0.32061
0.14087	0.90602
0.80621	0.3476
0.089978	0.03642
0.15097	0.27568
0.88798	0.4036
0.17523	0.01686
0.76849	0.705
0.75651	0.31104
0.67957	0.36229
0.13275	0.31658
0.53609	0.91718
0.19206	0.37186
0.69084	0.60718
0.35455	0.40426
0.78955	0.43141
0.065635	0.080331
0.24395	0.28475
0.15461	0.62567
0.11874	0.52073
0.89148	0.77888
0.26024	0.4336
0.49082	0.21246
0.36603	0.15256
0.084487	0.50616
0.7509	0.73232
0.75061	0.63423
0.80853	0.44602
0.96639	0.28184
0.060056	0.52181
0.06776	0.71081
0.47374	0.96534
0.01031	0.7859
0.63966	0.38335
0.024758	0.029413
0.16089	0.19935
0.89845	0.31987
0.50018	0.86643
0.28328	0.26899
0.55716	0.97571
0.5437	0.13788
0.27483	0.30354
0.20302	0.20604
0.61158	0.96421
0.31966	0.35161
0.15676	0.91331
0.17345	0.086918
0.78632	0.40573
0.31386	0.36156
0.77538	0.49979
0.21893	0.076156
0.43342	0.10058
0.89979	0.63825
0.10431	0.89958
0.033848	0.74848
0.043156	0.99498
0.021601	0.68418
0.15682	0.02707
0.9426	0.56852
0.21375	0.91986
0.1308	0.8144
0.13946	0.41104
0.42527	0.15568
0.73436	0.40007
0.79433	0.15079
0.15469	0.35014
0.44233	0.31069
0.079494	0.95712
0.97049	0.43673
0.062499	0.91075
0.34031	0.13226
0.13554	0.0271
0.57027	0.883
0.76875	0.94203
0.022039	0.75287
0.13029	0.5695
0.54677	0.64337
0.73215	0.58095
0.20583	0.21521
0.14914	0.077514
0.34514	0.36908
0.86754	0.66795
0.51792	0.76387
0.76239	0.31661
0.78401	0.6866
0.14073	0.64037
0.014052	0.81287
0.76536	0.91459
0.34149	0.33119
0.071266	0.62645
0.31424	0.0067016
0.76561	0.45177
0.0015779	0.93355
0.064845	0.1024
0.16069	0.15269
0.29994	0.33938
0.59441	0.99435
0.80037	0.53102
0.93424	0.35475
0.9516	0.93817
0.42191	0.9233
0.21828	0.095114
0.7684	0.75232
0.0039659	0.87935
0.027669	0.57901
0.94704	0.60552
0.75925	0.43905
0.91539	0.43002
0.41948	0.21483

## Sheet: data_chunk (10)
0.45233	0.11592
0.3764	0.36714
0.21609	0.024072
0.67502	0.23727
0.9458	0.41569
0.64499	0.8733
0.53435	0.21071
0.78895	0.4651
0.34974	0.12277
0.034558	0.96779
0.12178	0.75091
0.16239	0.7059
0.96027	0.51197
0.74247	0.72903
0.071695	0.56761
0.10397	0.89564
0.10582	0.6397
0.66571	0.91828
0.56371	0.95787
0.35834	0.24054
0.87277	0.3026
0.30001	0.39226
0.050558	0.86298
0.079487	0.54951
0.13716	0.81996
0.80964	0.7726
0.92636	0.73575
0.55366	0.2848
0.055932	0.12845
0.74659	0.56075
0.54363	0.8969
0.03538	0.51694
0.17011	0.14456
0.2197	0.95424
0.22958	0.96727
0.3598	0.064395
0.1367	0.076796
0.39364	0.28366
0.039394	0.13563
0.84278	0.50519
0.12384	0.23927
0.1196	0.32102
0.47309	0.19632
0.41912	0.19923
0.37995	0.29917
0.31623	0.19201
0.69672	0.43684
0.043844	0.90279
0.079372	0.95164
0.14872	0.55332
0.040129	0.59265
0.067482	0.12376
0.97034	0.28846
0.4821	0.34291
0.10975	0.76722
0.057222	0.6387
0.96981	0.5119
0.23522	0.91306
0.25898	0.37461
0.98374	0.70046
0.4303	0.20682
0.72681	0.43116
0.97562	0.57956
0.87137	0.4832
0.43883	0.12623
0.09478	0.019335
0.21021	0.86418
0.76075	0.51575
0.85102	0.45246
0.49965	0.32247
0.19983	0.18433
0.11015	0.75488
0.066903	0.20886
0.7518	0.34822
0.96062	0.48563
0.13225	0.82623
0.024487	0.98593
0.18775	0.80782
0.48128	0.16514
0.75151	0.71758
0.95862	0.70626
0.43651	0.92176
0.72174	0.6966
0.73156	0.55806
0.4559	0.51612
0.53116	0.065866
0.23689	0.094977
0.69734	0.52466
0.11078	0.69869
0.51678	0.32479
0.092931	0.80986
0.14618	0.58632
0.57338	0.22455
0.14785	0.98547
0.52066	0.074414
0.88979	0.40301
0.83374	0.76353
0.13415	0.61357
0.15351	0.87732
0.024747	0.7211
0.85173	0.74031
0.0097031	0.77901
0.1246	0.61591
0.49287	0.20769
0.42517	0.088088
0.216	0.44217
0.64991	0.015477
0.94226	0.49693
0.016436	0.94214
0.17462	0.71665
0.51007	0.29659
0.1461	0.58725
0.76981	0.98609
0.59445	0.83142
0.75567	0.81149
0.1267	0.60707
0.88203	0.42058
0.33627	0.062142
0.76794	0.6434
0.78951	0.97066
0.32074	0.23141
0.922	0.26422
0.52663	0.95878
0.94076	0.53882
0.49072	0.16331
0.48058	0.050401
0.38084	0.99562
0.04974	0.77841
0.82975	0.72603
0.70215	0.40904
0.077418	0.62579
0.15741	0.39339
0.57269	0.73972
0.34857	0.38326
0.75898	0.73143
0.19726	0.73729
0.98689	0.67817
0.059033	0.11564
0.84208	0.57712
0.68531	0.38769
0.54785	0.3134
0.06706	0.28969
0.71903	0.45516
0.55665	0.28785
0.27119	0.3375
0.94252	0.31573
0.38787	0.20864
0.090567	0.21357
0.64775	0.40649
0.72029	0.91002
0.042613	0.87339
0.75862	0.79015
0.26516	0.28985
0.4873	0.26562
0.88255	0.55601
0.94928	0.59561
0.8174	0.79468
0.70889	0.58687
0.036746	0.096143
0.94071	0.7482
0.3092	0.18195
0.7342	0.37408
0.90082	0.40612
0.42681	0.33917
0.79495	0.44696
0.38627	0.29544
0.32503	0.11515
0.13077	0.59494
0.4638	0.15935
0.18885	0.84537
0.17932	0.18685
0.93833	0.60187
0.85475	0.55712
0.22881	0.10887
0.16316	0.44078
0.035307	0.75587
0.069993	0.77276
0.014638	0.040539
0.73909	0.41472
0.062961	0.89317
0.48722	0.27315
0.76534	0.73008
0.82412	0.57639
0.90511	0.31625
0.94172	0.39944
0.04758	0.48419
0.039807	0.73172
0.17062	0.66483
0.54028	0.19262
0.96807	0.74909
0.74856	0.87359
0.93153	0.54027
0.030678	0.076674
0.2056	0.76465
0.2975	0.5736
0.13638	0.438
0.6133	0.9201
0.96497	0.52035
0.22814	0.93746
0.74678	0.61533
0.71546	0.96204
0.99169	0.22657
0.72926	0.44443
0.72223	0.68267
0.74832	0.80111
0.78574	0.50921
0.66224	0.94744
0.94039	0.58719
0.19359	0.87394
0.36296	0.43937
0.52357	0.21794
0.37333	0.36541
0.41383	0.066451
0.87724	0.54722
0.8488	0.37707
0.17041	0.025639
0.94114	0.63749
0.75973	0.69453
0.28777	0.2412
0.89081	0.45311
0.98244	0.2682
0.25321	0.40368
0.82678	0.61703
0.39822	0.99421
0.8096	0.44909
0.025828	0.83192
0.21324	0.85435
0.36603	0.040803
0.47243	0.7079
0.82733	0.79911
0.94534	0.30517
0.18015	0.048775
0.79598	0.7594
0.75184	0.94955
0.78035	0.67092
0.86531	0.29599
0.20259	0.095896
0.10637	0.3571
0.05581	0.63428
0.88783	0.64959
0.69154	0.34534
0.24408	0.41689
0.49047	0.24556
0.010466	0.95261
0.22193	0.37556
0.68456	0.53918
0.95539	0.32865
0.19284	0.74981
0.32077	0.38445
0.79014	0.46602
0.076699	0.019084
0.44979	0.37976
0.14854	0.6319
0.13101	0.0098618
0.86041	0.57401
0.21351	0.32033
0.16132	0.32663
0.96698	0.45032
0.92886	0.91282
0.29344	0.14847
0.64332	0.88905
0.077686	0.8928
0.96327	0.65456
0.84124	0.3844
0.65025	0.89842
0.10009	0.06906
0.39854	0.039505
0.68451	0.99479
0.28074	0.99809
0.4647	0.34845
0.68241	0.38385
0.054007	0.98542
0.25324	0.20872
0.92508	0.29223
0.62881	0.94946
0.47332	0.97409
0.069119	0.037379
0.20254	0.92111
0.54727	0.96703
0.019744	0.91342
0.762	0.60203
0.51018	0.96891
0.64872	0.94178
0.42601	0.34474
0.098868	0.1448
0.027146	0.90326
0.18609	0.1309
0.15218	0.22687
0.96111	0.61731
0.2956	0.19202
0.49277	0.59398
0.80689	0.66581
0.15435	0.45648
0.1273	0.12375
0.41154	0.11224
0.69559	0.99906
0.39125	0.39874
0.74845	0.66236
0.68547	0.50164
0.49395	0.064921
0.094709	0.20806
0.32569	0.36638
0.16549	0.040736
0.33919	0.12222
0.26133	0.40295
0.57022	0.25321
0.037741	0.90549
0.18853	0.84427
0.81535	0.4647
0.053971	0.079653
0.019829	0.8614
0.71578	0.62441
0.35731	0.30086
0.14829	0.95261
0.21633	0.28604
0.34173	0.28499
0.80903	0.43181
0.43793	0.34259
0.50538	0.98766
0.21146	0.8887
0.46163	0.21368
0.40587	0.0049588
0.88202	0.14674
0.54116	0.095611
0.51196	0.33195
0.79114	0.66691
0.052187	0.068262
0.6609	0.9689
0.34195	0.9943
0.10124	0.76904
0.86992	0.63574
0.67414	0.9567
0.31897	0.027224
0.47191	0.06261
0.44347	0.98534
0.0039626	0.54881
0.24005	0.13748
0.27769	0.076608
0.30468	0.16011
0.16798	0.9294
0.23688	0.94261
0.73682	0.73493
0.73568	0.57777
0.84994	0.59283
0.82531	0.33989
0.1096	0.24924
0.99188	0.59564
0.010448	0.73051
0.88083	0.62808
0.17335	0.94258
0.77372	0.55292
0.12798	0.93407
0.21965	0.8221
0.88113	0.28642
0.16703	0.32666
0.77656	0.35333
0.10346	0.35318
0.27424	0.22276
0.16431	0.78208
0.28618	0.99359
0.10895	0.62069
0.25494	0.27791
0.045341	0.66886
0.83231	0.76498
0.67183	0.46819
0.21816	0.86394
0.034387	0.80716
0.090002	0.78426
0.83111	0.64249
0.44495	0.058559
0.81028	0.54469
0.033726	0.77402
0.85552	0.53724
0.43218	0.3088
0.41372	0.20921
0.3098	0.10366
0.45918	0.065486
0.90519	0.37726
0.19365	0.032611
0.91894	0.55071
0.76113	0.52975
0.55699	0.30383
0.54027	0.17524
0.2783	0.23298
0.017501	0.60388
0.82572	0.59385
0.53617	0.95032
0.11588	0.3324
0.26036	0.36957
0.40112	0.14995
0.20955	0.86818
0.1181	0.37509
0.032953	0.69169
0.94076	0.72913
0.73457	0.55168
0.72296	0.50999
0.73281	0.37185
0.72054	0.64288
0.36399	0.055453
0.077432	0.67459
0.03568	0.47449
0.11988	0.39957
0.20327	0.28282
0.056961	0.70882
0.10486	0.27705
0.6436	0.31391
0.87319	0.793
0.55537	0.29262
0.25795	0.36439
0.17293	0.30558
0.44276	0.20964
0.38825	0.1364
0.42542	0.085763
0.77203	0.35075
0.36024	0.10192
0.88799	0.56686
0.36897	0.16934
0.22704	0.13927
0.38251	0.32153
0.47524	0.96423
0.26136	0.12037
0.62602	0.35057
0.39632	0.0018884
0.98242	0.32268
0.84747	0.41979
0.12347	0.11981
0.19787	0.73869
0.33056	0.58957
0.10386	0.62803
0.54022	0.089137
0.76841	0.76354
0.21509	0.80397
0.85746	0.41266
0.20296	0.30261
0.82365	0.38658
0.2735	0.44863
0.27327	0.33692
0.16108	0.92085
0.082251	0.14335
0.86405	0.58812
0.22931	0.23047
0.43795	0.11462
0.43468	0.27467
0.38027	0.12865
0.39566	0.36129
0.96806	0.61135
0.783	0.63808
0.45443	0.23633
0.15953	0.85265
0.40959	0.26713
0.52069	0.094799
0.98195	0.69777
0.88265	0.4183
0.72165	0.72208
0.6126	0.94364
0.529	0.33302
0.50852	0.028318
0.98552	0.38184
0.69378	0.40114
0.45924	0.98033
0.30084	0.041114
0.66952	0.91192
0.94735	0.52513
0.98801	0.53715
0.023903	0.55114
0.53178	0.35254
0.80552	0.76245
0.69077	0.59535
0.22184	0.42966
0.040965	0.094141
0.31715	0.27519
0.90067	0.77439
0.74074	0.50003
0.092978	0.14851
0.15275	0.19735
0.060473	0.58498
0.49421	0.97777
0.41965	0.18181
0.74671	0.54049
0.38307	0.25642
0.064376	0.024711
0.41004	0.37063
0.077388	0.55685
0.7366	0.96499
0.23345	0.09871
0.36072	0.9635
0.51572	0.25671
0.55609	0.2693
0.16497	0.95033
0.41407	0.14553
0.53548	0.937
0.46053	0.12301
0.76286	0.031973
0.29087	0.40254
0.054595	0.067657
0.64134	0.98563
0.60221	0.90001
0.21907	0.17101
0.90924	0.34966
0.17905	0.057469
0.28938	0.30848
0.80602	0.76838
0.12613	0.20137
0.039944	0.6516
0.98369	0.25871
0.27038	0.065447
0.71186	0.5805
0.73816	0.56827
0.27864	0.26908
0.8751	0.30547
0.44523	0.24006
0.47908	0.048869
0.3792	0.24202
0.80928	0.60539
0.23008	0.24406
0.080479	0.16089
0.20874	0.56678
0.9778	0.54442
0.49206	0.13001
0.88285	0.59733
0.69366	0.37753
0.95229	0.34419
0.80189	0.34363
0.48524	0.90857
0.32021	0.17726
0.015804	0.91019
0.90346	0.46404
0.486	0.077142
0.85712	0.90688
0.14123	0.87973
0.94153	0.62626
0.091333	0.42694
0.27753	0.37247
0.30451	0.016387
0.18621	0.73782
0.016124	0.024397
0.32788	0.037351
0.1348	0.49906
0.15357	0.59678
0.16517	0.46567
0.27722	0.42623
0.36067	0.3954
0.16421	0.58487
0.31527	0.11228
0.83329	0.53474
0.5637	0.29363
0.88707	0.61982
0.68408	0.76944
0.74506	0.90361
0.3223	0.99834
0.11032	0.64917
0.079172	0.1068
0.14423	0.23446
0.57551	0.27807
0.53767	0.13515
0.18008	0.001001
0.64444	0.31768
0.52673	0.26175
0.14171	0.32939
0.55459	0.10561
0.41201	0.17791
0.61464	0.86014
0.49399	0.94632
0.37985	0.04456
0.048326	0.71212
0.63772	0.86231
0.69427	0.3177
0.37732	0.43659
0.83046	0.62254
0.95405	0.39056
0.3315	0.36203
0.54962	0.93652
0.014836	0.8666
0.1089	0.70691
0.98973	0.58254
0.41726	0.38719
0.32762	0.10907
0.72477	0.98415
0.20935	0.43568
0.19745	0.10625
0.93506	0.35534
0.2317	0.094554
0.89511	0.77313
0.16861	0.85271
0.57051	0.32026
0.87178	0.59934
0.8271	0.73954
0.097452	0.68909
0.49529	0.0088335
0.22408	0.80716
0.88062	0.36452
0.085029	0.65618
0.78754	0.36332
0.70196	0.39116
0.98924	0.35229
0.42601	0.64322
0.83144	0.29275
0.74681	0.14844
0.217	0.97441
0.97983	0.35181
0.67555	0.37733
0.20018	0.23909
0.14732	0.15967
0.86575	0.2952
0.55567	0.15447
0.58297	0.95213
0.86054	0.58119
0.16659	0.86345
0.031568	0.83341
0.92254	0.54702
0.18602	0.17171
0.47834	0.10243
0.50998	0.75164
0.29844	0.15397
0.33448	0.34145
0.08024	0.70129
0.083912	0.66574
0.56409	0.93403
0.87416	0.29466
0.093438	0.85413
0.32156	0.27151
0.41562	0.123
0.57716	0.99198
0.61807	0.90075
0.74277	0.63871
0.15047	0.65848
0.34758	0.024965
0.60664	0.17213
0.94557	0.6866
0.15483	0.018381
0.60893	0.18575
0.38509	0.95172
0.3122	0.95195
0.053103	0.91474
0.05348	0.53429
0.76235	0.55566
0.50905	0.19955
0.73405	0.88856
0.55066	0.92306
0.20608	0.44298
0.30849	0.18863
0.1499	0.70803
0.48225	0.30933
0.42302	0.9883
0.37613	0.061576
0.44157	0.15299
0.084334	0.56303
0.89535	0.38329
0.28189	0.9402
0.023645	0.79185
0.731	0.84656
0.9607	0.44334
0.95059	0.24335
0.62365	0.070742
0.99505	0.68244
0.71084	0.92366
0.53269	0.18958
0.085663	0.64868
0.50337	0.064327
0.73991	0.66035
0.12092	0.75087
0.17813	0.63615
0.3275	0.12227
0.13688	0.19153
0.92894	0.46783
0.5192	0.19381
0.015308	0.99183
0.28909	0.36727
0.71777	0.41175
0.14677	0.56262
0.54176	0.92249
0.024189	0.01814
0.95776	0.51683
0.78234	0.4064
0.83637	0.72077
0.82275	0.46855
0.50304	0.1571
0.60679	0.31269
0.15783	0.23658
0.7998	0.96731
0.67374	0.86964
0.50827	0.040299
0.22437	0.18989
0.09792	0.28173
0.81781	0.77501
0.15591	0.11289
0.19243	0.96593
0.47917	0.089152
0.0080549	0.94067
0.069566	0.1678
0.26943	0.89347
0.76895	0.35476
0.99781	0.39599
0.21245	0.74425
0.077271	0.032498
0.12143	0.97257
0.44869	0.12812
0.85445	0.78443
0.15944	0.41232
0.27768	0.93057
0.19491	0.094033
0.86919	0.6856
0.14561	0.4869
0.94663	0.31687
0.86076	0.76401
0.71104	0.55664
0.13248	0.81726
0.17386	0.24605
0.052374	0.88353
0.70111	0.57147
0.38912	0.063945
0.78062	0.73533
0.18663	0.62771
0.26707	0.038269
0.58816	0.94037
0.54502	0.081872
0.4845	0.041193
0.33895	0.28941
0.2187	0.28855
0.95602	0.64663
0.80354	0.99453
0.94705	0.50044
0.80181	0.6329
0.86811	0.75184
0.061737	0.57827
0.71442	0.85973
0.22094	0.39844
0.24504	0.35246
0.77462	0.29515
0.14279	0.3537
0.804	0.6918
0.26822	0.01619
0.36617	0.34465
0.00097474	0.99651
0.99386	0.2488
0.21474	0.92191
0.16022	0.7
0.077818	0.96573
0.70758	0.48815
0.12772	0.74819
0.94313	0.4543
0.33122	0.27003
0.91448	0.48347
0.5508	0.30711
0.93753	0.44912
0.092276	0.76945
0.83001	0.27544
0.14492	0.38646
0.66611	0.98459
0.71892	0.54796
0.1645	0.82135
0.18807	0.20406
0.98567	0.31157
0.43926	0.97264
0.2196	0.86031
0.72775	0.39073
0.18709	0.65025
0.11894	0.68601
0.81475	0.33414
0.45444	0.080879
0.82424	0.44242
0.42118	0.088668
0.18939	0.89355
0.31561	0.35736
0.42062	0.30834
0.6451	0.88132
0.1737	0.17955
0.85402	0.6145
0.71206	0.54513
0.40623	0.38679
0.40655	0.108
0.17187	0.81258
0.4853	0.023842
0.95078	0.3388
0.37065	0.93655
0.41899	0.26486
0.3199	0.38347
0.17308	0.37083
0.57013	0.17429
0.73128	0.87858
0.99455	0.44126
0.77589	0.6928
0.18238	0.98788
0.73246	0.53254
0.75458	0.38018
0.11789	0.26382
0.23473	0.0054034
0.67818	0.94946
0.40978	0.13965
0.19422	0.067425
0.97513	0.67745
0.77246	0.39655
0.060085	0.30507
0.83587	0.33367
0.93494	0.60407
0.17741	0.13629
0.12271	0.61494
0.11232	0.1857
0.15902	0.85914
0.14512	0.254
0.19614	0.26738
0.41763	0.28444
0.26362	0.17359
0.81127	0.7043
0.52197	0.051485
0.7036	0.59042
0.19794	0.31251
0.14539	0.80328
0.041656	0.7142
0.73405	0.69698
0.038463	0.68224
0.91574	0.52126
0.73627	0.50398
0.9155	0.26484
0.29155	0.21994
0.63054	0.86589
0.32385	0.96937
0.96149	0.29198
0.26893	0.4073
0.99223	0.28139
0.8383	0.55433
0.09999	0.042312
0.16352	0.71795
0.43561	0.023833
0.67309	0.4066
0.85931	0.59462
0.92195	0.60544
0.10013	0.60242
0.75847	0.75701
0.19361	0.41073
0.062165	0.056711
0.94133	0.25179
0.023246	0.90295
0.99444	0.67197
0.37979	0.10758
0.15511	0.83986
0.89013	0.51345
0.34276	0.12856
0.63117	0.92147
0.43858	0.3583
0.16359	0.37276
0.32726	0.062157
0.67323	0.020144
0.082132	0.12858
0.22296	0.83811
0.72782	0.49636
0.17406	0.1688
0.24556	0.024038
0.50669	0.24841
0.30617	0.19249
0.34125	0.91734
0.30777	0.9747
0.0093286	0.75546
0.84169	0.30817
0.82979	0.53729
0.062104	0.88442
0.4902	0.029279
0.0034687	0.67298
0.022497	0.63896
0.39374	0.39274
0.82245	0.68854
0.76655	0.58245
0.43997	0.41401
0.75482	0.32437
0.937	0.29975
0.83722	0.38566
0.20524	0.44587
0.17315	0.71287
0.55366	0.30278
0.73608	0.82488
0.35861	0.12035
0.76989	0.65613
0.31808	0.36419
0.31186	0.22043
0.098456	0.039096
0.75751	0.71776
0.93501	0.53169
0.10813	0.86221
0.1075	0.10673
0.23866	0.1307
0.51569	0.94916
0.065995	0.073433
0.69678	0.87914
0.12586	0.94352
0.79339	0.45098
0.45675	0.38084
0.24151	0.9092
0.51886	0.16835
0.12937	0.19323
0.72291	0.92206
0.16962	0.023632
0.16463	0.81484
0.81173	0.4108
0.50625	0.35055
0.25944	0.95477
0.15343	0.63574
0.81788	0.59525
0.97212	0.30232
0.61223	0.94327
0.50605	0.18741
0.42662	0.33647
0.97768	0.42466
0.8498	0.40009
0.22667	0.93706
0.2299	0.013811
0.34353	0.039355
0.42247	0.39381
0.31475	0.17541
0.17143	0.57954
0.42475	0.055652
0.26921	0.94087
0.40587	0.35958
0.25994	0.16998
0.78146	0.62932
0.020559	0.99611
0.025261	0.077288
0.85281	0.46964
0.96951	0.51169
0.67502	0.36289
0.20987	0.024307
0.83038	0.36547
0.847	0.52575
0.11531	0.87961
0.32376	0.20706
0.046278	0.68322
0.22388	0.070089
0.6204	0.91964
0.57359	0.94707
0.4947	0.94554
0.82143	0.57758
0.70105	0.32244
0.078964	0.093132
0.6719	0.96467
0.10376	0.091035
0.13172	0.22986
0.06128	0.11433
0.11837	0.1012
0.23746	0.31499
0.74935	0.42628
0.42985	0.28793
0.11143	0.048719
0.73979	0.71508
0.40013	0.39109
0.80665	0.8003
0.15089	0.91521
0.14501	0.52297
0.53747	0.41186
0.80603	0.083537
0.57951	0.29155
0.54125	0.075093
0.1915	0.68639
0.8825	0.59956
0.91082	0.66517
0.71021	0.33837
0.93689	0.2772
0.87472	0.26139
0.56085	0.14579
0.086531	0.81722
0.86038	0.72847
0.84548	0.54108
0.88153	0.747
0.13827	0.12637
0.25995	0.37512
0.29095	0.1132
0.92753	0.3303
0.39028	0.25855
0.99149	0.33615
0.36824	0.04481
0.91973	0.68509
0.011391	0.60294
0.58189	0.39032
0.23459	0.82045
0.86919	0.63865
0.72679	0.47246
0.76484	0.98382
0.21649	0.22886
0.51639	0.081173
0.31371	0.16082
0.56386	0.18417
0.11678	0.21442
0.57456	0.98251
0.048897	0.56741
0.94157	0.64022
0.51324	0.96685
0.69857	0.32042
0.50842	0.97244
0.59626	0.34117
0.25966	0.62292
0.7254	0.92952
0.80706	0.5965
0.14346	0.0098506
0.77049	0.72465
0.49984	0.13224
0.64118	0.91593
0.13981	0.14031
0.07184	0.049323
0.59773	0.99202
0.20912	0.37026
0.9307	0.65196
0.0052608	0.73243
0.14003	0.11601
0.23787	0.80306
0.049382	0.88995
0.16949	0.043396
0.65679	0.85016
0.23569	0.451
0.048831	0.96093
0.52225	0.12698
0.76887	0.59854
0.02128	0.65079
0.29647	0.43025
0.34697	0.14317
0.15235	0.55683
0.82581	0.38304
0.019061	0.74055
0.82547	0.34786
0.84786	0.28389
0.12953	0.78699
0.30192	0.36719
0.86002	0.48032
0.95066	0.65627
0.76416	0.32903
0.78817	0.78196
0.12904	0.52796
0.39563	0.20396
0.5269	0.17615
0.20136	0.34614
0.86554	0.56822
0.16216	0.066907
0.38685	0.046433
0.27239	0.27556
0.55671	0.93388
0.83372	0.96278
0.40263	0.33699
0.11297	0.0031455
0.1461	0.37051
0.096462	0.9321
0.097364	0.00089366
0.036337	0.10273
0.93923	0.3874
0.93365	0.47097
0.037028	0.84668
0.44595	0.93651
0.23301	0.89573
0.7172	0.86911
0.45936	0.27345
0.75339	0.32184
0.4853	0.32995
0.13738	0.2628
0.094322	0.9332
0.92926	0.46949
0.6953	0.99894
0.10986	0.69924
0.18925	0.17877
0.54049	0.29066
0.75948	0.47402
0.95835	0.545
0.73659	0.35379
0.79978	0.57293
0.3031	0.21357
0.53472	0.27275
0.33333	0.17836
0.080535	0.048535
0.52859	0.29548
0.085265	0.89189
0.21131	0.81236
0.032705	0.57163
0.040282	0.088938
0.57713	0.31867
0.17335	0.82713
0.82027	0.46433
0.14059	0.42058
0.14701	0.56746
0.29167	0.15736
0.95437	0.23818
0.2446	0.35899
0.045244	0.83013
0.13572	0.31402
0.22331	0.32065
0.92434	0.72722
0.96202	0.52776
0.81079	0.46572
0.33691	0.1881
0.10149	0.72308
0.53668	0.06523
0.95169	0.5005
0.21234	0.0017032
0.87072	0.51908
0.39706	0.17327
0.23256	0.86692
0.84578	0.70362
0.1417	0.26319
0.76295	0.76282
0.81493	0.54016
0.024018	0.68199
0.54844	0.87968
0.90362	0.7175
0.6458	0.94085
0.24513	0.49356
0.047985	0.99911
0.42885	0.18598
0.5278	0.19782
0.17766	0.38719
0.62949	0.99531
0.62268	0.99084
0.17299	0.93444
0.82914	0.6237
0.6947	0.44242
0.49446	0.13471
0.78814	0.4632
0.069026	0.72368
0.12008	0.20945
0.40755	0.075521
0.071901	0.6225
0.28376	0.3158
0.32803	0.069544
0.60645	0.30074
0.91174	0.71084
0.17216	0.66115
0.61982	0.90697
0.68688	0.93227
0.050462	0.96579
0.93082	0.47736
0.94913	0.27378
0.81872	0.73477
0.84644	0.3907
0.84589	0.37656
0.53659	0.19258
0.9746	0.60326
0.91634	0.58558
0.17219	0.71637
0.52917	0.32586
0.37159	0.19496
0.27868	0.096992
0.60126	0.87023
0.90384	0.25844
0.82784	0.41159
0.44625	0.28226
0.84014	0.44575
0.87544	0.59598
0.72998	0.32276
0.64245	0.99589
0.56728	0.31468
0.50156	0.18446
0.87816	0.68579
0.18412	0.46618
0.57924	0.94371
0.1495	0.75729
0.52384	0.94355
0.17266	0.64594
0.11704	0.3765
0.25903	0.94342
0.94168	0.67798
0.97534	0.57551
0.35185	0.3851
0.077599	0.8878
0.20445	0.44998
0.93056	0.31514
0.74367	0.47626
0.16727	0.72446
0.65639	0.43571
0.99199	0.44736
0.035211	0.70739
0.25252	0.90849
0.094529	0.81488
0.79322	0.52587
0.97866	0.47452
0.35789	0.20904
0.96263	0.67964
0.13158	0.036657
0.89614	0.238
0.41148	0.17919
0.99165	0.27766
0.56546	0.15497
0.20143	0.06724
0.25235	0.27755
0.94335	0.23108
0.77874	0.66747
0.77348	0.78539
0.67017	0.32169
0.59763	0.77637
0.17939	0.30531
0.48121	0.28599
0.36349	0.98727
0.16055	0.16851
0.92438	0.26621
0.26327	0.15595
0.98085	0.26386
0.96257	0.68097
0.33529	0.059469
0.44224	0.35696
0.14393	0.44194
0.39076	0.22778
0.29651	0.16861
0.52222	0.88276
0.56124	0.90067
0.89613	0.62911
0.20441	0.33725
0.53187	0.89803
0.22233	0.31943
0.19659	0.26127
0.20613	0.37504
0.11435	0.77836
0.18414	0.46267
0.53172	0.15795
0.20311	0.16276
0.49954	0.17619
0.57608	0.97272
0.046638	0.76167
0.38075	0.019639
0.29172	0.36718
0.95286	0.46894
0.51155	0.24864
0.85452	0.51444
0.9728	0.68874
0.34608	0.19394
0.84686	0.71388
0.44993	0.33682
0.075073	0.61979
0.023761	0.57682
0.77384	0.3931
0.48899	0.0718
0.2395	0.23818
0.84995	0.75331
0.20826	0.085343
0.60586	0.89307
0.87562	0.46045
0.88804	0.54201
0.32995	0.14851
0.066675	0.077988
0.78238	0.63838
0.40892	0.064107
0.0032861	0.63663
0.32	0.20167
0.39508	0.13312
0.20715	0.78604
0.34588	0.99157
0.89276	0.50798
0.91792	0.4362
0.58104	0.23978
0.13942	0.89387
0.19342	0.83612
0.33346	0.17984
0.20588	0.1582
0.14316	0.14182
0.86695	0.34167
0.040613	0.12707
0.59399	0.92077
0.51088	0.14786
0.20717	0.68488
0.97694	0.70669
0.32578	0.41276
0.20503	0.29678
0.077707	0.57398
0.43243	0.34335
0.6942	0.99541
0.38813	0.12909
0.13262	0.3421
0.85814	0.64462
0.31509	0.10924
0.70097	0.94516
0.94584	0.25033
0.38314	0.9593
0.12981	0.96502
0.49411	0.28261
0.11332	0.5531
0.28942	0.081109
0.95407	0.70483
0.28406	0.9458
0.50296	0.36758
0.57691	0.30989
0.14567	0.49075
0.33162	0.40875
0.68444	0.98183
0.043412	0.7909
0.83988	0.36689
0.072502	0.55098
0.73444	0.59037
0.022286	0.98405
0.12521	0.84942
0.21857	0.86409
0.55535	0.95207
0.39608	0.59444
0.65178	0.98946
0.16878	0.69017
0.5374	0.10124
0.084205	0.031437
0.92128	0.32341
0.43202	0.12956
0.46565	0.070395
0.91556	0.74359
0.23581	0.37784
0.55032	0.48472
0.80824	0.38203
0.080391	0.73017
0.60662	0.34956
0.76158	0.98704
0.83542	0.3149
0.51673	0.078671
0.71005	0.89441
0.30879	0.17351
0.94993	0.95435
0.87357	0.58908
0.19907	0.69183
0.99033	0.92963
0.87649	0.48219
0.47789	0.90973
0.87937	0.19319
0.062112	0.75309
0.017495	0.0239
0.12883	0.88882
0.98403	0.49684
0.67564	0.3445
0.76647	0.67558
0.11624	0.50818
0.44727	0.36126
0.68926	0.35377
0.3995	0.73874
0.24221	0.14393
0.73719	0.70198
0.46918	0.2996
0.91947	0.35331
0.57476	0.15407
0.14817	0.30274
0.9122	0.52442
0.87972	0.36075
0.98223	0.65243
0.69886	0.41681
0.23222	0.79623
0.47815	0.94395
0.26235	0.42497
0.90325	0.73853
0.88949	0.47096
0.40791	0.030326
0.51354	0.10981
0.56972	0.33012
0.44744	0.12117
0.35642	0.93317
0.36274	0.33895
0.52652	0.27259
0.14407	0.14205
0.44409	0.99877
0.079324	0.92602
0.10646	0.51269
0.94531	0.81608
0.65786	0.99589
0.78128	0.65369
0.88648	0.3267
0.21823	0.81295
0.73422	0.47094
0.069283	0.0030459
0.39968	0.16006
0.58899	0.99589
0.75304	0.41894
0.27619	0.2603
0.48007	0.016387
0.20046	0.31102
0.08613	0.76165
0.80698	0.96601
0.15426	0.69973
0.95603	0.35055
0.77415	0.31588
0.12123	0.36126
0.34641	0.95084
0.2899	0.018631
0.40066	0.94086
0.72717	0.11592
0.19759	0.26664
0.091702	0.63684
0.30722	0.29872
0.82544	0.39752
0.63509	0.88678
0.12484	0.49971
0.51161	0.91534
0.74253	0.93617
0.5456	0.2986
0.054398	0.98151
0.41407	0.12163
0.47405	0.22795
0.88842	0.26236
0.95135	0.64295
0.22765	0.94211
0.88735	0.31503
0.84905	0.57064
0.18169	0.19876
0.66054	0.85681
0.95359	0.30549
0.79912	0.5729
0.4285	0.55345
0.15589	0.39967
0.78532	0.86827
0.70577	0.72899
0.058234	0.63165
0.96686	0.61468
0.23971	0.0045645
0.53938	0.25651
0.97031	0.58672
0.32705	0.33338
0.11761	0.042577
0.23437	0.16194
0.85875	0.43801
0.18686	0.19431
0.013112	0.79625
0.95919	0.67201
0.050609	0.68256
0.48473	0.90251
0.72924	0.67192
0.95003	0.41067
0.9125	0.38339
0.030691	0.6477
0.54742	0.97253
0.11455	0.28498
0.92742	0.62555
0.26997	0.23663
0.85134	0.16815
0.30661	0.37177
0.69536	0.0011591
0.74489	0.82002
0.53845	0.12674
0.68823	0.39267
0.2816	0.14099
0.90891	0.67753
0.49954	0.9245
0.081182	0.83064
0.82275	0.66658
0.023854	0.68095
0.3796	0.12271
0.2581	0.0015193
0.42686	0.92886
0.75577	0.84701
0.43585	0.25273
0.43054	0.19466
0.52627	0.1712
0.077738	0.74055
0.074452	0.84121
0.017714	0.69122
0.8326	0.31651
0.30201	0.98581
0.44158	0.32213
0.21216	0.23182
0.088589	0.27293
0.06169	0.17053
0.96092	0.72454
0.2163	0.32272
0.45574	0.86235
0.27829	0.03706
0.074488	0.1382
0.5411	0.89977
0.25882	0.12664
0.97017	0.55957
0.77079	0.55943
0.1206	0.49798
0.055255	0.6511
0.17627	0.21709
0.76151	0.99124
0.1052	0.83436
0.24646	0.1958
0.19485	0.81599
0.086377	0.75639
0.44905	0.99747
0.30976	0.013437
0.98377	0.53388
0.3705	0.39358
0.75999	0.44668
0.11972	0.72314
0.35048	0.95731
0.53211	0.22658
0.89463	0.65212
0.34747	0.19033
0.94031	0.45796
0.88912	0.64651
0.79339	0.89799
0.0053996	0.78833
0.69595	0.52683
0.23319	0.30159
0.93344	0.43998
0.23205	0.24634
0.070367	0.1804
0.98076	0.52477
0.83916	0.38913
0.91511	0.67802
0.99747	0.67249
0.47582	0.075951
0.22224	0.95892
0.071241	0.60631
0.11713	0.33695
0.34527	0.40612
0.45603	0.17491
0.51597	0.18739
0.71553	0.89444
0.064211	0.11596
0.35043	0.19668
0.10349	0.11675
0.18106	0.15121
0.83273	0.33941
0.27615	0.028151
0.96638	0.50179
0.50744	0.11302
0.10778	0.17011
0.31186	0.24137
0.87397	0.88805
0.11354	0.49653
0.69234	0.89578
0.52225	0.90688
0.72101	0.46027
0.38811	0.35588
0.77603	0.34622
0.0779	0.76811
0.34539	0.29287
0.071063	0.064428
0.56504	0.15467
0.11407	0.75892
0.74926	0.45102
0.13384	0.58504
0.065013	0.51176
0.24025	0.31711
0.85054	0.78058
0.86823	0.31258
0.42353	0.044575
0.57139	0.04697
0.48316	0.11334
0.62037	0.91924
0.741	0.3254
0.78015	0.93528
0.17611	0.79146
0.13465	0.64678
0.14779	0.89298
0.38026	0.23099
0.11825	0.85812
0.53121	0.17857
0.94983	0.40339
0.040592	0.73411
0.32524	0.22171
0.40405	0.089854
0.22126	0.8904
0.15604	0.59003
0.1346	0.63968
0.48034	0.18389
0.41278	0.13792
0.13775	0.26778
0.14438	0.12805
0.024531	0.071015
0.38812	0.32445
0.85771	0.53192
0.53885	0.89161
0.73088	0.82425
0.55934	0.91693
0.8147	0.43835
0.67599	0.74952
0.086579	0.70935
0.7794	0.513
0.20897	0.44516
0.17727	0.34608
0.41641	0.49127
0.71447	0.90566
0.95799	0.44603
0.9327	0.73099
0.0063906	0.94714
0.18865	0.2201
0.59718	0.33717
0.46991	0.91995
0.91714	0.60796
0.50993	0.0099997
0.80047	0.59248
0.16165	0.56212
0.75806	0.31452
0.12563	0.10986
0.509	0.23544
0.97315	0.74129
0.099655	0.79708
0.14425	0.64259
0.36761	0.26997
0.29926	0.048314
0.18469	0.70953
0.039796	0.11262
0.11631	0.026801
0.59299	0.91108
0.69434	0.91633
0.49153	0.35485
0.13451	0.28646
0.26043	0.12381
0.882	0.48887
0.41561	0.45542
0.0012563	0.25634
0.37622	0.11614
0.021616	0.86666
0.1828	0.24513
0.75931	0.89467
0.21624	0.11602
0.10292	0.51982
0.13489	0.77766
0.11523	0.84621
0.29892	0.33701
0.72136	0.49556
0.18574	0.12899
0.93868	0.79862
0.090198	0.50927
0.86747	0.325
0.92664	0.4224
0.23123	0.07819
0.69685	0.44115
0.091639	0.785
0.90703	0.63797
0.81407	0.60909
0.22073	0.83973
0.20087	0.21623
0.046697	0.73065
0.15768	0.94397
0.76302	0.55854

[truncated: 23 more sheets: data_chunk (11), data_chunk (12), data_chunk (13), data_chunk (14), data_chunk (15), data_chunk (16), lable_chunk（1）, lable_chunk (2), lable_chunk (3), lable_chunk (4), lable_chunk (5), lable_chunk (6), lable_chunk (7), lable_chunk (8), lable_chunk (9), lable_chunk (10), lable_chunk (11), lable_chunk (12), lable_chunk (13), lable_chunk (14) …]
