# Supplementary material for: Entropy-based dynamic ensemble classication algorithm for imbalanced data stream with concept drift
Source: PLoS One. 2024 Dec 13;19(12):e0311133. doi: 10.1371/journal.pone.0311133 (PMC11643253; doi:10.1371/journal.pone.0311133)
Supplement: S2 Dataset — (XLSX) [file pone.0311133.s002.xlsx]

## Sheet: data_chunk（1）
1	2	2022	6419	1999	4692	17
1	3	2336	6202	2320	4833	-133
1	4	2189	5894	2158	4742	80
1	5	1617	5585	1576	4560	299
1	6	1529	5395	1473	4392	529
1	7	1494	5201	1421	4226	699
1	8	1241	5040	1169	4094	774
1	9	1346	4985	1118	3988	800
1	10	1388	4931	1135	3889	800
1	11	1466	5003	1380	3820	800
1	12	1382	5036	1300	3826	800
1	13	1458	5163	1371	3791	800
1	14	1550	5346	1469	3824	683
1	15	1555	5620	1477	3755	683
1	16	1611	6092	1428	3801	683
1	17	1810	6600	1545	3969	712
1	18	2107	7066	2016	4079	652
1	19	2341	7522	2254	4153	667
1	21	2980	7722	2704	4254	611
1	25	2485	7275	2388	4240	512
1	26	1950	7076	1882	4207	564
1	27	1835	6860	1610	4191	453
1	28	1965	6695	1636	4128	353
1	29	1623	6582	1254	4088	403
1	30	1739	6559	1488	4050	403
1	31	1926	6602	1701	4024	353
1	32	1646	6674	1602	4050	548
1	33	1627	6773	1561	4089	587
1	34	1717	7103	1654	4189	528
1	35	2016	7505	1984	4394	210
1	42	2526	7464	2513	4599	118
1	43	1889	7157	1865	4516	238
1	44	1550	6836	1502	4486	583
1	45	1771	6934	1711	4465	381
1	46	1750	6900	1692	4474	416
1	47	1965	6896	1919	4769	177
1	48	1646	6627	1614	4728	273
2	1	1703	6518	1660	4682	323
2	2	1586	6263	1537	4597	396
2	3	1727	6118	1679	4762	279
2	4	1674	5901	1618	4687	456
2	5	1550	5661	1476	4561	654
2	6	1494	5467	1396	4426	800
2	7	1468	5326	1220	4298	800
2	8	1465	5211	1370	4185	800
2	9	1537	5221	1450	4077	698
2	10	1576	5255	1496	4017	670
2	11	1471	5500	1400	4052	590
2	12	1497	5830	1441	4173	417
2	13	1559	6543	1519	4444	184
2	14	1613	7290	1614	4769	-111
2	15	1634	7423	1655	4955	-251
2	16	1793	7859	1835	5308	-179
2	31	2078	7612	2071	5453	-235
2	33	3171	7876	3155	5399	-346
2	34	3121	8128	3100	5458	-281
2	46	2529	7740	2458	4758	249
3	2	2320	7464	2276	4862	236
3	3	2482	7284	2447	5036	96
3	4	2072	6946	2038	4948	185
3	5	1630	6525	1591	4800	355
3	6	1522	6220	1470	4615	569
3	7	1503	5920	1434	4467	622
3	8	1465	5694	1391	4326	688
3	9	1512	5594	1425	4274	797
3	10	1519	5583	1333	4211	800
3	11	1394	5763	1301	4214	786
3	12	1485	6091	1406	4316	695
3	13	1553	6788	1495	4571	456
3	14	1653	7487	1626	4870	236
3	15	1613	7581	1603	5080	66
3	16	2269	8028	2288	5351	-155
3	18	1944	8028	1930	5503	-254
3	19	2352	8219	2338	5542	-209
3	21	2318	8176	2289	5543	-141
3	22	2630	8014	2607	5520	-87
3	23	1890	7914	1878	5513	-43
3	24	2000	7829	1991	5465	-26
3	25	1967	7793	1960	5391	-75
3	26	1859	7686	1861	5407	-187
3	27	1872	7596	1880	5478	-257
3	28	1904	7574	1914	5517	-247
3	29	1997	7592	2007	5475	-208
3	30	1872	7513	1881	5425	-182
3	31	1852	7463	1857	5370	-144
3	32	1930	7510	1921	5375	-113
3	33	1885	7609	1882	5410	-154
3	34	2072	7827	2063	5480	1
3	36	4379	8957	4167	5924	295
3	45	2100	7815	2032	4850	456
3	46	1731	7797	1690	4798	223
3	47	2230	7803	2259	5143	56
3	48	2344	7760	2193	5122	119
4	5	1881	6585	1836	4828	343
4	6	1541	6275	1488	4657	597
4	7	1484	5946	1410	4487	775
4	8	1464	5744	1331	4374	800
4	9	1455	5625	1279	4262	800
4	10	1454	5633	1351	4226	800
4	11	1455	5804	1373	4238	800
4	12	1452	6127	1361	4360	784
4	13	1539	6867	1475	4643	531
4	14	1764	7632	1731	4947	344
4	15	1812	7751	1769	5106	192
4	18	2366	8202	2365	5513	-127
4	23	2048	7904	2040	5461	-152
4	25	2111	7631	2048	5367	-66
4	26	2050	7601	2023	5360	-10
4	27	2067	7568	2047	5471	-102
4	29	2179	7401	2169	5400	-81
4	30	1764	7344	1769	5360	-112
4	31	1715	7352	1724	5289	-40
4	32	1774	7432	1784	5311	-72
4	33	1761	7541	1772	5314	-83
4	34	1922	7891	1939	5413	23
4	43	1952	7579	1915	4985	186
4	44	1812	7331	1776	4849	336
4	45	1759	7576	1720	4747	446
4	46	1625	7568	1589	4726	346
4	47	1699	7582	1681	5056	113
4	48	1630	7509	1602	5036	239
5	1	1594	7417	1562	4931	304
5	2	1558	7302	1520	4861	419
5	3	1590	7115	1553	5012	322
5	4	1557	6773	1513	4907	473
5	5	1514	6347	1451	4731	584
5	6	1455	6029	1386	4562	683
5	7	1420	5766	1344	4399	699
5	8	1174	5532	1111	4262	677
5	9	1068	5431	1005	4178	757
5	10	1069	5451	1014	4160	738
5	11	1195	5641	1144	4208	617
5	12	1338	5980	1289	4314	576
5	13	1524	6659	1465	4609	440
5	14	1606	7383	1569	4900	233
5	15	1756	7459	1739	5104	40
5	20	2125	8104	2115	5469	-192
5	21	2112	7970	2116	5431	-99
5	22	1804	7774	1821	5398	-126
5	23	1834	7685	1837	5371	-163
5	24	1708	7624	1713	5359	-190
5	26	1738	7480	1733	5297	-184
5	27	1749	7449	1774	5366	-287
5	28	1790	7415	1818	5369	-266
5	29	1756	7375	1775	5333	-196
5	30	1693	7307	1707	5289	-133
5	31	1683	7233	1687	5212	-116
5	32	1711	7295	1713	5195	-83
5	33	1722	7434	1723	5168	-124
5	34	1810	7703	1812	5253	-37
5	41	1815	7984	1830	5318	-313
5	43	1795	7579	1805	5056	-226
5	44	1733	7281	1739	4957	-150
5	46	1787	7699	1782	4839	-34
6	2	2280	7343	2243	4922	104
6	5	1563	6330	1526	4814	351
6	6	1556	6053	1492	4663	502
6	7	1408	5766	1337	4499	707
6	8	1365	5556	1289	4379	649
6	9	1375	5471	1297	4296	671
6	10	1321	5479	1253	4238	709
6	11	1397	5653	1298	4303	765
6	12	1418	5975	1340	4406	688
6	13	1491	6605	1420	4715	450
6	14	1733	7361	1676	5025	202
6	15	1611	7362	1581	5194	109
6	20	2851	8424	2757	5567	248
6	24	1938	8087	1888	5394	311
6	25	1762	8028	1713	5332	335
6	26	1819	7949	1772	5318	336
6	27	1814	7915	1775	5351	246
6	28	1979	7860	1942	5342	133
6	29	1865	7803	1829	5308	143
6	30	1911	7749	1872	5271	215
6	31	1955	7748	1877	5228	98
6	38	2283	8551	2225	5513	74
6	41	2061	8022	2049	5155	-134
6	43	1837	7614	1829	4923	20
6	44	1736	7353	1711	4800	104
6	45	1815	7679	1791	4749	225
6	46	1811	7825	1789	4750	107
6	47	2247	7899	2235	5142	-34
7	2	1981	7429	1944	4804	96
7	4	1811	6756	1784	4807	62
7	5	1551	6308	1516	4628	265
7	6	1451	6005	1399	4435	466
7	7	1399	5695	1334	4303	655
7	8	1357	5439	1288	4179	526
7	9	1452	5323	1375	4061	752
7	10	1405	5268	1322	4029	793
7	11	1256	5271	1154	3984	800
7	12	1350	5397	1264	4011	700
7	13	1384	5573	1311	4095	691
7	14	1381	5814	1318	4161	587
7	15	1482	6072	1413	4182	581
7	16	1520	6560	1464	4317	448
7	17	1560	7020	1514	4501	314
7	18	1711	7368	1681	4620	127
7	19	1829	7683	1817	4708	74
7	20	1894	7825	1883	4726	58
7	24	1820	7312	1800	4644	150
7	25	1670	7184	1632	4459	199
7	26	1809	7090	1774	4559	219
7	27	1778	6964	1742	4563	189
7	28	1548	6814	1514	4524	269
7	29	1543	6740	1500	4479	341
7	30	1533	6602	1480	4424	426
7	31	1538	6587	1476	4348	495
7	32	1536	6624	1474	4349	523
7	33	1535	6687	1475	4359	447
7	34	1546	6939	1497	4476	316
7	35	1774	7407	1753	4767	-79
7	39	1934	7417	1927	4874	-28
7	41	1674	6996	1653	4678	168
7	42	1563	6872	1536	4584	129
7	43	1536	6698	1503	4521	193
7	44	1534	6578	1496	4472	279
7	45	1549	6772	1506	4492	317
7	46	1548	6834	1508	4521	219
1	2	1552	6284	1511	4614	166
1	3	1619	6084	1582	4765	-11
1	4	1606	5815	1568	4640	138
1	5	1499	5516	1450	4449	306
1	6	1398	5325	1337	4264	450
1	7	1387	5145	1314	4132	640
1	8	1204	5004	1142	4007	566
1	9	1361	4941	1290	3859	610
1	10	1112	4879	1057	3776	620
1	11	1135	4934	1078	3754	619
1	12	1207	4950	1141	3714	766
1	13	1386	5076	1281	3765	791
1	14	1431	5228	1299	3775	800
1	15	1400	5403	1141	3690	755
1	16	1379	5786	1229	3764	788
1	17	1477	6224	1364	3916	756
1	18	1478	6575	1389	4030	734
1	19	1533	7004	1454	4155	670
1	20	1531	7139	1461	4200	604
1	21	1536	7118	1467	4233	553
1	22	1539	7056	1471	4264	505
1	23	1526	6972	1461	4247	540
1	24	1530	6909	1464	4241	516
1	25	1538	6816	1474	4290	406
1	26	1532	6706	1472	4319	476
1	27	1536	6582	1473	4326	438
1	28	1524	6462	1460	4273	487
1	29	1521	6390	1457	4271	491
1	30	1520	6384	1450	4242	530
1	31	1521	6387	1450	4234	550
1	32	1520	6458	1449	4239	572
1	33	1534	6679	1459	4270	609
2	2	1552	6287	1535	4546	215
2	4	1531	5888	1490	4648	242
2	5	1514	5689	1457	4505	362
2	6	1445	5506	1386	4341	548
2	7	1410	5337	1333	4233	652
2	8	1332	5233	1249	4093	666
2	9	1090	5236	1028	4038	626
2	10	998	5254	946	3979	602
2	11	1178	5468	1112	4016	654
2	12	1316	5801	1246	4146	598
2	13	1489	6446	1418	4443	457
2	15	1283	7283	1152	4905	308
2	19	3371	8344	3274	5389	281
2	31	1765	7833	1721	5165	280
2	32	1722	7866	1672	5141	377
2	40	2516	8478	2411	5295	145
2	43	1841	7876	1778	4925	332
2	44	1712	7522	1642	4811	344
2	45	1685	7810	1636	4774	397
2	46	1781	7806	1544	4751	395
2	47	1755	7751	1745	5066	108
2	48	1718	7659	1691	5016	181
3	2	1707	7423	1659	4781	347
3	3	2013	7234	1961	4987	126
3	4	1639	6882	1599	4853	257
3	5	1495	6487	1446	4675	440
3	6	1444	6179	1384	4506	648
3	7	1377	5852	1302	4362	749
3	8	1374	5658	1286	4240	783
3	9	1407	5569	1261	4168	749
3	10	1142	5574	1070	4113	794
3	11	1301	5753	1186	4150	781
3	12	1385	6060	1296	4272	757
3	13	1459	6743	1378	4554	725
3	14	1547	7473	1492	4879	404
3	15	1634	7554	1589	5097	207
3	16	1596	8035	1559	5353	152
3	17	1913	8117	1803	5514	16
3	18	2259	8087	2216	5516	-32
3	20	1985	8323	1944	5519	1
3	24	1850	7910	1834	5438	-90
3	25	1723	7819	1708	5384	-29
3	26	1745	7746	1715	5382	-39
3	27	1964	7720	1940	5450	-117
3	29	1927	7701	1909	5433	-9
3	30	1815	7625	1795	5394	-75
3	31	1761	7619	1741	5331	-25
3	32	1725	7681	1697	5213	43
3	39	1949	8541	1911	5541	-62
3	41	1780	8162	1753	5318	10
3	43	1736	7742	1713	5061	167
3	44	1781	7452	1740	4939	263
3	45	1789	7742	1742	4884	377
3	46	1603	7746	1563	4827	343
3	47	1782	7774	1750	5139	49
3	48	1842	7740	1823	5093	156
4	4	1641	6895	1600	4998	208
4	5	1496	6524	1447	4812	414
4	6	1428	6194	1359	4634	595
4	7	1399	5899	1316	4481	711
4	8	1358	5689	1272	4350	712
4	9	1217	5539	1143	4216	723
4	10	1130	5525	1064	4183	696
4	11	1240	5125	1154	4210	656
4	12	1356	6034	1282	4340	680
4	13	1438	6672	1365	4635	478
4	14	1510	7416	1464	4967	366
4	15	1593	7596	1553	5175	213
4	16	1622	8105	1598	5435	70
4	17	1778	8102	1725	5546	33
4	22	1803	8061	1770	5576	-69
0.9213	0.84574
0.098164	0.081652
0.39409	0.5003
0.23426	0.25142
0.18663	0.87173
0.0058437	0.43885
0.84148	0.54922
0.32203	0.086062
0.53012	0.81149
0.43213	0.2182
0.052213	0.83709
0.99541	0.87893
0.16427	0.30569
0.94351	0.65039
0.16923	0.40055
0.31722	0.49953
0.4774	0.12989
0.30669	0.48882
0.41871	0.17485
0.22758	0.38189
0.68104	0.77738
0.99877	0.93538
0.67987	0.5635
0.5999	0.87316
0.49156	0.24545
0.51356	0.68468
0.54855	0.88291
0.98246	0.86351
0.42134	0.23642
0.49088	0.25142
0.92489	0.88288
0.27156	0.1192
0.28657	0.14292
0.97655	0.79866
0.78794	0.80958
0.44436	0.015441
0.88441	0.34599
0.11234	0.27916
0.3189	0.054843
0.99052	0.55455
0.46478	0.024571
0.39031	0.45715
0.91969	0.73033
0.77449	0.68714
0.8358	0.5673
0.84347	0.74543
0.70498	0.5028
0.55528	0.52687
0.03159	0.28942
0.63894	0.64617
0.21076	0.497
0.50308	0.60731
0.49386	0.46161
0.1805	0.47907
0.76514	0.70221
0.53443	0.81637
0.53452	0.98166
0.44809	0.15956
0.20806	0.36516
0.97294	0.80908
0.33974	0.37912
0.46683	0.3327
0.73862	0.78637
0.29782	0.05463
0.93197	0.53777
0.47345	0.39038
0.89023	0.9623
0.49918	0.2627
0.53663	0.84015
0.73954	0.87961
0.18046	0.099005
0.74813	0.6892
0.39474	0.36477
0.88934	0.56876
0.34924	0.083679
0.32684	0.30368
0.76394	0.67865
0.30157	0.088528
0.41344	0.036495
0.96934	0.94494
0.99001	0.77663
0.10173	0.4102
0.31387	0.049819
0.36908	0.12846
0.76563	0.89255
0.45475	0.3075
0.2886	0.19272
0.35763	0.26174
0.24046	0.41767
0.00061298	0.095749
0.68303	0.85309
0.32068	0.25768
0.16073	0.14045
0.08621	0.33943
0.60668	0.67406
0.33013	0.049879
0.28156	0.037436
0.81968	0.85103
0.013949	0.10395
0.18751	0.19816
0.40649	0.46326
0.16629	0.063742
0.58631	0.64337
0.86649	0.82686
0.40263	0.29946
0.33017	0.47654
0.15783	0.48968
0.89937	0.96932
0.64976	0.80768
0.12508	0.25748
0.83152	0.87763
0.4566	0.44721
0.124	0.40037
0.66507	0.66843
0.43502	0.12729
0.67855	0.77884
0.07872	0.47125
0.86649	0.54607
0.3882	0.38248
0.39168	0.082144
0.52329	0.51762
0.64472	0.75655
0.25851	0.40362
0.093235	0.65201
0.3295	0.44361
0.5739	0.82077
0.48235	0.20901
0.094907	0.14196
0.75262	0.81941
0.074207	0.38253
0.18809	0.13871
0.83675	0.61533
0.92454	0.60453
0.15587	0.091761
0.55081	0.79002
0.060337	0.0051645
0.3048	0.47948
0.22201	0.25021
0.24142	0.24906
0.32994	0.72082
0.79299	0.63544
0.099386	0.29095
0.53039	0.50617
0.77941	0.79633
0.27774	0.47047
0.99231	0.79743
0.99501	0.55823
0.17264	0.02837
0.057871	0.42934
0.058039	0.031838
0.25274	0.017019
0.42954	0.3726
0.96042	0.84372
0.83868	0.62867
0.90493	0.61491
0.032119	0.30908
0.70015	0.79513
0.6813	0.76039
0.79236	0.83123
0.95655	0.83616
0.28361	0.48188
0.038212	0.10887
0.10344	0.057658
0.74796	0.91027
0.089951	0.64925
0.27055	0.12086
0.9857	0.41457
0.6055	0.86398
0.94906	0.63743
0.08604	0.3728
0.13498	0.21911
0.23356	0.042019
0.30399	0.45168
0.049306	0.2247
0.99662	0.73334
0.42731	0.2394
0.99708	0.60628
0.83111	0.94311
0.22932	0.18981
0.9671	0.78737
0.39228	0.76119
0.52271	0.94231
0.47776	0.38799
0.65245	0.71318
0.62987	0.66841
0.79689	0.85197
0.15569	0.090005
0.85998	0.77931
0.17342	0.068623
0.56753	0.94385
0.95888	0.81879
0.11091	0.10119
0.1709	0.011401
0.00041482	0.44294
0.78375	0.84293
0.52497	0.71803
0.34879	0.34522
0.075653	0.22616
0.98926	0.72644
0.55389	0.61748
0.6712	0.71731
0.72837	0.75493
0.95009	0.73492
0.94682	0.91606
0.59435	0.65089
0.95101	0.94993
0.72615	0.66641
0.92156	0.79392
0.35006	0.73767
0.89931	0.69414
0.14962	0.39371
0.24219	0.28548
0.50555	0.90997
0.98107	0.92174
0.44098	0.092033
0.38233	0.0016295
0.38971	0.11969
0.0075806	0.12822
0.39688	0.48596
0.003635	0.27254
0.63662	0.55098
0.081072	0.23255
0.50505	0.62669
0.76416	0.64395
0.77256	0.64995
0.48948	0.87987
0.43087	0.2663
0.96933	0.64163
0.90047	0.68626
0.03677	0.49921
0.98789	0.63076
0.2645	0.035204
0.40103	0.015851
0.091805	0.59075
0.654	0.72037
0.92633	0.57948
0.70243	0.66772
0.41727	0.34929
0.81505	0.96826
0.56682	0.53305
0.84188	0.63497
0.18989	0.45263
0.63788	0.56701
0.41123	0.32993
0.37917	0.027441
0.64984	0.97703
0.28406	0.028844
0.82304	0.72331
0.51689	0.79417
0.36811	0.41208
0.38613	0.038717
0.76459	0.602
0.29441	0.91852
0.60523	0.666
0.89032	0.84142
0.69092	0.52258
0.399	0.095884
0.92917	0.66506
0.59785	0.59488
0.19237	0.028872
0.24436	0.20563
0.27835	0.28684
0.76639	0.59513
0.74504	0.98788
0.31111	0.87542
0.6979	0.68878
0.16908	0.23269
0.88742	0.87548
0.028345	0.35168
0.45565	0.18939
0.0078893	0.18977
0.24024	0.079776
0.20354	0.063877
0.58116	0.93723
0.36057	0.048701
0.89166	0.96478
0.85816	0.75531
0.35359	0.45041
0.35116	0.34132
0.93964	0.8941
0.21392	0.20136
0.30257	0.33726
0.53463	0.90921
0.14343	0.4736
0.43658	0.47147
0.47667	0.14171
0.64226	0.72254
0.50451	0.72685
0.59785	0.95833
0.43468	0.24691
0.35662	0.06274
0.46018	0.36593
0.31768	0.30678
0.57072	0.78936
0.61852	0.86524
0.057731	0.22936
0.33903	0.017569
0.02165	0.59096
0.82746	0.5187
0.3421	0.26943
0.7579	0.75047
0.92658	0.70856
0.87714	0.72742
0.28483	0.023028
0.23375	0.13249
0.075738	0.0084709
0.35535	0.19682
0.38198	0.25188
0.98251	0.71915
0.44492	0.899
0.45147	0.020602
0.45215	0.13877
0.83297	0.76249
0.22781	0.1676
0.20814	0.019084
0.85551	0.58521
0.64492	0.5883
0.15303	0.49729
0.31874	0.15486
0.95237	0.29623
0.79979	0.9769
0.33146	0.010863
0.45837	0.0024905
0.50383	0.53061
0.1348	0.073707
0.10478	0.12628
0.95148	0.91433
0.55174	0.51222
0.44921	0.37926
0.97609	0.63599
0.82425	0.68012
0.32148	0.44077
0.72012	0.68447
0.75599	0.98146
0.7514	0.59375
0.67812	0.82339
0.82597	0.63202
0.51799	0.67005
0.74965	0.67515
0.76724	0.6322
0.71664	0.75875
0.016443	0.49236
0.86319	0.84896
0.059211	0.28395
0.71166	0.56973
0.72966	0.6297
0.077293	0.13983
0.68316	0.83106
0.66742	0.57066
0.061518	0.38693
0.38314	0.26232
0.59575	0.51136
0.59366	0.65897
0.93905	0.77652
0.8968	0.086941
0.7727	0.80145
0.00197	0.48134
0.0030198	0.48991
0.8166	0.9715
0.71999	0.96104
0.18563	0.12453
0.90815	0.71142
0.54076	0.80902
0.073397	0.06279
0.49273	0.1967
0.032429	0.090165
0.53588	0.14797
0.86052	0.65878
0.83775	0.87764
0.25001	0.49825
0.070813	0.35725
0.34697	0.013546
0.21522	0.25725
0.58625	0.98932
0.84837	0.85547
0.59944	0.1175
0.87588	0.7062
0.70373	0.96237
0.45891	0.1914
0.79856	0.64845
0.96297	0.58043
0.20575	0.10643
0.27001	0.43877
0.49299	0.82312
0.7914	0.75788
0.20539	0.086492
0.11727	0.26914
0.64468	0.88322
0.94075	0.74662
0.89734	0.72279
0.32272	0.16995
0.3993	0.11551
0.31787	0.030296
0.9351	0.9409
0.39558	0.2132
0.88949	0.52739
0.018046	0.26931
0.53429	0.96971
0.60443	0.76668
0.3563	0.071008
0.98318	0.51709
0.60086	0.62695
0.84281	0.9536
0.12318	0.099304
0.25967	0.49332
0.55394	0.62287
0.93625	0.62681
0.040724	0.40144
0.53756	0.6398
0.12721	0.3094
0.81761	0.64081
0.71705	0.23128
0.28194	0.19818
0.1572	0.15682
0.50787	0.83065
0.91869	0.86765
0.57017	0.99082
0.76258	0.89053
0.83921	0.73979
0.7918	0.65147
0.22782	0.20636
0.88005	0.89348
0.54351	0.64039
0.75648	0.90303
0.59924	0.95067
0.93023	0.89932
0.24464	0.23143
0.63768	0.68999
0.59281	0.80019
0.59955	0.58545
0.62503	0.86203
0.27304	0.42005
0.5565	0.88569
0.77163	0.91367
0.7461	0.59063
0.6992	0.82925
0.9735	0.89639
0.14288	0.20579
0.35126	0.3724
0.94071	0.59314
0.49493	0.063598
0.74833	0.72547
0.62099	0.75427
0.3987	0.28689
0.53466	0.57751
0.31322	0.16317
0.031196	0.43695
0.050577	0.34074
0.10322	0.3966
0.39868	0.48563
0.24725	0.43413
0.98794	0.70577
0.29719	0.16537
0.028503	0.12233
0.37886	0.16542
0.11271	0.34109
0.23079	0.49696
0.56731	0.85317
0.68927	0.98207
0.70255	0.84372
0.63362	0.5737
0.061976	0.36758
0.74761	0.63123
0.75433	0.93971
0.38388	0.20851
0.29648	0.051092
0.39133	0.2615
0.89314	0.26088
0.038887	0.72715
0.55411	0.84986
0.70539	0.63462
0.22327	0.43865
0.10956	0.18623
0.0067982	0.94593
0.15025	0.20931
0.21148	0.35626
0.82261	0.98472
0.24377	0.48297
0.066421	0.48139
0.67075	0.98003
0.73382	0.78943
0.67469	0.98177
0.27655	0.2985
0.70763	0.64398
0.085526	0.46915
0.029112	0.23332
0.081112	0.059604
0.57825	0.59059
0.98308	0.82528
0.56427	0.82872
0.38645	0.018463
0.011403	0.20874
0.94527	0.5168
0.087143	0.28423
0.39904	0.11669
0.038376	0.3779
0.90243	0.58204
0.9118	0.51314
0.4297	0.18813
0.68973	0.58135
0.14609	0.39448
0.92246	0.59647
0.42108	0.86657
0.19507	0.86395
0.95648	0.80468
0.90789	0.70463
0.46802	0.15245
0.29562	0.059272
0.62715	0.99384
0.44694	0.06831
0.57503	0.6251
0.6224	0.91072
0.96161	0.84635
0.18244	0.22508
0.89569	0.64462
0.33931	0.45676
0.64193	0.95928
0.25968	0.13855
0.95043	0.51306
0.35697	0.22305
0.28081	0.45825
0.91514	0.86178
0.79924	0.93947
0.65972	0.97833
0.22763	0.26862
0.63258	0.57439
0.67068	0.63419
0.20361	0.016971
0.85402	0.13932
0.51405	0.87842
0.99399	0.89363
0.4769	0.19594
0.50266	0.89766
0.71332	0.5427
0.17012	0.03835
0.74011	0.63362
0.56817	0.63087
0.1099	0.35604
0.036152	0.3449
0.77153	0.90874
0.76482	0.93312
0.34639	0.12725
0.64381	0.60252
0.34454	0.293
0.64647	0.51876
0.10849	0.29366
0.63182	0.974
0.54874	0.56662
0.032732	0.12205
0.0010077	0.075436
0.31684	0.48796
0.46074	0.39669
0.018233	0.36501
0.0012552	0.32749
0.62762	0.62553
0.49767	0.18503
0.27961	0.246
0.51759	0.64635
0.42226	0.35835
0.4873	0.3032
0.71225	0.73379
0.70271	0.77734
0.98591	0.78313
0.8909	0.58767
0.33042	0.057639
0.91908	0.95117
0.82613	0.87324
0.057928	0.67566
0.95797	0.99755
0.60229	0.56785
0.81765	0.58365
0.90251	0.92818
0.99255	0.796
0.97649	0.65846
0.005415	0.01624
0.31038	0.36301
0.342	0.05647
0.67579	0.67082
0.063597	0.029957
0.3835	0.3687
0.44631	0.0050147
0.28738	0.38351
0.3285	0.20335
0.16424	0.20687
0.25362	0.43294
0.93272	0.89354
0.51514	0.52277
0.2682	0.35591
0.67065	0.97123
0.77564	0.59878
0.87781	0.95481
0.41536	0.031944
0.14617	0.087269
0.21046	0.49129
0.42975	0.34
0.8818	0.88763
0.61541	0.71681
0.35765	0.49642
0.9918	0.55948
0.92867	0.80647
0.51799	0.75264
0.30867	0.15866
0.95914	0.74003
0.23723	0.45211
0.075689	0.27282
0.82565	0.99898
0.56048	0.12263
0.26502	0.090211
0.89467	0.71858
0.96626	0.0082268
0.7013	0.61924
0.72831	0.89913
0.19084	0.81636
0.8319	0.74761
0.34956	0.19651
0.16096	0.44224
0.10103	0.45202
0.5262	0.58369
0.83356	0.77353
0.31125	0.046046
0.85286	0.70102
0.24886	0.13705
0.9053	0.56167
0.22034	0.28974
0.85805	0.80622
0.28432	0.28936
0.5489	0.99956
0.79989	0.53068
0.17802	0.649
0.57333	0.97285
0.50366	0.53382
0.68183	0.8256
0.059274	0.47115
0.13285	0.42052
0.011946	0.23103
0.73145	0.71511
0.725	0.48865
0.67487	0.75611
0.94041	0.62114
0.81869	0.76077
0.10953	0.34883
0.0090716	0.17142
0.3659	0.202
0.37678	0.3397
0.53762	0.9939
0.79642	0.83251
0.32919	0.23936
0.96431	0.80706
0.059138	0.35466
0.36853	0.036435
0.69194	0.76895
0.61997	0.72466
0.45161	0.21867
0.21818	0.39648
0.33976	0.07407
0.85911	0.63841
0.49426	0.4069
0.79211	0.80105
0.63972	0.72769
0.29147	0.086344
0.80671	0.52222
0.037799	0.087238
0.094301	0.038129
0.78713	0.82649
0.096184	0.34565
0.44586	0.33051
0.37215	0.38821
0.53556	0.59889
0.58209	0.61059
0.72376	0.92282
0.65446	0.87922
0.90045	0.50373
0.72226	0.67452
0.80455	0.50984
0.846	0.89627
0.5653	0.82141
0.19431	0.48939
0.6124	0.71214
0.7559	0.71865
0.35385	0.41341
0.39995	0.27013
0.71747	0.60944
0.98865	0.92364
0.29679	0.24643
0.74761	0.53721
0.8457	0.95746
0.95857	0.88925
0.75427	0.63018
0.83814	0.49326
0.88709	0.76124
0.39757	0.29315
0.74849	0.56988
0.70591	0.90643
0.29372	0.32343
0.013127	0.74595
0.17203	0.27113
0.095875	0.031583
0.47461	0.28022
0.53257	0.70655
0.069734	0.49237
0.59866	0.6104
0.14221	0.31782
0.53256	0.67659
0.65789	0.95299
0.57615	0.57708
0.25298	0.54189
0.75559	0.94886
0.82587	0.79254
0.11824	0.33857
0.33488	0.42212
0.92994	0.57963
0.032661	0.37022
0.51127	0.99606
0.057378	0.25114
0.67005	0.77472
0.96369	0.77562
0.64965	0.6742
0.62255	0.76298
0.11848	0.20882
0.66195	0.5536
0.015889	0.3391
0.87695	0.79563
0.387	0.99478
0.18581	0.33266
0.53736	0.76925
0.89348	0.87321
0.59925	0.67846
0.91256	0.38367
0.81222	0.83503
0.53321	0.74101
0.70784	0.12829
0.52581	0.88208
0.27251	0.25668
0.061377	0.29472
0.67735	0.48278
0.42476	0.066782
0.62325	0.5329
0.15923	0.065032
0.50078	0.14889
0.7359	0.50054
0.23463	0.0068108
0.2178	0.49447
0.004402	0.89493
0.087968	0.20245
0.94078	0.54322
0.075793	0.030269
0.053466	0.20191
0.53581	0.96556
0.45794	0.45207
0.65954	0.53859
0.16036	0.59366
0.86663	0.76918
0.94304	0.69674
0.81316	0.7726
0.31919	0.67206
0.85953	0.78588
0.0055977	0.82279
0.9942	0.68632
0.12699	0.18993
0.51717	0.80475
0.95606	0.81854
0.3933	0.3845
0.38836	0.25461
0.87977	0.69542
0.53613	0.52957
0.010328	0.56678
0.71481	0.92067
0.11624	0.024514
0.40213	0.25421
0.048588	0.15513
0.87548	0.86777
0.56388	0.65113
0.12511	0.17548
0.784	0.66366
0.84187	0.50289
0.77831	0.69587
0.077769	0.26239
0.6678	0.94424
0.67506	0.96694
0.99783	0.73279
0.91691	0.53201
0.81436	0.53019
0.33951	0.34817
0.17763	0.42855
0.57188	0.71957
0.14084	0.40842
0.32945	0.41948
0.060531	0.12268
0.66282	0.96732
0.83691	0.61221
0.47487	0.10987
0.28467	0.27286
0.49098	0.10915
0.33472	0.3832
0.21378	0.35001
0.57594	0.76746
0.35174	0.25356
0.80656	0.75582
0.69075	0.95194
0.64783	0.77044
0.15158	0.42835
0.64735	0.60705
0.73729	0.83199
0.47453	0.41853
0.17021	0.26314
0.478	0.05425
0.82853	0.7466
0.41334	0.24742
0.80012	0.81299
0.78088	0.95187
0.19218	0.20872
0.40509	0.69908
0.97027	0.74531
0.80937	0.52713
0.13203	0.17233
0.4056	0.43313
0.85821	0.75725
0.66367	0.74435
0.22	0.2447
0.98152	0.57455
0.96504	0.84211
0.049015	0.92934
0.72779	0.53013
0.14035	0.42155
0.92363	0.55207
0.44077	0.28853
0.43441	0.18456
0.90536	0.53368
0.72772	0.89203
0.035581	0.82501
0.61041	0.8227
0.13894	0.23521
0.74435	0.91251
0.5458	0.57823
0.91159	0.93529
0.21652	0.33546
0.3896	0.27409
0.57763	0.92903
0.19603	0.15184
0.82876	0.98256
0.20455	0.42291
0.77423	0.73068
0.86399	0.93416
0.67049	0.87499
0.65896	0.66802
0.85052	0.74812
0.58652	0.84573
0.31121	0.16537
0.10645	0.085913
0.60761	0.8649
0.53946	0.94166
0.71038	0.86325
0.22264	0.07597
0.14823	0.058233
0.77511	0.5984
0.11753	0.45945
0.74238	0.96426
0.39878	0.17645
0.96738	0.86971
0.015899	0.12205
0.046803	0.20176
0.142	0.42101
0.16701	0.32279
0.63148	0.9555
0.87598	0.52959
0.59417	0.59866
0.46798	0.24078
0.19362	0.42262
0.76736	0.57633
0.58987	0.77931
0.31883	0.18294
0.7578	0.51264
0.95359	0.75295
0.82402	0.6813
0.5178	0.80651
0.97117	0.58033
0.38574	0.14516
0.16811	0.33769
0.065437	0.18322
0.42519	0.29625
0.67874	0.87079
0.93727	0.66509
0.60074	0.58289
0.58365	0.62272
0.93715	0.95949
0.84572	0.63809
0.41675	0.080151
0.97362	0.87374
0.9749	0.80832
0.74767	0.48958
0.94871	0.74604
0.43676	0.38483
0.091782	0.44156
0.79046	0.93737
0.98948	0.60404
0.95005	0.49807
0.8922	0.64353
0.18334	0.012617
0.47535	0.010879
0.81872	0.76129
0.29629	0.45788
0.16037	0.03979
0.44518	0.25458
0.5504	0.91801
0.18928	0.44974
0.44966	0.0059963
0.88262	0.53536
0.18115	0.47076
0.59694	0.7102
0.91783	0.89896
0.97452	0.72631
0.064233	0.19088
0.08722	0.17215
0.53928	0.98075
0.56156	0.51165
0.7815	0.81888
0.44105	0.26159
0.066512	0.19282
0.40866	0.39712
0.0082597	0.65786
0.9505	0.56504
0.40321	0.28619
0.74081	0.6536
0.40184	0.13451
0.12671	0.23816
0.1544	0.29052
0.7184	0.86268
0.81001	0.56797
0.70531	0.98456
0.10647	0.49786
0.75304	0.68341
0.44422	0.23248
0.56489	0.92544
0.62599	0.92064
0.11289	0.29681
0.17344	0.10988
0.36844	0.39547
0.79147	0.6371
0.8808	0.91445
0.30489	0.61497
0.25695	0.99807
0.48152	0.15257
0.42796	0.067873
0.50503	0.11569
0.85288	0.53832
0.70277	0.63696
0.00016767	0.8378
0.74912	0.7798
0.093187	0.21654
0.25668	0.34021
0.61162	0.53909
0.064233	0.26847
0.49135	0.22266
0.72419	0.60318
0.71481	0.50296
0.90875	0.68737
0.78564	0.54707
0.12027	0.69921
0.29573	0.1388
0.74577	0.69557
0.57015	0.64036
0.43427	0.30687
0.43498	0.22403
0.18654	0.32006
0.95921	0.86956
0.050486	0.21234
0.47076	0.078345
0.88898	0.69971
0.12104	0.28258
0.46421	0.20987
0.7192	0.89461
0.20607	0.43729
0.01888	0.25844
0.33075	0.37546
0.078095	0.20227
0.24982	0.45656
0.57745	0.86315
0.75767	0.48811
0.16992	0.1433
0.16765	0.46713
0.70498	0.6878
0.65073	0.56518
0.98234	0.50182
0.075513	0.15403
0.32546	0.34459
0.098048	0.19432
0.90775	0.88496
0.10722	0.2159
0.95898	0.56767
0.37096	0.10878
0.63327	0.42598
0.043001	0.46992
0.32726	0.4297
0.72468	0.92813
0.74971	0.73969
0.77476	0.90751
0.7902	0.76263
0.046594	0.24212
0.35633	0.33957
0.71004	0.66273
0.64045	0.50545
0.44309	0.98126
0.20562	0.32934
0.67666	0.97321
0.33164	0.099056
0.80743	0.93835
0.68117	0.55001
0.7041	0.64611
0.47219	0.33295
0.42439	0.31
0.038069	0.36375
0.38535	0.23266
0.12602	0.32631
0.78117	0.73725
0.57476	0.56873
0.82307	0.96382
0.26496	0.15246
0.30033	0.3638
0.1744	0.19719
0.642	0.90155
0.63929	0.65464
0.46098	0.11261
0.97427	0.76305
0.047677	0.26161
0.31478	0.084663
0.82009	0.57276
0.28068	0.19176
0.89651	0.74027
0.21814	0.11227
0.70911	0.88191
0.86946	0.87344
0.6952	0.60363
0.12227	0.44019
0.90991	0.60248
0.63184	0.94645
0.82707	0.73118
0.066812	0.22636
0.43052	0.07436
0.34971	0.37859
0.33374	0.35705
0.64004	0.83084
0.60421	0.56883
0.6689	0.89699
0.03194	0.28039
0.097744	0.13868
0.58364	0.54729
0.53669	0.77128
0.37263	0.16851
0.99734	0.95988
0.10144	0.20984
0.99011	0.72692
0.072238	0.97955
0.25229	0.17872
0.34779	0.28383
0.15933	0.21744
0.6639	0.98102
0.17135	0.020943
0.06915	0.13816
0.16253	0.94271
0.96064	0.72971
0.3911	0.85821
0.11601	0.17762
0.20239	0.37038
0.25531	0.2892
0.96673	0.62205
0.42169	0.47896
0.8522	0.75094
0.084225	0.098877
0.77288	0.92261
0.32044	0.21553
0.17946	0.087036
0.28758	0.40843
0.79152	0.72665
0.70311	0.65584
0.063059	0.22728
0.22389	0.43325
0.72957	0.5013
0.53901	0.42104
0.21505	0.36163
0.58219	0.65638
0.011313	0.93648
0.69412	0.69661
0.43156	0.075504
0.33422	0.17837
0.84514	0.97804
0.023619	0.083119
0.60728	0.92556
0.92599	0.73374
0.83847	0.86905
0.29741	0.40528
0.70743	0.61291
0.7541	0.54483
0.32978	0.28497
0.69194	0.56147
0.14204	0.37199
0.001546	0.89192
0.59483	0.57418
0.39749	0.42056
0.94571	0.52943
0.70022	0.96091
0.51605	0.54178
0.17473	0.36276
0.52648	0.85094
0.25494	0.16531
0.67355	0.94257
0.29692	0.33928
0.34859	0.1913
0.095135	0.15145
0.071793	0.30546
0.079289	0.82138
0.64046	0.89099
0.41156	0.34625
0.0081256	0.29944
0.22987	0.9535
0.034981	0.011314
0.15847	0.48134
0.12497	0.12895
0.44549	0.1367
0.43322	0.40143
0.80219	0.75532
0.32835	0.4293
0.54964	0.49865
0.25961	0.08116
0.07228	0.098516
0.71077	0.90872
0.63031	0.91711
0.99843	0.68733
0.18612	0.40717
0.56166	0.9126
0.32055	0.2093
0.97927	0.85285

## Sheet: data_chunk (2)
4	23	1807
4	24	1700
4	25	1639
4	26	1613
4	27	1644
4	30	1705
4	31	1693
4	32	1703
4	38	2194
4	39	1674
4	40	1773
4	41	1675
4	43	1658
4	44	1627
4	45	1599
4	46	1544
4	47	1668
4	48	1693
5	1	1803
5	2	1573
5	3	1646
5	4	1547
5	5	1498
5	6	1446
5	7	1393
5	8	1350
5	9	1213
5	10	1211
5	11	1305
5	12	1392
5	13	1424
5	14	1485
5	15	1675
5	20	1662
5	22	1779
5	25	2105
5	26	1775
5	27	1694
5	28	1503
5	29	1643
5	30	1545
5	31	1626
5	32	1628
5	35	2460
5	42	2200
5	43	1638
5	44	1483
5	45	1470
5	46	1485
5	47	1534
6	2	1493
6	3	1498
6	4	1456
6	5	1396
6	6	1353
6	7	1272
6	8	1048
6	9	1023
6	10	1012
6	11	1159
6	12	1271
6	13	1424
6	14	1458
6	15	1467
6	22	1756
6	23	1758
6	24	1594
6	25	1502
6	26	1513
6	27	1501
6	28	1484
6	29	1534
6	30	1598
6	31	1495
6	32	1511
6	33	1496
6	34	1669
6	43	1501
6	44	1473
6	45	1483
6	46	1496
6	47	1720
7	1	1499
7	2	1480
7	3	1569
7	4	1458
7	5	1420
7	6	1387
7	7	1351
7	8	1206
7	9	1189
7	10	1063
7	11	1065
7	12	1060
7	13	1310
7	14	1359
7	15	1388
7	16	1424
7	17	1466
7	18	1542
7	19	1594
7	20	1637
7	21	1501
7	22	1500
7	23	1494
7	24	1487
7	25	1501
7	26	1495
7	27	1496
7	28	1490
7	29	1476
7	30	1471
7	31	1469
7	32	1468
7	33	1461
7	42	1502
7	43	1498
7	44	1488
7	45	1494
7	46	1491
7	47	1624
7	48	1470
1	1	1483
1	2	1534
1	5	1427
1	6	1380
1	7	1349
1	8	1253
1	9	1080
1	10	1057
1	11	1032
1	12	1056
1	13	1080
1	14	1098
1	15	1348
1	16	1402
1	17	1358
1	18	1420
1	19	1448
1	20	1446
1	21	1444
1	22	1441
1	23	1441
1	24	1448
1	25	1444
1	26	1356
1	27	1417
1	28	1423
1	29	1416
1	30	1409
1	31	1285
1	32	1323
1	33	1345
1	34	1400
1	35	1443
1	43	1471
1	44	1472
1	45	1484
1	46	1465
1	47	1484
1	48	1477
2	1	1486
2	2	1471
2	5	1457
2	6	1398
2	7	1368
2	8	1337
2	9	1120
2	10	1066
2	11	1202
2	12	1355
2	13	1447
2	14	1478
2	15	1698
2	26	1487
2	27	1534
2	28	1482
2	29	1480
2	30	1479
2	31	1484
2	32	1771
2	38	1862
2	40	1625
2	41	1497
2	42	1533
2	43	1454
2	44	1421
2	45	1464
2	46	1461
2	47	1476
2	48	1478
3	1	1459
3	2	1454
3	3	1454
3	4	1427
3	5	1369
3	6	1289
3	7	1106
3	8	1050
3	9	1013
3	10	988
3	11	993
3	12	1155
3	13	1313
3	14	1366
3	15	1383
3	16	1459
3	17	1470
3	18	1529
3	19	1681
3	22	1479
3	23	1449
3	24	1481
3	25	1452
3	26	1431
3	27	1435
3	28	1421
3	29	1387
3	30	1382
3	31	1365
3	32	1373
3	33	1442
3	43	1360
3	44	1331
3	45	1351
3	46	1348
3	47	1406
3	48	1408
4	1	1383
4	2	1349
4	3	1389
4	4	1329
4	5	1300
4	6	1229
4	7	1123
4	8	1126
4	9	992
4	10	997
4	11	1134
4	12	1161
4	13	1234
4	14	1409
4	15	1403
4	16	1559
4	17	1579
4	18	1464
4	22	1497
4	23	1499
4	25	1490
4	26	1487
4	27	1487
4	28	1485
4	29	1470
4	30	1462
4	31	1462
4	32	1467
4	33	1468
4	34	1583
4	38	2572
4	40	1544
4	41	1495
4	42	1481
4	43	1462
4	44	1427
4	45	1451
4	46	1447
4	47	1473
4	48	1481
5	1	1462
5	2	1459
5	3	1472
5	4	1420
5	5	1370
5	6	1356
5	7	1219
5	8	1077
5	9	1075
5	10	1036
5	11	1142
5	12	1310
5	13	1364
5	14	1423
5	15	1425
5	16	1707
5	21	2449
5	28	2242
5	32	1741
5	33	1677
5	43	1736
5	44	1433
5	45	1452
5	46	1448
5	47	1615
5	48	1571
6	1	1476
6	2	1560
6	3	1859
6	4	1576
6	5	1412
6	6	1377
6	7	1343
6	8	1339
6	9	1112
6	10	1117
6	11	1201
6	12	1278
6	13	1355
6	14	1444
6	15	1762
6	25	1928
6	29	1570
6	30	1479
6	31	1454
6	32	1444
6	33	1456
6	34	1760
6	45	1984
6	46	1465
6	47	1515
6	48	1423
7	1	1300
7	2	1279
7	3	1238
7	4	900
7	5	858
7	6	723
7	7	383
7	8	62
7	9	160
7	10	0
7	11	0
7	12	256
7	13	674
7	14	1428
7	15	1417
7	16	1482
7	23	1596
7	24	1504
7	25	1550
7	26	1508
7	27	1514
7	28	1512
7	29	1489
7	30	1473
7	31	1477
7	32	1633
7	33	1474
7	35	2879
7	38	3755
7	41	1997
7	42	2034
0.49088	0.25142
0.92489	0.88288
0.27156	0.1192
0.28657	0.14292
0.97655	0.79866
0.78794	0.80958
0.44436	0.015441
0.88441	0.34599
0.11234	0.27916
0.3189	0.054843
0.99052	0.55455
0.46478	0.024571
0.39031	0.45715
0.91969	0.73033
0.77449	0.68714
0.8358	0.5673
0.84347	0.74543
0.70498	0.5028
0.55528	0.52687
0.03159	0.28942
0.63894	0.64617
0.21076	0.497
0.50308	0.60731
0.49386	0.46161
0.1805	0.47907
0.76514	0.70221
0.53443	0.81637
0.53452	0.98166
0.44809	0.15956
0.20806	0.36516
0.97294	0.80908
0.33974	0.37912
0.46683	0.3327
0.73862	0.78637
0.29782	0.05463
0.93197	0.53777
0.47345	0.39038
0.89023	0.9623
0.49918	0.2627
0.53663	0.84015
0.73954	0.87961
0.18046	0.099005
0.74813	0.6892
0.39474	0.36477
0.88934	0.56876
0.34924	0.083679
0.32684	0.30368
0.76394	0.67865
0.30157	0.088528
0.41344	0.036495
0.96934	0.94494
0.99001	0.77663
0.10173	0.4102
0.31387	0.049819
0.36908	0.12846
0.76563	0.89255
0.45475	0.3075
0.2886	0.19272
0.35763	0.26174
0.24046	0.41767
0.00061298	0.095749
0.68303	0.85309
0.32068	0.25768
0.16073	0.14045
0.08621	0.33943
0.60668	0.67406
0.33013	0.049879
0.28156	0.037436
0.81968	0.85103
0.013949	0.10395
0.18751	0.19816
0.40649	0.46326
0.16629	0.063742
0.58631	0.64337
0.86649	0.82686
0.40263	0.29946
0.33017	0.47654
0.15783	0.48968
0.89937	0.96932
0.64976	0.80768
0.12508	0.25748
0.83152	0.87763
0.4566	0.44721
0.124	0.40037
0.66507	0.66843
0.43502	0.12729
0.67855	0.77884
0.07872	0.47125
0.86649	0.54607
0.3882	0.38248
0.39168	0.082144
0.52329	0.51762
0.64472	0.75655
0.25851	0.40362
0.093235	0.65201
0.3295	0.44361
0.5739	0.82077
0.48235	0.20901
0.094907	0.14196
0.75262	0.81941
0.074207	0.38253
0.18809	0.13871
0.83675	0.61533
0.92454	0.60453
0.15587	0.091761
0.55081	0.79002
0.060337	0.0051645
0.3048	0.47948
0.22201	0.25021
0.24142	0.24906
0.32994	0.72082
0.79299	0.63544
0.099386	0.29095
0.53039	0.50617
0.77941	0.79633
0.27774	0.47047
0.99231	0.79743
0.99501	0.55823
0.17264	0.02837
0.057871	0.42934
0.058039	0.031838
0.25274	0.017019
0.42954	0.3726
0.96042	0.84372
0.83868	0.62867
0.90493	0.61491
0.032119	0.30908
0.70015	0.79513
0.6813	0.76039
0.79236	0.83123
0.95655	0.83616
0.28361	0.48188
0.038212	0.10887
0.10344	0.057658
0.74796	0.91027
0.089951	0.64925
0.27055	0.12086
0.9857	0.41457
0.6055	0.86398
0.94906	0.63743
0.08604	0.3728
0.13498	0.21911
0.23356	0.042019
0.30399	0.45168
0.049306	0.2247
0.99662	0.73334
0.42731	0.2394
0.99708	0.60628
0.83111	0.94311
0.22932	0.18981
0.9671	0.78737
0.39228	0.76119
0.52271	0.94231
0.47776	0.38799
0.65245	0.71318
0.62987	0.66841
0.79689	0.85197
0.15569	0.090005
0.85998	0.77931
0.17342	0.068623
0.56753	0.94385
0.95888	0.81879
0.11091	0.10119
0.1709	0.011401
0.00041482	0.44294
0.78375	0.84293
0.52497	0.71803
0.34879	0.34522
0.075653	0.22616
0.98926	0.72644
0.55389	0.61748
0.6712	0.71731
0.72837	0.75493
0.95009	0.73492
0.94682	0.91606
0.59435	0.65089
0.95101	0.94993
0.72615	0.66641
0.92156	0.79392
0.35006	0.73767
0.89931	0.69414
0.14962	0.39371
0.24219	0.28548
0.50555	0.90997
0.98107	0.92174
0.44098	0.092033
0.38233	0.0016295
0.38971	0.11969
0.0075806	0.12822
0.39688	0.48596
0.003635	0.27254
0.63662	0.55098
0.081072	0.23255
0.50505	0.62669
0.76416	0.64395
0.77256	0.64995
0.48948	0.87987
0.43087	0.2663
0.96933	0.64163
0.90047	0.68626
0.03677	0.49921
0.98789	0.63076
0.2645	0.035204
0.40103	0.015851
0.091805	0.59075
0.654	0.72037
0.92633	0.57948
0.70243	0.66772
0.41727	0.34929
0.81505	0.96826
0.56682	0.53305
0.84188	0.63497
0.18989	0.45263
0.63788	0.56701
0.41123	0.32993
0.37917	0.027441
0.64984	0.97703
0.28406	0.028844
0.82304	0.72331
0.51689	0.79417
0.36811	0.41208
0.38613	0.038717
0.76459	0.602
0.29441	0.91852
0.60523	0.666
0.89032	0.84142
0.69092	0.52258
0.399	0.095884
0.92917	0.66506
0.59785	0.59488
0.19237	0.028872
0.24436	0.20563
0.27835	0.28684
0.76639	0.59513
0.74504	0.98788
0.31111	0.87542
0.6979	0.68878
0.16908	0.23269
0.88742	0.87548
0.028345	0.35168
0.45565	0.18939
0.0078893	0.18977
0.24024	0.079776
0.20354	0.063877
0.58116	0.93723
0.36057	0.048701
0.89166	0.96478
0.85816	0.75531
0.35359	0.45041
0.35116	0.34132
0.93964	0.8941
0.21392	0.20136
0.30257	0.33726
0.53463	0.90921
0.14343	0.4736
0.43658	0.47147
0.47667	0.14171
0.64226	0.72254
0.50451	0.72685
0.59785	0.95833
0.43468	0.24691
0.35662	0.06274
0.46018	0.36593
0.31768	0.30678
0.57072	0.78936
0.61852	0.86524
0.057731	0.22936
0.33903	0.017569
0.02165	0.59096
0.82746	0.5187
0.3421	0.26943
0.7579	0.75047
0.92658	0.70856
0.87714	0.72742
0.28483	0.023028
0.23375	0.13249
0.075738	0.0084709
0.35535	0.19682
0.38198	0.25188
0.98251	0.71915
0.44492	0.899
0.45147	0.020602
0.45215	0.13877
0.83297	0.76249
0.22781	0.1676
0.20814	0.019084
0.85551	0.58521
0.64492	0.5883
0.15303	0.49729
0.31874	0.15486
0.95237	0.29623
0.79979	0.9769
0.33146	0.010863
0.45837	0.0024905
0.50383	0.53061
0.1348	0.073707
0.10478	0.12628
0.95148	0.91433
0.55174	0.51222
0.44921	0.37926
0.97609	0.63599
0.82425	0.68012
0.32148	0.44077
0.72012	0.68447
0.75599	0.98146
0.7514	0.59375
0.67812	0.82339
0.82597	0.63202
0.51799	0.67005
0.74965	0.67515
0.76724	0.6322
0.71664	0.75875
0.016443	0.49236
0.86319	0.84896
0.059211	0.28395
0.71166	0.56973
0.72966	0.6297
0.077293	0.13983
0.68316	0.83106
0.66742	0.57066
0.061518	0.38693
0.38314	0.26232
0.59575	0.51136
0.59366	0.65897
0.93905	0.77652
0.8968	0.086941
0.7727	0.80145
0.00197	0.48134
0.0030198	0.48991
0.8166	0.9715
0.71999	0.96104
0.18563	0.12453
0.90815	0.71142
0.54076	0.80902
0.073397	0.06279
0.49273	0.1967
0.032429	0.090165
0.53588	0.14797
0.86052	0.65878
0.83775	0.87764
0.25001	0.49825
0.070813	0.35725
0.34697	0.013546
0.21522	0.25725
0.58625	0.98932
0.84837	0.85547
0.59944	0.1175
0.87588	0.7062
0.70373	0.96237
0.45891	0.1914
0.79856	0.64845
0.96297	0.58043
0.20575	0.10643
0.27001	0.43877
0.49299	0.82312
0.7914	0.75788
0.20539	0.086492
0.11727	0.26914
0.64468	0.88322
0.94075	0.74662
0.89734	0.72279
0.32272	0.16995
0.3993	0.11551
0.31787	0.030296
0.9351	0.9409
0.39558	0.2132
0.88949	0.52739
0.018046	0.26931
0.53429	0.96971
0.60443	0.76668
0.3563	0.071008
0.98318	0.51709
0.60086	0.62695
0.84281	0.9536
0.12318	0.099304
0.25967	0.49332
0.55394	0.62287
0.93625	0.62681
0.040724	0.40144
0.53756	0.6398
0.12721	0.3094
0.81761	0.64081
0.71705	0.23128
0.28194	0.19818
0.1572	0.15682
0.50787	0.83065
0.91869	0.86765
0.57017	0.99082
0.76258	0.89053
0.83921	0.73979
0.7918	0.65147
0.22782	0.20636
0.88005	0.89348
0.54351	0.64039
0.75648	0.90303
0.59924	0.95067
0.93023	0.89932
0.24464	0.23143
0.63768	0.68999
0.59281	0.80019
0.59955	0.58545
0.62503	0.86203
0.27304	0.42005
0.5565	0.88569
0.77163	0.91367
0.7461	0.59063
0.6992	0.82925
0.9735	0.89639
0.14288	0.20579
0.35126	0.3724
0.94071	0.59314
0.49493	0.063598
0.74833	0.72547
0.62099	0.75427
0.3987	0.28689
0.53466	0.57751
0.31322	0.16317
0.031196	0.43695
0.050577	0.34074
0.10322	0.3966
0.39868	0.48563
0.24725	0.43413
0.98794	0.70577
0.29719	0.16537
0.028503	0.12233
0.37886	0.16542
0.11271	0.34109
0.23079	0.49696
0.56731	0.85317
0.68927	0.98207
0.70255	0.84372
0.63362	0.5737
0.061976	0.36758
0.74761	0.63123
0.75433	0.93971
0.38388	0.20851
0.29648	0.051092
0.39133	0.2615
0.89314	0.26088
0.038887	0.72715
0.55411	0.84986
0.70539	0.63462
0.22327	0.43865
0.10956	0.18623
0.0067982	0.94593
0.15025	0.20931
0.21148	0.35626
0.82261	0.98472
0.24377	0.48297
0.066421	0.48139
0.67075	0.98003
0.73382	0.78943
0.67469	0.98177
0.27655	0.2985
0.70763	0.64398
0.085526	0.46915
0.029112	0.23332
0.081112	0.059604
0.57825	0.59059
0.98308	0.82528
0.56427	0.82872
0.38645	0.018463
0.011403	0.20874
0.94527	0.5168
0.087143	0.28423
0.39904	0.11669
0.038376	0.3779
0.90243	0.58204
0.9118	0.51314
0.4297	0.18813
0.68973	0.58135
0.14609	0.39448
0.92246	0.59647
0.42108	0.86657
0.19507	0.86395
0.95648	0.80468
0.90789	0.70463
0.46802	0.15245
0.29562	0.059272
0.62715	0.99384
0.44694	0.06831
0.57503	0.6251
0.6224	0.91072
0.96161	0.84635
0.18244	0.22508
0.89569	0.64462
0.33931	0.45676
0.64193	0.95928
0.25968	0.13855
0.95043	0.51306
0.35697	0.22305
0.28081	0.45825
0.91514	0.86178
0.79924	0.93947
0.65972	0.97833
0.22763	0.26862
0.63258	0.57439
0.67068	0.63419
0.20361	0.016971
0.85402	0.13932
0.51405	0.87842
0.99399	0.89363
0.4769	0.19594
0.50266	0.89766
0.71332	0.5427
0.17012	0.03835
0.74011	0.63362
0.56817	0.63087
0.1099	0.35604
0.036152	0.3449
0.77153	0.90874
0.76482	0.93312
0.34639	0.12725
0.64381	0.60252
0.34454	0.293
0.64647	0.51876
0.10849	0.29366
0.63182	0.974
0.54874	0.56662
0.032732	0.12205
0.0010077	0.075436
0.31684	0.48796
0.46074	0.39669
0.018233	0.36501
0.0012552	0.32749
0.62762	0.62553
0.49767	0.18503
0.27961	0.246
0.51759	0.64635
0.42226	0.35835
0.4873	0.3032
0.71225	0.73379
0.70271	0.77734
0.98591	0.78313
0.8909	0.58767
0.33042	0.057639
0.91908	0.95117
0.82613	0.87324
0.057928	0.67566
0.95797	0.99755
0.60229	0.56785
0.81765	0.58365
0.90251	0.92818
0.99255	0.796
0.97649	0.65846
0.005415	0.01624
0.31038	0.36301
0.342	0.05647
0.67579	0.67082
0.063597	0.029957
0.3835	0.3687
0.44631	0.0050147
0.28738	0.38351
0.3285	0.20335
0.16424	0.20687
0.25362	0.43294
0.93272	0.89354
0.51514	0.52277
0.2682	0.35591
0.67065	0.97123
0.77564	0.59878
0.87781	0.95481
0.41536	0.031944
0.14617	0.087269
0.21046	0.49129
0.42975	0.34
0.8818	0.88763
0.61541	0.71681
0.35765	0.49642
0.9918	0.55948
0.92867	0.80647
0.51799	0.75264
0.30867	0.15866
0.95914	0.74003
0.23723	0.45211
0.075689	0.27282
0.82565	0.99898
0.56048	0.12263
0.26502	0.090211
0.89467	0.71858
0.96626	0.0082268
0.7013	0.61924
0.72831	0.89913
0.19084	0.81636
0.8319	0.74761
0.34956	0.19651
0.16096	0.44224
0.10103	0.45202
0.5262	0.58369
0.83356	0.77353
0.31125	0.046046
0.85286	0.70102
0.24886	0.13705
0.9053	0.56167
0.22034	0.28974
0.85805	0.80622
0.28432	0.28936
0.5489	0.99956
0.79989	0.53068
0.17802	0.649
0.57333	0.97285
0.50366	0.53382
0.68183	0.8256
0.059274	0.47115
0.13285	0.42052
0.011946	0.23103
0.73145	0.71511
0.725	0.48865
0.67487	0.75611
0.94041	0.62114
0.81869	0.76077
0.10953	0.34883
0.0090716	0.17142
0.3659	0.202
0.37678	0.3397
0.53762	0.9939
0.79642	0.83251
0.32919	0.23936
0.96431	0.80706
0.059138	0.35466
0.36853	0.036435
0.69194	0.76895
0.61997	0.72466
0.45161	0.21867
0.21818	0.39648
0.33976	0.07407
0.85911	0.63841
0.49426	0.4069
0.79211	0.80105
0.63972	0.72769
0.29147	0.086344
0.80671	0.52222
0.037799	0.087238
0.094301	0.038129
0.78713	0.82649
0.096184	0.34565
0.44586	0.33051
0.37215	0.38821
0.53556	0.59889
0.58209	0.61059
0.72376	0.92282
0.65446	0.87922
0.90045	0.50373
0.72226	0.67452
0.80455	0.50984
0.846	0.89627
0.5653	0.82141
0.19431	0.48939
0.6124	0.71214
0.7559	0.71865
0.35385	0.41341
0.39995	0.27013
0.71747	0.60944
0.98865	0.92364
0.29679	0.24643
0.74761	0.53721
0.8457	0.95746
0.95857	0.88925
0.75427	0.63018
0.83814	0.49326
0.88709	0.76124
0.39757	0.29315
0.74849	0.56988
0.70591	0.90643
0.29372	0.32343
0.013127	0.74595
0.17203	0.27113
0.095875	0.031583
0.47461	0.28022
0.53257	0.70655
0.069734	0.49237
0.59866	0.6104
0.14221	0.31782
0.53256	0.67659
0.65789	0.95299
0.57615	0.57708
0.25298	0.54189
0.75559	0.94886
0.82587	0.79254
0.11824	0.33857
0.33488	0.42212
0.92994	0.57963
0.032661	0.37022
0.51127	0.99606
0.057378	0.25114
0.67005	0.77472
0.96369	0.77562
0.64965	0.6742
0.62255	0.76298
0.11848	0.20882
0.66195	0.5536
0.015889	0.3391
0.87695	0.79563
0.387	0.99478
0.18581	0.33266
0.53736	0.76925
0.89348	0.87321
0.59925	0.67846
0.91256	0.38367
0.81222	0.83503
0.53321	0.74101
0.70784	0.12829
0.52581	0.88208
0.27251	0.25668
0.061377	0.29472
0.67735	0.48278
0.42476	0.066782
0.62325	0.5329
0.15923	0.065032
0.50078	0.14889
0.7359	0.50054
0.23463	0.0068108
0.2178	0.49447
0.004402	0.89493
0.087968	0.20245
0.94078	0.54322
0.075793	0.030269
0.053466	0.20191
0.53581	0.96556
0.45794	0.45207
0.65954	0.53859
0.16036	0.59366
0.86663	0.76918
0.94304	0.69674
0.81316	0.7726
0.31919	0.67206
0.85953	0.78588
0.0055977	0.82279
0.9942	0.68632
0.12699	0.18993
0.51717	0.80475
0.95606	0.81854
0.3933	0.3845
0.38836	0.25461
0.87977	0.69542
0.53613	0.52957
0.010328	0.56678
0.71481	0.92067
0.11624	0.024514
0.40213	0.25421
0.048588	0.15513
0.87548	0.86777
0.56388	0.65113
0.12511	0.17548
0.784	0.66366
0.84187	0.50289
0.77831	0.69587
0.077769	0.26239
0.6678	0.94424
0.67506	0.96694
0.99783	0.73279
0.91691	0.53201
0.81436	0.53019
0.33951	0.34817
0.17763	0.42855
0.57188	0.71957
0.14084	0.40842
0.32945	0.41948
0.060531	0.12268
0.66282	0.96732
0.83691	0.61221
0.47487	0.10987
0.28467	0.27286
0.49098	0.10915
0.33472	0.3832
0.21378	0.35001
0.57594	0.76746
0.35174	0.25356
0.80656	0.75582
0.69075	0.95194
0.64783	0.77044
0.15158	0.42835
0.64735	0.60705
0.73729	0.83199
0.47453	0.41853
0.17021	0.26314
0.478	0.05425
0.82853	0.7466
0.41334	0.24742
0.80012	0.81299
0.78088	0.95187
0.19218	0.20872
0.40509	0.69908
0.97027	0.74531
0.80937	0.52713
0.13203	0.17233
0.4056	0.43313
0.85821	0.75725
0.66367	0.74435
0.22	0.2447
0.98152	0.57455
0.96504	0.84211
0.049015	0.92934
0.72779	0.53013
0.14035	0.42155
0.92363	0.55207
0.44077	0.28853
0.43441	0.18456
0.90536	0.53368
0.72772	0.89203
0.035581	0.82501
0.61041	0.8227
0.13894	0.23521
0.74435	0.91251
0.5458	0.57823
0.91159	0.93529
0.21652	0.33546
0.3896	0.27409
0.57763	0.92903
0.19603	0.15184
0.82876	0.98256
0.20455	0.42291
0.77423	0.73068
0.86399	0.93416
0.67049	0.87499
0.65896	0.66802
0.85052	0.74812
0.58652	0.84573
0.31121	0.16537
0.10645	0.085913
0.60761	0.8649
0.53946	0.94166
0.71038	0.86325
0.22264	0.07597
0.14823	0.058233
0.77511	0.5984
0.11753	0.45945
0.74238	0.96426
0.39878	0.17645
0.96738	0.86971
0.015899	0.12205
0.046803	0.20176
0.142	0.42101
0.16701	0.32279
0.63148	0.9555
0.87598	0.52959
0.59417	0.59866
0.46798	0.24078
0.19362	0.42262
0.76736	0.57633
0.58987	0.77931
0.31883	0.18294
0.7578	0.51264
0.95359	0.75295
0.82402	0.6813
0.5178	0.80651
0.97117	0.58033
0.38574	0.14516
0.16811	0.33769
0.065437	0.18322
0.42519	0.29625
0.67874	0.87079
0.93727	0.66509
0.60074	0.58289
0.58365	0.62272
0.93715	0.95949
0.84572	0.63809
0.41675	0.080151
0.97362	0.87374
0.9749	0.80832
0.74767	0.48958
0.94871	0.74604
0.43676	0.38483
0.091782	0.44156
0.79046	0.93737
0.98948	0.60404
0.95005	0.49807
0.8922	0.64353
0.18334	0.012617
0.47535	0.010879
0.81872	0.76129
0.29629	0.45788
0.16037	0.03979
0.44518	0.25458
0.5504	0.91801
0.18928	0.44974
0.44966	0.0059963
0.88262	0.53536
0.18115	0.47076
0.59694	0.7102
0.91783	0.89896
0.97452	0.72631
0.064233	0.19088
0.08722	0.17215
0.53928	0.98075
0.56156	0.51165
0.7815	0.81888
0.44105	0.26159
0.066512	0.19282
0.40866	0.39712
0.0082597	0.65786
0.9505	0.56504
0.40321	0.28619
0.74081	0.6536
0.40184	0.13451
0.12671	0.23816
0.1544	0.29052
0.7184	0.86268
0.81001	0.56797
0.70531	0.98456
0.10647	0.49786
0.75304	0.68341
0.44422	0.23248
0.56489	0.92544
0.62599	0.92064
0.11289	0.29681
0.17344	0.10988
0.36844	0.39547
0.79147	0.6371
0.8808	0.91445
0.30489	0.61497
0.25695	0.99807
0.48152	0.15257
0.42796	0.067873
0.50503	0.11569
0.85288	0.53832
0.70277	0.63696
0.00016767	0.8378
0.74912	0.7798
0.093187	0.21654
0.25668	0.34021
0.61162	0.53909
0.064233	0.26847
0.49135	0.22266
0.72419	0.60318
0.71481	0.50296
0.90875	0.68737
0.78564	0.54707
0.12027	0.69921
0.29573	0.1388
0.74577	0.69557
0.57015	0.64036
0.43427	0.30687
0.43498	0.22403
0.18654	0.32006
0.95921	0.86956
0.050486	0.21234
0.47076	0.078345
0.88898	0.69971
0.12104	0.28258
0.46421	0.20987
0.7192	0.89461
0.20607	0.43729
0.01888	0.25844
0.33075	0.37546
0.078095	0.20227
0.24982	0.45656
0.57745	0.86315
0.75767	0.48811
0.16992	0.1433
0.16765	0.46713
0.70498	0.6878
0.65073	0.56518
0.98234	0.50182
0.075513	0.15403
0.32546	0.34459
0.098048	0.19432
0.90775	0.88496
0.10722	0.2159
0.95898	0.56767
0.37096	0.10878
0.63327	0.42598
0.043001	0.46992
0.32726	0.4297
0.72468	0.92813
0.74971	0.73969
0.77476	0.90751
0.7902	0.76263
0.046594	0.24212
0.35633	0.33957
0.71004	0.66273
0.64045	0.50545
0.44309	0.98126
0.20562	0.32934
0.67666	0.97321
0.33164	0.099056
0.80743	0.93835
0.68117	0.55001
0.7041	0.64611
0.47219	0.33295
0.42439	0.31
0.038069	0.36375
0.38535	0.23266
0.12602	0.32631
0.78117	0.73725
0.57476	0.56873
0.82307	0.96382
0.26496	0.15246
0.30033	0.3638
0.1744	0.19719
0.642	0.90155
0.63929	0.65464
0.46098	0.11261
0.97427	0.76305
0.047677	0.26161
0.31478	0.084663
0.82009	0.57276
0.28068	0.19176
0.89651	0.74027
0.21814	0.11227
0.70911	0.88191
0.86946	0.87344
0.6952	0.60363
0.12227	0.44019
0.90991	0.60248
0.63184	0.94645
0.82707	0.73118
0.066812	0.22636
0.43052	0.07436
0.34971	0.37859
0.33374	0.35705
0.64004	0.83084
0.60421	0.56883
0.6689	0.89699
0.03194	0.28039
0.097744	0.13868
0.58364	0.54729
0.53669	0.77128
0.37263	0.16851
0.99734	0.95988
0.10144	0.20984
0.99011	0.72692
0.072238	0.97955
0.25229	0.17872
0.34779	0.28383
0.15933	0.21744
0.6639	0.98102
0.17135	0.020943
0.06915	0.13816
0.16253	0.94271
0.96064	0.72971
0.3911	0.85821
0.11601	0.17762
0.20239	0.37038
0.25531	0.2892
0.96673	0.62205
0.42169	0.47896
0.8522	0.75094
0.084225	0.098877
0.77288	0.92261
0.32044	0.21553
0.17946	0.087036
0.28758	0.40843
0.79152	0.72665
0.70311	0.65584
0.063059	0.22728
0.22389	0.43325
0.72957	0.5013
0.53901	0.42104
0.21505	0.36163
0.58219	0.65638
0.011313	0.93648
0.69412	0.69661
0.43156	0.075504
0.33422	0.17837
0.84514	0.97804
0.023619	0.083119
0.60728	0.92556
0.92599	0.73374
0.83847	0.86905
0.29741	0.40528
0.70743	0.61291
0.7541	0.54483
0.32978	0.28497
0.69194	0.56147
0.14204	0.37199
0.001546	0.89192
0.59483	0.57418
0.39749	0.42056
0.94571	0.52943
0.70022	0.96091
0.51605	0.54178
0.17473	0.36276
0.52648	0.85094
0.25494	0.16531
0.67355	0.94257
0.29692	0.33928
0.34859	0.1913
0.095135	0.15145
0.071793	0.30546
0.079289	0.82138
0.64046	0.89099
0.41156	0.34625
0.0081256	0.29944
0.22987	0.9535
0.034981	0.011314
0.15847	0.48134
0.12497	0.12895
0.44549	0.1367
0.43322	0.40143
0.80219	0.75532
0.32835	0.4293
0.54964	0.49865
0.25961	0.08116
0.07228	0.098516
0.71077	0.90872
0.63031	0.91711
0.99843	0.68733
0.18612	0.40717
0.56166	0.9126
0.32055	0.2093
0.97927	0.85285

## Sheet: data_chunk (3)
7	46	1459	7498	1364	4739	614
7	48	1281	7276	1197	5015	582
1	1	1117	7023	1033	4950	610
1	2	936	6634	863	4857	631
1	3	1401	6397	1292	5040	541
1	4	1200	6151	1102	4951	583
1	5	970	5835	890	4770	720
1	6	870	5628	798	4572	727
1	7	737	5416	662	4394	577
1	8	658	5263	595	4217	415
1	9	537	5150	489	4075	387
1	10	575	5132	543	3996	439
1	11	662	5152	624	3950	449
1	12	737	5251	685	3922	616
1	13	779	5458	668	3949	794
1	14	596	5644	489	3942	787
1	15	982	5855	470	3877	800
1	16	1381	6362	718	3954	800
1	17	1420	6907	903	4150	800
1	18	1463	7365	1342	4354	787
1	19	1468	7690	1374	4447	747
1	20	1483	7858	1411	4506	661
1	21	1499	7815	1433	4526	612
1	22	1480	7689	1412	4509	635
1	23	1458	7496	1378	4457	734
1	24	1444	7376	1367	4447	710
1	25	1448	7205	1367	4415	763
1	26	1429	7044	1342	4395	773
1	27	1424	6900	1340	4431	760
1	28	1420	6786	1321	4392	800
1	29	1421	6703	1227	4311	800
1	30	1377	6556	1163	4304	800
1	31	1401	6715	1048	4300	800
1	32	1422	6897	1239	4335	800
1	33	1428	7186	1215	4340	800
1	34	1480	7609	1406	4526	598
1	40	2467	8372	2416	5078	300
1	44	1470	7479	1445	4774	418
1	45	1354	7521	1296	4715	474
1	46	1334	7441	1264	4708	540
1	47	1368	7351	1301	4976	335
1	48	1237	7131	1178	4985	427
2	1	1193	6933	1116	4913	443
2	2	1114	6667	1038	4864	530
2	3	1193	6513	1133	5076	324
2	4	1153	6270	1098	4968	461
2	5	975	6027	907	4839	487
2	6	719	5834	680	4619	429
2	7	653	5657	610	4457	295
2	8	491	5561	467	4351	285
2	9	624	5541	592	4274	431
2	10	627	5593	592	4226	414
2	11	680	5819	635	4272	713
2	12	896	6213	789	4454	800
2	15	1443	8113	1362	5320	208
2	25	2332	8216	2362	5686	-332
2	30	1600	7825	1642	5737	-413
2	31	1701	7753	1742	5689	-387
2	33	1749	8053	1780	5660	-250
2	36	6109	9551	5851	6301	233
2	42	1524	8623	1471	5479	318
2	43	1306	8266	1242	5335	495
2	44	1212	7867	1126	5203	651
2	45	1298	8129	985	5080	800
2	46	1284	8094	859	5006	800
2	47	1387	8042	1267	5331	514
2	48	1291	7956	1183	5308	633
3	1	1280	7807	1183	5217	717
3	2	1306	7671	1082	5131	781
3	3	1347	7509	1228	5325	564
3	4	1141	7183	1034	5281	669
3	5	942	6812	876	5116	800
3	6	942	6518	737	4939	800
3	7	758	6177	638	4733	748
3	8	616	5959	567	4570	586
3	9	457	5821	426	4463	467
3	10	431	5805	403	4385	531
3	11	580	6016	503	4421	800
3	12	745	6327	470	4568	800
3	13	1358	7113	878	4923	763
3	14	1435	7929	1305	5309	680
3	15	1441	8095	1333	5524	367
3	22	1913	8675	1900	5798	-59
3	27	2110	8334	2107	5668	-120
3	40	4217	9156	4116	5633	288
3	43	2328	8468	2263	5253	392
3	44	1469	8176	1426	5144	293
3	45	1577	8340	1516	5055	351
3	46	1453	8238	1388	4965	440
3	47	1460	8100	1379	5262	255
3	48	1453	8002	1373	5242	301
4	1	1454	7893	1372	5132	284
4	2	1453	7752	1369	5027	378
4	3	1450	7583	1370	5212	272
4	4	1360	7271	1281	5102	378
4	5	1316	6835	1235	4947	390
4	6	1204	6528	1126	4769	546
4	7	849	6163	789	4554	786
4	8	813	5932	753	4439	741
4	9	740	5780	688	4348	734
4	10	542	5732	505	4290	744
4	11	773	5939	687	4330	800
4	12	1029	6310	785	4454	800
4	13	1330	7000	1181	4768	666
4	14	1400	7861	1303	5105	441
4	15	1426	8097	1366	5306	47
4	21	2146	8671	2142	5615	-49
4	22	1460	8443	1453	5576	201
4	23	1454	8299	1445	5600	16
4	24	1485	8175	1482	5545	98
4	25	1454	8047	1448	5480	156
4	26	1454	7899	1443	5454	148
4	27	1454	7832	1444	5509	75
4	28	1454	7801	1447	5525	100
4	29	1454	7726	1443	5459	140
4	30	1454	7638	1440	5401	206
4	31	1865	7615	1438	5299	306
4	32	1454	7672	1429	5285	274
4	33	1454	7768	1436	5314	217
4	34	1727	8179	1718	5382	306
4	35	2272	8841	2221	5650	222
4	39	1740	8964	1703	5576	178
4	40	1723	8775	1692	5483	190
4	41	1608	8639	1585	5379	349
4	42	1441	8442	1399	5264	484
4	43	1420	8121	1348	5139	676
4	44	1316	7784	1219	5017	800
4	45	1342	8051	698	4945	800
4	46	1152	8019	686	4858	800
4	47	1359	8006	1239	5207	691
4	48	1320	7909	1113	5178	800
5	1	1243	7785	851	5042	800
5	2	1276	7729	802	4920	800
5	3	1206	7535	1074	5128	800
5	4	1069	7178	856	5045	800
5	5	879	6795	658	4827	796
5	6	826	6475	459	4633	800
5	7	431	6144	348	4436	556
5	8	389	5912	363	4278	460
5	9	30	5792	28	4177	303
5	10	0	5769	28	4108	325
5	11	385	5988	363	4152	479
5	12	468	6315	436	4303	773
5	13	997	7043	569	4607	800
5	14	1366	7837	1027	4957	800
5	15	1216	8079	1153	5174	550
5	16	1454	8578	1394	5425	233
5	24	1457	7939	1450	5449	95
5	25	1454	7827	1444	5390	169
5	26	1454	7707	1440	5375	146
5	27	1454	7588	1443	5444	130
5	28	1454	7572	1442	5416	147
5	29	1454	7532	1440	5406	144
5	30	1454	7493	1439	5352	208
5	31	1454	7440	1437	5317	264
5	34	1591	8041	1573	5324	233
5	35	2458	8629	2428	5578	154
5	41	1481	8445	1470	5246	367
5	42	1472	8285	1451	5174	402
5	43	1464	7986	1433	5019	471
5	44	1387	7671	1348	4915	557
5	45	1385	7920	1311	4876	724
5	46	1366	8003	1267	4855	785
5	47	1425	7978	1330	5185	494
5	48	1326	7897	1229	5138	657
6	1	1339	7779	613	4979	733
6	2	1098	7645	786	4814	800
6	3	1234	7448	1095	4993	800
6	4	1030	7041	851	4905	800
6	5	868	6672	768	4715	766
6	6	674	6377	470	4511	792
6	7	430	6049	397	4307	462
6	8	224	5812	210	4144	343
6	9	150	5715	142	4048	366
6	10	0	5706	0	3973	334
6	11	290	5896	273	4041	411
6	12	478	6212	447	4159	475
6	13	980	6908	791	4482	800
6	14	1221	7626	1134	4830	682
6	15	893	7784	862	5021	351
6	16	1402	8224	1364	5296	257
6	17	1465	8384	1440	5399	186
6	44	1292	7251	1250	4872	555
7	2	1010	7470	927	4975	753
7	3	1058	7257	965	5155	667
7	4	808	6887	736	5026	636
7	5	802	6483	688	4843	731
7	6	490	6156	448	4614	652
7	7	388	5825	358	4428	464
7	8	91	5633	85	4267	346
7	9	0	5426	0	4136	373
7	10	0	5405	0	4070	317
7	11	0	5413	0	4037	326
7	12	299	5510	282	4038	420
7	13	795	5732	646	4126	800
7	14	952	5985	470	4241	800
7	15	1075	6238	470	4235	800
7	48	843	7058	795	4951	274
1	1	495	6902	470	4851	144
1	2	70	6611	67	4728	-187
1	3	438	6353	414	4913	118
1	4	390	6075	363	4811	242
1	5	318	5812	363	4600	174
1	6	203	5588	191	4393	140
1	7	263	5444	247	4252	116
1	8	30	5280	57	4064	106
1	9	0	5193	0	4007	207
1	10	0	5169	0	3872	321
1	11	0	5208	0	3783	388
1	12	0	5262	0	3757	328
1	13	571	5418	536	3798	796
1	21	1454	7464	1249	4412	800
1	31	1392	6224	470	4326	400
1	48	1071	7102	945	4852	800
2	1	926	6898	710	4803	800
2	3	1070	6360	977	4873	662
2	4	856	6075	785	4754	660
2	5	665	5860	611	4597	651
2	6	543	5678	470	4413	755
2	7	393	5516	363	4251	558
2	8	173	5366	162	4077	524
2	9	97	5266	28	3983	486
2	10	138	5284	130	3920	500
2	11	138	5324	130	3867	541
2	12	368	5453	345	3887	587
2	13	439	5685	409	3951	768
2	14	2866	5874	425	3984	800
2	15	1226	6050	437	3890	800
2	25	1451	7066	1407	4441	717
2	30	1377	6424	1324	4427	683
2	44	1429	7653	1390	4544	633
2	45	1441	7724	1381	4498	760
2	46	1387	7593	1222	4488	800
2	47	1415	7537	1263	4815	511
2	48	1090	7353	944	4809	746
3	1	1037	7260	865	4784	800
3	2	971	7098	470	4685	800
3	3	1073	6961	882	4928	793
3	4	911	6720	535	4848	655
3	5	913	6395	403	4673	555
3	6	442	6157	404	4519	653
3	7	412	5934	379	4368	416
3	8	61	5728	57	4231	509
3	9	0	5667	0	4104	651
3	10	0	5695	0	4099	688
3	11	158	5923	151	4128	676
3	12	976	6288	510	4259	800
3	14	1101	7981	1059	4945	334
3	15	1481	8221	1400	5158	190
3	26	1617	8044	1733	5576	-385
3	27	2083	8019	2220	5684	-462
3	30	1467	7715	1483	5600	-378
3	31	1457	7648	1471	5559	-333
3	44	1436	8107	1424	5087	245
3	45	1433	8310	1395	4997	373
3	46	1423	8214	1368	4925	429
3	47	1421	8106	1356	5259	138
3	48	1398	8003	1325	5225	345
4	1	1419	7914	1331	5166	382
4	2	1379	7789	1289	5055	484
4	4	1856	7335	1736	5167	483
4	5	1173	6928	1096	4991	668
4	6	1004	6632	920	4829	785
4	7	564	6314	572	4635	798
4	8	626	6075	470	4464	800
4	9	863	5941	470	4368	800
4	10	779	5904	426	4307	800
4	11	897	6114	470	4334	800
4	12	1013	6493	470	4440	800
4	13	1249	7307	1106	4784	628
4	14	1407	8132	1330	5088	279
0.94495	0.72926
0.79312	0.38909
0.40733	0.070597
0.60788	0.51783
0.32664	0.1286
0.50453	0.078526
0.11428	0.021818
0.017366	0.11281
0.17875	0.42111
0.90255	0.70861
0.08344	0.47894
0.36086	0.3182
0.45852	0.38977
0.9585	0.58102
0.5411	0.69434
0.13311	0.33784
0.86433	0.74126
0.28471	0.0066564
0.61341	0.39686
0.14988	0.34293
0.85399	0.96362
0.18025	0.046877
0.87207	0.94813
0.9577	0.57782
0.32269	0.30698
0.93376	0.63507
0.30603	0.85221
0.22178	0.04161
0.78559	0.96824
0.72663	0.89065
0.25634	0.14032
0.27458	0.20179
0.79163	0.59976
0.37477	0.36577
0.51911	0.64932
0.24997	0.41874
0.37161	0.62274
0.32725	0.18723
0.61889	0.85422
0.69957	0.59695
0.44591	0.33979
0.47629	0.3926
0.48762	0.275
0.84959	0.78441
0.35637	0.21983
0.071367	0.45254
0.37578	0.49552
0.50105	0.94708
0.8113	0.9482
0.91902	0.67987
0.19192	0.19486
0.9213	0.84574
0.098164	0.081652
0.39409	0.5003
0.23426	0.25142
0.18663	0.87173
0.0058437	0.43885
0.84148	0.54922
0.32203	0.086062
0.53012	0.81149
0.43213	0.2182
0.052213	0.83709
0.99541	0.87893
0.16427	0.30569
0.94351	0.65039
0.16923	0.40055
0.31722	0.49953
0.4774	0.12989
0.30669	0.48882
0.41871	0.17485
0.22758	0.38189
0.68104	0.77738
0.99877	0.93538
0.67987	0.5635
0.5999	0.87316
0.49156	0.24545
0.51356	0.68468
0.54855	0.88291
0.98246	0.86351
0.42134	0.23642
0.49088	0.25142
0.92489	0.88288
0.27156	0.1192
0.28657	0.14292
0.97655	0.79866
0.78794	0.80958
0.44436	0.015441
0.88441	0.34599
0.11234	0.27916
0.3189	0.054843
0.99052	0.55455
0.46478	0.024571
0.39031	0.45715
0.91969	0.73033
0.77449	0.68714
0.8358	0.5673
0.84347	0.74543
0.70498	0.5028
0.55528	0.52687
0.03159	0.28942
0.63894	0.64617
0.21076	0.497
0.50308	0.60731
0.49386	0.46161
0.1805	0.47907
0.76514	0.70221
0.53443	0.81637
0.53452	0.98166
0.44809	0.15956
0.20806	0.36516
0.97294	0.80908
0.33974	0.37912
0.46683	0.3327
0.73862	0.78637
0.29782	0.05463
0.93197	0.53777
0.47345	0.39038
0.89023	0.9623
0.49918	0.2627
0.53663	0.84015
0.73954	0.87961
0.18046	0.099005
0.74813	0.6892
0.39474	0.36477
0.88934	0.56876
0.34924	0.083679
0.32684	0.30368
0.76394	0.67865
0.30157	0.088528
0.41344	0.036495
0.96934	0.94494
0.99001	0.77663
0.10173	0.4102
0.31387	0.049819
0.36908	0.12846
0.76563	0.89255
0.45475	0.3075
0.2886	0.19272
0.35763	0.26174
0.24046	0.41767
0.00061298	0.095749
0.68303	0.85309
0.32068	0.25768
0.16073	0.14045
0.08621	0.33943
0.60668	0.67406
0.33013	0.049879
0.28156	0.037436
0.81968	0.85103
0.013949	0.10395
0.18751	0.19816
0.40649	0.46326
0.16629	0.063742
0.58631	0.64337
0.86649	0.82686
0.40263	0.29946
0.33017	0.47654
0.15783	0.48968
0.89937	0.96932
0.64976	0.80768
0.12508	0.25748
0.83152	0.87763
0.4566	0.44721
0.124	0.40037
0.66507	0.66843
0.43502	0.12729
0.67855	0.77884
0.07872	0.47125
0.86649	0.54607
0.3882	0.38248
0.39168	0.082144
0.52329	0.51762
0.64472	0.75655
0.25851	0.40362
0.093235	0.65201
0.3295	0.44361
0.5739	0.82077
0.48235	0.20901
0.094907	0.14196
0.75262	0.81941
0.074207	0.38253
0.18809	0.13871
0.83675	0.61533
0.92454	0.60453
0.15587	0.091761
0.55081	0.79002
0.060337	0.0051645
0.3048	0.47948
0.22201	0.25021
0.24142	0.24906
0.32994	0.72082
0.79299	0.63544
0.099386	0.29095
0.53039	0.50617
0.77941	0.79633
0.27774	0.47047
0.99231	0.79743
0.99501	0.55823
0.17264	0.02837
0.057871	0.42934
0.058039	0.031838
0.25274	0.017019
0.42954	0.3726
0.96042	0.84372
0.83868	0.62867
0.90493	0.61491
0.032119	0.30908
0.70015	0.79513
0.6813	0.76039
0.79236	0.83123
0.95655	0.83616
0.28361	0.48188
0.038212	0.10887
0.10344	0.057658
0.74796	0.91027
0.089951	0.64925
0.27055	0.12086
0.9857	0.41457
0.6055	0.86398
0.94906	0.63743
0.08604	0.3728
0.13498	0.21911
0.23356	0.042019
0.30399	0.45168
0.049306	0.2247
0.99662	0.73334
0.42731	0.2394
0.99708	0.60628
0.83111	0.94311
0.22932	0.18981
0.9671	0.78737
0.39228	0.76119
0.52271	0.94231
0.47776	0.38799
0.65245	0.71318
0.62987	0.66841
0.79689	0.85197
0.15569	0.090005
0.85998	0.77931
0.17342	0.068623
0.56753	0.94385
0.95888	0.81879
0.11091	0.10119
0.1709	0.011401
0.00041482	0.44294
0.78375	0.84293
0.52497	0.71803
0.34879	0.34522
0.075653	0.22616
0.98926	0.72644
0.55389	0.61748
0.6712	0.71731
0.72837	0.75493
0.95009	0.73492
0.94682	0.91606
0.59435	0.65089
0.95101	0.94993
0.72615	0.66641
0.92156	0.79392
0.35006	0.73767
0.89931	0.69414
0.14962	0.39371
0.24219	0.28548
0.50555	0.90997
0.98107	0.92174
0.44098	0.092033
0.38233	0.0016295
0.38971	0.11969
0.0075806	0.12822
0.39688	0.48596
0.003635	0.27254
0.63662	0.55098
0.081072	0.23255
0.50505	0.62669
0.76416	0.64395
0.77256	0.64995
0.48948	0.87987
0.43087	0.2663
0.96933	0.64163
0.90047	0.68626
0.03677	0.49921
0.98789	0.63076
0.2645	0.035204
0.40103	0.015851
0.091805	0.59075
0.654	0.72037
0.92633	0.57948
0.70243	0.66772
0.41727	0.34929
0.81505	0.96826
0.56682	0.53305
0.84188	0.63497
0.18989	0.45263
0.63788	0.56701
0.41123	0.32993
0.37917	0.027441
0.64984	0.97703
0.28406	0.028844
0.82304	0.72331
0.51689	0.79417
0.36811	0.41208
0.38613	0.038717
0.76459	0.602
0.29441	0.91852
0.60523	0.666
0.89032	0.84142
0.69092	0.52258
0.399	0.095884
0.92917	0.66506
0.59785	0.59488
0.19237	0.028872
0.24436	0.20563
0.27835	0.28684
0.76639	0.59513
0.74504	0.98788
0.31111	0.87542
0.6979	0.68878
0.16908	0.23269
0.88742	0.87548
0.028345	0.35168
0.45565	0.18939
0.0078893	0.18977
0.24024	0.079776
0.20354	0.063877
0.58116	0.93723
0.36057	0.048701
0.89166	0.96478
0.85816	0.75531
0.35359	0.45041
0.35116	0.34132
0.93964	0.8941
0.21392	0.20136
0.30257	0.33726
0.53463	0.90921
0.14343	0.4736
0.43658	0.47147
0.47667	0.14171
0.64226	0.72254
0.50451	0.72685
0.59785	0.95833
0.43468	0.24691
0.35662	0.06274
0.46018	0.36593
0.31768	0.30678
0.57072	0.78936
0.61852	0.86524
0.057731	0.22936
0.33903	0.017569
0.02165	0.59096
0.82746	0.5187
0.3421	0.26943
0.7579	0.75047
0.92658	0.70856
0.87714	0.72742
0.28483	0.023028
0.23375	0.13249
0.075738	0.0084709
0.35535	0.19682
0.38198	0.25188
0.98251	0.71915
0.44492	0.899
0.45147	0.020602
0.45215	0.13877
0.83297	0.76249
0.22781	0.1676
0.20814	0.019084
0.85551	0.58521
0.64492	0.5883
0.15303	0.49729
0.31874	0.15486
0.95237	0.29623
0.79979	0.9769
0.33146	0.010863
0.45837	0.0024905
0.50383	0.53061
0.1348	0.073707
0.10478	0.12628
0.95148	0.91433
0.55174	0.51222
0.44921	0.37926
0.97609	0.63599
0.82425	0.68012
0.32148	0.44077
0.72012	0.68447
0.75599	0.98146
0.7514	0.59375
0.67812	0.82339
0.82597	0.63202
0.51799	0.67005
0.74965	0.67515
0.76724	0.6322
0.71664	0.75875
0.016443	0.49236
0.86319	0.84896
0.059211	0.28395
0.71166	0.56973
0.72966	0.6297
0.077293	0.13983
0.68316	0.83106
0.66742	0.57066
0.061518	0.38693
0.38314	0.26232
0.59575	0.51136
0.59366	0.65897
0.93905	0.77652
0.8968	0.086941
0.7727	0.80145
0.00197	0.48134
0.0030198	0.48991
0.8166	0.9715
0.71999	0.96104
0.18563	0.12453
0.90815	0.71142
0.54076	0.80902
0.073397	0.06279
0.49273	0.1967
0.032429	0.090165
0.53588	0.14797
0.86052	0.65878
0.83775	0.87764
0.25001	0.49825
0.070813	0.35725
0.34697	0.013546
0.21522	0.25725
0.58625	0.98932
0.84837	0.85547
0.59944	0.1175
0.87588	0.7062
0.70373	0.96237
0.45891	0.1914
0.79856	0.64845
0.96297	0.58043
0.20575	0.10643
0.27001	0.43877
0.49299	0.82312
0.7914	0.75788
0.20539	0.086492
0.11727	0.26914
0.64468	0.88322
0.94075	0.74662
0.89734	0.72279
0.32272	0.16995
0.3993	0.11551
0.31787	0.030296
0.9351	0.9409
0.39558	0.2132
0.88949	0.52739
0.018046	0.26931
0.53429	0.96971
0.60443	0.76668
0.3563	0.071008
0.98318	0.51709
0.60086	0.62695
0.84281	0.9536
0.12318	0.099304
0.25967	0.49332
0.55394	0.62287
0.93625	0.62681
0.040724	0.40144
0.53756	0.6398
0.12721	0.3094
0.81761	0.64081
0.71705	0.23128
0.28194	0.19818
0.1572	0.15682
0.50787	0.83065
0.91869	0.86765
0.57017	0.99082
0.76258	0.89053
0.83921	0.73979
0.7918	0.65147
0.22782	0.20636
0.88005	0.89348
0.54351	0.64039
0.75648	0.90303
0.59924	0.95067
0.93023	0.89932
0.24464	0.23143
0.63768	0.68999
0.59281	0.80019
0.59955	0.58545
0.62503	0.86203
0.27304	0.42005
0.5565	0.88569
0.77163	0.91367
0.7461	0.59063
0.6992	0.82925
0.9735	0.89639
0.14288	0.20579
0.35126	0.3724
0.94071	0.59314
0.49493	0.063598
0.74833	0.72547
0.62099	0.75427
0.3987	0.28689
0.53466	0.57751
0.31322	0.16317
0.031196	0.43695
0.050577	0.34074
0.10322	0.3966
0.39868	0.48563
0.24725	0.43413
0.98794	0.70577
0.29719	0.16537
0.028503	0.12233
0.37886	0.16542
0.11271	0.34109
0.23079	0.49696
0.56731	0.85317
0.68927	0.98207
0.70255	0.84372
0.63362	0.5737
0.061976	0.36758
0.74761	0.63123
0.75433	0.93971
0.38388	0.20851
0.29648	0.051092
0.39133	0.2615
0.89314	0.26088
0.038887	0.72715
0.55411	0.84986
0.70539	0.63462
0.22327	0.43865
0.10956	0.18623
0.0067982	0.94593
0.15025	0.20931
0.21148	0.35626
0.82261	0.98472
0.24377	0.48297
0.066421	0.48139
0.67075	0.98003
0.73382	0.78943
0.67469	0.98177
0.27655	0.2985
0.70763	0.64398
0.085526	0.46915
0.029112	0.23332
0.081112	0.059604
0.57825	0.59059
0.98308	0.82528
0.56427	0.82872
0.38645	0.018463
0.011403	0.20874
0.94527	0.5168
0.087143	0.28423
0.39904	0.11669
0.038376	0.3779
0.90243	0.58204
0.9118	0.51314
0.4297	0.18813
0.68973	0.58135
0.14609	0.39448
0.92246	0.59647
0.42108	0.86657
0.19507	0.86395
0.95648	0.80468
0.90789	0.70463
0.46802	0.15245
0.29562	0.059272
0.62715	0.99384
0.44694	0.06831
0.57503	0.6251
0.6224	0.91072
0.96161	0.84635
0.18244	0.22508
0.89569	0.64462
0.33931	0.45676
0.64193	0.95928
0.25968	0.13855
0.95043	0.51306
0.35697	0.22305
0.28081	0.45825
0.91514	0.86178
0.79924	0.93947
0.65972	0.97833
0.22763	0.26862
0.63258	0.57439
0.67068	0.63419
0.20361	0.016971
0.85402	0.13932
0.51405	0.87842
0.99399	0.89363
0.4769	0.19594
0.50266	0.89766
0.71332	0.5427
0.17012	0.03835
0.74011	0.63362
0.56817	0.63087
0.1099	0.35604
0.036152	0.3449
0.77153	0.90874
0.76482	0.93312
0.34639	0.12725
0.64381	0.60252
0.34454	0.293
0.64647	0.51876
0.10849	0.29366
0.63182	0.974
0.54874	0.56662
0.032732	0.12205
0.0010077	0.075436
0.31684	0.48796
0.46074	0.39669
0.018233	0.36501
0.0012552	0.32749
0.62762	0.62553
0.49767	0.18503
0.27961	0.246
0.51759	0.64635
0.42226	0.35835
0.4873	0.3032
0.71225	0.73379
0.70271	0.77734
0.98591	0.78313
0.8909	0.58767
0.33042	0.057639
0.91908	0.95117
0.82613	0.87324
0.057928	0.67566
0.95797	0.99755
0.60229	0.56785
0.81765	0.58365
0.90251	0.92818
0.99255	0.796
0.97649	0.65846
0.005415	0.01624
0.31038	0.36301
0.342	0.05647
0.67579	0.67082
0.063597	0.029957
0.3835	0.3687
0.44631	0.0050147
0.28738	0.38351
0.3285	0.20335
0.16424	0.20687
0.25362	0.43294
0.93272	0.89354
0.51514	0.52277
0.2682	0.35591
0.67065	0.97123
0.77564	0.59878
0.87781	0.95481
0.41536	0.031944
0.14617	0.087269
0.21046	0.49129
0.42975	0.34
0.8818	0.88763
0.61541	0.71681
0.35765	0.49642
0.9918	0.55948
0.92867	0.80647
0.51799	0.75264
0.30867	0.15866
0.95914	0.74003
0.23723	0.45211
0.075689	0.27282
0.82565	0.99898
0.56048	0.12263
0.26502	0.090211
0.89467	0.71858
0.96626	0.0082268
0.7013	0.61924
0.72831	0.89913
0.19084	0.81636
0.8319	0.74761
0.34956	0.19651
0.16096	0.44224
0.10103	0.45202
0.5262	0.58369
0.83356	0.77353
0.31125	0.046046
0.85286	0.70102
0.24886	0.13705
0.9053	0.56167
0.22034	0.28974
0.85805	0.80622
0.28432	0.28936
0.5489	0.99956
0.79989	0.53068
0.17802	0.649
0.57333	0.97285
0.50366	0.53382
0.68183	0.8256
0.059274	0.47115
0.13285	0.42052
0.011946	0.23103
0.73145	0.71511
0.725	0.48865
0.67487	0.75611
0.94041	0.62114
0.81869	0.76077
0.10953	0.34883
0.0090716	0.17142
0.3659	0.202
0.37678	0.3397
0.53762	0.9939
0.79642	0.83251
0.32919	0.23936
0.96431	0.80706
0.059138	0.35466
0.36853	0.036435
0.69194	0.76895
0.61997	0.72466
0.45161	0.21867
0.21818	0.39648
0.33976	0.07407
0.85911	0.63841
0.49426	0.4069
0.79211	0.80105
0.63972	0.72769
0.29147	0.086344
0.80671	0.52222
0.037799	0.087238
0.094301	0.038129
0.78713	0.82649
0.096184	0.34565
0.44586	0.33051
0.37215	0.38821
0.53556	0.59889
0.58209	0.61059
0.72376	0.92282
0.65446	0.87922
0.90045	0.50373
0.72226	0.67452
0.80455	0.50984
0.846	0.89627
0.5653	0.82141
0.19431	0.48939
0.6124	0.71214
0.7559	0.71865
0.35385	0.41341
0.39995	0.27013
0.71747	0.60944
0.98865	0.92364
0.29679	0.24643
0.74761	0.53721
0.8457	0.95746
0.95857	0.88925
0.75427	0.63018
0.83814	0.49326
0.88709	0.76124
0.39757	0.29315
0.74849	0.56988
0.70591	0.90643
0.29372	0.32343
0.013127	0.74595
0.17203	0.27113
0.095875	0.031583
0.47461	0.28022
0.53257	0.70655
0.069734	0.49237
0.59866	0.6104
0.14221	0.31782
0.53256	0.67659
0.65789	0.95299
0.57615	0.57708
0.25298	0.54189
0.75559	0.94886
0.82587	0.79254
0.11824	0.33857
0.33488	0.42212
0.92994	0.57963
0.032661	0.37022
0.51127	0.99606
0.057378	0.25114
0.67005	0.77472
0.96369	0.77562
0.64965	0.6742
0.62255	0.76298
0.11848	0.20882
0.66195	0.5536
0.015889	0.3391
0.87695	0.79563
0.387	0.99478
0.18581	0.33266
0.53736	0.76925
0.89348	0.87321
0.59925	0.67846
0.91256	0.38367
0.81222	0.83503
0.53321	0.74101
0.70784	0.12829
0.52581	0.88208
0.27251	0.25668
0.061377	0.29472
0.67735	0.48278
0.42476	0.066782
0.62325	0.5329
0.15923	0.065032
0.50078	0.14889
0.7359	0.50054
0.23463	0.0068108
0.2178	0.49447
0.004402	0.89493
0.087968	0.20245
0.94078	0.54322
0.075793	0.030269
0.053466	0.20191
0.53581	0.96556
0.45794	0.45207
0.65954	0.53859
0.16036	0.59366
0.86663	0.76918
0.94304	0.69674
0.81316	0.7726
0.31919	0.67206
0.85953	0.78588
0.0055977	0.82279
0.9942	0.68632
0.12699	0.18993
0.51717	0.80475
0.95606	0.81854
0.3933	0.3845
0.38836	0.25461
0.87977	0.69542
0.53613	0.52957
0.010328	0.56678
0.71481	0.92067
0.11624	0.024514
0.40213	0.25421
0.048588	0.15513
0.87548	0.86777
0.56388	0.65113
0.12511	0.17548
0.784	0.66366
0.84187	0.50289
0.77831	0.69587
0.077769	0.26239
0.6678	0.94424
0.67506	0.96694
0.99783	0.73279
0.91691	0.53201
0.81436	0.53019
0.33951	0.34817
0.17763	0.42855
0.57188	0.71957
0.14084	0.40842
0.32945	0.41948
0.060531	0.12268
0.66282	0.96732
0.83691	0.61221
0.47487	0.10987
0.28467	0.27286
0.49098	0.10915
0.33472	0.3832
0.21378	0.35001
0.57594	0.76746
0.35174	0.25356
0.80656	0.75582
0.69075	0.95194
0.64783	0.77044
0.15158	0.42835
0.64735	0.60705
0.73729	0.83199
0.47453	0.41853
0.17021	0.26314
0.478	0.05425
0.82853	0.7466
0.41334	0.24742
0.80012	0.81299
0.78088	0.95187
0.19218	0.20872
0.40509	0.69908
0.97027	0.74531
0.80937	0.52713
0.13203	0.17233
0.4056	0.43313
0.85821	0.75725
0.66367	0.74435
0.22	0.2447
0.98152	0.57455
0.96504	0.84211
0.049015	0.92934
0.72779	0.53013
0.14035	0.42155
0.92363	0.55207
0.44077	0.28853
0.43441	0.18456
0.90536	0.53368
0.72772	0.89203
0.035581	0.82501
0.61041	0.8227
0.13894	0.23521
0.74435	0.91251
0.5458	0.57823
0.91159	0.93529
0.21652	0.33546
0.3896	0.27409
0.57763	0.92903
0.19603	0.15184
0.82876	0.98256
0.20455	0.42291
0.77423	0.73068
0.86399	0.93416
0.67049	0.87499
0.65896	0.66802
0.85052	0.74812
0.58652	0.84573
0.31121	0.16537
0.10645	0.085913
0.60761	0.8649
0.53946	0.94166
0.71038	0.86325
0.22264	0.07597
0.14823	0.058233
0.77511	0.5984
0.11753	0.45945
0.74238	0.96426
0.39878	0.17645
0.96738	0.86971
0.015899	0.12205
0.046803	0.20176
0.142	0.42101
0.16701	0.32279
0.63148	0.9555
0.87598	0.52959
0.59417	0.59866
0.46798	0.24078
0.19362	0.42262
0.76736	0.57633
0.58987	0.77931
0.31883	0.18294
0.7578	0.51264
0.95359	0.75295
0.82402	0.6813
0.5178	0.80651
0.97117	0.58033
0.38574	0.14516
0.16811	0.33769
0.065437	0.18322
0.42519	0.29625
0.67874	0.87079
0.93727	0.66509
0.60074	0.58289
0.58365	0.62272
0.93715	0.95949
0.84572	0.63809
0.41675	0.080151
0.97362	0.87374
0.9749	0.80832
0.74767	0.48958
0.94871	0.74604
0.43676	0.38483
0.091782	0.44156
0.79046	0.93737
0.98948	0.60404
0.95005	0.49807
0.8922	0.64353
0.18334	0.012617
0.47535	0.010879
0.81872	0.76129
0.29629	0.45788
0.16037	0.03979
0.44518	0.25458
0.5504	0.91801
0.18928	0.44974
0.44966	0.0059963
0.88262	0.53536
0.18115	0.47076
0.59694	0.7102
0.91783	0.89896
0.97452	0.72631
0.064233	0.19088
0.08722	0.17215
0.53928	0.98075
0.56156	0.51165
0.7815	0.81888
0.44105	0.26159
0.066512	0.19282
0.40866	0.39712
0.0082597	0.65786
0.9505	0.56504
0.40321	0.28619
0.74081	0.6536
0.40184	0.13451
0.12671	0.23816
0.1544	0.29052
0.7184	0.86268
0.81001	0.56797
0.70531	0.98456
0.10647	0.49786
0.75304	0.68341
0.44422	0.23248
0.56489	0.92544
0.62599	0.92064
0.11289	0.29681
0.17344	0.10988
0.36844	0.39547
0.79147	0.6371
0.8808	0.91445
0.30489	0.61497
0.25695	0.99807
0.48152	0.15257
0.42796	0.067873
0.50503	0.11569
0.85288	0.53832
0.70277	0.63696
0.00016767	0.8378
0.74912	0.7798
0.093187	0.21654
0.25668	0.34021
0.61162	0.53909
0.064233	0.26847
0.49135	0.22266
0.72419	0.60318
0.71481	0.50296
0.90875	0.68737
0.78564	0.54707
0.12027	0.69921
0.29573	0.1388
0.74577	0.69557
0.57015	0.64036
0.43427	0.30687
0.43498	0.22403
0.18654	0.32006
0.95921	0.86956
0.050486	0.21234
0.47076	0.078345
0.88898	0.69971
0.12104	0.28258
0.46421	0.20987
0.7192	0.89461
0.20607	0.43729
0.01888	0.25844
0.33075	0.37546
0.078095	0.20227
0.24982	0.45656
0.57745	0.86315
0.75767	0.48811
0.16992	0.1433
0.16765	0.46713
0.70498	0.6878
0.65073	0.56518
0.98234	0.50182
0.075513	0.15403
0.32546	0.34459
0.098048	0.19432
0.90775	0.88496
0.10722	0.2159
0.95898	0.56767
0.37096	0.10878
0.63327	0.42598
0.043001	0.46992
0.32726	0.4297
0.72468	0.92813
0.74971	0.73969
0.77476	0.90751
0.7902	0.76263
0.046594	0.24212
0.35633	0.33957
0.71004	0.66273
0.64045	0.50545
0.44309	0.98126
0.20562	0.32934
0.67666	0.97321
0.33164	0.099056
0.80743	0.93835
0.68117	0.55001
0.7041	0.64611
0.47219	0.33295
0.42439	0.31
0.038069	0.36375
0.38535	0.23266
0.12602	0.32631
0.78117	0.73725
0.57476	0.56873
0.82307	0.96382
0.26496	0.15246
0.30033	0.3638
0.1744	0.19719
0.642	0.90155
0.63929	0.65464
0.46098	0.11261
0.97427	0.76305
0.047677	0.26161
0.31478	0.084663
0.82009	0.57276
0.28068	0.19176
0.89651	0.74027
0.21814	0.11227
0.70911	0.88191
0.86946	0.87344
0.6952	0.60363
0.12227	0.44019
0.90991	0.60248
0.63184	0.94645
0.82707	0.73118
0.066812	0.22636
0.43052	0.07436
0.34971	0.37859
0.33374	0.35705
0.64004	0.83084
0.60421	0.56883
0.6689	0.89699
0.03194	0.28039
0.097744	0.13868
0.58364	0.54729
0.53669	0.77128
0.37263	0.16851
0.99734	0.95988
0.10144	0.20984
0.99011	0.72692
0.072238	0.97955
0.25229	0.17872
0.34779	0.28383
0.15933	0.21744
0.6639	0.98102
0.17135	0.020943
0.06915	0.13816
0.16253	0.94271
0.96064	0.72971
0.3911	0.85821
0.11601	0.17762
0.20239	0.37038
0.25531	0.2892
0.96673	0.62205
0.42169	0.47896
0.8522	0.75094
0.084225	0.098877
0.77288	0.92261
0.32044	0.21553
0.17946	0.087036
0.28758	0.40843
0.79152	0.72665
0.70311	0.65584
0.063059	0.22728
0.22389	0.43325
0.72957	0.5013
0.53901	0.42104
0.21505	0.36163
0.58219	0.65638
0.011313	0.93648
0.69412	0.69661
0.43156	0.075504
0.33422	0.17837
0.84514	0.97804
0.023619	0.083119
0.60728	0.92556
0.92599	0.73374
0.83847	0.86905
0.29741	0.40528
0.70743	0.61291
0.7541	0.54483
0.32978	0.28497
0.69194	0.56147
0.14204	0.37199
0.001546	0.89192
0.59483	0.57418
0.39749	0.42056
0.94571	0.52943
0.70022	0.96091
0.51605	0.54178
0.17473	0.36276
0.52648	0.85094
0.25494	0.16531
0.67355	0.94257
0.29692	0.33928
0.34859	0.1913
0.095135	0.15145
0.071793	0.30546
0.079289	0.82138
0.64046	0.89099
0.41156	0.34625
0.0081256	0.29944
0.22987	0.9535
0.034981	0.011314
0.15847	0.48134
0.12497	0.12895
0.44549	0.1367
0.43322	0.40143
0.80219	0.75532
0.32835	0.4293
0.54964	0.49865
0.25961	0.08116
0.07228	0.098516
0.71077	0.90872
0.63031	0.91711
0.99843	0.68733
0.18612	0.40717
0.56166	0.9126
0.32055	0.2093
0.97927	0.85285

## Sheet: data_chunk (4)
4	15	1454	8348	1399	5309	0
4	16	2876	8915	2824	5651	-93
4	19	3433	9217	3431	5933	-196
4	23	2110	8625	2129	5844	-164
4	24	2093	8548	2131	5831	-307
4	25	1462	8450	1486	5751	-202
4	26	1642	8372	1667	5703	-248
4	29	2035	8030	2052	5733	-177
4	30	1454	7843	1460	5664	-104
4	31	1454	7906	1459	5590	-30
4	32	1552	7998	1518	5590	-17
4	33	1970	8216	1982	5629	-100
4	34	2112	8679	2144	5719	10
4	38	1670	9720	1666	5876	-75
4	40	1765	9296	1777	5563	54
4	41	1559	9101	1568	5466	152
4	42	1454	8903	1481	5355	280
4	43	1607	8558	1583	5206	423
4	44	1428	8195	1388	5128	542
4	45	1393	8399	1328	5057	685
4	46	1289	8336	1209	4972	760
4	47	1387	8274	1297	5299	564
4	48	1274	8141	1184	5221	685
5	1	1240	8044	874	5115	800
5	2	1387	7962	731	5011	800
5	3	1358	7734	1160	5206	728
5	4	1337	7438	969	5097	800
5	5	1292	7038	570	4927	800
5	6	1193	6708	470	4717	800
5	7	983	6379	403	4531	800
5	8	822	6163	402	4377	798
5	9	436	6017	403	4287	748
5	10	393	6014	364	4206	752
5	11	447	6221	414	4247	779
5	12	773	6576	437	4369	800
5	13	1223	7368	625	4701	800
5	14	1386	8185	1289	5033	724
5	15	1418	8413	1342	5300	447
5	16	1898	8985	1841	5568	113
5	20	1477	9070	1481	5761	-58
5	24	1446	8353	1455	5685	-102
5	25	1450	8235	1458	5647	-11
5	26	1433	8100	1435	5623	-35
5	28	1444	8014	1452	5702	-155
5	29	1433	7921	1440	5681	-121
5	31	1462	7814	1474	5570	-164
5	33	1542	8221	1555	5553	31
5	44	1401	8078	1378	5054	489
5	45	1415	8291	1356	5017	554
5	46	1400	8277	1332	4976	585
5	47	1426	8153	1349	5300	289
5	48	1366	8039	1285	5227	567
6	1	1020	7904	939	5079	723
6	2	1302	7768	1130	4964	800
6	3	1314	7586	1201	5137	650
6	4	1161	7287	1098	5014	758
6	5	1033	6848	711	4850	800
6	6	943	6562	720	4599	800
6	7	601	6226	436	4463	589
6	8	417	5986	387	4302	503
6	9	384	5813	359	4189	456
6	10	348	5806	326	4152	512
6	11	426	5977	398	4186	615
6	12	446	6328	414	4316	579
6	13	1134	7007	799	4633	798
6	14	1413	7808	1306	4969	657
6	15	1410	8067	1326	5225	267
6	23	1630	8687	1656	5615	-96
6	25	1930	8513	1958	5575	-89
6	26	2167	8371	2194	5610	-61
6	33	1654	8286	1661	5692	-21
6	34	1617	8692	1643	5757	3
6	38	1600	9054	1655	5809	-344
6	39	1446	8772	1486	5629	-227
6	40	1469	8524	1498	5539	-131
6	41	1517	8354	1541	5403	-105
6	42	1538	8169	1553	5317	-24
6	43	1450	7925	1454	5165	169
6	44	1400	7646	1381	5038	348
6	45	1418	8010	1367	5010	429
6	46	1408	8107	1345	4951	533
6	47	1414	8102	1342	5298	201
6	48	1392	7982	1317	5294	397
7	1	1196	7839	1113	5239	415
7	2	1278	7587	1232	5101	542
7	3	1327	7366	1231	5262	382
7	4	1272	7004	1182	5151	452
7	5	1118	6595	1035	4953	658
7	6	1220	6279	1096	4765	792
7	7	831	5980	690	4568	768
7	8	571	5666	530	4394	416
7	9	491	5522	470	4286	533
7	10	430	5431	403	4201	470
7	11	428	5471	402	4192	414
7	12	468	5561	436	4200	692
7	13	1397	5797	663	4324	800
7	15	1219	6359	817	4406	800
7	16	1421	7006	1323	4532	755
7	17	1424	7534	1369	4759	510
7	18	1471	7930	1447	4935	372
7	19	1528	8196	1529	5065	246
7	20	1507	8223	1511	5084	326
7	21	1466	8074	1467	5064	291
7	22	1433	7854	1424	4990	383
7	24	1428	7478	1406	4888	470
7	25	1424	7267	1392	4852	492
7	26	1424	7141	1390	4839	491
7	27	1424	7011	1390	4915	400
7	28	1424	6882	1390	4909	431
7	29	1322	6775	1389	4890	464
7	45	1247	7694	625	4730	800
7	46	1218	7653	706	4774	800
7	48	1238	7392	1138	5104	668
1	4	1193	6289	1132	5014	644
1	5	933	5961	814	4826	795
1	6	290	5764	269	4615	494
1	7	431	5578	403	4403	337
1	8	463	5423	424	4265	479
1	9	415	5288	394	4134	194
1	10	363	5281	344	4028	320
1	11	267	5334	252	3943	428
1	12	224	5422	182	3926	448
1	13	454	5585	426	3920	689
1	14	894	5754	564	3938	800
1	22	1424	8229	1377	4597	766
1	43	1325	8296	1268	4873	670
1	44	1338	7952	897	4769	800
1	45	1299	7987	729	4712	800
1	46	1279	7797	725	4691	800
1	47	1285	7566	1154	4949	697
1	48	1142	7280	995	4956	800
2	4	1132	6418	1064	4975	541
2	5	701	6145	639	4801	690
2	6	492	5968	459	4665	554
2	7	442	5758	413	4473	388
2	8	426	5638	401	4327	271
2	9	421	5636	398	4240	325
2	10	426	5703	401	4186	449
2	11	469	5943	436	4213	740
2	12	787	6304	520	4352	800
2	13	1133	7031	1039	4703	691
2	39	2660	9856	2667	5761	-22
2	42	1430	9204	1449	5403	105
2	43	1401	8806	1382	5243	337
2	44	1362	8302	1301	5135	579
2	45	1326	8378	1234	5073	664
2	46	1273	8404	1175	5013	626
2	47	1371	8277	1266	5305	454
2	48	1353	8151	1255	5270	476
3	1	1394	8023	1304	5196	554
3	2	1414	7904	1340	5097	542
3	4	1277	7447	1235	5184	477
3	5	839	7047	792	5006	539
3	6	820	6720	752	4818	800
3	7	912	6392	793	4638	800
3	8	572	6125	470	4466	653
3	9	484	5992	448	4371	699
3	10	448	5976	415	4336	697
3	11	555	6132	466	4368	800
3	12	806	6508	470	4476	800
3	13	1232	7239	1004	4811	708
3	14	1414	8032	1305	5154	492
3	15	1420	8304	1352	5369	195
3	16	1659	8909	1617	5651	-102
3	17	1642	9146	1660	5884	-204
3	26	1876	8724	1888	5667	-68
3	27	1551	8710	1567	5735	-146
3	28	1678	8638	1701	5756	-209
3	29	1440	8541	1463	5691	-155
3	42	1466	9204	1462	5447	295
3	43	1398	8860	1357	5305	569
3	44	1374	8401	1297	5202	771
3	45	1234	8569	887	5121	800
3	46	1291	8467	717	5050	800
3	47	1369	8313	1254	5341	584
3	48	1340	8184	1232	5331	675
4	1	1392	8081	1291	5267	672
4	2	1433	7933	1347	5122	636
4	4	1228	7401	1177	5218	574
4	5	1019	7000	954	5063	764
4	6	755	6696	619	4866	800
4	7	779	6363	697	4678	717
4	8	485	6095	448	4506	610
4	9	444	5930	415	4406	435
4	10	443	5930	414	4370	554
4	11	511	6129	474	4418	714
4	12	690	6483	470	4540	800
4	13	1186	7238	1065	4869	761
4	14	1403	8099	1306	5243	518
4	15	1419	8438	1351	5443	256
4	16	1494	9018	1470	5743	-101
4	19	2303	9216	2376	5932	-296
4	21	1445	9012	1485	5810	-230
4	22	1446	8800	1479	5766	-206
4	23	1488	8682	1513	5685	-127
4	24	1516	8579	1539	5682	-124
4	25	1474	8476	1493	5597	-49
4	26	1536	8395	1548	5570	-12
4	28	1554	8338	1564	5638	-6
4	29	1560	8287	1565	5612	91
4	30	1545	8250	1549	5581	40
4	31	1501	8233	1483	5526	149
4	32	1505	8431	1509	5488	228
4	33	1437	8726	1449	5480	39
4	39	2031	9716	2092	5735	-79
4	43	1332	8725	1303	5253	450
4	44	1404	8306	1347	5180	515
4	45	1443	8542	1370	5103	588
4	46	1414	8472	1352	5035	604
4	48	1414	8244	1370	5287	294
5	1	1414	8120	1362	5218	364
5	2	1414	7967	1355	5104	445
5	4	1326	7487	1279	5213	340
5	5	1086	7061	993	5046	520
5	6	797	6731	737	4858	793
5	7	496	6428	456	4655	649
5	8	461	6171	425	4518	431
5	9	433	6038	402	4403	414
5	10	432	5990	402	4366	466
5	11	482	6185	445	4400	555
5	12	989	6561	863	4557	800
5	13	1227	7331	1132	4891	422
5	14	1248	8128	1204	5227	116
5	15	1445	8357	1418	5449	-235
5	31	1872	8069	1841	5577	-359
5	32	1813	8180	1982	5530	-291
5	33	1577	8394	1604	5524	-309
5	34	1710	8822	1915	5670	-346
5	43	1540	8688	1532	5383	232
5	44	1314	8295	1280	5270	341
5	45	1427	8555	1375	5181	333
5	46	1416	8503	1367	5137	370
5	47	1434	8343	1398	5468	-23
5	48	1424	8224	1387	5403	169
6	1	1414	8095	1369	5327	223
6	2	1414	7967	1361	5217	310
6	3	1709	7769	1670	5406	43
6	4	1296	7414	1253	5310	265
6	5	1208	7002	1141	5138	521
6	6	881	6670	810	4949	793
6	7	463	6347	425	4747	521
6	8	435	6086	402	4549	342
6	9	431	5929	402	4491	222
6	10	431	5913	402	4434	276
6	11	446	6104	414	4484	505
6	12	871	6469	793	4644	800
6	13	1376	7181	1257	4971	569
6	14	1394	7924	1326	5319	341
6	15	1523	8264	1487	5527	-62
6	21	1604	8908	1728	5908	-433
6	23	1514	8506	1908	5775	-355
6	24	1558	8280	1837	5680	-327
6	25	1407	8274	1430	5619	-241
6	26	1304	8144	1318	5569	-142
6	27	1434	8090	1452	5603	-266
6	28	1432	7954	1452	5557	-235
6	29	1416	7847	1432	5477	-347
6	30	1396	7791	1426	5417	-79
6	31	1414	7716	1416	5347	84
6	32	1414	7783	1409	5310	102
6	33	1414	7972	1413	5313	38
6	34	1407	8334	1421	5393	-31
6	40	1414	8863	1451	5509	-3
6	41	1454	8667	1477	5382	123
6	43	1413	8256	1402	5148	273
6	44	1383	7999	1348	5058	351
6	45	1419	8324	1372	5000	263
6	46	1421	8445	1379	4985	252
6	48	1452	8350	1432	5326	-62
7	1	1439	8134	1415	5228	9
7	3	1414	7763	1390	5277	-32
7	4	1414	7350	1369	5128	234
7	5	1163	6906	1103	4969	501
7	6	769	6585	717	4778	665
7	7	384	6256	357	4585	387
7	8	421	5967	393	4421	244
7	9	428	5807	401	4265	322
7	10	399	5728	376	4207	312
7	11	423	5728	398	4184	303
7	12	454	5798	426	4193	511
7	13	947	6055	756	4271	800
7	14	1331	6289	1030	4421	800
7	15	1368	6702	931	4395	800
7	16	1393	7393	1328	4511	721
7	23	1427	7863	1438	4876	112
7	27	1393	7163	1385	4711	174
0.13311	0.33784
0.86433	0.74126
0.28471	0.0066564
0.61341	0.39686
0.14988	0.34293
0.85399	0.96362
0.18025	0.046877
0.87207	0.94813
0.9577	0.57782
0.32269	0.30698
0.93376	0.63507
0.30603	0.85221
0.22178	0.04161
0.78559	0.96824
0.72663	0.89065
0.25634	0.14032
0.27458	0.20179
0.79163	0.59976
0.37477	0.36577
0.51911	0.64932
0.24997	0.41874
0.37161	0.62274
0.32725	0.18723
0.61889	0.85422
0.69957	0.59695
0.44591	0.33979
0.47629	0.3926
0.48762	0.275
0.84959	0.78441
0.35637	0.21983
0.071367	0.45254
0.37578	0.49552
0.50105	0.94708
0.8113	0.9482
0.91902	0.67987
0.19192	0.19486
0.9213	0.84574
0.098164	0.081652
0.39409	0.5003
0.23426	0.25142
0.18663	0.87173
0.0058437	0.43885
0.84148	0.54922
0.32203	0.086062
0.53012	0.81149
0.43213	0.2182
0.052213	0.83709
0.99541	0.87893
0.16427	0.30569
0.94351	0.65039
0.16923	0.40055
0.31722	0.49953
0.4774	0.12989
0.30669	0.48882
0.41871	0.17485
0.22758	0.38189
0.68104	0.77738
0.99877	0.93538
0.67987	0.5635
0.5999	0.87316
0.49156	0.24545
0.51356	0.68468
0.54855	0.88291
0.98246	0.86351
0.42134	0.23642
0.49088	0.25142
0.92489	0.88288
0.27156	0.1192
0.28657	0.14292
0.97655	0.79866
0.78794	0.80958
0.44436	0.015441
0.88441	0.34599
0.11234	0.27916
0.3189	0.054843
0.99052	0.55455
0.46478	0.024571
0.39031	0.45715
0.91969	0.73033
0.77449	0.68714
0.8358	0.5673
0.84347	0.74543
0.70498	0.5028
0.55528	0.52687
0.03159	0.28942
0.63894	0.64617
0.21076	0.497
0.50308	0.60731
0.49386	0.46161
0.1805	0.47907
0.76514	0.70221
0.53443	0.81637
0.53452	0.98166
0.44809	0.15956
0.20806	0.36516
0.97294	0.80908
0.33974	0.37912
0.46683	0.3327
0.73862	0.78637
0.29782	0.05463
0.93197	0.53777
0.47345	0.39038
0.89023	0.9623
0.49918	0.2627
0.53663	0.84015
0.73954	0.87961
0.18046	0.099005
0.74813	0.6892
0.39474	0.36477
0.88934	0.56876
0.34924	0.083679
0.32684	0.30368
0.76394	0.67865
0.30157	0.088528
0.41344	0.036495
0.96934	0.94494
0.99001	0.77663
0.10173	0.4102
0.31387	0.049819
0.36908	0.12846
0.76563	0.89255
0.45475	0.3075
0.2886	0.19272
0.35763	0.26174
0.24046	0.41767
0.00061298	0.095749
0.68303	0.85309
0.32068	0.25768
0.16073	0.14045
0.08621	0.33943
0.60668	0.67406
0.33013	0.049879
0.28156	0.037436
0.81968	0.85103
0.013949	0.10395
0.18751	0.19816
0.40649	0.46326
0.16629	0.063742
0.58631	0.64337
0.86649	0.82686
0.40263	0.29946
0.33017	0.47654
0.15783	0.48968
0.89937	0.96932
0.64976	0.80768
0.12508	0.25748
0.83152	0.87763
0.4566	0.44721
0.124	0.40037
0.66507	0.66843
0.43502	0.12729
0.67855	0.77884
0.07872	0.47125
0.86649	0.54607
0.3882	0.38248
0.39168	0.082144
0.52329	0.51762
0.64472	0.75655
0.25851	0.40362
0.093235	0.65201
0.3295	0.44361
0.5739	0.82077
0.48235	0.20901
0.094907	0.14196
0.75262	0.81941
0.074207	0.38253
0.18809	0.13871
0.83675	0.61533
0.92454	0.60453
0.15587	0.091761
0.55081	0.79002
0.060337	0.0051645
0.3048	0.47948
0.22201	0.25021
0.24142	0.24906
0.32994	0.72082
0.79299	0.63544
0.099386	0.29095
0.53039	0.50617
0.77941	0.79633
0.27774	0.47047
0.99231	0.79743
0.99501	0.55823
0.17264	0.02837
0.057871	0.42934
0.058039	0.031838
0.25274	0.017019
0.42954	0.3726
0.96042	0.84372
0.83868	0.62867
0.90493	0.61491
0.032119	0.30908
0.70015	0.79513
0.6813	0.76039
0.79236	0.83123
0.95655	0.83616
0.28361	0.48188
0.038212	0.10887
0.10344	0.057658
0.74796	0.91027
0.089951	0.64925
0.27055	0.12086
0.9857	0.41457
0.6055	0.86398
0.94906	0.63743
0.08604	0.3728
0.13498	0.21911
0.23356	0.042019
0.30399	0.45168
0.049306	0.2247
0.99662	0.73334
0.42731	0.2394
0.99708	0.60628
0.83111	0.94311
0.22932	0.18981
0.9671	0.78737
0.39228	0.76119
0.52271	0.94231
0.47776	0.38799
0.65245	0.71318
0.62987	0.66841
0.79689	0.85197
0.15569	0.090005
0.85998	0.77931
0.17342	0.068623
0.56753	0.94385
0.95888	0.81879
0.11091	0.10119
0.1709	0.011401
0.00041482	0.44294
0.78375	0.84293
0.52497	0.71803
0.34879	0.34522
0.075653	0.22616
0.98926	0.72644
0.55389	0.61748
0.6712	0.71731
0.72837	0.75493
0.95009	0.73492
0.94682	0.91606
0.59435	0.65089
0.95101	0.94993
0.72615	0.66641
0.92156	0.79392
0.35006	0.73767
0.89931	0.69414
0.14962	0.39371
0.24219	0.28548
0.50555	0.90997
0.98107	0.92174
0.44098	0.092033
0.38233	0.0016295
0.38971	0.11969
0.0075806	0.12822
0.39688	0.48596
0.003635	0.27254
0.63662	0.55098
0.081072	0.23255
0.50505	0.62669
0.76416	0.64395
0.77256	0.64995
0.48948	0.87987
0.43087	0.2663
0.96933	0.64163
0.90047	0.68626
0.03677	0.49921
0.98789	0.63076
0.2645	0.035204
0.40103	0.015851
0.091805	0.59075
0.654	0.72037
0.92633	0.57948
0.70243	0.66772
0.41727	0.34929
0.81505	0.96826
0.56682	0.53305
0.84188	0.63497
0.18989	0.45263
0.63788	0.56701
0.41123	0.32993
0.37917	0.027441
0.64984	0.97703
0.28406	0.028844
0.82304	0.72331
0.51689	0.79417
0.36811	0.41208
0.38613	0.038717
0.76459	0.602
0.29441	0.91852
0.60523	0.666
0.89032	0.84142
0.69092	0.52258
0.399	0.095884
0.92917	0.66506
0.59785	0.59488
0.19237	0.028872
0.24436	0.20563
0.27835	0.28684
0.76639	0.59513
0.74504	0.98788
0.31111	0.87542
0.6979	0.68878
0.16908	0.23269
0.88742	0.87548
0.028345	0.35168
0.45565	0.18939
0.0078893	0.18977
0.24024	0.079776
0.20354	0.063877
0.58116	0.93723
0.36057	0.048701
0.89166	0.96478
0.85816	0.75531
0.35359	0.45041
0.35116	0.34132
0.93964	0.8941
0.21392	0.20136
0.30257	0.33726
0.53463	0.90921
0.14343	0.4736
0.43658	0.47147
0.47667	0.14171
0.64226	0.72254
0.50451	0.72685
0.59785	0.95833
0.43468	0.24691
0.35662	0.06274
0.46018	0.36593
0.31768	0.30678
0.57072	0.78936
0.61852	0.86524
0.057731	0.22936
0.33903	0.017569
0.02165	0.59096
0.82746	0.5187
0.3421	0.26943
0.7579	0.75047
0.92658	0.70856
0.87714	0.72742
0.28483	0.023028
0.23375	0.13249
0.075738	0.0084709
0.35535	0.19682
0.38198	0.25188
0.98251	0.71915
0.44492	0.899
0.45147	0.020602
0.45215	0.13877
0.83297	0.76249
0.22781	0.1676
0.20814	0.019084
0.85551	0.58521
0.64492	0.5883
0.15303	0.49729
0.31874	0.15486
0.95237	0.29623
0.79979	0.9769
0.33146	0.010863
0.45837	0.0024905
0.50383	0.53061
0.1348	0.073707
0.10478	0.12628
0.95148	0.91433
0.55174	0.51222
0.44921	0.37926
0.97609	0.63599
0.82425	0.68012
0.32148	0.44077
0.72012	0.68447
0.75599	0.98146
0.7514	0.59375
0.67812	0.82339
0.82597	0.63202
0.51799	0.67005
0.74965	0.67515
0.76724	0.6322
0.71664	0.75875
0.016443	0.49236
0.86319	0.84896
0.059211	0.28395
0.71166	0.56973
0.72966	0.6297
0.077293	0.13983
0.68316	0.83106
0.66742	0.57066
0.061518	0.38693
0.38314	0.26232
0.59575	0.51136
0.59366	0.65897
0.93905	0.77652
0.8968	0.086941
0.7727	0.80145
0.00197	0.48134
0.0030198	0.48991
0.8166	0.9715
0.71999	0.96104
0.18563	0.12453
0.90815	0.71142
0.54076	0.80902
0.073397	0.06279
0.49273	0.1967
0.032429	0.090165
0.53588	0.14797
0.86052	0.65878
0.83775	0.87764
0.25001	0.49825
0.070813	0.35725
0.34697	0.013546
0.21522	0.25725
0.58625	0.98932
0.84837	0.85547
0.59944	0.1175
0.87588	0.7062
0.70373	0.96237
0.45891	0.1914
0.79856	0.64845
0.96297	0.58043
0.20575	0.10643
0.27001	0.43877
0.49299	0.82312
0.7914	0.75788
0.20539	0.086492
0.11727	0.26914
0.64468	0.88322
0.94075	0.74662
0.89734	0.72279
0.32272	0.16995
0.3993	0.11551
0.31787	0.030296
0.9351	0.9409
0.39558	0.2132
0.88949	0.52739
0.018046	0.26931
0.53429	0.96971
0.60443	0.76668
0.3563	0.071008
0.98318	0.51709
0.60086	0.62695
0.84281	0.9536
0.12318	0.099304
0.25967	0.49332
0.55394	0.62287
0.93625	0.62681
0.040724	0.40144
0.53756	0.6398
0.12721	0.3094
0.81761	0.64081
0.71705	0.23128
0.28194	0.19818
0.1572	0.15682
0.50787	0.83065
0.91869	0.86765
0.57017	0.99082
0.76258	0.89053
0.83921	0.73979
0.7918	0.65147
0.22782	0.20636
0.88005	0.89348
0.54351	0.64039
0.75648	0.90303
0.59924	0.95067
0.93023	0.89932
0.24464	0.23143
0.63768	0.68999
0.59281	0.80019
0.59955	0.58545
0.62503	0.86203
0.27304	0.42005
0.5565	0.88569
0.77163	0.91367
0.7461	0.59063
0.6992	0.82925
0.9735	0.89639
0.14288	0.20579
0.35126	0.3724
0.94071	0.59314
0.49493	0.063598
0.74833	0.72547
0.62099	0.75427
0.3987	0.28689
0.53466	0.57751
0.31322	0.16317
0.031196	0.43695
0.050577	0.34074
0.10322	0.3966
0.39868	0.48563
0.24725	0.43413
0.98794	0.70577
0.29719	0.16537
0.028503	0.12233
0.37886	0.16542
0.11271	0.34109
0.23079	0.49696
0.56731	0.85317
0.68927	0.98207
0.70255	0.84372
0.63362	0.5737
0.061976	0.36758
0.74761	0.63123
0.75433	0.93971
0.38388	0.20851
0.29648	0.051092
0.39133	0.2615
0.89314	0.26088
0.038887	0.72715
0.55411	0.84986
0.70539	0.63462
0.22327	0.43865
0.10956	0.18623
0.0067982	0.94593
0.15025	0.20931
0.21148	0.35626
0.82261	0.98472
0.24377	0.48297
0.066421	0.48139
0.67075	0.98003
0.73382	0.78943
0.67469	0.98177
0.27655	0.2985
0.70763	0.64398
0.085526	0.46915
0.029112	0.23332
0.081112	0.059604
0.57825	0.59059
0.98308	0.82528
0.56427	0.82872
0.38645	0.018463
0.011403	0.20874
0.94527	0.5168
0.087143	0.28423
0.39904	0.11669
0.038376	0.3779
0.90243	0.58204
0.9118	0.51314
0.4297	0.18813
0.68973	0.58135
0.14609	0.39448
0.92246	0.59647
0.42108	0.86657
0.19507	0.86395
0.95648	0.80468
0.90789	0.70463
0.46802	0.15245
0.29562	0.059272
0.62715	0.99384
0.44694	0.06831
0.57503	0.6251
0.6224	0.91072
0.96161	0.84635
0.18244	0.22508
0.89569	0.64462
0.33931	0.45676
0.64193	0.95928
0.25968	0.13855
0.95043	0.51306
0.35697	0.22305
0.28081	0.45825
0.91514	0.86178
0.79924	0.93947
0.65972	0.97833
0.22763	0.26862
0.63258	0.57439
0.67068	0.63419
0.20361	0.016971
0.85402	0.13932
0.51405	0.87842
0.99399	0.89363
0.4769	0.19594
0.50266	0.89766
0.71332	0.5427
0.17012	0.03835
0.74011	0.63362
0.56817	0.63087
0.1099	0.35604
0.036152	0.3449
0.77153	0.90874
0.76482	0.93312
0.34639	0.12725
0.64381	0.60252
0.34454	0.293
0.64647	0.51876
0.10849	0.29366
0.63182	0.974
0.54874	0.56662
0.032732	0.12205
0.0010077	0.075436
0.31684	0.48796
0.46074	0.39669
0.018233	0.36501
0.0012552	0.32749
0.62762	0.62553
0.49767	0.18503
0.27961	0.246
0.51759	0.64635
0.42226	0.35835
0.4873	0.3032
0.71225	0.73379
0.70271	0.77734
0.98591	0.78313
0.8909	0.58767
0.33042	0.057639
0.91908	0.95117
0.82613	0.87324
0.057928	0.67566
0.95797	0.99755
0.60229	0.56785
0.81765	0.58365
0.90251	0.92818
0.99255	0.796
0.97649	0.65846
0.005415	0.01624
0.31038	0.36301
0.342	0.05647
0.67579	0.67082
0.063597	0.029957
0.3835	0.3687
0.44631	0.0050147
0.28738	0.38351
0.3285	0.20335
0.16424	0.20687
0.25362	0.43294
0.93272	0.89354
0.51514	0.52277
0.2682	0.35591
0.67065	0.97123
0.77564	0.59878
0.87781	0.95481
0.41536	0.031944
0.14617	0.087269
0.21046	0.49129
0.42975	0.34
0.8818	0.88763
0.61541	0.71681
0.35765	0.49642
0.9918	0.55948
0.92867	0.80647
0.51799	0.75264
0.30867	0.15866
0.95914	0.74003
0.23723	0.45211
0.075689	0.27282
0.82565	0.99898
0.56048	0.12263
0.26502	0.090211
0.89467	0.71858
0.96626	0.0082268
0.7013	0.61924
0.72831	0.89913
0.19084	0.81636
0.8319	0.74761
0.34956	0.19651
0.16096	0.44224
0.10103	0.45202
0.5262	0.58369
0.83356	0.77353
0.31125	0.046046
0.85286	0.70102
0.24886	0.13705
0.9053	0.56167
0.22034	0.28974
0.85805	0.80622
0.28432	0.28936
0.5489	0.99956
0.79989	0.53068
0.17802	0.649
0.57333	0.97285
0.50366	0.53382
0.68183	0.8256
0.059274	0.47115
0.13285	0.42052
0.011946	0.23103
0.73145	0.71511
0.725	0.48865
0.67487	0.75611
0.94041	0.62114
0.81869	0.76077
0.10953	0.34883
0.0090716	0.17142
0.3659	0.202
0.37678	0.3397
0.53762	0.9939
0.79642	0.83251
0.32919	0.23936
0.96431	0.80706
0.059138	0.35466
0.36853	0.036435
0.69194	0.76895
0.61997	0.72466
0.45161	0.21867
0.21818	0.39648
0.33976	0.07407
0.85911	0.63841
0.49426	0.4069
0.79211	0.80105
0.63972	0.72769
0.29147	0.086344
0.80671	0.52222
0.037799	0.087238
0.094301	0.038129
0.78713	0.82649
0.096184	0.34565
0.44586	0.33051
0.37215	0.38821
0.53556	0.59889
0.58209	0.61059
0.72376	0.92282
0.65446	0.87922
0.90045	0.50373
0.72226	0.67452
0.80455	0.50984
0.846	0.89627
0.5653	0.82141
0.19431	0.48939
0.6124	0.71214
0.7559	0.71865
0.35385	0.41341
0.39995	0.27013
0.71747	0.60944
0.98865	0.92364
0.29679	0.24643
0.74761	0.53721
0.8457	0.95746
0.95857	0.88925
0.75427	0.63018
0.83814	0.49326
0.88709	0.76124
0.39757	0.29315
0.74849	0.56988
0.70591	0.90643
0.29372	0.32343
0.013127	0.74595
0.17203	0.27113
0.095875	0.031583
0.47461	0.28022
0.53257	0.70655
0.069734	0.49237
0.59866	0.6104
0.14221	0.31782
0.53256	0.67659
0.65789	0.95299
0.57615	0.57708
0.25298	0.54189
0.75559	0.94886
0.82587	0.79254
0.11824	0.33857
0.33488	0.42212
0.92994	0.57963
0.032661	0.37022
0.51127	0.99606
0.057378	0.25114
0.67005	0.77472
0.96369	0.77562
0.64965	0.6742
0.62255	0.76298
0.11848	0.20882
0.66195	0.5536
0.015889	0.3391
0.87695	0.79563
0.387	0.99478
0.18581	0.33266
0.53736	0.76925
0.89348	0.87321
0.59925	0.67846
0.91256	0.38367
0.81222	0.83503
0.53321	0.74101
0.70784	0.12829
0.52581	0.88208
0.27251	0.25668
0.061377	0.29472
0.67735	0.48278
0.42476	0.066782
0.62325	0.5329
0.15923	0.065032
0.50078	0.14889
0.7359	0.50054
0.23463	0.0068108
0.2178	0.49447
0.004402	0.89493
0.087968	0.20245
0.94078	0.54322
0.075793	0.030269
0.053466	0.20191
0.53581	0.96556
0.45794	0.45207
0.65954	0.53859
0.16036	0.59366
0.86663	0.76918
0.94304	0.69674
0.81316	0.7726
0.31919	0.67206
0.85953	0.78588
0.0055977	0.82279
0.9942	0.68632
0.12699	0.18993
0.51717	0.80475
0.95606	0.81854
0.3933	0.3845
0.38836	0.25461
0.87977	0.69542
0.53613	0.52957
0.010328	0.56678
0.71481	0.92067
0.11624	0.024514
0.40213	0.25421
0.048588	0.15513
0.87548	0.86777
0.56388	0.65113
0.12511	0.17548
0.784	0.66366
0.84187	0.50289
0.77831	0.69587
0.077769	0.26239
0.6678	0.94424
0.67506	0.96694
0.99783	0.73279
0.91691	0.53201
0.81436	0.53019
0.33951	0.34817
0.17763	0.42855
0.57188	0.71957
0.14084	0.40842
0.32945	0.41948
0.060531	0.12268
0.66282	0.96732
0.83691	0.61221
0.47487	0.10987
0.28467	0.27286
0.49098	0.10915
0.33472	0.3832
0.21378	0.35001
0.57594	0.76746
0.35174	0.25356
0.80656	0.75582
0.69075	0.95194
0.64783	0.77044
0.15158	0.42835
0.64735	0.60705
0.73729	0.83199
0.47453	0.41853
0.17021	0.26314
0.478	0.05425
0.82853	0.7466
0.41334	0.24742
0.80012	0.81299
0.78088	0.95187
0.19218	0.20872
0.40509	0.69908
0.97027	0.74531
0.80937	0.52713
0.13203	0.17233
0.4056	0.43313
0.85821	0.75725
0.66367	0.74435
0.22	0.2447
0.98152	0.57455
0.96504	0.84211
0.049015	0.92934
0.72779	0.53013
0.14035	0.42155
0.92363	0.55207
0.44077	0.28853
0.43441	0.18456
0.90536	0.53368
0.72772	0.89203
0.035581	0.82501
0.61041	0.8227
0.13894	0.23521
0.74435	0.91251
0.5458	0.57823
0.91159	0.93529
0.21652	0.33546
0.3896	0.27409
0.57763	0.92903
0.19603	0.15184
0.82876	0.98256
0.20455	0.42291
0.77423	0.73068
0.86399	0.93416
0.67049	0.87499
0.65896	0.66802
0.85052	0.74812
0.58652	0.84573
0.31121	0.16537
0.10645	0.085913
0.60761	0.8649
0.53946	0.94166
0.71038	0.86325
0.22264	0.07597
0.14823	0.058233
0.77511	0.5984
0.11753	0.45945
0.74238	0.96426
0.39878	0.17645
0.96738	0.86971
0.015899	0.12205
0.046803	0.20176
0.142	0.42101
0.16701	0.32279
0.63148	0.9555
0.87598	0.52959
0.59417	0.59866
0.46798	0.24078
0.19362	0.42262
0.76736	0.57633
0.58987	0.77931
0.31883	0.18294
0.7578	0.51264
0.95359	0.75295
0.82402	0.6813
0.5178	0.80651
0.97117	0.58033
0.38574	0.14516
0.16811	0.33769
0.065437	0.18322
0.42519	0.29625
0.67874	0.87079
0.93727	0.66509
0.60074	0.58289
0.58365	0.62272
0.93715	0.95949
0.84572	0.63809
0.41675	0.080151
0.97362	0.87374
0.9749	0.80832
0.74767	0.48958
0.94871	0.74604
0.43676	0.38483
0.091782	0.44156
0.79046	0.93737
0.98948	0.60404
0.95005	0.49807
0.8922	0.64353
0.18334	0.012617
0.47535	0.010879
0.81872	0.76129
0.29629	0.45788
0.16037	0.03979
0.44518	0.25458
0.5504	0.91801
0.18928	0.44974
0.44966	0.0059963
0.88262	0.53536
0.18115	0.47076
0.59694	0.7102
0.91783	0.89896
0.97452	0.72631
0.064233	0.19088
0.08722	0.17215
0.53928	0.98075
0.56156	0.51165
0.7815	0.81888
0.44105	0.26159
0.066512	0.19282
0.40866	0.39712
0.0082597	0.65786
0.9505	0.56504
0.40321	0.28619
0.74081	0.6536
0.40184	0.13451
0.12671	0.23816
0.1544	0.29052
0.7184	0.86268
0.81001	0.56797
0.70531	0.98456
0.10647	0.49786
0.75304	0.68341
0.44422	0.23248
0.56489	0.92544
0.62599	0.92064
0.11289	0.29681
0.17344	0.10988
0.36844	0.39547
0.79147	0.6371
0.8808	0.91445
0.30489	0.61497
0.25695	0.99807
0.48152	0.15257
0.42796	0.067873
0.50503	0.11569
0.85288	0.53832
0.70277	0.63696
0.00016767	0.8378
0.74912	0.7798
0.093187	0.21654
0.25668	0.34021
0.61162	0.53909
0.064233	0.26847
0.49135	0.22266
0.72419	0.60318
0.71481	0.50296
0.90875	0.68737
0.78564	0.54707
0.12027	0.69921
0.29573	0.1388
0.74577	0.69557
0.57015	0.64036
0.43427	0.30687
0.43498	0.22403
0.18654	0.32006
0.95921	0.86956
0.050486	0.21234
0.47076	0.078345
0.88898	0.69971
0.12104	0.28258
0.46421	0.20987
0.7192	0.89461
0.20607	0.43729
0.01888	0.25844
0.33075	0.37546
0.078095	0.20227
0.24982	0.45656
0.57745	0.86315
0.75767	0.48811
0.16992	0.1433
0.16765	0.46713
0.70498	0.6878
0.65073	0.56518
0.98234	0.50182
0.075513	0.15403
0.32546	0.34459
0.098048	0.19432
0.90775	0.88496
0.10722	0.2159
0.95898	0.56767
0.37096	0.10878
0.63327	0.42598
0.043001	0.46992
0.32726	0.4297
0.72468	0.92813
0.74971	0.73969
0.77476	0.90751
0.7902	0.76263
0.046594	0.24212
0.35633	0.33957
0.71004	0.66273
0.64045	0.50545
0.44309	0.98126
0.20562	0.32934
0.67666	0.97321
0.33164	0.099056
0.80743	0.93835
0.68117	0.55001
0.7041	0.64611
0.47219	0.33295
0.42439	0.31
0.038069	0.36375
0.38535	0.23266
0.12602	0.32631
0.78117	0.73725
0.57476	0.56873
0.82307	0.96382
0.26496	0.15246
0.30033	0.3638
0.1744	0.19719
0.642	0.90155
0.63929	0.65464
0.46098	0.11261
0.97427	0.76305
0.047677	0.26161
0.31478	0.084663
0.82009	0.57276
0.28068	0.19176
0.89651	0.74027
0.21814	0.11227
0.70911	0.88191
0.86946	0.87344
0.6952	0.60363
0.12227	0.44019
0.90991	0.60248
0.63184	0.94645
0.82707	0.73118
0.066812	0.22636
0.43052	0.07436
0.34971	0.37859
0.33374	0.35705
0.64004	0.83084
0.60421	0.56883
0.6689	0.89699
0.03194	0.28039
0.097744	0.13868
0.58364	0.54729
0.53669	0.77128
0.37263	0.16851
0.99734	0.95988
0.10144	0.20984
0.99011	0.72692
0.072238	0.97955
0.25229	0.17872
0.34779	0.28383
0.15933	0.21744
0.6639	0.98102
0.17135	0.020943
0.06915	0.13816
0.16253	0.94271
0.96064	0.72971
0.3911	0.85821
0.11601	0.17762
0.20239	0.37038
0.25531	0.2892
0.96673	0.62205
0.42169	0.47896
0.8522	0.75094
0.084225	0.098877
0.77288	0.92261
0.32044	0.21553
0.17946	0.087036
0.28758	0.40843
0.79152	0.72665
0.70311	0.65584
0.063059	0.22728
0.22389	0.43325
0.72957	0.5013
0.53901	0.42104
0.21505	0.36163
0.58219	0.65638
0.011313	0.93648
0.69412	0.69661
0.43156	0.075504
0.33422	0.17837
0.84514	0.97804
0.023619	0.083119
0.60728	0.92556
0.92599	0.73374
0.83847	0.86905
0.29741	0.40528
0.70743	0.61291
0.7541	0.54483
0.32978	0.28497
0.69194	0.56147
0.14204	0.37199
0.001546	0.89192
0.59483	0.57418
0.39749	0.42056
0.94571	0.52943
0.70022	0.96091
0.51605	0.54178
0.17473	0.36276
0.52648	0.85094
0.25494	0.16531
0.67355	0.94257
0.29692	0.33928
0.34859	0.1913
0.095135	0.15145
0.071793	0.30546
0.079289	0.82138
0.64046	0.89099
0.41156	0.34625
0.0081256	0.29944
0.22987	0.9535
0.034981	0.011314
0.15847	0.48134
0.12497	0.12895
0.44549	0.1367
0.43322	0.40143
0.80219	0.75532
0.32835	0.4293
0.54964	0.49865
0.25961	0.08116
0.07228	0.098516
0.71077	0.90872
0.63031	0.91711
0.99843	0.68733
0.18612	0.40717
0.56166	0.9126
0.32055	0.2093
0.97927	0.85285

## Sheet: data_chunk (5)
7	44	1363	7535	1320	4659	365
7	46	1311	7603	1247	4688	411
1	1	1359	7118	1297	4869	307
1	2	1362	6816	1291	4767	389
1	3	1361	6576	1292	4915	225
1	4	1277	6329	1213	4815	416
1	5	1215	6014	1142	4651	589
1	6	407	5800	380	4442	621
1	7	340	5584	320	4250	166
1	8	66	5396	62	4061	111
1	9	0	5303	0	3916	82
1	10	0	5245	0	3804	159
1	11	0	5263	0	3767	124
1	12	435	5360	414	3737	426
1	13	691	5533	606	3773	800
1	14	1136	5700	459	3836	800
1	15	1074	5937	575	3800	800
2	2	1253	6680	1183	4705	394
2	4	1144	6320	1087	4861	383
2	5	869	6056	817	4716	623
2	6	603	5916	560	4566	696
2	7	353	5739	330	4386	286
2	8	327	5597	308	4249	201
2	9	365	5579	344	4166	181
2	10	421	5651	397	4135	275
2	11	470	5936	437	4198	636
2	12	1145	6312	630	4356	800
2	25	1490	8220	1632	5488	-386
2	26	1469	8087	1510	5385	-12
2	27	1496	8001	1550	5600	-381
2	28	1450	7988	1482	5606	-357
2	29	1450	7927	1544	5590	-382
2	30	1484	7830	1510	5563	-361
2	31	1428	7734	1438	5495	-236
2	32	1435	7784	1434	5519	-324
2	33	1419	8070	1429	5538	-345
2	34	1408	8526	1576	5624	-293
2	38	2588	9678	2598	5800	-172
2	43	1455	8615	1450	5173	-44
2	44	1355	8177	1316	5065	260
2	45	1394	8356	1330	4964	341
2	46	1355	8369	1276	4931	539
2	47	1540	8291	1442	5225	197
2	48	1381	8190	1302	5212	326
3	1	1371	8039	1283	5104	461
3	2	1362	7932	1263	5030	585
3	3	1373	7762	1277	5237	441
3	4	1346	7442	1244	5137	690
3	5	1221	7073	809	4997	800
3	6	1069	6742	421	4777	800
3	7	328	6408	268	4574	800
3	8	221	6166	200	4412	654
3	9	441	6024	401	4300	518
3	10	0	5962	0	4217	455
3	11	356	6134	326	4261	619
3	12	1066	6510	575	4450	800
3	13	1408	7308	944	4801	788
3	14	1420	8118	1307	5165	562
3	22	2154	8792	2158	5844	-25
3	30	1493	7846	1499	5852	-439
3	31	1520	7819	1516	5809	-353
3	32	1542	7933	1539	5759	-276
3	33	1568	8147	1571	5746	-300
3	43	1389	8573	1337	5339	262
3	44	1349	8226	1287	5238	450
3	45	1400	8405	1314	5142	515
3	46	1302	8321	1210	5085	697
3	47	1410	8231	1304	5391	329
3	48	1381	8146	1289	5356	472
4	1	1376	8059	1279	5300	526
4	2	1363	7901	1259	5188	637
4	3	1376	7737	1274	5398	380
4	4	1347	7429	1248	5297	526
4	5	1252	7052	1132	5124	800
4	6	472	6742	370	4936	800
4	7	439	6420	397	4705	581
4	8	425	6165	386	4553	376
4	9	360	6032	330	4425	364
4	10	269	6000	247	4362	381
4	11	443	6212	404	4395	700
4	12	854	6594	506	4555	800
4	13	1379	7336	999	4924	800
4	15	1496	8432	1425	5503	105
4	30	2217	8381	2286	5976	-373
4	44	1328	8394	1266	5257	462
4	45	1420	8572	1337	5192	506
4	46	1316	8505	1226	5115	606
4	47	1398	8379	1301	5432	340
4	48	1385	8239	1294	5388	438
5	1	1375	8139	1278	5303	524
5	2	1364	7973	1262	5202	576
5	3	1417	7827	1313	5395	414
5	4	1264	7467	1170	5307	598
5	5	972	7072	865	5117	800
5	6	660	6743	527	4916	800
5	7	369	6394	336	4684	415
5	8	353	6148	324	4501	180
5	9	201	6028	186	4388	134
5	10	0	5949	0	4309	157
5	11	423	6126	391	4337	285
5	12	752	6459	685	4492	746
5	13	1346	7200	941	4856	800
5	14	1408	7924	1288	5218	487
5	15	1416	8245	1343	5429	159
5	18	1840	9293	1869	5969	-266
5	21	1769	9338	1796	5866	-241
5	22	1532	9112	1665	5875	-267
5	23	1556	8955	1689	5862	-234
5	24	1752	8846	1936	5820	-307
5	25	1500	8697	1769	5776	-327
5	26	1440	8568	1463	5757	-346
5	27	1669	8508	1889	5857	-359
5	28	1592	8465	1854	5873	-362
5	29	1404	8319	1587	5839	-382
5	30	1440	8345	1448	5758	-314
5	31	1408	8366	1412	5664	-141
5	33	1626	8854	1637	5622	-170
5	35	1649	9600	1630	6038	-260
5	36	1489	9980	1456	6238	-382
5	37	1452	9977	1417	6170	-264
5	39	1490	9611	1468	5859	-134
5	40	1452	9383	1429	5721	-10
5	41	1460	9232	1423	5626	34
5	42	1403	8989	1355	5527	274
5	43	1385	8630	1321	5379	401
5	44	1363	8247	1289	5232	407
5	46	1352	8510	1258	5099	531
6	2	1388	7963	1291	5122	439
6	3	1413	7750	1326	5293	262
6	4	1413	7425	1309	5184	324
6	5	975	6982	998	4996	554
6	6	718	6666	565	4825	526
6	7	299	6343	196	4626	326
6	8	275	6106	253	4423	132
6	9	0	5978	0	4339	78
6	10	0	5954	0	4252	4
6	11	398	6101	370	4264	172
6	12	840	6449	770	4413	707
6	13	1398	7181	1265	4743	654
6	14	1402	7836	1300	5072	331
6	15	1408	8066	1344	5274	2
6	29	1414	8132	1417	5493	-207
6	30	1396	7989	1390	5410	-119
6	31	1393	7886	1382	5364	-101
6	32	1393	7967	1382	5327	-58
6	33	1389	8069	1381	5321	-92
6	43	1217	8092	1189	5051	357
6	44	1318	7792	1250	4953	489
6	46	1302	8270	1212	4937	592
7	2	1361	7772	1260	5002	608
7	4	1275	7180	1182	5061	634
7	5	977	6741	860	4881	800
7	6	627	6447	436	4672	800
7	7	282	6109	257	4451	510
7	8	298	5854	274	4282	261
7	9	134	5680	124	4122	194
7	10	0	5586	0	4040	154
7	11	199	5633	186	4004	229
7	12	502	5714	464	4058	627
7	13	949	5950	616	4188	800
7	14	1176	6258	616	4298	800
7	15	1266	6628	761	4352	800
7	16	1393	7334	1296	4486	775
7	27	1383	7318	1344	4934	242
7	33	1389	7331	1341	4782	379
7	42	1443	8182	1420	4829	319
7	46	1166	7699	1081	4666	589
1	4	1074	6336	996	4821	662
1	5	939	6034	860	4677	723
1	6	396	5802	364	4445	631
1	7	66	5577	62	4263	100
1	8	0	5416	0	4065	106
1	9	0	5324	0	3954	166
1	10	0	5279	0	3857	239
1	11	0	5283	0	3815	245
1	12	394	5352	371	3781	260
1	13	630	5547	586	3813	692
1	14	1109	5744	467	3839	800
1	15	1196	5940	415	3779	800
1	43	1179	7974	1135	4712	621
1	44	1136	7613	1018	4642	800
1	46	1126	7585	667	4640	800
2	1	1135	6930	1042	4819	749
2	2	1080	6673	955	4715	800
2	3	1109	6472	1017	4905	626
2	4	972	6246	893	4823	687
2	5	632	6009	578	4664	733
2	6	382	5823	350	4475	678
2	7	0	5678	0	4307	380
2	8	0	5509	0	4165	277
2	9	0	5502	0	4080	245
2	10	0	5530	0	4036	393
2	11	139	5772	129	4068	415
2	13	1076	6770	688	4565	778
2	18	1412	8612	1385	5692	-4
2	42	1431	8822	1395	5323	441
3	8	1216	6115	922	4586	865
3	9	1140	6026	814	4507	865
3	10	1106	5951	788	4455	865
3	11	1163	6120	864	4491	865
3	12	1277	6453	1101	4605	819
3	13	1360	7119	1294	4860	604
3	14	1393	7690	1346	5132	379
3	15	1368	7797	1327	5250	150
3	22	1396	9114	1374	5863	-112
3	26	1406	8718	1362	5713	-103
3	30	1404	8365	1352	5714	-141
3	33	1399	8576	1347	5606	-48
3	34	1418	8990	1359	5671	11
3	43	1393	8649	1329	5343	395
3	44	1369	8308	1293	5238	515
4	2	1380	8027	1338	5216	405
4	3	1395	7785	1343	5403	245
4	4	1372	7473	1313	5305	332
4	5	1261	7009	1197	5123	498
4	6	1371	6697	1292	4978	662
0.30744	0.61355
0.42744	0.12884
0.0085083	0.35313
0.73701	0.96219
0.617	0.95774
0.58789	0.89722
0.87157	0.64814
0.4204	0.29821
0.14823	0.34127
0.26713	0.14886
0.40352	0.40153
0.76187	0.69635
0.18009	0.2106
0.90826	0.55316
0.78694	0.54413
0.66971	0.91944
0.7226	0.65438
0.17837	0.33935
0.8898	0.56867
0.45571	0.020571
0.90167	0.50796
0.80192	0.844
0.95168	0.89671
0.38441	0.14004
0.60675	0.94202
0.9683	0.74154
0.45651	0.22195
0.010728	0.35428
0.13913	0.3602
0.73316	0.80462
0.92125	0.60141
0.21283	0.9637
0.54324	0.97284
0.38832	0.35361
0.48791	0.052131
0.28499	0.40271
0.73662	0.69937
0.5548	0.77734
0.69999	0.74071
0.53476	0.76692
0.97739	0.47045
0.54855	0.50189
0.56008	0.95883
0.70213	0.95614
0.8841	0.86716
0.66147	0.75842
0.72683	0.73401
0.83176	0.97914
0.40877	0.16173
0.48077	0.4174
0.55918	0.84913
0.47024	0.11548
0.83074	0.69253
0.02851	0.25991
0.92884	0.82815
0.94495	0.72926
0.79312	0.38909
0.40733	0.070597
0.60788	0.51783
0.32664	0.1286
0.50453	0.078526
0.11428	0.021818
0.017366	0.11281
0.17875	0.42111
0.90255	0.70861
0.08344	0.47894
0.36086	0.3182
0.45852	0.38977
0.9585	0.58102
0.5411	0.69434
0.13311	0.33784
0.86433	0.74126
0.28471	0.0066564
0.61341	0.39686
0.14988	0.34293
0.85399	0.96362
0.18025	0.046877
0.87207	0.94813
0.9577	0.57782
0.32269	0.30698
0.93376	0.63507
0.30603	0.85221
0.22178	0.04161
0.78559	0.96824
0.72663	0.89065
0.25634	0.14032
0.27458	0.20179
0.79163	0.59976
0.37477	0.36577
0.51911	0.64932
0.24997	0.41874
0.37161	0.62274
0.32725	0.18723
0.61889	0.85422
0.69957	0.59695
0.44591	0.33979
0.47629	0.3926
0.48762	0.275
0.84959	0.78441
0.35637	0.21983
0.071367	0.45254
0.37578	0.49552
0.50105	0.94708
0.8113	0.9482
0.91902	0.67987
0.19192	0.19486
0.9213	0.84574
0.098164	0.081652
0.39409	0.5003
0.23426	0.25142
0.18663	0.87173
0.0058437	0.43885
0.84148	0.54922
0.32203	0.086062
0.53012	0.81149
0.43213	0.2182
0.052213	0.83709
0.99541	0.87893
0.16427	0.30569
0.94351	0.65039
0.16923	0.40055
0.31722	0.49953
0.4774	0.12989
0.30669	0.48882
0.41871	0.17485
0.22758	0.38189
0.68104	0.77738
0.99877	0.93538
0.67987	0.5635
0.5999	0.87316
0.49156	0.24545
0.51356	0.68468
0.54855	0.88291
0.98246	0.86351
0.42134	0.23642
0.49088	0.25142
0.92489	0.88288
0.27156	0.1192
0.28657	0.14292
0.97655	0.79866
0.78794	0.80958
0.44436	0.015441
0.88441	0.34599
0.11234	0.27916
0.3189	0.054843
0.99052	0.55455
0.46478	0.024571
0.39031	0.45715
0.91969	0.73033
0.77449	0.68714
0.8358	0.5673
0.84347	0.74543
0.70498	0.5028
0.55528	0.52687
0.03159	0.28942
0.63894	0.64617
0.21076	0.497
0.50308	0.60731
0.49386	0.46161
0.1805	0.47907
0.76514	0.70221
0.53443	0.81637
0.53452	0.98166
0.44809	0.15956
0.20806	0.36516
0.97294	0.80908
0.33974	0.37912
0.46683	0.3327
0.73862	0.78637
0.29782	0.05463
0.93197	0.53777
0.47345	0.39038
0.89023	0.9623
0.49918	0.2627
0.53663	0.84015
0.73954	0.87961
0.18046	0.099005
0.74813	0.6892
0.39474	0.36477
0.88934	0.56876
0.34924	0.083679
0.32684	0.30368
0.76394	0.67865
0.30157	0.088528
0.41344	0.036495
0.96934	0.94494
0.99001	0.77663
0.10173	0.4102
0.31387	0.049819
0.36908	0.12846
0.76563	0.89255
0.45475	0.3075
0.2886	0.19272
0.35763	0.26174
0.24046	0.41767
0.00061298	0.095749
0.68303	0.85309
0.32068	0.25768
0.16073	0.14045
0.08621	0.33943
0.60668	0.67406
0.33013	0.049879
0.28156	0.037436
0.81968	0.85103
0.013949	0.10395
0.18751	0.19816
0.40649	0.46326
0.16629	0.063742
0.58631	0.64337
0.86649	0.82686
0.40263	0.29946
0.33017	0.47654
0.15783	0.48968
0.89937	0.96932
0.64976	0.80768
0.12508	0.25748
0.83152	0.87763
0.4566	0.44721
0.124	0.40037
0.66507	0.66843
0.43502	0.12729
0.67855	0.77884
0.07872	0.47125
0.86649	0.54607
0.3882	0.38248
0.39168	0.082144
0.52329	0.51762
0.64472	0.75655
0.25851	0.40362
0.093235	0.65201
0.3295	0.44361
0.5739	0.82077
0.48235	0.20901
0.094907	0.14196
0.75262	0.81941
0.074207	0.38253
0.18809	0.13871
0.83675	0.61533
0.92454	0.60453
0.15587	0.091761
0.55081	0.79002
0.060337	0.0051645
0.3048	0.47948
0.22201	0.25021
0.24142	0.24906
0.32994	0.72082
0.79299	0.63544
0.099386	0.29095
0.53039	0.50617
0.77941	0.79633
0.27774	0.47047
0.99231	0.79743
0.99501	0.55823
0.17264	0.02837
0.057871	0.42934
0.058039	0.031838
0.25274	0.017019
0.42954	0.3726
0.96042	0.84372
0.83868	0.62867
0.90493	0.61491
0.032119	0.30908
0.70015	0.79513
0.6813	0.76039
0.79236	0.83123
0.95655	0.83616
0.28361	0.48188
0.038212	0.10887
0.10344	0.057658
0.74796	0.91027
0.089951	0.64925
0.27055	0.12086
0.9857	0.41457
0.6055	0.86398
0.94906	0.63743
0.08604	0.3728
0.13498	0.21911
0.23356	0.042019
0.30399	0.45168
0.049306	0.2247
0.99662	0.73334
0.42731	0.2394
0.99708	0.60628
0.83111	0.94311
0.22932	0.18981
0.9671	0.78737
0.39228	0.76119
0.52271	0.94231
0.47776	0.38799
0.65245	0.71318
0.62987	0.66841
0.79689	0.85197
0.15569	0.090005
0.85998	0.77931
0.17342	0.068623
0.56753	0.94385
0.95888	0.81879
0.11091	0.10119
0.1709	0.011401
0.00041482	0.44294
0.78375	0.84293
0.52497	0.71803
0.34879	0.34522
0.075653	0.22616
0.98926	0.72644
0.55389	0.61748
0.6712	0.71731
0.72837	0.75493
0.95009	0.73492
0.94682	0.91606
0.59435	0.65089
0.95101	0.94993
0.72615	0.66641
0.92156	0.79392
0.35006	0.73767
0.89931	0.69414
0.14962	0.39371
0.24219	0.28548
0.50555	0.90997
0.98107	0.92174
0.44098	0.092033
0.38233	0.0016295
0.38971	0.11969
0.0075806	0.12822
0.39688	0.48596
0.003635	0.27254
0.63662	0.55098
0.081072	0.23255
0.50505	0.62669
0.76416	0.64395
0.77256	0.64995
0.48948	0.87987
0.43087	0.2663
0.96933	0.64163
0.90047	0.68626
0.03677	0.49921
0.98789	0.63076
0.2645	0.035204
0.40103	0.015851
0.091805	0.59075
0.654	0.72037
0.92633	0.57948
0.70243	0.66772
0.41727	0.34929
0.81505	0.96826
0.56682	0.53305
0.84188	0.63497
0.18989	0.45263
0.63788	0.56701
0.41123	0.32993
0.37917	0.027441
0.64984	0.97703
0.28406	0.028844
0.82304	0.72331
0.51689	0.79417
0.36811	0.41208
0.38613	0.038717
0.76459	0.602
0.29441	0.91852
0.60523	0.666
0.89032	0.84142
0.69092	0.52258
0.399	0.095884
0.92917	0.66506
0.59785	0.59488
0.19237	0.028872
0.24436	0.20563
0.27835	0.28684
0.76639	0.59513
0.74504	0.98788
0.31111	0.87542
0.6979	0.68878
0.16908	0.23269
0.88742	0.87548
0.028345	0.35168
0.45565	0.18939
0.0078893	0.18977
0.24024	0.079776
0.20354	0.063877
0.58116	0.93723
0.36057	0.048701
0.89166	0.96478
0.85816	0.75531
0.35359	0.45041
0.35116	0.34132
0.93964	0.8941
0.21392	0.20136
0.30257	0.33726
0.53463	0.90921
0.14343	0.4736
0.43658	0.47147
0.47667	0.14171
0.64226	0.72254
0.50451	0.72685
0.59785	0.95833
0.43468	0.24691
0.35662	0.06274
0.46018	0.36593
0.31768	0.30678
0.57072	0.78936
0.61852	0.86524
0.057731	0.22936
0.33903	0.017569
0.02165	0.59096
0.82746	0.5187
0.3421	0.26943
0.7579	0.75047
0.92658	0.70856
0.87714	0.72742
0.28483	0.023028
0.23375	0.13249
0.075738	0.0084709
0.35535	0.19682
0.38198	0.25188
0.98251	0.71915
0.44492	0.899
0.45147	0.020602
0.45215	0.13877
0.83297	0.76249
0.22781	0.1676
0.20814	0.019084
0.85551	0.58521
0.64492	0.5883
0.15303	0.49729
0.31874	0.15486
0.95237	0.29623
0.79979	0.9769
0.33146	0.010863
0.45837	0.0024905
0.50383	0.53061
0.1348	0.073707
0.10478	0.12628
0.95148	0.91433
0.55174	0.51222
0.44921	0.37926
0.97609	0.63599
0.82425	0.68012
0.32148	0.44077
0.72012	0.68447
0.75599	0.98146
0.7514	0.59375
0.67812	0.82339
0.82597	0.63202
0.51799	0.67005
0.74965	0.67515
0.76724	0.6322
0.71664	0.75875
0.016443	0.49236
0.86319	0.84896
0.059211	0.28395
0.71166	0.56973
0.72966	0.6297
0.077293	0.13983
0.68316	0.83106
0.66742	0.57066
0.061518	0.38693
0.38314	0.26232
0.59575	0.51136
0.59366	0.65897
0.93905	0.77652
0.8968	0.086941
0.7727	0.80145
0.00197	0.48134
0.0030198	0.48991
0.8166	0.9715
0.71999	0.96104
0.18563	0.12453
0.90815	0.71142
0.54076	0.80902
0.073397	0.06279
0.49273	0.1967
0.032429	0.090165
0.53588	0.14797
0.86052	0.65878
0.83775	0.87764
0.25001	0.49825
0.070813	0.35725
0.34697	0.013546
0.21522	0.25725
0.58625	0.98932
0.84837	0.85547
0.59944	0.1175
0.87588	0.7062
0.70373	0.96237
0.45891	0.1914
0.79856	0.64845
0.96297	0.58043
0.20575	0.10643
0.27001	0.43877
0.49299	0.82312
0.7914	0.75788
0.20539	0.086492
0.11727	0.26914
0.64468	0.88322
0.94075	0.74662
0.89734	0.72279
0.32272	0.16995
0.3993	0.11551
0.31787	0.030296
0.9351	0.9409
0.39558	0.2132
0.88949	0.52739
0.018046	0.26931
0.53429	0.96971
0.60443	0.76668
0.3563	0.071008
0.98318	0.51709
0.60086	0.62695
0.84281	0.9536
0.12318	0.099304
0.25967	0.49332
0.55394	0.62287
0.93625	0.62681
0.040724	0.40144
0.53756	0.6398
0.12721	0.3094
0.81761	0.64081
0.71705	0.23128
0.28194	0.19818
0.1572	0.15682
0.50787	0.83065
0.91869	0.86765
0.57017	0.99082
0.76258	0.89053
0.83921	0.73979
0.7918	0.65147
0.22782	0.20636
0.88005	0.89348
0.54351	0.64039
0.75648	0.90303
0.59924	0.95067
0.93023	0.89932
0.24464	0.23143
0.63768	0.68999
0.59281	0.80019
0.59955	0.58545
0.62503	0.86203
0.27304	0.42005
0.5565	0.88569
0.77163	0.91367
0.7461	0.59063
0.6992	0.82925
0.9735	0.89639
0.14288	0.20579
0.35126	0.3724
0.94071	0.59314
0.49493	0.063598
0.74833	0.72547
0.62099	0.75427
0.3987	0.28689
0.53466	0.57751
0.31322	0.16317
0.031196	0.43695
0.050577	0.34074
0.10322	0.3966
0.39868	0.48563
0.24725	0.43413
0.98794	0.70577
0.29719	0.16537
0.028503	0.12233
0.37886	0.16542
0.11271	0.34109
0.23079	0.49696
0.56731	0.85317
0.68927	0.98207
0.70255	0.84372
0.63362	0.5737
0.061976	0.36758
0.74761	0.63123
0.75433	0.93971
0.38388	0.20851
0.29648	0.051092
0.39133	0.2615
0.89314	0.26088
0.038887	0.72715
0.55411	0.84986
0.70539	0.63462
0.22327	0.43865
0.10956	0.18623
0.0067982	0.94593
0.15025	0.20931
0.21148	0.35626
0.82261	0.98472
0.24377	0.48297
0.066421	0.48139
0.67075	0.98003
0.73382	0.78943
0.67469	0.98177
0.27655	0.2985
0.70763	0.64398
0.085526	0.46915
0.029112	0.23332
0.081112	0.059604
0.57825	0.59059
0.98308	0.82528
0.56427	0.82872
0.38645	0.018463
0.011403	0.20874
0.94527	0.5168
0.087143	0.28423
0.39904	0.11669
0.038376	0.3779
0.90243	0.58204
0.9118	0.51314
0.4297	0.18813
0.68973	0.58135
0.14609	0.39448
0.92246	0.59647
0.42108	0.86657
0.19507	0.86395
0.95648	0.80468
0.90789	0.70463
0.46802	0.15245
0.29562	0.059272
0.62715	0.99384
0.44694	0.06831
0.57503	0.6251
0.6224	0.91072
0.96161	0.84635
0.18244	0.22508
0.89569	0.64462
0.33931	0.45676
0.64193	0.95928
0.25968	0.13855
0.95043	0.51306
0.35697	0.22305
0.28081	0.45825
0.91514	0.86178
0.79924	0.93947
0.65972	0.97833
0.22763	0.26862
0.63258	0.57439
0.67068	0.63419
0.20361	0.016971
0.85402	0.13932
0.51405	0.87842
0.99399	0.89363
0.4769	0.19594
0.50266	0.89766
0.71332	0.5427
0.17012	0.03835
0.74011	0.63362
0.56817	0.63087
0.1099	0.35604
0.036152	0.3449
0.77153	0.90874
0.76482	0.93312
0.34639	0.12725
0.64381	0.60252
0.34454	0.293
0.64647	0.51876
0.10849	0.29366
0.63182	0.974
0.54874	0.56662
0.032732	0.12205
0.0010077	0.075436
0.31684	0.48796
0.46074	0.39669
0.018233	0.36501
0.0012552	0.32749
0.62762	0.62553
0.49767	0.18503
0.27961	0.246
0.51759	0.64635
0.42226	0.35835
0.4873	0.3032
0.71225	0.73379
0.70271	0.77734
0.98591	0.78313
0.8909	0.58767
0.33042	0.057639
0.91908	0.95117
0.82613	0.87324
0.057928	0.67566
0.95797	0.99755
0.60229	0.56785
0.81765	0.58365
0.90251	0.92818
0.99255	0.796
0.97649	0.65846
0.005415	0.01624
0.31038	0.36301
0.342	0.05647
0.67579	0.67082
0.063597	0.029957
0.3835	0.3687
0.44631	0.0050147
0.28738	0.38351
0.3285	0.20335
0.16424	0.20687
0.25362	0.43294
0.93272	0.89354
0.51514	0.52277
0.2682	0.35591
0.67065	0.97123
0.77564	0.59878
0.87781	0.95481
0.41536	0.031944
0.14617	0.087269
0.21046	0.49129
0.42975	0.34
0.8818	0.88763
0.61541	0.71681
0.35765	0.49642
0.9918	0.55948
0.92867	0.80647
0.51799	0.75264
0.30867	0.15866
0.95914	0.74003
0.23723	0.45211
0.075689	0.27282
0.82565	0.99898
0.56048	0.12263
0.26502	0.090211
0.89467	0.71858
0.96626	0.0082268
0.7013	0.61924
0.72831	0.89913
0.19084	0.81636
0.8319	0.74761
0.34956	0.19651
0.16096	0.44224
0.10103	0.45202
0.5262	0.58369
0.83356	0.77353
0.31125	0.046046
0.85286	0.70102
0.24886	0.13705
0.9053	0.56167
0.22034	0.28974
0.85805	0.80622
0.28432	0.28936
0.5489	0.99956
0.79989	0.53068
0.17802	0.649
0.57333	0.97285
0.50366	0.53382
0.68183	0.8256
0.059274	0.47115
0.13285	0.42052
0.011946	0.23103
0.73145	0.71511
0.725	0.48865
0.67487	0.75611
0.94041	0.62114
0.81869	0.76077
0.10953	0.34883
0.0090716	0.17142
0.3659	0.202
0.37678	0.3397
0.53762	0.9939
0.79642	0.83251
0.32919	0.23936
0.96431	0.80706
0.059138	0.35466
0.36853	0.036435
0.69194	0.76895
0.61997	0.72466
0.45161	0.21867
0.21818	0.39648
0.33976	0.07407
0.85911	0.63841
0.49426	0.4069
0.79211	0.80105
0.63972	0.72769
0.29147	0.086344
0.80671	0.52222
0.037799	0.087238
0.094301	0.038129
0.78713	0.82649
0.096184	0.34565
0.44586	0.33051
0.37215	0.38821
0.53556	0.59889
0.58209	0.61059
0.72376	0.92282
0.65446	0.87922
0.90045	0.50373
0.72226	0.67452
0.80455	0.50984
0.846	0.89627
0.5653	0.82141
0.19431	0.48939
0.6124	0.71214
0.7559	0.71865
0.35385	0.41341
0.39995	0.27013
0.71747	0.60944
0.98865	0.92364
0.29679	0.24643
0.74761	0.53721
0.8457	0.95746
0.95857	0.88925
0.75427	0.63018
0.83814	0.49326
0.88709	0.76124
0.39757	0.29315
0.74849	0.56988
0.70591	0.90643
0.29372	0.32343
0.013127	0.74595
0.17203	0.27113
0.095875	0.031583
0.47461	0.28022
0.53257	0.70655
0.069734	0.49237
0.59866	0.6104
0.14221	0.31782
0.53256	0.67659
0.65789	0.95299
0.57615	0.57708
0.25298	0.54189
0.75559	0.94886
0.82587	0.79254
0.11824	0.33857
0.33488	0.42212
0.92994	0.57963
0.032661	0.37022
0.51127	0.99606
0.057378	0.25114
0.67005	0.77472
0.96369	0.77562
0.64965	0.6742
0.62255	0.76298
0.11848	0.20882
0.66195	0.5536
0.015889	0.3391
0.87695	0.79563
0.387	0.99478
0.18581	0.33266
0.53736	0.76925
0.89348	0.87321
0.59925	0.67846
0.91256	0.38367
0.81222	0.83503
0.53321	0.74101
0.70784	0.12829
0.52581	0.88208
0.27251	0.25668
0.061377	0.29472
0.67735	0.48278
0.42476	0.066782
0.62325	0.5329
0.15923	0.065032
0.50078	0.14889
0.7359	0.50054
0.23463	0.0068108
0.2178	0.49447
0.004402	0.89493
0.087968	0.20245
0.94078	0.54322
0.075793	0.030269
0.053466	0.20191
0.53581	0.96556
0.45794	0.45207
0.65954	0.53859
0.16036	0.59366
0.86663	0.76918
0.94304	0.69674
0.81316	0.7726
0.31919	0.67206
0.85953	0.78588
0.0055977	0.82279
0.9942	0.68632
0.12699	0.18993
0.51717	0.80475
0.95606	0.81854
0.3933	0.3845
0.38836	0.25461
0.87977	0.69542
0.53613	0.52957
0.010328	0.56678
0.71481	0.92067
0.11624	0.024514
0.40213	0.25421
0.048588	0.15513
0.87548	0.86777
0.56388	0.65113
0.12511	0.17548
0.784	0.66366
0.84187	0.50289
0.77831	0.69587
0.077769	0.26239
0.6678	0.94424
0.67506	0.96694
0.99783	0.73279
0.91691	0.53201
0.81436	0.53019
0.33951	0.34817
0.17763	0.42855
0.57188	0.71957
0.14084	0.40842
0.32945	0.41948
0.060531	0.12268
0.66282	0.96732
0.83691	0.61221
0.47487	0.10987
0.28467	0.27286
0.49098	0.10915
0.33472	0.3832
0.21378	0.35001
0.57594	0.76746
0.35174	0.25356
0.80656	0.75582
0.69075	0.95194
0.64783	0.77044
0.15158	0.42835
0.64735	0.60705
0.73729	0.83199
0.47453	0.41853
0.17021	0.26314
0.478	0.05425
0.82853	0.7466
0.41334	0.24742
0.80012	0.81299
0.78088	0.95187
0.19218	0.20872
0.40509	0.69908
0.97027	0.74531
0.80937	0.52713
0.13203	0.17233
0.4056	0.43313
0.85821	0.75725
0.66367	0.74435
0.22	0.2447
0.98152	0.57455
0.96504	0.84211
0.049015	0.92934
0.72779	0.53013
0.14035	0.42155
0.92363	0.55207
0.44077	0.28853
0.43441	0.18456
0.90536	0.53368
0.72772	0.89203
0.035581	0.82501
0.61041	0.8227
0.13894	0.23521
0.74435	0.91251
0.5458	0.57823
0.91159	0.93529
0.21652	0.33546
0.3896	0.27409
0.57763	0.92903
0.19603	0.15184
0.82876	0.98256
0.20455	0.42291
0.77423	0.73068
0.86399	0.93416
0.67049	0.87499
0.65896	0.66802
0.85052	0.74812
0.58652	0.84573
0.31121	0.16537
0.10645	0.085913
0.60761	0.8649
0.53946	0.94166
0.71038	0.86325
0.22264	0.07597
0.14823	0.058233
0.77511	0.5984
0.11753	0.45945
0.74238	0.96426
0.39878	0.17645
0.96738	0.86971
0.015899	0.12205
0.046803	0.20176
0.142	0.42101
0.16701	0.32279
0.63148	0.9555
0.87598	0.52959
0.59417	0.59866
0.46798	0.24078
0.19362	0.42262
0.76736	0.57633
0.58987	0.77931
0.31883	0.18294
0.7578	0.51264
0.95359	0.75295
0.82402	0.6813
0.5178	0.80651
0.97117	0.58033
0.38574	0.14516
0.16811	0.33769
0.065437	0.18322
0.42519	0.29625
0.67874	0.87079
0.93727	0.66509
0.60074	0.58289
0.58365	0.62272
0.93715	0.95949
0.84572	0.63809
0.41675	0.080151
0.97362	0.87374
0.9749	0.80832
0.74767	0.48958
0.94871	0.74604
0.43676	0.38483
0.091782	0.44156
0.79046	0.93737
0.98948	0.60404
0.95005	0.49807
0.8922	0.64353
0.18334	0.012617
0.47535	0.010879
0.81872	0.76129
0.29629	0.45788
0.16037	0.03979
0.44518	0.25458
0.5504	0.91801
0.18928	0.44974
0.44966	0.0059963
0.88262	0.53536
0.18115	0.47076
0.59694	0.7102
0.91783	0.89896
0.97452	0.72631
0.064233	0.19088
0.08722	0.17215
0.53928	0.98075
0.56156	0.51165
0.7815	0.81888
0.44105	0.26159
0.066512	0.19282
0.40866	0.39712
0.0082597	0.65786
0.9505	0.56504
0.40321	0.28619
0.74081	0.6536
0.40184	0.13451
0.12671	0.23816
0.1544	0.29052
0.7184	0.86268
0.81001	0.56797
0.70531	0.98456
0.10647	0.49786
0.75304	0.68341
0.44422	0.23248
0.56489	0.92544
0.62599	0.92064
0.11289	0.29681
0.17344	0.10988
0.36844	0.39547
0.79147	0.6371
0.8808	0.91445
0.30489	0.61497
0.25695	0.99807
0.48152	0.15257
0.42796	0.067873
0.50503	0.11569
0.85288	0.53832
0.70277	0.63696
0.00016767	0.8378
0.74912	0.7798
0.093187	0.21654
0.25668	0.34021
0.61162	0.53909
0.064233	0.26847
0.49135	0.22266
0.72419	0.60318
0.71481	0.50296
0.90875	0.68737
0.78564	0.54707
0.12027	0.69921
0.29573	0.1388
0.74577	0.69557
0.57015	0.64036
0.43427	0.30687
0.43498	0.22403
0.18654	0.32006
0.95921	0.86956
0.050486	0.21234
0.47076	0.078345
0.88898	0.69971
0.12104	0.28258
0.46421	0.20987
0.7192	0.89461
0.20607	0.43729
0.01888	0.25844
0.33075	0.37546
0.078095	0.20227
0.24982	0.45656
0.57745	0.86315
0.75767	0.48811
0.16992	0.1433
0.16765	0.46713
0.70498	0.6878
0.65073	0.56518
0.98234	0.50182
0.075513	0.15403
0.32546	0.34459
0.098048	0.19432
0.90775	0.88496
0.10722	0.2159
0.95898	0.56767
0.37096	0.10878
0.63327	0.42598
0.043001	0.46992
0.32726	0.4297
0.72468	0.92813
0.74971	0.73969
0.77476	0.90751
0.7902	0.76263
0.046594	0.24212
0.35633	0.33957
0.71004	0.66273
0.64045	0.50545
0.44309	0.98126
0.20562	0.32934
0.67666	0.97321
0.33164	0.099056
0.80743	0.93835
0.68117	0.55001
0.7041	0.64611
0.47219	0.33295
0.42439	0.31
0.038069	0.36375
0.38535	0.23266
0.12602	0.32631
0.78117	0.73725
0.57476	0.56873
0.82307	0.96382
0.26496	0.15246
0.30033	0.3638
0.1744	0.19719
0.642	0.90155
0.63929	0.65464
0.46098	0.11261
0.97427	0.76305
0.047677	0.26161
0.31478	0.084663
0.82009	0.57276
0.28068	0.19176
0.89651	0.74027
0.21814	0.11227
0.70911	0.88191
0.86946	0.87344
0.6952	0.60363
0.12227	0.44019
0.90991	0.60248
0.63184	0.94645
0.82707	0.73118
0.066812	0.22636
0.43052	0.07436
0.34971	0.37859
0.33374	0.35705
0.64004	0.83084
0.60421	0.56883
0.6689	0.89699
0.03194	0.28039
0.097744	0.13868
0.58364	0.54729
0.53669	0.77128
0.37263	0.16851
0.99734	0.95988
0.10144	0.20984
0.99011	0.72692
0.072238	0.97955
0.25229	0.17872
0.34779	0.28383
0.15933	0.21744
0.6639	0.98102
0.17135	0.020943
0.06915	0.13816
0.16253	0.94271
0.96064	0.72971
0.3911	0.85821
0.11601	0.17762
0.20239	0.37038
0.25531	0.2892
0.96673	0.62205
0.42169	0.47896
0.8522	0.75094
0.084225	0.098877
0.77288	0.92261
0.32044	0.21553
0.17946	0.087036
0.28758	0.40843
0.79152	0.72665
0.70311	0.65584
0.063059	0.22728
0.22389	0.43325
0.72957	0.5013
0.53901	0.42104
0.21505	0.36163
0.58219	0.65638
0.011313	0.93648
0.69412	0.69661
0.43156	0.075504
0.33422	0.17837
0.84514	0.97804
0.023619	0.083119
0.60728	0.92556
0.92599	0.73374
0.83847	0.86905
0.29741	0.40528
0.70743	0.61291
0.7541	0.54483
0.32978	0.28497
0.69194	0.56147
0.14204	0.37199
0.001546	0.89192
0.59483	0.57418
0.39749	0.42056
0.94571	0.52943
0.70022	0.96091
0.51605	0.54178
0.17473	0.36276
0.52648	0.85094
0.25494	0.16531
0.67355	0.94257
0.29692	0.33928
0.34859	0.1913
0.095135	0.15145
0.071793	0.30546
0.079289	0.82138
0.64046	0.89099
0.41156	0.34625
0.0081256	0.29944
0.22987	0.9535
0.034981	0.011314
0.15847	0.48134
0.12497	0.12895
0.44549	0.1367
0.43322	0.40143
0.80219	0.75532
0.32835	0.4293
0.54964	0.49865
0.25961	0.08116
0.07228	0.098516
0.71077	0.90872
0.63031	0.91711
0.99843	0.68733
0.18612	0.40717
0.56166	0.9126
0.32055	0.2093
0.97927	0.85285

## Sheet: data_chunk (6)
4	7	1270	6380	1192	4814	770
4	8	1357	6154	1277	4723	669
4	9	1251	5982	1176	4605	708
4	10	1185	5958	1118	4540	690
4	11	1218	6114	1149	4583	714
4	12	1324	6426	1252	4679	643
4	13	1322	7066	1260	4951	500
4	14	1358	7711	1290	5232	279
4	15	1322	7850	1259	5376	350
4	16	1345	8406	1266	5656	154
4	17	1362	8757	1281	5914	66
4	18	1355	8803	1277	6051	23
4	19	1372	9006	1292	6161	-125
4	20	1365	9015	1295	6117	-74
4	21	1372	8835	1309	6082	-68
4	23	1362	8428	1319	5966	-133
4	24	1362	8311	1314	5893	-94
4	25	1362	8238	1315	5820	-159
4	26	1362	8219	1314	5826	-173
4	27	1372	8185	1328	5967	-339
4	28	1362	8126	1322	5950	-283
4	29	1372	8055	1328	5909	-261
4	30	1367	7978	1317	5820	-146
4	31	1362	7983	1308	5755	-77
4	32	1362	8058	1304	5759	-37
4	33	1359	8273	1301	5760	34
4	38	1389	9762	1316	5995	254
4	39	1372	9497	1297	5820	280
4	42	1389	8944	1336	5443	272
4	43	1339	8616	1278	5295	386
4	44	1349	8243	1283	5177	286
4	45	1387	8450	1309	5121	365
4	46	1349	8436	1280	5048	390
5	2	1350	7951	1290	5180	331
5	4	1357	7437	1313	5244	102
5	6	1351	6759	1292	4921	424
5	7	1339	6416	1271	4746	612
5	8	1254	6144	1189	4609	644
5	9	1306	6010	1234	4527	698
5	10	1094	5963	1031	4481	770
5	11	1203	6143	1134	4502	755
5	12	1317	6459	1245	4593	651
5	13	1343	7153	1285	4860	358
5	14	1341	7704	1289	5109	191
5	15	1321	7874	1258	5244	331
5	16	1334	8483	1259	5536	263
5	17	1361	8869	1277	5760	50
5	18	1356	8960	1272	5881	135
5	19	1381	9213	1294	5939	29
5	20	1391	9235	1314	5916	51
5	21	1386	9056	1319	5834	79
5	22	1400	8893	1339	5792	84
5	25	1386	8520	1341	5629	-129
5	26	1362	8428	1314	5613	-90
5	28	1362	8258	1345	5713	-151
5	29	1367	8182	1328	5672	-150
5	30	1377	8174	1325	5612	-78
5	31	1367	8135	1314	5568	-10
5	32	1367	8164	1313	5558	-29
5	33	1361	8301	1301	5538	78
5	34	1371	8641	1302	5615	171
5	38	1379	9754	1320	5925	187
5	39	1386	9536	1314	5755	296
5	42	2304	9040	2224	5415	196
5	43	1377	8720	1324	5269	235
5	44	1358	8346	1295	5189	326
5	45	1433	8581	1357	5124	416
5	46	1408	8598	1336	5073	402
5	48	1370	8308	1318	5366	192
6	1	1384	8129	1330	5250	253
6	2	1343	7957	1289	5134	348
6	4	1378	7459	1333	5241	168
6	5	1340	7096	1293	5051	301
6	6	1304	6755	1250	4893	430
6	7	1336	6404	1275	4722	556
6	8	1298	6159	1233	4603	671
6	9	1330	6026	1257	4524	758
6	10	1331	6004	1254	4465	816
6	11	1329	6143	1252	4500	771
6	12	1332	6450	1261	4599	649
6	13	1350	7108	1289	4859	390
6	14	1363	7704	1311	5141	133
6	15	1333	7826	1275	5246	218
6	16	1369	8413	1294	5510	87
6	17	1383	8768	1298	5729	145
6	18	1373	8813	1286	5857	106
6	20	1484	9114	1408	5872	60
6	21	1475	8926	1406	5812	46
6	22	1480	8689	1414	5754	94
6	24	1490	8445	1438	5664	-19
6	25	1453	8385	1404	5576	-60
6	26	1403	8306	1356	5560	-120
6	27	1427	8262	1376	5603	-120
6	28	1373	8134	1326	5574	-121
6	29	1368	8071	1316	5545	-83
6	30	1401	8087	1348	5498	-47
6	31	1379	8081	1325	5399	86
6	32	1381	8149	1320	5397	102
6	33	1386	8303	1324	5348	179
6	34	1402	8683	1330	5447	217
6	37	1474	9644	1398	5904	161
6	38	1437	9481	1354	5778	212
6	39	1440	9274	1359	5624	285
6	42	1420	8721	1363	5320	225
6	43	1377	8497	1317	5161	361
6	44	1365	8187	1293	5083	390
6	45	1452	8495	1371	5045	429
6	46	1388	8610	1318	5015	428
7	5	1358	7052	1309	5039	236
7	6	1344	6716	1290	4857	427
7	7	1339	6329	1277	4700	502
7	8	1327	6029	1260	4579	659
7	9	1362	5825	1287	4421	689
7	10	1362	5686	1288	4354	693
7	11	1362	5693	1286	4345	711
7	12	1362	5782	1283	4331	780
7	13	1279	5990	1205	4391	740
7	14	1278	6252	1198	4448	776
7	15	1140	6583	1057	4396	698
7	16	1124	7181	1032	4526	670
7	17	1302	7782	1190	4706	657
7	18	1358	8224	1256	4934	500
7	19	1450	8592	1370	5093	269
7	20	1406	8683	1346	5129	245
7	21	1393	8588	1335	5125	278
7	22	1399	8321	1345	5090	296
7	23	1432	8197	1381	5041	287
7	24	1383	8040	1333	4971	483
7	25	1380	7910	1314	4880	613
7	26	1363	7749	1291	4816	680
7	27	1362	7639	1284	4826	649
7	28	1360	7433	1282	4735	742
7	29	1362	7336	1273	4660	797
7	30	1355	7299	1264	4617	830
7	31	1362	7285	1269	4570	838
7	32	1362	7327	1268	4576	924
7	33	1342	7519	1247	4615	873
7	34	1329	8022	1230	4723	758
7	35	1380	8584	1275	5051	438
7	36	1403	9138	1320	5382	267
7	37	1389	9193	1317	5418	409
7	38	1380	9083	1301	5342	468
7	39	1382	8774	1300	5194	591
7	41	2576	8331	2444	5009	514
7	43	1409	7963	1337	4843	636
7	44	1389	7693	1312	4798	640
7	45	1395	7815	1313	4799	622
7	46	1358	7792	1287	4845	542
7	47	1400	7710	1336	5137	230
7	48	1354	7464	1302	5160	294
1	1	1346	7279	1296	5120	306
1	2	1314	6984	1269	5010	320
1	3	1357	6706	1320	5187	133
1	4	1323	6412	1282	5035	314
1	6	1352	5813	1288	4698	595
1	7	1296	5581	1228	4568	674
1	8	1118	5417	1054	4412	787
1	9	1191	5301	1120	4269	869
1	10	1067	5254	1002	4208	930
1	11	1091	5278	1023	4124	962
1	12	1062	5337	996	4080	975
1	13	1080	5434	1013	4073	968
1	14	969	5613	905	4078	983
1	15	752	5834	459	3933	1102
1	16	721	6308	592	3992	1241
1	17	1073	6848	804	4194	1334
1	18	1155	7292	1024	4357	1238
1	27	1351	7051	1009	4433	1060
1	29	1308	6783	864	4338	1110
1	31	1291	6729	793	4266	1110
1	34	1308	7475	913	4419	1040
1	36	1398	8773	1275	5146	687
1	41	1469	8356	1380	5014	737
1	43	1391	7962	1305	4881	824
1	47	1496	7442	1395	5032	577
2	5	1270	6021	1202	4826	700
2	6	1153	5859	1086	4649	831
2	8	1150	5566	780	4404	915
2	9	1117	5507	807	4319	965
2	10	1103	5567	852	4274	1015
2	11	1154	5800	807	4305	965
2	12	1190	6117	824	4380	965
2	14	1206	7423	1133	4893	714
2	15	1243	7516	1151	5030	782
2	16	1290	8070	1177	5277	690
2	19	1373	8801	1252	5749	477
2	20	1380	8880	1266	5680	539
2	33	1319	7863	1257	5241	517
2	46	1352	8230	1264	4918	971
3	6	1294	6616	1143	4852	865
3	7	1336	6265	801	4677	915
3	8	1219	6055	1013	4563	915
3	9	1189	5925	740	4459	915
3	10	1122	5894	611	4402	915
3	11	1257	6070	470	4407	865
3	12	1331	6345	629	4493	865
3	13	1331	7005	1036	4762	846
3	14	1228	7611	1178	5010	778
3	15	1317	7761	1247	5190	658
3	16	1284	8257	1204	5452	683
3	17	1331	8675	1245	5686	570
3	18	1326	8780	1241	5807	472
3	19	1336	9018	1253	5868	462
3	20	1355	9025	1279	5808	463
3	22	1331	8759	1267	5741	459
3	23	1331	8573	1270	5732	449
3	24	1331	8412	1267	5694	452
3	25	1331	8243	1264	5668	505
3	26	1326	8143	1251	5681	420
3	27	1331	8049	1253	5799	308
3	28	1331	7972	1256	5781	325
3	29	1331	7883	1252	5730	357
3	30	1331	7813	1249	5723	385
3	31	1331	7767	1245	5656	441
3	32	1331	7786	1246	5715	366
3	33	1331	7939	1243	5697	524
3	34	1331	8239	1248	5813	334
3	37	1337	9358	1277	6069	304
3	38	1355	9190	1283	5900	426
3	39	1351	8897	1279	5735	578
3	40	1341	8711	1262	5615	652
3	42	1331	8435	1211	5391	684
3	43	1330	8121	1146	5277	684
3	44	1330	7785	909	5154	684
3	45	1350	8005	799	5051	684
3	46	1331	8078	829	4984	684
3	47	1349	7976	1220	5294	538
4	2	1321	7689	1258	5142	753
4	4	1296	7177	1250	5285	526
4	5	1333	6778	1291	5119	632
4	6	1309	6472	1267	4971	760
4	7	1228	6126	1143	4808	865
4	8	1153	5894	944	4663	915
4	9	1048	5764	925	4573	901
4	10	1027	5736	798	4544	915
4	11	1092	5895	517	4553	865
4	12	1112	6196	1064	4665	857
4	13	1276	6820	1234	4917	561
4	14	1212	7364	1172	5188	500
4	15	1257	7497	1207	5326	427
4	16	1190	8038	1125	5577	335
4	17	1305	8283	1234	5823	352
4	18	1308	8425	1236	5961	306
4	19	1310	8698	1239	6048	245
4	20	1310	8776	1251	6022	213
4	21	1310	8647	1259	5961	201
4	22	1310	8475	1260	5963	228
4	27	1310	8124	1257	6215	-173
4	40	1605	9311	1528	5837	393
4	44	1310	8325	1047	5298	584
4	46	1320	8523	854	5178	584
4	47	1328	8398	1257	5494	426
5	2	1276	7976	1230	5327	593
5	4	1273	7475	1240	5407	442
5	6	1310	6769	1064	5091	515
5	7	1276	6416	1000	4922	665
5	8	1310	6199	759	4754	565
5	9	1289	6041	470	4663	565
5	10	1289	6024	470	4600	565
5	11	1289	6209	470	4638	565
5	12	1289	6554	470	4720	565
5	13	1285	7201	1058	5019	507
5	14	1215	7846	1181	5273	487
5	15	1253	7997	1208	5373	435
5	16	1256	8574	1196	5656	287
5	17	1336	8896	1268	5958	191
5	18	1314	9006	1251	6126	138
5	20	1462	9305	1412	6185	79
5	25	1315	8428	1287	5908	129
5	26	1289	8283	1257	5890	25
5	27	1299	8222	1269	5996	-96
5	28	1299	8119	1272	6024	-115
5	29	1289	8039	1259	5990	-89
5	32	1308	8185	1279	5911	0
5	33	1299	8366	1264	5838	173
5	34	1369	8813	1323	5899	109
5	43	1398	9127	1359	5467	490
5	44	1286	8743	1238	5329	618
5	45	1335	8897	1273	5283	689
5	46	1294	8822	1239	5227	679
5	47	1362	8647	1309	5558	343
5	48	1311	8473	1266	5477	520
6	1	1328	8314	1281	5378	587
6	2	1289	8141	1239	5274	630
6	3	1359	7892	1315	5469	385
6	4	1298	7585	1261	5368	459
6	6	1289	6863	1039	5055	565
6	7	1289	6526	831	4873	565
6	8	1289	6251	459	4703	565
6	9	1289	6096	459	4594	565
6	10	1289	6083	436	4545	565
6	11	1289	6242	470	4597	565
6	12	1289	6538	470	4674	565
6	13	1289	7182	845	4961	465
6	14	1204	7772	1170	5233	511
6	15	1282	7931	1230	5338	481
6	16	1257	8608	1197	5609	365
6	17	1362	8998	1289	5910	282
6	18	1344	9223	1278	6053	250
6	19	1473	9552	1400	6143	171
6	20	1483	9618	1427	6097	189
6	21	1474	9473	1430	6053	187
6	22	1473	9274	1435	5970	221
6	23	1488	9115	1447	5913	206
6	24	1435	9004	1402	5868	253
6	25	1478	8885	1450	5780	252
6	26	1449	8780	1427	5777	214
6	27	1490	8691	1471	5856	56
6	28	1439	8616	1424	5853	103
6	30	1435	8478	1411	5775	126
6	31	1402	8491	1377	5712	238
6	32	1308	8546	1269	5638	303
6	33	1303	8715	1253	5624	437
6	34	1389	9062	1329	5704	431
6	36	1492	9830	1424	6135	120
6	37	1462	9826	1406	6104	296
6	38	1416	9612	1350	5988	389
6	39	1425	9350	1359	5806	499
6	42	1403	8758	1359	5483	519
6	44	1291	8201	1263	5211	583
6	45	1414	8546	1370	5182	557
6	46	1426	8667	1397	5194	502
7	1	1389	8100	1363	5372	390
7	6	1305	6676	1130	4978	709
7	7	1226	6346	1116	4828	865
7	8	1289	6053	711	4680	915
7	9	1289	5860	791	4564	965
7	10	1289	5750	564	4473	965
7	11	1137	5726	470	4411	965
7	12	1289	5830	506	4428	965
7	13	1289	6040	564	4490	915
7	14	1284	6324	939	4566	915
7	15	1289	6708	853	4521	915
7	16	1175	7389	811	4644	910
7	17	1287	8009	899	4873	884
7	18	1274	8444	1177	5076	845
7	19	1289	8779	1196	5217	756
7	20	1293	8844	1215	5228	646
7	21	1297	8676	1235	5253	619
7	22	1318	8425	1258	5174	661
7	23	1329	8154	1276	5098	697
7	24	1289	7934	1142	5040	710
7	25	1289	7702	806	4926	710
7	26	1289	7517	836	4869	710
7	27	1289	7309	1136	4943	710
0.5999	0.87316
0.49156	0.24545
0.51356	0.68468
0.54855	0.88291
0.98246	0.86351
0.42134	0.23642
0.49088	0.25142
0.92489	0.88288
0.27156	0.1192
0.28657	0.14292
0.97655	0.79866
0.78794	0.80958
0.44436	0.015441
0.88441	0.34599
0.11234	0.27916
0.3189	0.054843
0.99052	0.55455
0.46478	0.024571
0.39031	0.45715
0.91969	0.73033
0.77449	0.68714
0.8358	0.5673
0.84347	0.74543
0.70498	0.5028
0.55528	0.52687
0.03159	0.28942
0.63894	0.64617
0.21076	0.497
0.50308	0.60731
0.49386	0.46161
0.1805	0.47907
0.76514	0.70221
0.53443	0.81637
0.53452	0.98166
0.44809	0.15956
0.20806	0.36516
0.97294	0.80908
0.33974	0.37912
0.46683	0.3327
0.73862	0.78637
0.29782	0.05463
0.93197	0.53777
0.47345	0.39038
0.89023	0.9623
0.49918	0.2627
0.53663	0.84015
0.73954	0.87961
0.18046	0.099005
0.74813	0.6892
0.39474	0.36477
0.88934	0.56876
0.34924	0.083679
0.32684	0.30368
0.76394	0.67865
0.30157	0.088528
0.41344	0.036495
0.96934	0.94494
0.99001	0.77663
0.10173	0.4102
0.31387	0.049819
0.36908	0.12846
0.76563	0.89255
0.45475	0.3075
0.2886	0.19272
0.35763	0.26174
0.24046	0.41767
0.00061298	0.095749
0.68303	0.85309
0.32068	0.25768
0.16073	0.14045
0.08621	0.33943
0.60668	0.67406
0.33013	0.049879
0.28156	0.037436
0.81968	0.85103
0.013949	0.10395
0.18751	0.19816
0.40649	0.46326
0.16629	0.063742
0.58631	0.64337
0.86649	0.82686
0.40263	0.29946
0.33017	0.47654
0.15783	0.48968
0.89937	0.96932
0.64976	0.80768
0.12508	0.25748
0.83152	0.87763
0.4566	0.44721
0.124	0.40037
0.66507	0.66843
0.43502	0.12729
0.67855	0.77884
0.07872	0.47125
0.86649	0.54607
0.3882	0.38248
0.39168	0.082144
0.52329	0.51762
0.64472	0.75655
0.25851	0.40362
0.093235	0.65201
0.3295	0.44361
0.5739	0.82077
0.48235	0.20901
0.094907	0.14196
0.75262	0.81941
0.074207	0.38253
0.18809	0.13871
0.83675	0.61533
0.92454	0.60453
0.15587	0.091761
0.55081	0.79002
0.060337	0.0051645
0.3048	0.47948
0.22201	0.25021
0.24142	0.24906
0.32994	0.72082
0.79299	0.63544
0.099386	0.29095
0.53039	0.50617
0.77941	0.79633
0.27774	0.47047
0.99231	0.79743
0.99501	0.55823
0.17264	0.02837
0.057871	0.42934
0.058039	0.031838
0.25274	0.017019
0.42954	0.3726
0.96042	0.84372
0.83868	0.62867
0.90493	0.61491
0.032119	0.30908
0.70015	0.79513
0.6813	0.76039
0.79236	0.83123
0.95655	0.83616
0.28361	0.48188
0.038212	0.10887
0.10344	0.057658
0.74796	0.91027
0.089951	0.64925
0.27055	0.12086
0.9857	0.41457
0.6055	0.86398
0.94906	0.63743
0.08604	0.3728
0.13498	0.21911
0.23356	0.042019
0.30399	0.45168
0.049306	0.2247
0.99662	0.73334
0.42731	0.2394
0.99708	0.60628
0.83111	0.94311
0.22932	0.18981
0.9671	0.78737
0.39228	0.76119
0.52271	0.94231
0.47776	0.38799
0.65245	0.71318
0.62987	0.66841
0.79689	0.85197
0.15569	0.090005
0.85998	0.77931
0.17342	0.068623
0.56753	0.94385
0.95888	0.81879
0.11091	0.10119
0.1709	0.011401
0.00041482	0.44294
0.78375	0.84293
0.52497	0.71803
0.34879	0.34522
0.075653	0.22616
0.98926	0.72644
0.55389	0.61748
0.6712	0.71731
0.72837	0.75493
0.95009	0.73492
0.94682	0.91606
0.59435	0.65089
0.95101	0.94993
0.72615	0.66641
0.92156	0.79392
0.35006	0.73767
0.89931	0.69414
0.14962	0.39371
0.24219	0.28548
0.50555	0.90997
0.98107	0.92174
0.44098	0.092033
0.38233	0.0016295
0.38971	0.11969
0.0075806	0.12822
0.39688	0.48596
0.003635	0.27254
0.63662	0.55098
0.081072	0.23255
0.50505	0.62669
0.76416	0.64395
0.77256	0.64995
0.48948	0.87987
0.43087	0.2663
0.96933	0.64163
0.90047	0.68626
0.03677	0.49921
0.98789	0.63076
0.2645	0.035204
0.40103	0.015851
0.091805	0.59075
0.654	0.72037
0.92633	0.57948
0.70243	0.66772
0.41727	0.34929
0.81505	0.96826
0.56682	0.53305
0.84188	0.63497
0.18989	0.45263
0.63788	0.56701
0.41123	0.32993
0.37917	0.027441
0.64984	0.97703
0.28406	0.028844
0.82304	0.72331
0.51689	0.79417
0.36811	0.41208
0.38613	0.038717
0.76459	0.602
0.29441	0.91852
0.60523	0.666
0.89032	0.84142
0.69092	0.52258
0.399	0.095884
0.92917	0.66506
0.59785	0.59488
0.19237	0.028872
0.24436	0.20563
0.27835	0.28684
0.76639	0.59513
0.74504	0.98788
0.31111	0.87542
0.6979	0.68878
0.16908	0.23269
0.88742	0.87548
0.028345	0.35168
0.45565	0.18939
0.0078893	0.18977
0.24024	0.079776
0.20354	0.063877
0.58116	0.93723
0.36057	0.048701
0.89166	0.96478
0.85816	0.75531
0.35359	0.45041
0.35116	0.34132
0.93964	0.8941
0.21392	0.20136
0.30257	0.33726
0.53463	0.90921
0.14343	0.4736
0.43658	0.47147
0.47667	0.14171
0.64226	0.72254
0.50451	0.72685
0.59785	0.95833
0.43468	0.24691
0.35662	0.06274
0.46018	0.36593
0.31768	0.30678
0.57072	0.78936
0.61852	0.86524
0.057731	0.22936
0.33903	0.017569
0.02165	0.59096
0.82746	0.5187
0.3421	0.26943
0.7579	0.75047
0.92658	0.70856
0.87714	0.72742
0.28483	0.023028
0.23375	0.13249
0.075738	0.0084709
0.35535	0.19682
0.38198	0.25188
0.98251	0.71915
0.44492	0.899
0.45147	0.020602
0.45215	0.13877
0.83297	0.76249
0.22781	0.1676
0.20814	0.019084
0.85551	0.58521
0.64492	0.5883
0.15303	0.49729
0.31874	0.15486
0.95237	0.29623
0.79979	0.9769
0.33146	0.010863
0.45837	0.0024905
0.50383	0.53061
0.1348	0.073707
0.10478	0.12628
0.95148	0.91433
0.55174	0.51222
0.44921	0.37926
0.97609	0.63599
0.82425	0.68012
0.32148	0.44077
0.72012	0.68447
0.75599	0.98146
0.7514	0.59375
0.67812	0.82339
0.82597	0.63202
0.51799	0.67005
0.74965	0.67515
0.76724	0.6322
0.71664	0.75875
0.016443	0.49236
0.86319	0.84896
0.059211	0.28395
0.71166	0.56973
0.72966	0.6297
0.077293	0.13983
0.68316	0.83106
0.66742	0.57066
0.061518	0.38693
0.38314	0.26232
0.59575	0.51136
0.59366	0.65897
0.93905	0.77652
0.8968	0.086941
0.7727	0.80145
0.00197	0.48134
0.0030198	0.48991
0.8166	0.9715
0.71999	0.96104
0.18563	0.12453
0.90815	0.71142
0.54076	0.80902
0.073397	0.06279
0.49273	0.1967
0.032429	0.090165
0.53588	0.14797
0.86052	0.65878
0.83775	0.87764
0.25001	0.49825
0.070813	0.35725
0.34697	0.013546
0.21522	0.25725
0.58625	0.98932
0.84837	0.85547
0.59944	0.1175
0.87588	0.7062
0.70373	0.96237
0.45891	0.1914
0.79856	0.64845
0.96297	0.58043
0.20575	0.10643
0.27001	0.43877
0.49299	0.82312
0.7914	0.75788
0.20539	0.086492
0.11727	0.26914
0.64468	0.88322
0.94075	0.74662
0.89734	0.72279
0.32272	0.16995
0.3993	0.11551
0.31787	0.030296
0.9351	0.9409
0.39558	0.2132
0.88949	0.52739
0.018046	0.26931
0.53429	0.96971
0.60443	0.76668
0.3563	0.071008
0.98318	0.51709
0.60086	0.62695
0.84281	0.9536
0.12318	0.099304
0.25967	0.49332
0.55394	0.62287
0.93625	0.62681
0.040724	0.40144
0.53756	0.6398
0.12721	0.3094
0.81761	0.64081
0.71705	0.23128
0.28194	0.19818
0.1572	0.15682
0.50787	0.83065
0.91869	0.86765
0.57017	0.99082
0.76258	0.89053
0.83921	0.73979
0.7918	0.65147
0.22782	0.20636
0.88005	0.89348
0.54351	0.64039
0.75648	0.90303
0.59924	0.95067
0.93023	0.89932
0.24464	0.23143
0.63768	0.68999
0.59281	0.80019
0.59955	0.58545
0.62503	0.86203
0.27304	0.42005
0.5565	0.88569
0.77163	0.91367
0.7461	0.59063
0.6992	0.82925
0.9735	0.89639
0.14288	0.20579
0.35126	0.3724
0.94071	0.59314
0.49493	0.063598
0.74833	0.72547
0.62099	0.75427
0.3987	0.28689
0.53466	0.57751
0.31322	0.16317
0.031196	0.43695
0.050577	0.34074
0.10322	0.3966
0.39868	0.48563
0.24725	0.43413
0.98794	0.70577
0.29719	0.16537
0.028503	0.12233
0.37886	0.16542
0.11271	0.34109
0.23079	0.49696
0.56731	0.85317
0.68927	0.98207
0.70255	0.84372
0.63362	0.5737
0.061976	0.36758
0.74761	0.63123
0.75433	0.93971
0.38388	0.20851
0.29648	0.051092
0.39133	0.2615
0.89314	0.26088
0.038887	0.72715
0.55411	0.84986
0.70539	0.63462
0.22327	0.43865
0.10956	0.18623
0.0067982	0.94593
0.15025	0.20931
0.21148	0.35626
0.82261	0.98472
0.24377	0.48297
0.066421	0.48139
0.67075	0.98003
0.73382	0.78943
0.67469	0.98177
0.27655	0.2985
0.70763	0.64398
0.085526	0.46915
0.029112	0.23332
0.081112	0.059604
0.57825	0.59059
0.98308	0.82528
0.56427	0.82872
0.38645	0.018463
0.011403	0.20874
0.94527	0.5168
0.087143	0.28423
0.39904	0.11669
0.038376	0.3779
0.90243	0.58204
0.9118	0.51314
0.4297	0.18813
0.68973	0.58135
0.14609	0.39448
0.92246	0.59647
0.42108	0.86657
0.19507	0.86395
0.95648	0.80468
0.90789	0.70463
0.46802	0.15245
0.29562	0.059272
0.62715	0.99384
0.44694	0.06831
0.57503	0.6251
0.6224	0.91072
0.96161	0.84635
0.18244	0.22508
0.89569	0.64462
0.33931	0.45676
0.64193	0.95928
0.25968	0.13855
0.95043	0.51306
0.35697	0.22305
0.28081	0.45825
0.91514	0.86178
0.79924	0.93947
0.65972	0.97833
0.22763	0.26862
0.63258	0.57439
0.67068	0.63419
0.20361	0.016971
0.85402	0.13932
0.51405	0.87842
0.99399	0.89363
0.4769	0.19594
0.50266	0.89766
0.71332	0.5427
0.17012	0.03835
0.74011	0.63362
0.56817	0.63087
0.1099	0.35604
0.036152	0.3449
0.77153	0.90874
0.76482	0.93312
0.34639	0.12725
0.64381	0.60252
0.34454	0.293
0.64647	0.51876
0.10849	0.29366
0.63182	0.974
0.54874	0.56662
0.032732	0.12205
0.0010077	0.075436
0.31684	0.48796
0.46074	0.39669
0.018233	0.36501
0.0012552	0.32749
0.62762	0.62553
0.49767	0.18503
0.27961	0.246
0.51759	0.64635
0.42226	0.35835
0.4873	0.3032
0.71225	0.73379
0.70271	0.77734
0.98591	0.78313
0.8909	0.58767
0.33042	0.057639
0.91908	0.95117
0.82613	0.87324
0.057928	0.67566
0.95797	0.99755
0.60229	0.56785
0.81765	0.58365
0.90251	0.92818
0.99255	0.796
0.97649	0.65846
0.005415	0.01624
0.31038	0.36301
0.342	0.05647
0.67579	0.67082
0.063597	0.029957
0.3835	0.3687
0.44631	0.0050147
0.28738	0.38351
0.3285	0.20335
0.16424	0.20687
0.25362	0.43294
0.93272	0.89354
0.51514	0.52277
0.2682	0.35591
0.67065	0.97123
0.77564	0.59878
0.87781	0.95481
0.41536	0.031944
0.14617	0.087269
0.21046	0.49129
0.42975	0.34
0.8818	0.88763
0.61541	0.71681
0.35765	0.49642
0.9918	0.55948
0.92867	0.80647
0.51799	0.75264
0.30867	0.15866
0.95914	0.74003
0.23723	0.45211
0.075689	0.27282
0.82565	0.99898
0.56048	0.12263
0.26502	0.090211
0.89467	0.71858
0.96626	0.0082268
0.7013	0.61924
0.72831	0.89913
0.19084	0.81636
0.8319	0.74761
0.34956	0.19651
0.16096	0.44224
0.10103	0.45202
0.5262	0.58369
0.83356	0.77353
0.31125	0.046046
0.85286	0.70102
0.24886	0.13705
0.9053	0.56167
0.22034	0.28974
0.85805	0.80622
0.28432	0.28936
0.5489	0.99956
0.79989	0.53068
0.17802	0.649
0.57333	0.97285
0.50366	0.53382
0.68183	0.8256
0.059274	0.47115
0.13285	0.42052
0.011946	0.23103
0.73145	0.71511
0.725	0.48865
0.67487	0.75611
0.94041	0.62114
0.81869	0.76077
0.10953	0.34883
0.0090716	0.17142
0.3659	0.202
0.37678	0.3397
0.53762	0.9939
0.79642	0.83251
0.32919	0.23936
0.96431	0.80706
0.059138	0.35466
0.36853	0.036435
0.69194	0.76895
0.61997	0.72466
0.45161	0.21867
0.21818	0.39648
0.33976	0.07407
0.85911	0.63841
0.49426	0.4069
0.79211	0.80105
0.63972	0.72769
0.29147	0.086344
0.80671	0.52222
0.037799	0.087238
0.094301	0.038129
0.78713	0.82649
0.096184	0.34565
0.44586	0.33051
0.37215	0.38821
0.53556	0.59889
0.58209	0.61059
0.72376	0.92282
0.65446	0.87922
0.90045	0.50373
0.72226	0.67452
0.80455	0.50984
0.846	0.89627
0.5653	0.82141
0.19431	0.48939
0.6124	0.71214
0.7559	0.71865
0.35385	0.41341
0.39995	0.27013
0.71747	0.60944
0.98865	0.92364
0.29679	0.24643
0.74761	0.53721
0.8457	0.95746
0.95857	0.88925
0.75427	0.63018
0.83814	0.49326
0.88709	0.76124
0.39757	0.29315
0.74849	0.56988
0.70591	0.90643
0.29372	0.32343
0.013127	0.74595
0.17203	0.27113
0.095875	0.031583
0.47461	0.28022
0.53257	0.70655
0.069734	0.49237
0.59866	0.6104
0.14221	0.31782
0.53256	0.67659
0.65789	0.95299
0.57615	0.57708
0.25298	0.54189
0.75559	0.94886
0.82587	0.79254
0.11824	0.33857
0.33488	0.42212
0.92994	0.57963
0.032661	0.37022
0.51127	0.99606
0.057378	0.25114
0.67005	0.77472
0.96369	0.77562
0.64965	0.6742
0.62255	0.76298
0.11848	0.20882
0.66195	0.5536
0.015889	0.3391
0.87695	0.79563
0.387	0.99478
0.18581	0.33266
0.53736	0.76925
0.89348	0.87321
0.59925	0.67846
0.91256	0.38367
0.81222	0.83503
0.53321	0.74101
0.70784	0.12829
0.52581	0.88208
0.27251	0.25668
0.061377	0.29472
0.67735	0.48278
0.42476	0.066782
0.62325	0.5329
0.15923	0.065032
0.50078	0.14889
0.7359	0.50054
0.23463	0.0068108
0.2178	0.49447
0.004402	0.89493
0.087968	0.20245
0.94078	0.54322
0.075793	0.030269
0.053466	0.20191
0.53581	0.96556
0.45794	0.45207
0.65954	0.53859
0.16036	0.59366
0.86663	0.76918
0.94304	0.69674
0.81316	0.7726
0.31919	0.67206
0.85953	0.78588
0.0055977	0.82279
0.9942	0.68632
0.12699	0.18993
0.51717	0.80475
0.95606	0.81854
0.3933	0.3845
0.38836	0.25461
0.87977	0.69542
0.53613	0.52957
0.010328	0.56678
0.71481	0.92067
0.11624	0.024514
0.40213	0.25421
0.048588	0.15513
0.87548	0.86777
0.56388	0.65113
0.12511	0.17548
0.784	0.66366
0.84187	0.50289
0.77831	0.69587
0.077769	0.26239
0.6678	0.94424
0.67506	0.96694
0.99783	0.73279
0.91691	0.53201
0.81436	0.53019
0.33951	0.34817
0.17763	0.42855
0.57188	0.71957
0.14084	0.40842
0.32945	0.41948
0.060531	0.12268
0.66282	0.96732
0.83691	0.61221
0.47487	0.10987
0.28467	0.27286
0.49098	0.10915
0.33472	0.3832
0.21378	0.35001
0.57594	0.76746
0.35174	0.25356
0.80656	0.75582
0.69075	0.95194
0.64783	0.77044
0.15158	0.42835
0.64735	0.60705
0.73729	0.83199
0.47453	0.41853
0.17021	0.26314
0.478	0.05425
0.82853	0.7466
0.41334	0.24742
0.80012	0.81299
0.78088	0.95187
0.19218	0.20872
0.40509	0.69908
0.97027	0.74531
0.80937	0.52713
0.13203	0.17233
0.4056	0.43313
0.85821	0.75725
0.66367	0.74435
0.22	0.2447
0.98152	0.57455
0.96504	0.84211
0.049015	0.92934
0.72779	0.53013
0.14035	0.42155
0.92363	0.55207
0.44077	0.28853
0.43441	0.18456
0.90536	0.53368
0.72772	0.89203
0.035581	0.82501
0.61041	0.8227
0.13894	0.23521
0.74435	0.91251
0.5458	0.57823
0.91159	0.93529
0.21652	0.33546
0.3896	0.27409
0.57763	0.92903
0.19603	0.15184
0.82876	0.98256
0.20455	0.42291
0.77423	0.73068
0.86399	0.93416
0.67049	0.87499
0.65896	0.66802
0.85052	0.74812
0.58652	0.84573
0.31121	0.16537
0.10645	0.085913
0.60761	0.8649
0.53946	0.94166
0.71038	0.86325
0.22264	0.07597
0.14823	0.058233
0.77511	0.5984
0.11753	0.45945
0.74238	0.96426
0.39878	0.17645
0.96738	0.86971
0.015899	0.12205
0.046803	0.20176
0.142	0.42101
0.16701	0.32279
0.63148	0.9555
0.87598	0.52959
0.59417	0.59866
0.46798	0.24078
0.19362	0.42262
0.76736	0.57633
0.58987	0.77931
0.31883	0.18294
0.7578	0.51264
0.95359	0.75295
0.82402	0.6813
0.5178	0.80651
0.97117	0.58033
0.38574	0.14516
0.16811	0.33769
0.065437	0.18322
0.42519	0.29625
0.67874	0.87079
0.93727	0.66509
0.60074	0.58289
0.58365	0.62272
0.93715	0.95949
0.84572	0.63809
0.41675	0.080151
0.97362	0.87374
0.9749	0.80832
0.74767	0.48958
0.94871	0.74604
0.43676	0.38483
0.091782	0.44156
0.79046	0.93737
0.98948	0.60404
0.95005	0.49807
0.8922	0.64353
0.18334	0.012617
0.47535	0.010879
0.81872	0.76129
0.29629	0.45788
0.16037	0.03979
0.44518	0.25458
0.5504	0.91801
0.18928	0.44974
0.44966	0.0059963
0.88262	0.53536
0.18115	0.47076
0.59694	0.7102
0.91783	0.89896
0.97452	0.72631
0.064233	0.19088
0.08722	0.17215
0.53928	0.98075
0.56156	0.51165
0.7815	0.81888
0.44105	0.26159
0.066512	0.19282
0.40866	0.39712
0.0082597	0.65786
0.9505	0.56504
0.40321	0.28619
0.74081	0.6536
0.40184	0.13451
0.12671	0.23816
0.1544	0.29052
0.7184	0.86268
0.81001	0.56797
0.70531	0.98456
0.10647	0.49786
0.75304	0.68341
0.44422	0.23248
0.56489	0.92544
0.62599	0.92064
0.11289	0.29681
0.17344	0.10988
0.36844	0.39547
0.79147	0.6371
0.8808	0.91445
0.30489	0.61497
0.25695	0.99807
0.48152	0.15257
0.42796	0.067873
0.50503	0.11569
0.85288	0.53832
0.70277	0.63696
0.00016767	0.8378
0.74912	0.7798
0.093187	0.21654
0.25668	0.34021
0.61162	0.53909
0.064233	0.26847
0.49135	0.22266
0.72419	0.60318
0.71481	0.50296
0.90875	0.68737
0.78564	0.54707
0.12027	0.69921
0.29573	0.1388
0.74577	0.69557
0.57015	0.64036
0.43427	0.30687
0.43498	0.22403
0.18654	0.32006
0.95921	0.86956
0.050486	0.21234
0.47076	0.078345
0.88898	0.69971
0.12104	0.28258
0.46421	0.20987
0.7192	0.89461
0.20607	0.43729
0.01888	0.25844
0.33075	0.37546
0.078095	0.20227
0.24982	0.45656
0.57745	0.86315
0.75767	0.48811
0.16992	0.1433
0.16765	0.46713
0.70498	0.6878
0.65073	0.56518
0.98234	0.50182
0.075513	0.15403
0.32546	0.34459
0.098048	0.19432
0.90775	0.88496
0.10722	0.2159
0.95898	0.56767
0.37096	0.10878
0.63327	0.42598
0.043001	0.46992
0.32726	0.4297
0.72468	0.92813
0.74971	0.73969
0.77476	0.90751
0.7902	0.76263
0.046594	0.24212
0.35633	0.33957
0.71004	0.66273
0.64045	0.50545
0.44309	0.98126
0.20562	0.32934
0.67666	0.97321
0.33164	0.099056
0.80743	0.93835
0.68117	0.55001
0.7041	0.64611
0.47219	0.33295
0.42439	0.31
0.038069	0.36375
0.38535	0.23266
0.12602	0.32631
0.78117	0.73725
0.57476	0.56873
0.82307	0.96382
0.26496	0.15246
0.30033	0.3638
0.1744	0.19719
0.642	0.90155
0.63929	0.65464
0.46098	0.11261
0.97427	0.76305
0.047677	0.26161
0.31478	0.084663
0.82009	0.57276
0.28068	0.19176
0.89651	0.74027
0.21814	0.11227
0.70911	0.88191
0.86946	0.87344
0.6952	0.60363
0.12227	0.44019
0.90991	0.60248
0.63184	0.94645
0.82707	0.73118
0.066812	0.22636
0.43052	0.07436
0.34971	0.37859
0.33374	0.35705
0.64004	0.83084
0.60421	0.56883
0.6689	0.89699
0.03194	0.28039
0.097744	0.13868
0.58364	0.54729
0.53669	0.77128
0.37263	0.16851
0.99734	0.95988
0.10144	0.20984
0.99011	0.72692
0.072238	0.97955
0.25229	0.17872
0.34779	0.28383
0.15933	0.21744
0.6639	0.98102
0.17135	0.020943
0.06915	0.13816
0.16253	0.94271
0.96064	0.72971
0.3911	0.85821
0.11601	0.17762
0.20239	0.37038
0.25531	0.2892
0.96673	0.62205
0.42169	0.47896
0.8522	0.75094
0.084225	0.098877
0.77288	0.92261
0.32044	0.21553
0.17946	0.087036
0.28758	0.40843
0.79152	0.72665
0.70311	0.65584
0.063059	0.22728
0.22389	0.43325
0.72957	0.5013
0.53901	0.42104
0.21505	0.36163
0.58219	0.65638
0.011313	0.93648
0.69412	0.69661
0.43156	0.075504
0.33422	0.17837
0.84514	0.97804
0.023619	0.083119
0.60728	0.92556
0.92599	0.73374
0.83847	0.86905
0.29741	0.40528
0.70743	0.61291
0.7541	0.54483
0.32978	0.28497
0.69194	0.56147
0.14204	0.37199
0.001546	0.89192
0.59483	0.57418
0.39749	0.42056
0.94571	0.52943
0.70022	0.96091
0.51605	0.54178
0.17473	0.36276
0.52648	0.85094
0.25494	0.16531
0.67355	0.94257
0.29692	0.33928
0.34859	0.1913
0.095135	0.15145
0.071793	0.30546
0.079289	0.82138
0.64046	0.89099
0.41156	0.34625
0.0081256	0.29944
0.22987	0.9535
0.034981	0.011314
0.15847	0.48134
0.12497	0.12895
0.44549	0.1367
0.43322	0.40143
0.80219	0.75532
0.32835	0.4293
0.54964	0.49865
0.25961	0.08116
0.07228	0.098516
0.71077	0.90872
0.63031	0.91711
0.99843	0.68733
0.18612	0.40717
0.56166	0.9126
0.32055	0.2093
0.97927	0.85285

## Sheet: data_chunk (7)
7	28	1289	7166	911	4896	710
7	29	1289	7055	664	4836	710
7	30	1289	7004	765	4802	710
7	31	1289	7020	541	4715	710
7	32	1289	7150	859	4736	710
7	33	1289	7395	659	4699	710
7	34	1288	7931	1134	4841	710
7	35	1255	8557	1177	5103	648
7	44	1293	7947	1039	4890	710
7	45	1324	8004	1025	4880	710
7	46	1324	7976	1104	4923	709
7	47	1521	7882	1452	5207	487
7	48	1324	7642	1270	5175	630
1	1	1289	7337	1199	5125	710
1	2	1289	6992	1039	4996	710
1	3	1297	6725	1237	5188	525
1	4	1288	6467	1184	5089	681
1	6	1256	5871	860	4748	665
1	7	1289	5697	694	4604	715
1	8	1093	5474	855	4476	965
1	9	1038	5410	589	4361	1015
1	10	983	5341	470	4236	1015
1	11	1018	5349	448	4171	1015
1	12	1091	5437	414	4115	1015
1	13	1213	5563	448	4140	1015
1	14	698	5761	419	4089	1131
1	15	743	5950	436	3956	1210
1	16	1134	6432	448	4017	1160
1	29	1453	7958	566	4341	835
1	35	1379	9132	606	4773	734
1	42	1471	8906	1166	5032	710
2	2	1310	6996	1094	4963	810
2	3	1366	6732	1298	5181	602
2	4	1333	6538	1269	5090	751
2	8	1323	5809	981	4562	865
2	9	1003	5746	954	4485	1015
2	10	1003	5788	890	4432	1015
2	11	1056	6009	939	4499	1015
2	12	1093	6348	1037	4610	1015
2	13	1160	7084	1059	4906	799
2	14	1204	7821	1165	5270	612
2	15	1222	8058	1171	5440	485
2	16	1244	8652	1182	5747	316
2	17	1304	8927	1242	5975	245
2	24	1328	8659	1297	5845	177
2	25	1287	8559	1252	5730	223
2	26	1300	8439	1259	5731	169
2	27	1241	8359	1201	5822	0
2	28	1264	8290	1226	5800	4
2	29	1275	8164	1234	5758	128
2	30	1293	8040	1250	5710	92
2	31	1265	8047	1226	5697	49
2	32	1216	8120	1182	5665	61
2	33	1258	8309	1219	5663	311
2	34	1296	8663	1243	5783	242
2	38	1457	9921	1390	6058	303
2	39	1408	9677	1336	5863	450
2	44	1146	8414	1091	5214	662
2	45	1277	8641	1073	5097	697
2	46	1292	8614	871	5022	647
2	47	1382	8524	1313	5315	459
2	48	1236	8325	1179	5277	616
3	1	1292	8182	1232	5191	574
3	2	1383	8091	1255	5109	595
3	5	1359	7223	1328	5097	556
3	6	1306	6859	1067	4888	721
3	7	1118	6505	1072	4758	925
3	8	1104	6252	998	4631	965
3	9	1020	6100	887	4544	965
3	10	1003	6077	867	4504	965
3	11	1108	6230	722	4518	965
3	12	1108	6565	928	4619	965
3	13	1150	7328	1108	4914	819
3	14	1346	8120	1183	5207	603
3	15	1223	8416	1181	5436	614
3	16	1398	8997	1325	5780	392
3	17	1348	9177	1277	5951	275
3	18	1292	9191	1213	6009	229
3	19	1362	9383	1278	6090	131
3	20	1400	9334	1329	6093	145
3	21	1390	9111	1327	6104	43
3	23	1261	8657	1219	6120	-123
3	24	1226	8530	1189	6143	-119
3	25	1163	8446	1128	6102	-104
3	26	1120	8303	1083	6093	-108
3	27	1221	8276	1183	6188	-176
3	28	1157	8135	1121	6195	-183
3	29	1269	8168	1226	6174	-126
3	30	1282	8126	1237	6146	-160
3	31	1206	8106	1162	6118	-95
3	32	1282	8277	1232	6096	-88
3	33	1309	8480	1261	6047	10
3	35	1530	9455	1465	6212	70
3	43	1286	8725	1243	5471	457
3	44	1115	8208	1072	5358	569
3	45	1262	8449	1049	5202	647
3	46	1133	8377	816	5082	647
3	48	1189	8187	1142	5412	484
4	1	1261	8152	1215	5369	477
4	6	1362	6889	943	5032	415
4	8	1114	6266	1017	4724	715
4	9	1096	6096	1055	4657	832
4	10	1088	6061	1039	4591	943
4	11	1105	6239	1062	4638	917
4	12	1109	6583	1048	4729	765
4	13	1227	7415	1204	5015	581
4	15	1219	8447	1210	5585	248
4	17	1254	9169	1217	6105	54
4	18	1115	9063	1064	6109	152
4	19	1251	9207	1187	6164	129
4	21	1303	9061	1253	6107	99
4	23	1240	8694	1209	6036	55
4	24	1206	8506	1170	6022	1
4	25	1120	8371	1083	5969	73
4	26	1120	8274	1081	5928	66
4	27	1120	8175	1082	6080	-113
4	28	1120	8114	1086	6123	-101
4	29	1120	8053	1085	6093	-79
4	30	1120	7956	1084	6043	-12
4	31	1120	7892	1081	5974	71
4	32	1120	7980	1076	5931	82
4	33	1120	8183	1076	5871	118
4	34	1226	8614	1174	5932	186
4	43	1253	9003	1227	5412	453
4	44	1120	8569	1086	5290	553
4	45	1288	8729	1235	5201	657
4	46	1132	8645	1087	5109	636
4	48	1252	8354	1215	5404	406
5	1	1391	8251	1347	5299	408
5	5	1819	7298	1784	5130	434
5	6	1362	6940	1276	4995	565
5	7	1279	6587	1240	4835	723
5	8	1120	6306	1080	4697	738
5	9	1086	6157	1043	4604	845
5	10	1100	6098	1048	4569	865
5	11	1108	6274	1061	4619	833
5	12	1149	6675	1107	4711	725
5	13	1364	7457	1183	4972	490
5	17	1367	9257	1328	6017	-68
5	18	1183	9139	1144	6052	-89
5	19	1357	9281	1291	6116	-11
5	21	1361	9062	1315	6036	-99
5	23	1120	8619	1091	5905	-48
5	24	1189	8437	1149	5890	-39
5	25	1133	8334	1093	5807	85
5	26	1120	8214	1075	5792	56
5	27	1120	8149	1079	5905	-67
5	28	1120	8087	1080	5925	-21
5	29	1120	8008	1078	5874	50
5	30	1120	7916	1074	5821	67
5	31	1120	7866	1072	5783	105
5	32	1120	8003	1071	5747	118
5	33	1120	8240	1069	5711	169
5	34	1241	8619	1185	5752	202
5	35	1677	9280	1582	5935	176
5	43	1131	9151	1110	5372	430
5	44	1161	8686	1126	5266	434
5	45	1307	8816	1260	5205	480
5	46	1228	8809	1186	5151	498
6	1	1248	8392	1217	5293	429
6	2	1399	8240	1359	5191	448
6	5	1599	7375	1568	5118	492
6	6	1480	7039	1438	4950	600
6	7	1321	6642	1283	4808	764
6	8	1160	6413	1121	4683	776
6	9	1120	6276	1079	4606	871
6	10	1103	6197	1058	4547	928
6	11	1108	6379	1060	4572	946
6	12	1118	6736	1057	4679	885
6	13	1260	7512	1173	4951	625
6	17	1362	9401	1317	5948	109
6	18	1281	9263	1221	5993	83
6	19	1366	9431	1297	6064	50
6	20	1469	9428	1406	6043	-29
6	21	1594	9230	1546	6001	-60
6	22	1411	8965	1345	5934	5
6	23	1424	8770	1377	5864	86
6	24	1400	8596	1351	5869	-30
6	25	1120	8438	1078	5677	170
6	26	1120	8275	1069	5647	74
6	27	1120	8166	1074	5822	-44
6	28	1120	8076	1075	5776	-13
6	29	1120	7941	1074	5726	42
6	30	1120	7833	1070	5633	119
6	31	1120	7749	1069	5565	147
6	32	1241	7885	1189	5516	67
6	33	1216	8057	1168	5531	134
6	34	1337	8436	1282	5622	201
6	35	1685	9010	1600	5794	224
6	36	1465	9668	1389	6002	70
6	37	1455	9762	1386	6012	145
6	38	1473	9695	1403	5852	233
6	39	1443	9445	1384	5717	362
6	40	1429	9264	1370	5599	374
6	41	1370	9052	1320	5469	409
6	42	1315	8918	1261	5382	466
6	44	1120	8308	1077	5111	561
6	45	1362	8676	1302	5050	584
6	46	1304	8783	1254	5009	636
6	48	1353	8588	1316	5354	410
7	1	1179	8258	1143	5271	457
7	2	1396	8179	1353	5151	509
7	5	1362	7112	1335	5027	442
7	6	1362	6750	1326	4836	565
7	7	1361	6391	1278	4649	536
7	8	1238	6134	1208	4524	527
7	9	1120	5918	1089	4397	643
7	10	1118	5830	1084	4340	672
7	11	1110	5842	1073	4288	713
7	12	1120	5942	980	4287	665
7	13	1120	6231	1054	4340	655
7	14	1120	6515	951	4399	565
7	15	1118	6880	550	4346	552
7	16	1148	7643	1094	4513	544
7	17	1218	8213	1161	4699	491
7	18	1363	8606	1297	4893	365
7	19	1281	8864	1217	5056	333
7	23	1120	8059	1098	4978	207
7	24	1120	7788	1094	4947	213
7	25	1120	7567	1089	4854	339
7	26	1120	7378	1083	4816	377
7	27	1120	7178	1083	4846	347
7	28	1120	7039	1081	4842	364
7	29	1105	6895	1067	4807	404
7	30	1108	6799	1066	4759	433
7	31	1109	6780	1066	4709	456
7	32	1117	6858	1072	4719	436
7	33	1120	7123	1075	4716	447
7	34	1151	7596	1110	4847	293
7	44	3389	7984	3268	4724	620
1	1	1144	7418	1117	4966	233
1	2	1201	7134	1176	4878	259
1	4	1365	6579	1347	4960	169
1	5	1322	6283	1295	4783	337
1	6	1120	6010	1089	4621	487
1	7	1114	5751	1078	4493	627
1	8	1089	5585	1051	4362	765
1	9	1058	5461	1020	4248	841
1	10	1020	5423	815	4148	900
1	11	1003	5445	869	4101	950
1	12	1105	5535	470	4033	900
1	13	1088	5729	878	4043	950
1	14	1054	5895	892	4032	989
1	15	1098	6163	552	3900	1000
1	16	1120	6761	813	3954	1000
1	17	1115	7341	1049	4141	951
1	18	1147	7808	1077	4270	882
1	19	1238	8168	1158	4415	800
1	20	1120	8289	1044	4466	822
1	21	1120	8199	1046	4514	795
1	22	1120	7953	1049	4507	793
1	23	1120	7696	1046	4495	797
1	24	1121	7488	1048	4486	764
1	25	1120	7297	1053	4474	769
1	26	1120	7083	1052	4442	757
1	27	1120	6868	1059	4506	705
1	28	1120	6713	1056	4468	668
1	29	1120	6613	1056	4441	710
1	30	1120	6544	665	4395	710
1	31	1120	6541	759	4379	739
1	32	1115	6683	758	4358	768
1	33	1096	6904	1026	4384	797
1	34	1148	7383	1071	4505	692
1	35	1502	8141	1394	4778	602
1	36	1813	9051	1682	5131	414
1	37	1542	9378	1451	5251	415
1	43	1228	8472	1430	4807	434
1	44	1383	8056	1526	4715	517
1	45	1581	7994	1532	4674	537
1	46	1311	7842	1186	4664	533
1	48	1281	7407	1246	4908	409
2	1	1271	7261	1230	4863	474
2	2	1536	7007	1096	4804	508
2	3	1363	6849	1280	5017	458
2	4	1410	6634	807	4915	450
2	5	1287	6372	646	4816	550
2	6	1319	6164	750	4669	700
2	7	1118	5966	759	4572	800
2	8	1118	5779	459	4440	850
2	9	1070	5770	733	4371	1000
2	10	1089	5820	707	4339	1000
2	11	1117	6091	641	4384	1000
2	12	1151	6505	637	4479	950
2	13	1333	7347	1065	4800	800
2	18	1349	9288	1264	5891	435
2	19	1476	9474	1374	5911	446
2	21	1648	9256	1555	5841	442
2	22	1570	8941	1490	5769	370
2	23	1287	8748	1225	5755	272
2	24	1279	8605	1219	5739	251
2	25	1120	8453	1062	5701	400
2	26	1120	8304	1056	5686	424
2	27	1120	8169	1057	5784	359
2	28	1120	8069	1058	5788	317
2	29	1150	7951	1087	5724	228
2	30	1120	7877	1062	5697	253
2	31	1120	7822	1059	5597	326
2	32	1120	7903	1058	5586	342
2	33	1295	8102	1235	5590	273
2	34	1719	8522	1643	5642	327
2	44	1360	8571	1333	5128	468
2	46	1421	8619	1316	4973	610
2	47	2593	8511	2527	5277	472
2	48	1725	8343	1685	5239	472
3	1	1611	8230	1571	5145	560
3	2	1391	8118	1343	5070	590
3	3	1952	7967	1898	5267	423
3	4	1644	7693	1610	5189	436
3	5	1366	7308	1336	5040	600
3	6	1362	6946	1175	4839	700
3	7	1362	6606	1168	4707	800
3	8	1120	6366	1048	4588	900
3	9	1106	6215	1019	4507	1000
3	10	1105	6182	947	4449	1000
3	11	1108	6333	939	4462	1000
3	12	1115	6712	940	4557	900
3	13	1211	7491	1172	4851	688
3	14	1751	8450	1747	5166	540
3	15	1982	8797	1991	5400	316
3	18	1523	9484	1464	5946	-11
3	19	1608	9596	1543	5972	100
3	20	1989	9587	1918	5920	164
3	21	1805	9330	1752	5814	143
3	22	1282	9031	1253	5773	112
3	23	1133	8783	1108	5729	114
3	24	1267	8664	1233	5698	169
3	25	1669	8535	1625	5612	-35
3	27	1367	8265	1352	5716	-271
3	28	1262	8188	1247	5697	-243
3	29	1136	8111	1119	5662	-167
3	30	1120	8015	1101	5614	-172
3	31	1120	7926	1099	5520	-40
3	32	1120	8045	1096	5485	-68
3	33	1120	8280	1099	5503	-103
3	34	1301	8674	1278	5583	-130
3	35	2021	9319	1978	5777	-103
3	43	1784	8926	1790	5243	199
3	44	1472	8560	1480	5115	170
3	45	1352	8686	1355	5008	341
3	46	1234	8548	1237	4934	296
3	47	1513	8459	1517	5216	6
0.22758	0.38189
0.68104	0.77738
0.99877	0.93538
0.67987	0.5635
0.5999	0.87316
0.49156	0.24545
0.51356	0.68468
0.54855	0.88291
0.98246	0.86351
0.42134	0.23642
0.49088	0.25142
0.92489	0.88288
0.27156	0.1192
0.28657	0.14292
0.97655	0.79866
0.78794	0.80958
0.44436	0.015441
0.88441	0.34599
0.11234	0.27916
0.3189	0.054843
0.99052	0.55455
0.46478	0.024571
0.39031	0.45715
0.91969	0.73033
0.77449	0.68714
0.8358	0.5673
0.84347	0.74543
0.70498	0.5028
0.55528	0.52687
0.03159	0.28942
0.63894	0.64617
0.21076	0.497
0.50308	0.60731
0.49386	0.46161
0.1805	0.47907
0.76514	0.70221
0.53443	0.81637
0.53452	0.98166
0.44809	0.15956
0.20806	0.36516
0.97294	0.80908
0.33974	0.37912
0.46683	0.3327
0.73862	0.78637
0.29782	0.05463
0.93197	0.53777
0.47345	0.39038
0.89023	0.9623
0.49918	0.2627
0.53663	0.84015
0.73954	0.87961
0.18046	0.099005
0.74813	0.6892
0.39474	0.36477
0.88934	0.56876
0.34924	0.083679
0.32684	0.30368
0.76394	0.67865
0.30157	0.088528
0.41344	0.036495
0.96934	0.94494
0.99001	0.77663
0.10173	0.4102
0.31387	0.049819
0.36908	0.12846
0.76563	0.89255
0.45475	0.3075
0.2886	0.19272
0.35763	0.26174
0.24046	0.41767
0.00061298	0.095749
0.68303	0.85309
0.32068	0.25768
0.16073	0.14045
0.08621	0.33943
0.60668	0.67406
0.33013	0.049879
0.28156	0.037436
0.81968	0.85103
0.013949	0.10395
0.18751	0.19816
0.40649	0.46326
0.16629	0.063742
0.58631	0.64337
0.86649	0.82686
0.40263	0.29946
0.33017	0.47654
0.15783	0.48968
0.89937	0.96932
0.64976	0.80768
0.12508	0.25748
0.83152	0.87763
0.4566	0.44721
0.124	0.40037
0.66507	0.66843
0.43502	0.12729
0.67855	0.77884
0.07872	0.47125
0.86649	0.54607
0.3882	0.38248
0.39168	0.082144
0.52329	0.51762
0.64472	0.75655
0.25851	0.40362
0.093235	0.65201
0.3295	0.44361
0.5739	0.82077
0.48235	0.20901
0.094907	0.14196
0.75262	0.81941
0.074207	0.38253
0.18809	0.13871
0.83675	0.61533
0.92454	0.60453
0.15587	0.091761
0.55081	0.79002
0.060337	0.0051645
0.3048	0.47948
0.22201	0.25021
0.24142	0.24906
0.32994	0.72082
0.79299	0.63544
0.099386	0.29095
0.53039	0.50617
0.77941	0.79633
0.27774	0.47047
0.99231	0.79743
0.99501	0.55823
0.17264	0.02837
0.057871	0.42934
0.058039	0.031838
0.25274	0.017019
0.42954	0.3726
0.96042	0.84372
0.83868	0.62867
0.90493	0.61491
0.032119	0.30908
0.70015	0.79513
0.6813	0.76039
0.79236	0.83123
0.95655	0.83616
0.28361	0.48188
0.038212	0.10887
0.10344	0.057658
0.74796	0.91027
0.089951	0.64925
0.27055	0.12086
0.9857	0.41457
0.6055	0.86398
0.94906	0.63743
0.08604	0.3728
0.13498	0.21911
0.23356	0.042019
0.30399	0.45168
0.049306	0.2247
0.99662	0.73334
0.42731	0.2394
0.99708	0.60628
0.83111	0.94311
0.22932	0.18981
0.9671	0.78737
0.39228	0.76119
0.52271	0.94231
0.47776	0.38799
0.65245	0.71318
0.62987	0.66841
0.79689	0.85197
0.15569	0.090005
0.85998	0.77931
0.17342	0.068623
0.56753	0.94385
0.95888	0.81879
0.11091	0.10119
0.1709	0.011401
0.00041482	0.44294
0.78375	0.84293
0.52497	0.71803
0.34879	0.34522
0.075653	0.22616
0.98926	0.72644
0.55389	0.61748
0.6712	0.71731
0.72837	0.75493
0.95009	0.73492
0.94682	0.91606
0.59435	0.65089
0.95101	0.94993
0.72615	0.66641
0.92156	0.79392
0.35006	0.73767
0.89931	0.69414
0.14962	0.39371
0.24219	0.28548
0.50555	0.90997
0.98107	0.92174
0.44098	0.092033
0.38233	0.0016295
0.38971	0.11969
0.0075806	0.12822
0.39688	0.48596
0.003635	0.27254
0.63662	0.55098
0.081072	0.23255
0.50505	0.62669
0.76416	0.64395
0.77256	0.64995
0.48948	0.87987
0.43087	0.2663
0.96933	0.64163
0.90047	0.68626
0.03677	0.49921
0.98789	0.63076
0.2645	0.035204
0.40103	0.015851
0.091805	0.59075
0.654	0.72037
0.92633	0.57948
0.70243	0.66772
0.41727	0.34929
0.81505	0.96826
0.56682	0.53305
0.84188	0.63497
0.18989	0.45263
0.63788	0.56701
0.41123	0.32993
0.37917	0.027441
0.64984	0.97703
0.28406	0.028844
0.82304	0.72331
0.51689	0.79417
0.36811	0.41208
0.38613	0.038717
0.76459	0.602
0.29441	0.91852
0.60523	0.666
0.89032	0.84142
0.69092	0.52258
0.399	0.095884
0.92917	0.66506
0.59785	0.59488
0.19237	0.028872
0.24436	0.20563
0.27835	0.28684
0.76639	0.59513
0.74504	0.98788
0.31111	0.87542
0.6979	0.68878
0.16908	0.23269
0.88742	0.87548
0.028345	0.35168
0.45565	0.18939
0.0078893	0.18977
0.24024	0.079776
0.20354	0.063877
0.58116	0.93723
0.36057	0.048701
0.89166	0.96478
0.85816	0.75531
0.35359	0.45041
0.35116	0.34132
0.93964	0.8941
0.21392	0.20136
0.30257	0.33726
0.53463	0.90921
0.14343	0.4736
0.43658	0.47147
0.47667	0.14171
0.64226	0.72254
0.50451	0.72685
0.59785	0.95833
0.43468	0.24691
0.35662	0.06274
0.46018	0.36593
0.31768	0.30678
0.57072	0.78936
0.61852	0.86524
0.057731	0.22936
0.33903	0.017569
0.02165	0.59096
0.82746	0.5187
0.3421	0.26943
0.7579	0.75047
0.92658	0.70856
0.87714	0.72742
0.28483	0.023028
0.23375	0.13249
0.075738	0.0084709
0.35535	0.19682
0.38198	0.25188
0.98251	0.71915
0.44492	0.899
0.45147	0.020602
0.45215	0.13877
0.83297	0.76249
0.22781	0.1676
0.20814	0.019084
0.85551	0.58521
0.64492	0.5883
0.15303	0.49729
0.31874	0.15486
0.95237	0.29623
0.79979	0.9769
0.33146	0.010863
0.45837	0.0024905
0.50383	0.53061
0.1348	0.073707
0.10478	0.12628
0.95148	0.91433
0.55174	0.51222
0.44921	0.37926
0.97609	0.63599
0.82425	0.68012
0.32148	0.44077
0.72012	0.68447
0.75599	0.98146
0.7514	0.59375
0.67812	0.82339
0.82597	0.63202
0.51799	0.67005
0.74965	0.67515
0.76724	0.6322
0.71664	0.75875
0.016443	0.49236
0.86319	0.84896
0.059211	0.28395
0.71166	0.56973
0.72966	0.6297
0.077293	0.13983
0.68316	0.83106
0.66742	0.57066
0.061518	0.38693
0.38314	0.26232
0.59575	0.51136
0.59366	0.65897
0.93905	0.77652
0.8968	0.086941
0.7727	0.80145
0.00197	0.48134
0.0030198	0.48991
0.8166	0.9715
0.71999	0.96104
0.18563	0.12453
0.90815	0.71142
0.54076	0.80902
0.073397	0.06279
0.49273	0.1967
0.032429	0.090165
0.53588	0.14797
0.86052	0.65878
0.83775	0.87764
0.25001	0.49825
0.070813	0.35725
0.34697	0.013546
0.21522	0.25725
0.58625	0.98932
0.84837	0.85547
0.59944	0.1175
0.87588	0.7062
0.70373	0.96237
0.45891	0.1914
0.79856	0.64845
0.96297	0.58043
0.20575	0.10643
0.27001	0.43877
0.49299	0.82312
0.7914	0.75788
0.20539	0.086492
0.11727	0.26914
0.64468	0.88322
0.94075	0.74662
0.89734	0.72279
0.32272	0.16995
0.3993	0.11551
0.31787	0.030296
0.9351	0.9409
0.39558	0.2132
0.88949	0.52739
0.018046	0.26931
0.53429	0.96971
0.60443	0.76668
0.3563	0.071008
0.98318	0.51709
0.60086	0.62695
0.84281	0.9536
0.12318	0.099304
0.25967	0.49332
0.55394	0.62287
0.93625	0.62681
0.040724	0.40144
0.53756	0.6398
0.12721	0.3094
0.81761	0.64081
0.71705	0.23128
0.28194	0.19818
0.1572	0.15682
0.50787	0.83065
0.91869	0.86765
0.57017	0.99082
0.76258	0.89053
0.83921	0.73979
0.7918	0.65147
0.22782	0.20636
0.88005	0.89348
0.54351	0.64039
0.75648	0.90303
0.59924	0.95067
0.93023	0.89932
0.24464	0.23143
0.63768	0.68999
0.59281	0.80019
0.59955	0.58545
0.62503	0.86203
0.27304	0.42005
0.5565	0.88569
0.77163	0.91367
0.7461	0.59063
0.6992	0.82925
0.9735	0.89639
0.14288	0.20579
0.35126	0.3724
0.94071	0.59314
0.49493	0.063598
0.74833	0.72547
0.62099	0.75427
0.3987	0.28689
0.53466	0.57751
0.31322	0.16317
0.031196	0.43695
0.050577	0.34074
0.10322	0.3966
0.39868	0.48563
0.24725	0.43413
0.98794	0.70577
0.29719	0.16537
0.028503	0.12233
0.37886	0.16542
0.11271	0.34109
0.23079	0.49696
0.56731	0.85317
0.68927	0.98207
0.70255	0.84372
0.63362	0.5737
0.061976	0.36758
0.74761	0.63123
0.75433	0.93971
0.38388	0.20851
0.29648	0.051092
0.39133	0.2615
0.89314	0.26088
0.038887	0.72715
0.55411	0.84986
0.70539	0.63462
0.22327	0.43865
0.10956	0.18623
0.0067982	0.94593
0.15025	0.20931
0.21148	0.35626
0.82261	0.98472
0.24377	0.48297
0.066421	0.48139
0.67075	0.98003
0.73382	0.78943
0.67469	0.98177
0.27655	0.2985
0.70763	0.64398
0.085526	0.46915
0.029112	0.23332
0.081112	0.059604
0.57825	0.59059
0.98308	0.82528
0.56427	0.82872
0.38645	0.018463
0.011403	0.20874
0.94527	0.5168
0.087143	0.28423
0.39904	0.11669
0.038376	0.3779
0.90243	0.58204
0.9118	0.51314
0.4297	0.18813
0.68973	0.58135
0.14609	0.39448
0.92246	0.59647
0.42108	0.86657
0.19507	0.86395
0.95648	0.80468
0.90789	0.70463
0.46802	0.15245
0.29562	0.059272
0.62715	0.99384
0.44694	0.06831
0.57503	0.6251
0.6224	0.91072
0.96161	0.84635
0.18244	0.22508
0.89569	0.64462
0.33931	0.45676
0.64193	0.95928
0.25968	0.13855
0.95043	0.51306
0.35697	0.22305
0.28081	0.45825
0.91514	0.86178
0.79924	0.93947
0.65972	0.97833
0.22763	0.26862
0.63258	0.57439
0.67068	0.63419
0.20361	0.016971
0.85402	0.13932
0.51405	0.87842
0.99399	0.89363
0.4769	0.19594
0.50266	0.89766
0.71332	0.5427
0.17012	0.03835
0.74011	0.63362
0.56817	0.63087
0.1099	0.35604
0.036152	0.3449
0.77153	0.90874
0.76482	0.93312
0.34639	0.12725
0.64381	0.60252
0.34454	0.293
0.64647	0.51876
0.10849	0.29366
0.63182	0.974
0.54874	0.56662
0.032732	0.12205
0.0010077	0.075436
0.31684	0.48796
0.46074	0.39669
0.018233	0.36501
0.0012552	0.32749
0.62762	0.62553
0.49767	0.18503
0.27961	0.246
0.51759	0.64635
0.42226	0.35835
0.4873	0.3032
0.71225	0.73379
0.70271	0.77734
0.98591	0.78313
0.8909	0.58767
0.33042	0.057639
0.91908	0.95117
0.82613	0.87324
0.057928	0.67566
0.95797	0.99755
0.60229	0.56785
0.81765	0.58365
0.90251	0.92818
0.99255	0.796
0.97649	0.65846
0.005415	0.01624
0.31038	0.36301
0.342	0.05647
0.67579	0.67082
0.063597	0.029957
0.3835	0.3687
0.44631	0.0050147
0.28738	0.38351
0.3285	0.20335
0.16424	0.20687
0.25362	0.43294
0.93272	0.89354
0.51514	0.52277
0.2682	0.35591
0.67065	0.97123
0.77564	0.59878
0.87781	0.95481
0.41536	0.031944
0.14617	0.087269
0.21046	0.49129
0.42975	0.34
0.8818	0.88763
0.61541	0.71681
0.35765	0.49642
0.9918	0.55948
0.92867	0.80647
0.51799	0.75264
0.30867	0.15866
0.95914	0.74003
0.23723	0.45211
0.075689	0.27282
0.82565	0.99898
0.56048	0.12263
0.26502	0.090211
0.89467	0.71858
0.96626	0.0082268
0.7013	0.61924
0.72831	0.89913
0.19084	0.81636
0.8319	0.74761
0.34956	0.19651
0.16096	0.44224
0.10103	0.45202
0.5262	0.58369
0.83356	0.77353
0.31125	0.046046
0.85286	0.70102
0.24886	0.13705
0.9053	0.56167
0.22034	0.28974
0.85805	0.80622
0.28432	0.28936
0.5489	0.99956
0.79989	0.53068
0.17802	0.649
0.57333	0.97285
0.50366	0.53382
0.68183	0.8256
0.059274	0.47115
0.13285	0.42052
0.011946	0.23103
0.73145	0.71511
0.725	0.48865
0.67487	0.75611
0.94041	0.62114
0.81869	0.76077
0.10953	0.34883
0.0090716	0.17142
0.3659	0.202
0.37678	0.3397
0.53762	0.9939
0.79642	0.83251
0.32919	0.23936
0.96431	0.80706
0.059138	0.35466
0.36853	0.036435
0.69194	0.76895
0.61997	0.72466
0.45161	0.21867
0.21818	0.39648
0.33976	0.07407
0.85911	0.63841
0.49426	0.4069
0.79211	0.80105
0.63972	0.72769
0.29147	0.086344
0.80671	0.52222
0.037799	0.087238
0.094301	0.038129
0.78713	0.82649
0.096184	0.34565
0.44586	0.33051
0.37215	0.38821
0.53556	0.59889
0.58209	0.61059
0.72376	0.92282
0.65446	0.87922
0.90045	0.50373
0.72226	0.67452
0.80455	0.50984
0.846	0.89627
0.5653	0.82141
0.19431	0.48939
0.6124	0.71214
0.7559	0.71865
0.35385	0.41341
0.39995	0.27013
0.71747	0.60944
0.98865	0.92364
0.29679	0.24643
0.74761	0.53721
0.8457	0.95746
0.95857	0.88925
0.75427	0.63018
0.83814	0.49326
0.88709	0.76124
0.39757	0.29315
0.74849	0.56988
0.70591	0.90643
0.29372	0.32343
0.013127	0.74595
0.17203	0.27113
0.095875	0.031583
0.47461	0.28022
0.53257	0.70655
0.069734	0.49237
0.59866	0.6104
0.14221	0.31782
0.53256	0.67659
0.65789	0.95299
0.57615	0.57708
0.25298	0.54189
0.75559	0.94886
0.82587	0.79254
0.11824	0.33857
0.33488	0.42212
0.92994	0.57963
0.032661	0.37022
0.51127	0.99606
0.057378	0.25114
0.67005	0.77472
0.96369	0.77562
0.64965	0.6742
0.62255	0.76298
0.11848	0.20882
0.66195	0.5536
0.015889	0.3391
0.87695	0.79563
0.387	0.99478
0.18581	0.33266
0.53736	0.76925
0.89348	0.87321
0.59925	0.67846
0.91256	0.38367
0.81222	0.83503
0.53321	0.74101
0.70784	0.12829
0.52581	0.88208
0.27251	0.25668
0.061377	0.29472
0.67735	0.48278
0.42476	0.066782
0.62325	0.5329
0.15923	0.065032
0.50078	0.14889
0.7359	0.50054
0.23463	0.0068108
0.2178	0.49447
0.004402	0.89493
0.087968	0.20245
0.94078	0.54322
0.075793	0.030269
0.053466	0.20191
0.53581	0.96556
0.45794	0.45207
0.65954	0.53859
0.16036	0.59366
0.86663	0.76918
0.94304	0.69674
0.81316	0.7726
0.31919	0.67206
0.85953	0.78588
0.0055977	0.82279
0.9942	0.68632
0.12699	0.18993
0.51717	0.80475
0.95606	0.81854
0.3933	0.3845
0.38836	0.25461
0.87977	0.69542
0.53613	0.52957
0.010328	0.56678
0.71481	0.92067
0.11624	0.024514
0.40213	0.25421
0.048588	0.15513
0.87548	0.86777
0.56388	0.65113
0.12511	0.17548
0.784	0.66366
0.84187	0.50289
0.77831	0.69587
0.077769	0.26239
0.6678	0.94424
0.67506	0.96694
0.99783	0.73279
0.91691	0.53201
0.81436	0.53019
0.33951	0.34817
0.17763	0.42855
0.57188	0.71957
0.14084	0.40842
0.32945	0.41948
0.060531	0.12268
0.66282	0.96732
0.83691	0.61221
0.47487	0.10987
0.28467	0.27286
0.49098	0.10915
0.33472	0.3832
0.21378	0.35001
0.57594	0.76746
0.35174	0.25356
0.80656	0.75582
0.69075	0.95194
0.64783	0.77044
0.15158	0.42835
0.64735	0.60705
0.73729	0.83199
0.47453	0.41853
0.17021	0.26314
0.478	0.05425
0.82853	0.7466
0.41334	0.24742
0.80012	0.81299
0.78088	0.95187
0.19218	0.20872
0.40509	0.69908
0.97027	0.74531
0.80937	0.52713
0.13203	0.17233
0.4056	0.43313
0.85821	0.75725
0.66367	0.74435
0.22	0.2447
0.98152	0.57455
0.96504	0.84211
0.049015	0.92934
0.72779	0.53013
0.14035	0.42155
0.92363	0.55207
0.44077	0.28853
0.43441	0.18456
0.90536	0.53368
0.72772	0.89203
0.035581	0.82501
0.61041	0.8227
0.13894	0.23521
0.74435	0.91251
0.5458	0.57823
0.91159	0.93529
0.21652	0.33546
0.3896	0.27409
0.57763	0.92903
0.19603	0.15184
0.82876	0.98256
0.20455	0.42291
0.77423	0.73068
0.86399	0.93416
0.67049	0.87499
0.65896	0.66802
0.85052	0.74812
0.58652	0.84573
0.31121	0.16537
0.10645	0.085913
0.60761	0.8649
0.53946	0.94166
0.71038	0.86325
0.22264	0.07597
0.14823	0.058233
0.77511	0.5984
0.11753	0.45945
0.74238	0.96426
0.39878	0.17645
0.96738	0.86971
0.015899	0.12205
0.046803	0.20176
0.142	0.42101
0.16701	0.32279
0.63148	0.9555
0.87598	0.52959
0.59417	0.59866
0.46798	0.24078
0.19362	0.42262
0.76736	0.57633
0.58987	0.77931
0.31883	0.18294
0.7578	0.51264
0.95359	0.75295
0.82402	0.6813
0.5178	0.80651
0.97117	0.58033
0.38574	0.14516
0.16811	0.33769
0.065437	0.18322
0.42519	0.29625
0.67874	0.87079
0.93727	0.66509
0.60074	0.58289
0.58365	0.62272
0.93715	0.95949
0.84572	0.63809
0.41675	0.080151
0.97362	0.87374
0.9749	0.80832
0.74767	0.48958
0.94871	0.74604
0.43676	0.38483
0.091782	0.44156
0.79046	0.93737
0.98948	0.60404
0.95005	0.49807
0.8922	0.64353
0.18334	0.012617
0.47535	0.010879
0.81872	0.76129
0.29629	0.45788
0.16037	0.03979
0.44518	0.25458
0.5504	0.91801
0.18928	0.44974
0.44966	0.0059963
0.88262	0.53536
0.18115	0.47076
0.59694	0.7102
0.91783	0.89896
0.97452	0.72631
0.064233	0.19088
0.08722	0.17215
0.53928	0.98075
0.56156	0.51165
0.7815	0.81888
0.44105	0.26159
0.066512	0.19282
0.40866	0.39712
0.0082597	0.65786
0.9505	0.56504
0.40321	0.28619
0.74081	0.6536
0.40184	0.13451
0.12671	0.23816
0.1544	0.29052
0.7184	0.86268
0.81001	0.56797
0.70531	0.98456
0.10647	0.49786
0.75304	0.68341
0.44422	0.23248
0.56489	0.92544
0.62599	0.92064
0.11289	0.29681
0.17344	0.10988
0.36844	0.39547
0.79147	0.6371
0.8808	0.91445
0.30489	0.61497
0.25695	0.99807
0.48152	0.15257
0.42796	0.067873
0.50503	0.11569
0.85288	0.53832
0.70277	0.63696
0.00016767	0.8378
0.74912	0.7798
0.093187	0.21654
0.25668	0.34021
0.61162	0.53909
0.064233	0.26847
0.49135	0.22266
0.72419	0.60318
0.71481	0.50296
0.90875	0.68737
0.78564	0.54707
0.12027	0.69921
0.29573	0.1388
0.74577	0.69557
0.57015	0.64036
0.43427	0.30687
0.43498	0.22403
0.18654	0.32006
0.95921	0.86956
0.050486	0.21234
0.47076	0.078345
0.88898	0.69971
0.12104	0.28258
0.46421	0.20987
0.7192	0.89461
0.20607	0.43729
0.01888	0.25844
0.33075	0.37546
0.078095	0.20227
0.24982	0.45656
0.57745	0.86315
0.75767	0.48811
0.16992	0.1433
0.16765	0.46713
0.70498	0.6878
0.65073	0.56518
0.98234	0.50182
0.075513	0.15403
0.32546	0.34459
0.098048	0.19432
0.90775	0.88496
0.10722	0.2159
0.95898	0.56767
0.37096	0.10878
0.63327	0.42598
0.043001	0.46992
0.32726	0.4297
0.72468	0.92813
0.74971	0.73969
0.77476	0.90751
0.7902	0.76263
0.046594	0.24212
0.35633	0.33957
0.71004	0.66273
0.64045	0.50545
0.44309	0.98126
0.20562	0.32934
0.67666	0.97321
0.33164	0.099056
0.80743	0.93835
0.68117	0.55001
0.7041	0.64611
0.47219	0.33295
0.42439	0.31
0.038069	0.36375
0.38535	0.23266
0.12602	0.32631
0.78117	0.73725
0.57476	0.56873
0.82307	0.96382
0.26496	0.15246
0.30033	0.3638
0.1744	0.19719
0.642	0.90155
0.63929	0.65464
0.46098	0.11261
0.97427	0.76305
0.047677	0.26161
0.31478	0.084663
0.82009	0.57276
0.28068	0.19176
0.89651	0.74027
0.21814	0.11227
0.70911	0.88191
0.86946	0.87344
0.6952	0.60363
0.12227	0.44019
0.90991	0.60248
0.63184	0.94645
0.82707	0.73118
0.066812	0.22636
0.43052	0.07436
0.34971	0.37859
0.33374	0.35705
0.64004	0.83084
0.60421	0.56883
0.6689	0.89699
0.03194	0.28039
0.097744	0.13868
0.58364	0.54729
0.53669	0.77128
0.37263	0.16851
0.99734	0.95988
0.10144	0.20984
0.99011	0.72692
0.072238	0.97955
0.25229	0.17872
0.34779	0.28383
0.15933	0.21744
0.6639	0.98102
0.17135	0.020943
0.06915	0.13816
0.16253	0.94271
0.96064	0.72971
0.3911	0.85821
0.11601	0.17762
0.20239	0.37038
0.25531	0.2892
0.96673	0.62205
0.42169	0.47896
0.8522	0.75094
0.084225	0.098877
0.77288	0.92261
0.32044	0.21553
0.17946	0.087036
0.28758	0.40843
0.79152	0.72665
0.70311	0.65584
0.063059	0.22728
0.22389	0.43325
0.72957	0.5013
0.53901	0.42104
0.21505	0.36163
0.58219	0.65638
0.011313	0.93648
0.69412	0.69661
0.43156	0.075504
0.33422	0.17837
0.84514	0.97804
0.023619	0.083119
0.60728	0.92556
0.92599	0.73374
0.83847	0.86905
0.29741	0.40528
0.70743	0.61291
0.7541	0.54483
0.32978	0.28497
0.69194	0.56147
0.14204	0.37199
0.001546	0.89192
0.59483	0.57418
0.39749	0.42056
0.94571	0.52943
0.70022	0.96091
0.51605	0.54178
0.17473	0.36276
0.52648	0.85094
0.25494	0.16531
0.67355	0.94257
0.29692	0.33928
0.34859	0.1913
0.095135	0.15145
0.071793	0.30546
0.079289	0.82138
0.64046	0.89099
0.41156	0.34625
0.0081256	0.29944
0.22987	0.9535
0.034981	0.011314
0.15847	0.48134
0.12497	0.12895
0.44549	0.1367
0.43322	0.40143
0.80219	0.75532
0.32835	0.4293
0.54964	0.49865
0.25961	0.08116
0.07228	0.098516
0.71077	0.90872
0.63031	0.91711
0.99843	0.68733
0.18612	0.40717
0.56166	0.9126
0.32055	0.2093
0.97927	0.85285

## Sheet: data_chunk (8)
3	48	1307	8365	1315	5177	112
4	1	1362	8251	1364	5111	175
4	2	1408	8128	1401	5019	330
4	3	1408	7972	1404	5236	104
4	4	1414	7685	1416	5132	184
4	5	1385	7311	1382	4980	336
4	6	1362	6946	1348	4839	542
4	7	1171	6573	1146	4690	738
4	8	1118	6345	1082	4558	800
4	9	1100	6179	1061	4478	880
4	10	1044	6122	1011	4432	842
4	11	1077	6303	1045	4463	854
4	12	1106	6685	1074	4558	674
4	13	1189	7457	1180	4835	341
4	16	2917	9125	2953	5657	-149
4	19	1647	9271	1639	5892	-376
4	20	1427	9247	1404	5914	-197
4	21	1358	9122	1328	5873	-200
4	22	1205	8874	1152	5853	-214
4	23	1324	8682	1308	5732	69
4	24	1193	8591	1173	5532	-87
4	25	1268	8490	1254	5701	-228
4	26	1171	8400	1162	5708	-225
4	28	1241	8274	1227	5809	-343
4	29	1256	8110	1240	5787	-286
4	30	1171	8119	1154	5735	-272
4	31	1151	8146	1133	5686	-196
4	32	1224	8269	1203	5672	-187
4	33	1323	8461	1301	5666	-187
4	34	1388	8798	1366	5726	-82
4	35	1596	9384	1558	5844	-158
4	36	2347	10036	2284	6130	-348
4	38	4069	9985	4012	5993	-192
4	40	1663	9522	1659	5696	-44
4	41	1381	9316	1379	5578	-45
4	42	1243	9087	1237	5498	7
4	43	1125	8722	1111	5344	207
4	44	1120	8369	1103	5211	306
4	45	1170	8587	1146	5139	376
4	46	1146	8540	1125	5045	418
4	47	1223	8381	1202	5338	78
4	48	1374	8269	1364	5320	117
5	2	1418	7987	1568	5148	216
5	4	1396	7499	1369	5290	-125
5	5	1362	7089	1360	5095	228
5	6	1362	6751	1345	4958	412
5	7	1362	6429	1331	4802	661
5	8	1158	6195	1124	4695	763
5	9	1103	6063	1067	4613	804
5	10	1101	6082	1066	4565	754
5	11	1106	6247	1075	4572	722
5	12	1108	6619	1084	4684	560
5	13	1153	7343	1146	4961	232
5	17	1548	9000	1548	6013	-406
5	18	1110	8827	1093	6020	-435
5	19	1179	8966	1149	6050	-417
5	20	1139	9053	1111	5975	-362
5	21	1193	8769	1167	5879	-322
5	23	1110	8383	1088	5691	-164
5	24	1179	8191	1151	5625	-91
5	25	1110	8043	1083	5528	4
5	26	1110	7954	1081	5493	-14
5	27	1125	7898	1109	5629	-137
5	28	1110	7816	1086	5623	-23
5	29	1103	7725	1072	5579	66
5	30	1104	7667	1066	5574	-29
5	31	1102	7600	1062	5524	39
5	32	1104	7642	1065	5519	22
5	33	1102	7738	1065	5512	18
5	34	1117	8041	1082	5577	-54
5	35	1152	8559	1119	5750	-273
5	36	1263	9309	1221	6058	-350
5	37	1317	9502	1283	6105	-311
5	39	1238	9216	1224	5807	-266
5	40	1130	9047	1111	5649	-33
5	41	1195	8937	1173	5550	-28
5	42	1130	8749	1106	5460	86
5	43	1184	8493	1156	5297	232
5	44	1124	8175	1095	5184	334
5	46	1111	8404	1079	5014	384
5	47	2779	8286	2689	5339	132
6	1	1351	8029	1338	5187	132
6	2	1340	7909	1331	5049	235
6	4	1265	7373	1258	4917	363
6	5	1247	6931	1225	4767	479
6	6	1224	6596	1194	4594	689
6	7	1154	6306	1118	4526	693
6	8	1108	6104	1077	4562	676
6	9	1100	5955	1067	4478	778
6	10	1100	5954	1065	4443	806
6	11	1100	6118	1066	4454	828
6	12	1110	6468	1081	4547	678
6	13	1153	7243	1140	4826	278
6	14	1162	8052	1178	5178	-102
6	15	1139	8309	1156	5379	-164
6	16	1248	8917	1254	5666	-335
6	17	1124	9033	1115	5834	-301
6	18	1141	8974	1123	5832	-269
6	23	1110	8328	1105	5606	-222
6	24	1110	8223	1098	5550	-184
6	26	1154	7954	1152	5435	-472
6	27	1172	7845	1169	5469	-488
6	28	1110	7751	1103	5420	-375
6	29	1108	7643	1094	5350	-202
6	30	1110	7533	1090	5308	-128
6	31	1103	7441	1079	5231	16
6	32	1106	7498	1077	5182	92
6	33	1102	7623	1074	5168	41
6	34	1107	7927	1082	5257	-37
6	35	1120	8366	1085	5445	-114
6	36	1222	8912	1191	5729	-301
6	37	1195	9016	1180	5759	-390
6	38	1188	8864	1180	5664	-307
6	39	1110	8617	1096	5532	-269
6	40	1108	8382	1090	5389	-264
6	42	1140	8088	1125	5188	-133
6	43	1109	7841	1093	5037	-72
6	44	1160	7591	1149	4916	-25
6	46	1249	8115	1245	4882	-21
7	1	1370	7870	1398	5073	-280
7	2	1193	7788	1220	4937	-144
7	3	1281	7575	1311	5098	-361
7	4	1209	7230	1229	4981	-323
7	5	1108	6803	1118	4790	-174
7	6	1103	6420	1101	4579	31
7	7	1100	6065	1092	4414	163
7	8	1100	5740	1067	4191	407
7	9	1100	5555	887	4089	407
7	10	1100	5474	953	4104	457
7	11	1100	5481	952	4073	507
7	12	1100	5552	952	4085	504
7	13	1100	5840	1085	4148	418
7	14	1100	6103	1090	4189	340
7	15	1106	6462	1100	4226	284
7	16	1088	7091	1083	4368	182
7	17	1128	7671	1119	4546	-17
7	18	1132	8012	1127	4689	-28
7	19	1101	8290	1087	4821	-55
7	20	1108	8335	1086	4808	42
7	23	1164	7801	1163	4674	39
7	24	1110	7663	1104	4619	48
7	25	1104	7512	1097	4548	132
7	26	1108	7396	1099	4526	97
7	27	1105	7291	1097	4486	135
7	28	1108	7186	1100	4485	115
7	29	1109	7149	1102	4443	165
7	30	1111	7066	1105	4413	151
7	31	1110	7066	1104	4371	166
7	32	1108	7176	1100	4369	157
7	33	1093	7405	1085	4393	148
7	34	1122	7752	1114	4553	-21
7	36	1117	8680	1089	5006	-91
7	37	1108	8785	1081	5114	-111
7	40	1192	8103	1229	4757	-188
7	41	1147	7901	1238	4679	-88
7	42	1119	7741	1147	4596	36
7	43	1130	7553	1132	4531	126
7	44	1130	7314	1125	4453	139
7	45	1153	7424	1147	4512	59
7	46	1111	7412	1108	4540	34
7	47	2079	7347	2076	4835	-215
7	48	1174	7167	1180	4842	-144
1	1	1103	6918	1103	4733	-14
1	2	1108	6649	1102	4626	-9
1	4	1104	6146	1107	4691	-106
1	5	1103	5884	1101	4498	94
1	6	1100	5628	1093	4340	204
1	7	1100	5442	1088	4220	396
1	8	1002	5275	986	4082	486
1	9	951	5201	936	3985	511
1	10	951	5146	936	3891	550
1	11	951	5128	934	3841	567
1	12	951	5184	935	3815	580
1	13	951	5333	936	3801	585
1	14	1002	5489	988	3828	562
1	15	1035	5737	1017	3735	700
1	16	1081	6153	842	3786	658
1	17	1100	6656	950	3937	580
1	18	1103	7153	1070	4066	518
1	19	1085	7579	1043	4190	571
1	20	1104	7883	1057	4218	578
1	22	1110	7809	1087	4226	453
1	23	1108	7651	1090	4254	450
1	24	1109	7551	1088	4253	428
1	25	1109	7376	1088	4290	352
1	26	1106	7179	1084	4259	445
1	27	1102	6915	1078	4293	471
1	28	1100	6710	1077	4290	436
1	29	1100	6563	1075	4270	557
1	30	1100	6427	1076	4233	549
1	31	1100	6388	1074	4234	540
1	32	1100	6434	1074	4229	560
1	33	1091	6510	1062	4270	536
1	34	1100	6814	1070	4356	409
1	35	1071	7327	1037	4594	278
1	37	1158	8549	1115	5067	82
1	41	1121	8118	1116	4821	82
1	42	1119	8005	1111	4762	174
1	43	1110	7761	1098	4665	247
1	44	1107	7465	1090	4574	326
1	45	1108	7511	1084	4557	374
1	46	1106	7409	1084	4519	312
2	2	1109	6702	1097	4685	129
2	6	1105	5892	1096	4513	234
2	7	1100	5703	1084	4391	462
2	8	1076	5576	1049	4279	742
2	9	1014	5542	986	4203	731
2	10	985	5553	959	4170	756
2	11	1079	5796	1052	4175	732
2	12	1096	6180	1069	4309	657
2	13	1101	7007	1087	4610	438
2	14	1108	7886	1114	4946	117
2	15	1130	8246	1151	5150	-47
2	21	1154	8756	1121	5640	140
2	22	1121	8535	1089	5636	151
2	23	1119	8324	1089	5575	204
2	24	1123	8163	1096	5558	165
2	25	1121	8090	1098	5513	215
2	26	1110	8014	1084	5481	326
2	27	1110	7902	1082	5568	245
2	28	1110	7849	1082	5549	310
2	29	1108	7769	1076	5502	338
2	30	1106	7671	1071	5501	412
2	31	1103	7614	1063	5429	517
2	32	1102	7651	1060	5388	512
2	33	1107	7776	1064	5403	493
2	34	1117	8082	1073	5494	417
2	35	1127	8614	1085	5639	402
2	39	1718	9279	1665	5706	359
2	42	1141	8781	1114	5383	653
2	43	1118	8474	1091	5273	623
2	44	1107	8090	1077	5120	688
2	45	1162	8337	1115	5064	685
2	46	1110	8322	854	4983	732
2	48	1137	8131	1098	5281	703
3	5	1110	7070	1096	5096	339
3	6	1106	6748	1091	4903	526
3	7	1102	6376	1082	4745	663
3	8	1087	6136	1058	4627	840
3	9	1005	5997	976	4538	869
3	10	951	5970	922	4477	908
3	11	964	6145	934	4512	855
3	12	1029	6507	1002	4596	761
3	13	1047	7297	1025	4901	674
3	14	1070	8170	1038	5211	539
3	15	1045	8433	1008	5395	512
3	16	1126	8948	1076	5657	393
3	17	1102	9072	1051	5851	305
3	18	1100	8943	1052	5900	274
3	19	1119	9038	1071	5947	203
3	20	1105	9042	1061	5926	230
3	23	1104	8550	1081	5798	124
3	24	1100	8417	1075	5803	194
3	25	1100	8347	1071	5710	332
3	26	1100	8229	1069	5702	281
3	27	1102	8143	1071	5800	197
3	28	1102	8066	1071	5790	214
3	29	1103	7989	1069	5753	247
3	30	1101	7904	1064	5713	305
3	31	1100	7837	1060	5604	425
3	32	1100	7809	1058	5588	396
3	33	1102	8068	1059	5545	420
3	34	1119	8407	1078	5584	415
3	36	1268	9782	1194	6019	275
3	43	1106	8750	1064	5351	717
3	44	1109	8343	1063	5243	803
3	46	1252	8382	1123	5035	868
4	6	1137	6760	1049	5031	518
4	7	1102	6473	1024	4861	562
4	8	1100	6227	1073	4685	690
4	9	1094	6106	1061	4631	841
4	10	1057	6090	1020	4572	868
4	11	1076	6291	1041	4622	875
4	12	1100	6625	1068	4718	751
4	13	1168	7446	1143	5024	537
4	18	1221	8974	1178	6087	54
4	21	1283	8907	1243	5992	144
4	23	1100	8461	1077	5893	124
4	24	1100	8319	1072	5825	177
4	25	1100	8234	1070	5758	297
4	26	1100	8091	1067	5758	266
4	27	1100	7993	1068	5864	90
4	28	1100	7947	1072	5886	145
4	29	1100	7863	1070	5856	157
4	30	1100	7772	1069	5824	177
4	31	1100	7682	1067	5763	236
4	32	1100	7758	1064	5751	238
4	33	1100	7874	1063	5735	275
4	34	1104	8217	1070	5780	178
4	35	1173	8810	1126	5942	178
4	38	2189	9764	2085	6017	255
4	41	1247	9234	1214	5599	441
4	42	1143	9056	1106	5500	462
4	43	1179	8746	1145	5328	375
4	44	1100	8323	1069	5184	501
5	1	1208	8187	1183	5195	428
5	5	1788	7208	1791	5053	261
5	6	1327	6853	1307	4893	424
5	7	1137	6478	1104	4700	574
5	8	1100	6253	1059	4586	574
5	9	1100	6096	1075	4491	737
5	10	1091	6072	1064	4430	805
5	11	1096	6271	1069	4429	731
5	12	1148	6656	1131	4541	624
5	21	2822	9013	2842	5755	-437
5	23	2027	8480	2064	5692	-529
5	24	1497	8358	1524	5674	-578
5	25	1237	8236	1248	5596	-430
5	26	1249	8063	1249	5612	-487
5	27	1252	8012	1254	5702	-576
5	28	1248	7925	1251	5707	-553
5	29	1222	7825	1223	5631	-441
5	30	1216	7721	1213	5621	-423
5	31	1208	7717	1205	5559	-411
5	32	1241	7804	1237	5527	-352
5	33	1248	7979	1245	5520	-341
5	34	1269	8282	1269	5576	-346
5	35	1445	8814	1429	5715	-304
5	42	1535	9073	1530	5416	148
5	43	1452	8718	1442	5363	70
5	44	1233	8326	1217	5244	206
5	45	1340	8569	1315	5153	274
5	46	1255	8527	1234	5088	440
5	47	1539	8412	1521	5389	37
5	48	1335	8308	1328	5375	148
6	1	1324	8205	1312	5256	223
6	2	1344	8054	1335	5165	282
6	3	1445	7830	1434	5365	93
6	4	1534	7546	1652	5261	230
6	5	1411	7137	1407	5100	367
6	6	1227	6782	1214	4938	536
6	7	1174	6413	938	4765	589
6	8	1096	6199	1071	4627	905
6	9	951	6053	927	4557	698
6	10	969	6063	950	4475	672
6	11	1009	6233	992	4490	741
6	12	1058	6575	1042	4590	716
6	13	1181	7361	1161	4863	497
6	14	1353	8192	1325	5189	301
6	16	1691	8960	1649	5664	21
6	17	1282	9117	1247	5783	28
6	18	1252	8963	1212	5803	-7
6	23	1308	8480	1290	5697	-13
6	24	1270	8353	1252	5641	32
6	25	1252	8138	1230	5590	53
6	26	1248	8020	1225	5547	92
6	27	1252	7923	1229	5621	17
6	28	1252	7819	1232	5606	-13
6	29	1207	7717	1184	5546	54
6	30	1241	7630	1214	5515	104
6	31	1164	7565	1137	5416	239
6	32	1245	7668	1211	5368	245
6	33	1205	7797	1173	5333	321
6	34	1249	8112	1216	5418	313
6	35	1246	8612	1201	5587	250
6	36	1315	9322	1256	5832	145
6	37	1389	9513	1329	5891	168
6	38	1452	9466	1398	5784	225
6	40	2987	9066	2929	5520	256
6	41	1417	8868	1401	5381	345
6	43	1173	8521	1143	5146	557
6	44	1205	8233	1163	5039	595
6	45	1391	8586	1333	4982	669
6	46	1962	8733	1899	4989	522
6	48	1493	8477	1480	5317	288
7	1	1350	8154	1330	5218	207
7	6	1278	6717	1188	4788	456
7	7	1231	6328	1037	4665	440
7	8	977	6058	964	4509	573
7	9	1096	5838	1073	4393	835
7	10	997	5761	971	4314	813
7	11	1004	5779	978	4292	843
7	12	1046	5877	1018	4282	929
7	13	1100	6124	1073	4337	843
7	14	1120	6439	868	4397	706
7	15	1252	6844	470	4348	556
7	16	1259	7588	980	4504	462
7	17	1431	8093	977	4704	487
7	18	1261	8447	956	4857	524
7	19	1219	8708	1181	4984	582
0.20806	0.36516
0.97294	0.80908
0.33974	0.37912
0.46683	0.3327
0.73862	0.78637
0.29782	0.05463
0.93197	0.53777
0.47345	0.39038
0.89023	0.9623
0.49918	0.2627
0.53663	0.84015
0.73954	0.87961
0.18046	0.099005
0.74813	0.6892
0.39474	0.36477
0.88934	0.56876
0.34924	0.083679
0.32684	0.30368
0.76394	0.67865
0.30157	0.088528
0.41344	0.036495
0.96934	0.94494
0.99001	0.77663
0.10173	0.4102
0.31387	0.049819
0.36908	0.12846
0.76563	0.89255
0.45475	0.3075
0.2886	0.19272
0.35763	0.26174
0.24046	0.41767
0.00061298	0.095749
0.68303	0.85309
0.32068	0.25768
0.16073	0.14045
0.08621	0.33943
0.60668	0.67406
0.33013	0.049879
0.28156	0.037436
0.81968	0.85103
0.013949	0.10395
0.18751	0.19816
0.40649	0.46326
0.16629	0.063742
0.58631	0.64337
0.86649	0.82686
0.40263	0.29946
0.33017	0.47654
0.15783	0.48968
0.89937	0.96932
0.64976	0.80768
0.12508	0.25748
0.83152	0.87763
0.4566	0.44721
0.124	0.40037
0.66507	0.66843
0.43502	0.12729
0.67855	0.77884
0.07872	0.47125
0.86649	0.54607
0.3882	0.38248
0.39168	0.082144
0.52329	0.51762
0.64472	0.75655
0.25851	0.40362
0.093235	0.65201
0.3295	0.44361
0.5739	0.82077
0.48235	0.20901
0.094907	0.14196
0.75262	0.81941
0.074207	0.38253
0.18809	0.13871
0.83675	0.61533
0.92454	0.60453
0.15587	0.091761
0.55081	0.79002
0.060337	0.0051645
0.3048	0.47948
0.22201	0.25021
0.24142	0.24906
0.32994	0.72082
0.79299	0.63544
0.099386	0.29095
0.53039	0.50617
0.77941	0.79633
0.27774	0.47047
0.99231	0.79743
0.99501	0.55823
0.17264	0.02837
0.057871	0.42934
0.058039	0.031838
0.25274	0.017019
0.42954	0.3726
0.96042	0.84372
0.83868	0.62867
0.90493	0.61491
0.032119	0.30908
0.70015	0.79513
0.6813	0.76039
0.79236	0.83123
0.95655	0.83616
0.28361	0.48188
0.038212	0.10887
0.10344	0.057658
0.74796	0.91027
0.089951	0.64925
0.27055	0.12086
0.9857	0.41457
0.6055	0.86398
0.94906	0.63743
0.08604	0.3728
0.13498	0.21911
0.23356	0.042019
0.30399	0.45168
0.049306	0.2247
0.99662	0.73334
0.42731	0.2394
0.99708	0.60628
0.83111	0.94311
0.22932	0.18981
0.9671	0.78737
0.39228	0.76119
0.52271	0.94231
0.47776	0.38799
0.65245	0.71318
0.62987	0.66841
0.79689	0.85197
0.15569	0.090005
0.85998	0.77931
0.17342	0.068623
0.56753	0.94385
0.95888	0.81879
0.11091	0.10119
0.1709	0.011401
0.00041482	0.44294
0.78375	0.84293
0.52497	0.71803
0.34879	0.34522
0.075653	0.22616
0.98926	0.72644
0.55389	0.61748
0.6712	0.71731
0.72837	0.75493
0.95009	0.73492
0.94682	0.91606
0.59435	0.65089
0.95101	0.94993
0.72615	0.66641
0.92156	0.79392
0.35006	0.73767
0.89931	0.69414
0.14962	0.39371
0.24219	0.28548
0.50555	0.90997
0.98107	0.92174
0.44098	0.092033
0.38233	0.0016295
0.38971	0.11969
0.0075806	0.12822
0.39688	0.48596
0.003635	0.27254
0.63662	0.55098
0.081072	0.23255
0.50505	0.62669
0.76416	0.64395
0.77256	0.64995
0.48948	0.87987
0.43087	0.2663
0.96933	0.64163
0.90047	0.68626
0.03677	0.49921
0.98789	0.63076
0.2645	0.035204
0.40103	0.015851
0.091805	0.59075
0.654	0.72037
0.92633	0.57948
0.70243	0.66772
0.41727	0.34929
0.81505	0.96826
0.56682	0.53305
0.84188	0.63497
0.18989	0.45263
0.63788	0.56701
0.41123	0.32993
0.37917	0.027441
0.64984	0.97703
0.28406	0.028844
0.82304	0.72331
0.51689	0.79417
0.36811	0.41208
0.38613	0.038717
0.76459	0.602
0.29441	0.91852
0.60523	0.666
0.89032	0.84142
0.69092	0.52258
0.399	0.095884
0.92917	0.66506
0.59785	0.59488
0.19237	0.028872
0.24436	0.20563
0.27835	0.28684
0.76639	0.59513
0.74504	0.98788
0.31111	0.87542
0.6979	0.68878
0.16908	0.23269
0.88742	0.87548
0.028345	0.35168
0.45565	0.18939
0.0078893	0.18977
0.24024	0.079776
0.20354	0.063877
0.58116	0.93723
0.36057	0.048701
0.89166	0.96478
0.85816	0.75531
0.35359	0.45041
0.35116	0.34132
0.93964	0.8941
0.21392	0.20136
0.30257	0.33726
0.53463	0.90921
0.14343	0.4736
0.43658	0.47147
0.47667	0.14171
0.64226	0.72254
0.50451	0.72685
0.59785	0.95833
0.43468	0.24691
0.35662	0.06274
0.46018	0.36593
0.31768	0.30678
0.57072	0.78936
0.61852	0.86524
0.057731	0.22936
0.33903	0.017569
0.02165	0.59096
0.82746	0.5187
0.3421	0.26943
0.7579	0.75047
0.92658	0.70856
0.87714	0.72742
0.28483	0.023028
0.23375	0.13249
0.075738	0.0084709
0.35535	0.19682
0.38198	0.25188
0.98251	0.71915
0.44492	0.899
0.45147	0.020602
0.45215	0.13877
0.83297	0.76249
0.22781	0.1676
0.20814	0.019084
0.85551	0.58521
0.64492	0.5883
0.15303	0.49729
0.31874	0.15486
0.95237	0.29623
0.79979	0.9769
0.33146	0.010863
0.45837	0.0024905
0.50383	0.53061
0.1348	0.073707
0.10478	0.12628
0.95148	0.91433
0.55174	0.51222
0.44921	0.37926
0.97609	0.63599
0.82425	0.68012
0.32148	0.44077
0.72012	0.68447
0.75599	0.98146
0.7514	0.59375
0.67812	0.82339
0.82597	0.63202
0.51799	0.67005
0.74965	0.67515
0.76724	0.6322
0.71664	0.75875
0.016443	0.49236
0.86319	0.84896
0.059211	0.28395
0.71166	0.56973
0.72966	0.6297
0.077293	0.13983
0.68316	0.83106
0.66742	0.57066
0.061518	0.38693
0.38314	0.26232
0.59575	0.51136
0.59366	0.65897
0.93905	0.77652
0.8968	0.086941
0.7727	0.80145
0.00197	0.48134
0.0030198	0.48991
0.8166	0.9715
0.71999	0.96104
0.18563	0.12453
0.90815	0.71142
0.54076	0.80902
0.073397	0.06279
0.49273	0.1967
0.032429	0.090165
0.53588	0.14797
0.86052	0.65878
0.83775	0.87764
0.25001	0.49825
0.070813	0.35725
0.34697	0.013546
0.21522	0.25725
0.58625	0.98932
0.84837	0.85547
0.59944	0.1175
0.87588	0.7062
0.70373	0.96237
0.45891	0.1914
0.79856	0.64845
0.96297	0.58043
0.20575	0.10643
0.27001	0.43877
0.49299	0.82312
0.7914	0.75788
0.20539	0.086492
0.11727	0.26914
0.64468	0.88322
0.94075	0.74662
0.89734	0.72279
0.32272	0.16995
0.3993	0.11551
0.31787	0.030296
0.9351	0.9409
0.39558	0.2132
0.88949	0.52739
0.018046	0.26931
0.53429	0.96971
0.60443	0.76668
0.3563	0.071008
0.98318	0.51709
0.60086	0.62695
0.84281	0.9536
0.12318	0.099304
0.25967	0.49332
0.55394	0.62287
0.93625	0.62681
0.040724	0.40144
0.53756	0.6398
0.12721	0.3094
0.81761	0.64081
0.71705	0.23128
0.28194	0.19818
0.1572	0.15682
0.50787	0.83065
0.91869	0.86765
0.57017	0.99082
0.76258	0.89053
0.83921	0.73979
0.7918	0.65147
0.22782	0.20636
0.88005	0.89348
0.54351	0.64039
0.75648	0.90303
0.59924	0.95067
0.93023	0.89932
0.24464	0.23143
0.63768	0.68999
0.59281	0.80019
0.59955	0.58545
0.62503	0.86203
0.27304	0.42005
0.5565	0.88569
0.77163	0.91367
0.7461	0.59063
0.6992	0.82925
0.9735	0.89639
0.14288	0.20579
0.35126	0.3724
0.94071	0.59314
0.49493	0.063598
0.74833	0.72547
0.62099	0.75427
0.3987	0.28689
0.53466	0.57751
0.31322	0.16317
0.031196	0.43695
0.050577	0.34074
0.10322	0.3966
0.39868	0.48563
0.24725	0.43413
0.98794	0.70577
0.29719	0.16537
0.028503	0.12233
0.37886	0.16542
0.11271	0.34109
0.23079	0.49696
0.56731	0.85317
0.68927	0.98207
0.70255	0.84372
0.63362	0.5737
0.061976	0.36758
0.74761	0.63123
0.75433	0.93971
0.38388	0.20851
0.29648	0.051092
0.39133	0.2615
0.89314	0.26088
0.038887	0.72715
0.55411	0.84986
0.70539	0.63462
0.22327	0.43865
0.10956	0.18623
0.0067982	0.94593
0.15025	0.20931
0.21148	0.35626
0.82261	0.98472
0.24377	0.48297
0.066421	0.48139
0.67075	0.98003
0.73382	0.78943
0.67469	0.98177
0.27655	0.2985
0.70763	0.64398
0.085526	0.46915
0.029112	0.23332
0.081112	0.059604
0.57825	0.59059
0.98308	0.82528
0.56427	0.82872
0.38645	0.018463
0.011403	0.20874
0.94527	0.5168
0.087143	0.28423
0.39904	0.11669
0.038376	0.3779
0.90243	0.58204
0.9118	0.51314
0.4297	0.18813
0.68973	0.58135
0.14609	0.39448
0.92246	0.59647
0.42108	0.86657
0.19507	0.86395
0.95648	0.80468
0.90789	0.70463
0.46802	0.15245
0.29562	0.059272
0.62715	0.99384
0.44694	0.06831
0.57503	0.6251
0.6224	0.91072
0.96161	0.84635
0.18244	0.22508
0.89569	0.64462
0.33931	0.45676
0.64193	0.95928
0.25968	0.13855
0.95043	0.51306
0.35697	0.22305
0.28081	0.45825
0.91514	0.86178
0.79924	0.93947
0.65972	0.97833
0.22763	0.26862
0.63258	0.57439
0.67068	0.63419
0.20361	0.016971
0.85402	0.13932
0.51405	0.87842
0.99399	0.89363
0.4769	0.19594
0.50266	0.89766
0.71332	0.5427
0.17012	0.03835
0.74011	0.63362
0.56817	0.63087
0.1099	0.35604
0.036152	0.3449
0.77153	0.90874
0.76482	0.93312
0.34639	0.12725
0.64381	0.60252
0.34454	0.293
0.64647	0.51876
0.10849	0.29366
0.63182	0.974
0.54874	0.56662
0.032732	0.12205
0.0010077	0.075436
0.31684	0.48796
0.46074	0.39669
0.018233	0.36501
0.0012552	0.32749
0.62762	0.62553
0.49767	0.18503
0.27961	0.246
0.51759	0.64635
0.42226	0.35835
0.4873	0.3032
0.71225	0.73379
0.70271	0.77734
0.98591	0.78313
0.8909	0.58767
0.33042	0.057639
0.91908	0.95117
0.82613	0.87324
0.057928	0.67566
0.95797	0.99755
0.60229	0.56785
0.81765	0.58365
0.90251	0.92818
0.99255	0.796
0.97649	0.65846
0.005415	0.01624
0.31038	0.36301
0.342	0.05647
0.67579	0.67082
0.063597	0.029957
0.3835	0.3687
0.44631	0.0050147
0.28738	0.38351
0.3285	0.20335
0.16424	0.20687
0.25362	0.43294
0.93272	0.89354
0.51514	0.52277
0.2682	0.35591
0.67065	0.97123
0.77564	0.59878
0.87781	0.95481
0.41536	0.031944
0.14617	0.087269
0.21046	0.49129
0.42975	0.34
0.8818	0.88763
0.61541	0.71681
0.35765	0.49642
0.9918	0.55948
0.92867	0.80647
0.51799	0.75264
0.30867	0.15866
0.95914	0.74003
0.23723	0.45211
0.075689	0.27282
0.82565	0.99898
0.56048	0.12263
0.26502	0.090211
0.89467	0.71858
0.96626	0.0082268
0.7013	0.61924
0.72831	0.89913
0.19084	0.81636
0.8319	0.74761
0.34956	0.19651
0.16096	0.44224
0.10103	0.45202
0.5262	0.58369
0.83356	0.77353
0.31125	0.046046
0.85286	0.70102
0.24886	0.13705
0.9053	0.56167
0.22034	0.28974
0.85805	0.80622
0.28432	0.28936
0.5489	0.99956
0.79989	0.53068
0.17802	0.649
0.57333	0.97285
0.50366	0.53382
0.68183	0.8256
0.059274	0.47115
0.13285	0.42052
0.011946	0.23103
0.73145	0.71511
0.725	0.48865
0.67487	0.75611
0.94041	0.62114
0.81869	0.76077
0.10953	0.34883
0.0090716	0.17142
0.3659	0.202
0.37678	0.3397
0.53762	0.9939
0.79642	0.83251
0.32919	0.23936
0.96431	0.80706
0.059138	0.35466
0.36853	0.036435
0.69194	0.76895
0.61997	0.72466
0.45161	0.21867
0.21818	0.39648
0.33976	0.07407
0.85911	0.63841
0.49426	0.4069
0.79211	0.80105
0.63972	0.72769
0.29147	0.086344
0.80671	0.52222
0.037799	0.087238
0.094301	0.038129
0.78713	0.82649
0.096184	0.34565
0.44586	0.33051
0.37215	0.38821
0.53556	0.59889
0.58209	0.61059
0.72376	0.92282
0.65446	0.87922
0.90045	0.50373
0.72226	0.67452
0.80455	0.50984
0.846	0.89627
0.5653	0.82141
0.19431	0.48939
0.6124	0.71214
0.7559	0.71865
0.35385	0.41341
0.39995	0.27013
0.71747	0.60944
0.98865	0.92364
0.29679	0.24643
0.74761	0.53721
0.8457	0.95746
0.95857	0.88925
0.75427	0.63018
0.83814	0.49326
0.88709	0.76124
0.39757	0.29315
0.74849	0.56988
0.70591	0.90643
0.29372	0.32343
0.013127	0.74595
0.17203	0.27113
0.095875	0.031583
0.47461	0.28022
0.53257	0.70655
0.069734	0.49237
0.59866	0.6104
0.14221	0.31782
0.53256	0.67659
0.65789	0.95299
0.57615	0.57708
0.25298	0.54189
0.75559	0.94886
0.82587	0.79254
0.11824	0.33857
0.33488	0.42212
0.92994	0.57963
0.032661	0.37022
0.51127	0.99606
0.057378	0.25114
0.67005	0.77472
0.96369	0.77562
0.64965	0.6742
0.62255	0.76298
0.11848	0.20882
0.66195	0.5536
0.015889	0.3391
0.87695	0.79563
0.387	0.99478
0.18581	0.33266
0.53736	0.76925
0.89348	0.87321
0.59925	0.67846
0.91256	0.38367
0.81222	0.83503
0.53321	0.74101
0.70784	0.12829
0.52581	0.88208
0.27251	0.25668
0.061377	0.29472
0.67735	0.48278
0.42476	0.066782
0.62325	0.5329
0.15923	0.065032
0.50078	0.14889
0.7359	0.50054
0.23463	0.0068108
0.2178	0.49447
0.004402	0.89493
0.087968	0.20245
0.94078	0.54322
0.075793	0.030269
0.053466	0.20191
0.53581	0.96556
0.45794	0.45207
0.65954	0.53859
0.16036	0.59366
0.86663	0.76918
0.94304	0.69674
0.81316	0.7726
0.31919	0.67206
0.85953	0.78588
0.0055977	0.82279
0.9942	0.68632
0.12699	0.18993
0.51717	0.80475
0.95606	0.81854
0.3933	0.3845
0.38836	0.25461
0.87977	0.69542
0.53613	0.52957
0.010328	0.56678
0.71481	0.92067
0.11624	0.024514
0.40213	0.25421
0.048588	0.15513
0.87548	0.86777
0.56388	0.65113
0.12511	0.17548
0.784	0.66366
0.84187	0.50289
0.77831	0.69587
0.077769	0.26239
0.6678	0.94424
0.67506	0.96694
0.99783	0.73279
0.91691	0.53201
0.81436	0.53019
0.33951	0.34817
0.17763	0.42855
0.57188	0.71957
0.14084	0.40842
0.32945	0.41948
0.060531	0.12268
0.66282	0.96732
0.83691	0.61221
0.47487	0.10987
0.28467	0.27286
0.49098	0.10915
0.33472	0.3832
0.21378	0.35001
0.57594	0.76746
0.35174	0.25356
0.80656	0.75582
0.69075	0.95194
0.64783	0.77044
0.15158	0.42835
0.64735	0.60705
0.73729	0.83199
0.47453	0.41853
0.17021	0.26314
0.478	0.05425
0.82853	0.7466
0.41334	0.24742
0.80012	0.81299
0.78088	0.95187
0.19218	0.20872
0.40509	0.69908
0.97027	0.74531
0.80937	0.52713
0.13203	0.17233
0.4056	0.43313
0.85821	0.75725
0.66367	0.74435
0.22	0.2447
0.98152	0.57455
0.96504	0.84211
0.049015	0.92934
0.72779	0.53013
0.14035	0.42155
0.92363	0.55207
0.44077	0.28853
0.43441	0.18456
0.90536	0.53368
0.72772	0.89203
0.035581	0.82501
0.61041	0.8227
0.13894	0.23521
0.74435	0.91251
0.5458	0.57823
0.91159	0.93529
0.21652	0.33546
0.3896	0.27409
0.57763	0.92903
0.19603	0.15184
0.82876	0.98256
0.20455	0.42291
0.77423	0.73068
0.86399	0.93416
0.67049	0.87499
0.65896	0.66802
0.85052	0.74812
0.58652	0.84573
0.31121	0.16537
0.10645	0.085913
0.60761	0.8649
0.53946	0.94166
0.71038	0.86325
0.22264	0.07597
0.14823	0.058233
0.77511	0.5984
0.11753	0.45945
0.74238	0.96426
0.39878	0.17645
0.96738	0.86971
0.015899	0.12205
0.046803	0.20176
0.142	0.42101
0.16701	0.32279
0.63148	0.9555
0.87598	0.52959
0.59417	0.59866
0.46798	0.24078
0.19362	0.42262
0.76736	0.57633
0.58987	0.77931
0.31883	0.18294
0.7578	0.51264
0.95359	0.75295
0.82402	0.6813
0.5178	0.80651
0.97117	0.58033
0.38574	0.14516
0.16811	0.33769
0.065437	0.18322
0.42519	0.29625
0.67874	0.87079
0.93727	0.66509
0.60074	0.58289
0.58365	0.62272
0.93715	0.95949
0.84572	0.63809
0.41675	0.080151
0.97362	0.87374
0.9749	0.80832
0.74767	0.48958
0.94871	0.74604
0.43676	0.38483
0.091782	0.44156
0.79046	0.93737
0.98948	0.60404
0.95005	0.49807
0.8922	0.64353
0.18334	0.012617
0.47535	0.010879
0.81872	0.76129
0.29629	0.45788
0.16037	0.03979
0.44518	0.25458
0.5504	0.91801
0.18928	0.44974
0.44966	0.0059963
0.88262	0.53536
0.18115	0.47076
0.59694	0.7102
0.91783	0.89896
0.97452	0.72631
0.064233	0.19088
0.08722	0.17215
0.53928	0.98075
0.56156	0.51165
0.7815	0.81888
0.44105	0.26159
0.066512	0.19282
0.40866	0.39712
0.0082597	0.65786
0.9505	0.56504
0.40321	0.28619
0.74081	0.6536
0.40184	0.13451
0.12671	0.23816
0.1544	0.29052
0.7184	0.86268
0.81001	0.56797
0.70531	0.98456
0.10647	0.49786
0.75304	0.68341
0.44422	0.23248
0.56489	0.92544
0.62599	0.92064
0.11289	0.29681
0.17344	0.10988
0.36844	0.39547
0.79147	0.6371
0.8808	0.91445
0.30489	0.61497
0.25695	0.99807
0.48152	0.15257
0.42796	0.067873
0.50503	0.11569
0.85288	0.53832
0.70277	0.63696
0.00016767	0.8378
0.74912	0.7798
0.093187	0.21654
0.25668	0.34021
0.61162	0.53909
0.064233	0.26847
0.49135	0.22266
0.72419	0.60318
0.71481	0.50296
0.90875	0.68737
0.78564	0.54707
0.12027	0.69921
0.29573	0.1388
0.74577	0.69557
0.57015	0.64036
0.43427	0.30687
0.43498	0.22403
0.18654	0.32006
0.95921	0.86956
0.050486	0.21234
0.47076	0.078345
0.88898	0.69971
0.12104	0.28258
0.46421	0.20987
0.7192	0.89461
0.20607	0.43729
0.01888	0.25844
0.33075	0.37546
0.078095	0.20227
0.24982	0.45656
0.57745	0.86315
0.75767	0.48811
0.16992	0.1433
0.16765	0.46713
0.70498	0.6878
0.65073	0.56518
0.98234	0.50182
0.075513	0.15403
0.32546	0.34459
0.098048	0.19432
0.90775	0.88496
0.10722	0.2159
0.95898	0.56767
0.37096	0.10878
0.63327	0.42598
0.043001	0.46992
0.32726	0.4297
0.72468	0.92813
0.74971	0.73969
0.77476	0.90751
0.7902	0.76263
0.046594	0.24212
0.35633	0.33957
0.71004	0.66273
0.64045	0.50545
0.44309	0.98126
0.20562	0.32934
0.67666	0.97321
0.33164	0.099056
0.80743	0.93835
0.68117	0.55001
0.7041	0.64611
0.47219	0.33295
0.42439	0.31
0.038069	0.36375
0.38535	0.23266
0.12602	0.32631
0.78117	0.73725
0.57476	0.56873
0.82307	0.96382
0.26496	0.15246
0.30033	0.3638
0.1744	0.19719
0.642	0.90155
0.63929	0.65464
0.46098	0.11261
0.97427	0.76305
0.047677	0.26161
0.31478	0.084663
0.82009	0.57276
0.28068	0.19176
0.89651	0.74027
0.21814	0.11227
0.70911	0.88191
0.86946	0.87344
0.6952	0.60363
0.12227	0.44019
0.90991	0.60248
0.63184	0.94645
0.82707	0.73118
0.066812	0.22636
0.43052	0.07436
0.34971	0.37859
0.33374	0.35705
0.64004	0.83084
0.60421	0.56883
0.6689	0.89699
0.03194	0.28039
0.097744	0.13868
0.58364	0.54729
0.53669	0.77128
0.37263	0.16851
0.99734	0.95988
0.10144	0.20984
0.99011	0.72692
0.072238	0.97955
0.25229	0.17872
0.34779	0.28383
0.15933	0.21744
0.6639	0.98102
0.17135	0.020943
0.06915	0.13816
0.16253	0.94271
0.96064	0.72971
0.3911	0.85821
0.11601	0.17762
0.20239	0.37038
0.25531	0.2892
0.96673	0.62205
0.42169	0.47896
0.8522	0.75094
0.084225	0.098877
0.77288	0.92261
0.32044	0.21553
0.17946	0.087036
0.28758	0.40843
0.79152	0.72665
0.70311	0.65584
0.063059	0.22728
0.22389	0.43325
0.72957	0.5013
0.53901	0.42104
0.21505	0.36163
0.58219	0.65638
0.011313	0.93648
0.69412	0.69661
0.43156	0.075504
0.33422	0.17837
0.84514	0.97804
0.023619	0.083119
0.60728	0.92556
0.92599	0.73374
0.83847	0.86905
0.29741	0.40528
0.70743	0.61291
0.7541	0.54483
0.32978	0.28497
0.69194	0.56147
0.14204	0.37199
0.001546	0.89192
0.59483	0.57418
0.39749	0.42056
0.94571	0.52943
0.70022	0.96091
0.51605	0.54178
0.17473	0.36276
0.52648	0.85094
0.25494	0.16531
0.67355	0.94257
0.29692	0.33928
0.34859	0.1913
0.095135	0.15145
0.071793	0.30546
0.079289	0.82138
0.64046	0.89099
0.41156	0.34625
0.0081256	0.29944
0.22987	0.9535
0.034981	0.011314
0.15847	0.48134
0.12497	0.12895
0.44549	0.1367
0.43322	0.40143
0.80219	0.75532
0.32835	0.4293
0.54964	0.49865
0.25961	0.08116
0.07228	0.098516
0.71077	0.90872
0.63031	0.91711
0.99843	0.68733
0.18612	0.40717
0.56166	0.9126
0.32055	0.2093
0.97927	0.85285

## Sheet: data_chunk (9)
7	20	1144	8709	1099	5028	672
7	21	1244	8482	1188	5001	659
7	22	1237	8208	1181	4958	713
7	23	1178	7944	1123	4908	743
7	24	1269	7767	1214	4854	764
7	25	1100	7541	1053	4775	813
7	26	1116	7357	1062	4742	803
7	27	1137	7234	1014	4783	711
7	28	1100	7117	1058	4750	745
7	29	1100	6992	981	4687	745
7	30	1100	6901	875	4642	745
7	31	1100	6913	956	4582	824
7	32	1100	7012	983	4579	874
7	33	1100	7139	916	4539	932
7	34	1100	7447	938	4636	852
7	35	1169	7978	1101	4821	771
7	38	1333	9192	1298	5361	448
7	40	1367	8645	1350	5142	421
7	41	1285	8446	1262	5024	499
7	42	1259	8234	1230	4942	606
7	43	1237	8024	1201	4847	730
7	44	1242	7806	1202	4795	797
7	45	1221	7854	1175	4774	744
7	46	1218	7761	1179	4775	754
7	48	1287	7455	1254	5057	565
1	1	1285	7249	1254	5023	486
1	2	1196	6973	1173	4948	501
1	3	1496	6682	1476	5103	327
1	4	1256	6422	1242	5003	442
1	5	1148	6116	1097	4872	506
1	6	1100	5862	956	4700	556
1	7	1100	5673	751	4516	606
1	8	975	5525	949	4399	858
1	9	1181	5397	897	4275	1006
1	10	1040	5374	849	4180	1056
1	11	938	5376	883	4102	1098
1	12	1038	5462	843	4072	1106
1	13	1221	5623	605	4075	956
1	14	1252	5800	470	4082	956
1	15	1017	6087	470	3953	1056
1	16	1117	6624	470	4007	1056
1	17	1005	7133	826	4203	1137
1	18	1193	7558	860	4373	1074
1	19	1142	7893	749	4473	1061
1	20	1048	8018	775	4514	1148
1	21	1100	7923	849	4566	1148
1	22	1100	7733	775	4545	1148
1	23	1100	7528	751	4503	1119
1	24	1100	7295	748	4466	1061
1	25	1100	7145	750	4458	1032
1	26	1100	6968	766	4432	1003
1	27	1100	6778	779	4463	974
1	28	1100	6620	748	4398	945
1	29	1100	6519	745	4354	945
1	30	1100	6472	745	4287	945
1	31	1073	6518	740	4252	974
1	32	1073	6614	743	4297	1003
1	33	963	6783	745	4281	1032
1	34	1070	7176	764	4412	1061
1	35	1100	7771	823	4667	961
1	36	1168	8675	1078	5073	860
1	39	2803	8882	2710	5265	635
1	48	1158	7246	1089	5044	816
2	3	1145	6642	914	5172	506
2	4	1535	6434	1004	5113	506
2	5	1120	6209	956	4972	506
2	6	1100	6033	865	4816	506
2	7	1100	5826	933	4696	656
2	8	1002	5697	972	4606	851
2	9	934	5643	903	4517	859
2	10	992	5702	960	4490	874
2	11	1061	5908	1009	4523	1006
2	12	1100	6290	1037	4660	948
2	13	1151	7062	1045	4934	630
2	20	2437	9107	2386	6189	-116
2	23	2966	8641	2950	6001	-126
2	25	1298	8490	1301	5816	-30
2	26	1430	8404	1433	5778	-86
2	27	1949	8415	1954	5828	-136
2	28	1502	8325	1512	5784	-70
2	29	1262	8234	1262	5718	-26
2	30	1223	8119	1221	5648	117
2	31	1243	8107	1234	5562	116
2	32	1213	8236	1198	5534	218
2	33	1197	8402	1164	5522	296
2	34	1187	8728	1144	5577	274
2	35	1321	9197	1263	5738	193
2	37	1899	10038	1840	6209	-52
2	38	1346	9890	1311	6083	101
2	42	2771	8974	2725	5582	429
2	44	1321	8200	1303	5314	495
2	45	1448	8348	1417	5188	538
2	46	1248	8292	1225	5116	530
2	47	1689	8210	1666	5410	244
2	48	1285	8114	1277	5369	352
3	2	1347	7939	1341	5244	353
3	4	1591	7457	1587	5381	171
3	5	1316	7100	1308	5209	290
3	6	1285	6735	1268	5048	431
3	7	1150	6367	1126	4892	615
3	8	1100	6131	1067	4802	790
3	9	1140	5984	1099	4718	879
3	10	1140	5970	1098	4658	866
3	11	1140	6167	1104	4676	792
3	12	1159	6546	1130	4796	610
3	13	1227	7308	1210	5095	457
3	14	1248	8148	1257	5448	21
3	15	1663	8431	1698	5624	40
3	18	1585	8878	1567	6110	-164
3	19	1817	9020	1780	6160	-156
3	20	1298	8997	1268	6094	-36
3	21	1283	8821	1250	6000	18
3	22	1607	8492	1574	5920	-37
3	24	1584	8295	1593	5757	-103
3	25	1295	8222	1302	5653	8
3	26	1228	8145	1226	5594	37
3	27	1282	8130	1283	5655	35
3	28	1251	8035	1252	5629	77
3	29	1249	7883	1247	5548	152
3	30	1250	7864	1245	5503	172
3	31	1247	7801	1239	5419	267
3	32	1189	7861	1134	5382	344
3	33	1202	8014	1167	5355	369
3	34	1167	8300	1122	5397	473
3	35	1441	8850	1365	5537	463
3	38	1332	9811	1295	5918	195
3	39	1312	9561	1279	5767	159
3	40	1556	9345	1528	5668	261
3	43	2123	8709	2113	5285	316
3	44	1243	8342	1239	5203	423
3	46	1202	8348	1190	5009	558
3	48	1234	8093	1237	5251	369
4	1	1318	8094	1319	5175	376
4	2	1243	7978	1238	5059	509
4	3	1262	7810	1263	5259	272
4	4	1210	7479	1205	5170	398
4	5	1242	7123	1232	5009	347
4	6	1234	6737	1218	4841	564
4	7	1158	6363	1134	4682	677
4	8	1140	6145	1107	4552	853
4	9	1079	5975	1043	4486	843
4	10	1010	5970	976	4410	896
4	11	1094	6141	1058	4467	869
4	12	1111	6480	1080	4562	768
4	13	1139	7325	1119	4877	736
4	14	1223	8176	1040	5194	421
4	18	1372	8867	1353	5794	91
4	20	1317	8993	1277	5847	266
4	24	1441	8189	1436	5791	93
4	25	1130	8024	1125	5745	169
4	26	1217	7924	1210	5751	101
4	27	1233	7877	1231	5854	-21
4	28	1226	7805	1224	5850	26
4	29	1235	7766	1229	5814	-6
4	30	1192	7671	1186	5765	116
4	31	1233	7651	1225	5701	164
4	32	1204	7805	1199	5685	160
4	33	1204	8051	1192	5706	185
4	34	1179	8392	1155	5767	213
4	35	1302	8837	1274	5908	84
4	39	1260	9310	1240	5655	325
4	43	1225	8367	1206	5225	647
4	44	1159	7998	1035	5112	658
4	45	1258	8182	922	5003	658
4	46	1195	8149	1058	4958	741
4	47	1249	8111	1199	5257	490
4	48	1227	8005	1217	5245	610
5	1	1247	7922	1202	5143	662
5	2	1239	7850	1110	5047	712
5	3	1403	7687	1032	5236	512
5	4	1208	7353	952	5133	512
5	5	1159	6966	1142	4961	526
5	6	1116	6617	1074	4758	612
5	7	1116	6266	1086	4620	853
5	8	1048	6009	995	4496	917
5	9	989	5911	952	4419	1026
5	10	951	5892	910	4338	1062
5	11	1015	6061	969	4362	1062
5	12	1101	6373	1044	4459	1034
5	13	1101	7117	1052	4750	964
5	14	1205	7898	826	5086	708
5	15	1208	8113	1094	5280	477
5	17	1362	8767	1354	5695	222
5	18	1260	8621	1241	5706	155
5	19	1403	8766	1372	5763	240
5	21	1302	8565	1284	5726	295
5	22	1304	8394	1260	5704	298
5	23	1320	8238	1308	5662	248
5	24	1252	8150	1243	5655	247
5	25	1075	8008	1057	5607	535
5	26	1116	7915	1064	5596	609
5	27	1116	7855	1081	5712	406
5	28	1116	7769	1088	5758	390
5	29	1116	7721	1091	5749	190
5	30	1116	7625	1100	5723	196
5	31	1116	7565	1098	5698	229
5	32	1092	7612	1068	5767	137
5	33	1115	7672	1090	5882	124
5	34	1107	7853	1073	5963	104
5	35	1107	8180	1070	6061	56
5	36	1284	8957	1250	6170	-77
5	37	1226	9194	1198	6130	54
5	47	1746	8158	1737	5281	-72
6	3	1414	7673	1423	5328	-106
6	6	1244	6574	1234	4909	118
6	8	1116	5978	1100	4593	413
6	9	1071	5841	1051	4545	576
6	10	987	5851	961	4485	746
6	11	1024	6059	992	4517	878
6	12	1103	6358	841	4649	768
6	13	1118	7143	1079	4925	436
6	14	1121	7877	1112	5260	339
6	15	1133	8052	1125	5455	276
6	18	1218	8443	1197	5988	78
6	30	1363	7723	1365	5661	-881
6	31	1488	7677	1485	5584	-932
6	32	1366	7741	1360	5481	-827
6	37	4290	9125	4358	5963	-931
6	43	1751	8180	1776	5151	-330
6	47	3001	8436	3074	5320	-477
7	1	2918	8138	3063	5205	-280
7	2	1633	8067	1662	5088	-248
7	4	2108	7487	2146	5141	-467
7	5	1781	7031	1799	4972	-339
7	6	1600	6650	1604	4819	-122
7	7	1610	6276	1609	4628	-28
7	8	1297	6026	1294	4522	154
7	9	1667	5805	1683	4370	376
7	10	1245	5681	1229	4330	447
7	11	1128	5697	1110	4306	436
7	12	1159	5785	1139	4292	463
7	13	1270	6050	1252	4340	358
7	14	1384	6397	1371	4421	340
7	15	1748	6774	1730	4376	477
7	16	1261	7473	1263	4496	169
7	17	1995	8016	2006	4713	40
7	20	1415	8547	1425	5009	208
7	21	1278	8337	1273	4959	282
7	22	1105	8081	1088	4899	474
7	23	1100	7757	1074	4868	487
7	24	1156	7571	1126	4808	513
7	25	1146	7361	1121	4740	522
7	26	1115	7212	1094	4721	542
7	27	1103	7015	1079	4752	578
7	28	1100	6909	1075	4728	585
7	29	1100	6766	1060	4691	573
7	30	1100	6681	1072	4663	649
7	31	1100	6661	1069	4631	696
7	32	1092	6734	1053	4629	767
7	33	1092	6851	1046	4615	792
7	34	1095	7235	1049	4678	728
7	35	1097	7635	1055	4815	599
7	36	1167	8601	1142	5084	345
7	37	1376	9013	1348	5294	325
7	38	1332	8976	1312	5257	420
7	39	1462	8722	1440	5124	494
7	40	1427	8546	1406	5015	539
7	41	1388	8355	1363	4934	582
7	42	1503	8189	1480	4880	564
7	43	1507	8005	1488	4794	580
7	44	1369	7749	1348	4738	628
7	45	1424	7899	1401	4710	646
7	46	1491	7907	1469	4713	588
7	48	1449	7532	1438	5001	389
1	1	1263	7294	1235	4960	445
1	2	1226	7025	1208	4903	490
1	3	1270	6760	1253	5076	314
1	4	1165	6452	1147	4969	499
1	5	1103	6168	969	4788	600
1	8	1049	5529	1015	4341	940
1	9	1032	5430	720	4220	900
1	10	927	5350	470	4106	900
1	11	897	5400	665	4013	1000
1	12	943	5484	541	3979	1000
1	13	988	5671	816	3989	1100
1	14	1085	5890	897	4001	1100
1	15	1097	6172	470	3882	1100
1	17	1038	7214	968	4121	996
1	18	1167	7666	601	4228	700
1	19	1217	7970	883	4313	708
1	20	1120	8019	948	4364	766
1	21	1113	7866	894	4396	745
1	22	1110	7647	743	4357	674
1	23	1105	7422	762	4340	674
1	24	1151	7218	712	4324	795
1	25	1100	7068	914	4330	737
1	26	1100	6869	897	4309	738
1	27	1100	6627	939	4331	738
1	28	1100	6455	826	4295	738
1	29	1080	6325	684	4267	738
1	30	1085	6276	541	4241	738
1	31	1085	6270	541	4238	758
1	32	990	6360	894	4258	816
1	33	963	6523	749	4253	845
1	34	996	6887	804	4339	874
1	35	1046	7360	930	4513	903
1	36	1151	8420	1066	4836	833
1	37	1172	8938	1069	5141	719
1	38	1201	8961	1151	5151	716
1	48	1160	7289	1137	4893	605
2	1	1133	7127	1095	4832	501
2	2	1151	6865	1135	4751	505
2	5	1108	6272	1093	4750	542
2	6	1100	6055	1066	4609	700
2	7	1100	5868	1069	4474	852
2	8	1045	5730	1013	4378	885
2	9	1063	5703	1013	4276	793
2	10	1093	5750	1067	4201	807
2	11	1079	6009	1072	4231	800
2	12	1105	6401	1083	4339	781
2	24	2215	8377	2242	5968	-352
2	39	1402	9289	1395	5813	-13
2	40	1681	9057	1679	5665	32
2	41	1368	8865	1366	5536	161
2	42	1386	8686	1387	5464	156
2	43	1301	8324	1306	5335	253
2	44	1212	7927	1213	5147	322
2	45	1179	8118	1178	5053	373
2	46	1119	8092	1117	4962	468
2	47	1231	8061	1238	5277	108
2	48	1327	8007	1336	5284	154
3	1	1363	7940	1371	5198	162
3	2	1401	7831	1404	5113	263
3	3	1350	7663	1360	5332	-12
3	4	1247	7330	1252	5212	141
3	5	1162	6936	1157	5064	338
3	6	1193	6597	1126	4896	450
3	7	1100	6230	1080	4731	573
3	8	1065	6006	1040	4586	665
3	9	954	5829	933	4492	631
3	10	999	5835	980	4455	625
3	11	1024	5959	1003	4450	780
3	12	1094	6334	1069	4610	719
3	13	1138	7089	1126	4869	418
3	14	1465	7823	1460	5234	202
3	15	1204	7910	1200	5411	226
3	17	1295	8432	1320	5875	-226
3	18	1296	8335	1296	5886	-250
3	19	1207	8497	1193	5931	19
3	20	1204	8563	1179	5851	-107
3	21	1194	8449	1169	5805	-56
3	22	1194	8184	1175	5758	-36
3	23	1507	8162	1484	5743	-81
3	25	1393	7984	1386	5669	-157
3	26	1364	7923	1355	5633	-93
3	27	1451	7879	1440	5726	-252
3	28	1400	7826	1391	5737	-240
3	29	1395	7728	1385	5693	-234
3	30	1465	7691	1456	5663	-249
3	31	1178	7637	1170	5589	-117
3	32	1108	7696	1096	5579	-76
3	33	1165	7788	1144	5617	-108
3	34	1133	7999	1104	5685	-88
3	39	1367	9157	1333	5816	79
0.28657	0.14292
0.97655	0.79866
0.78794	0.80958
0.44436	0.015441
0.88441	0.34599
0.11234	0.27916
0.3189	0.054843
0.99052	0.55455
0.46478	0.024571
0.39031	0.45715
0.91969	0.73033
0.77449	0.68714
0.8358	0.5673
0.84347	0.74543
0.70498	0.5028
0.55528	0.52687
0.03159	0.28942
0.63894	0.64617
0.21076	0.497
0.50308	0.60731
0.49386	0.46161
0.1805	0.47907
0.76514	0.70221
0.53443	0.81637
0.53452	0.98166
0.44809	0.15956
0.20806	0.36516
0.97294	0.80908
0.33974	0.37912
0.46683	0.3327
0.73862	0.78637
0.29782	0.05463
0.93197	0.53777
0.47345	0.39038
0.89023	0.9623
0.49918	0.2627
0.53663	0.84015
0.73954	0.87961
0.18046	0.099005
0.74813	0.6892
0.39474	0.36477
0.88934	0.56876
0.34924	0.083679
0.32684	0.30368
0.76394	0.67865
0.30157	0.088528
0.41344	0.036495
0.96934	0.94494
0.99001	0.77663
0.10173	0.4102
0.31387	0.049819
0.36908	0.12846
0.76563	0.89255
0.45475	0.3075
0.2886	0.19272
0.35763	0.26174
0.24046	0.41767
0.00061298	0.095749
0.68303	0.85309
0.32068	0.25768
0.16073	0.14045
0.08621	0.33943
0.60668	0.67406
0.33013	0.049879
0.28156	0.037436
0.81968	0.85103
0.013949	0.10395
0.18751	0.19816
0.40649	0.46326
0.16629	0.063742
0.58631	0.64337
0.86649	0.82686
0.40263	0.29946
0.33017	0.47654
0.15783	0.48968
0.89937	0.96932
0.64976	0.80768
0.12508	0.25748
0.83152	0.87763
0.4566	0.44721
0.124	0.40037
0.66507	0.66843
0.43502	0.12729
0.67855	0.77884
0.07872	0.47125
0.86649	0.54607
0.3882	0.38248
0.39168	0.082144
0.52329	0.51762
0.64472	0.75655
0.25851	0.40362
0.093235	0.65201
0.3295	0.44361
0.5739	0.82077
0.48235	0.20901
0.094907	0.14196
0.75262	0.81941
0.074207	0.38253
0.18809	0.13871
0.83675	0.61533
0.92454	0.60453
0.15587	0.091761
0.55081	0.79002
0.060337	0.0051645
0.3048	0.47948
0.22201	0.25021
0.24142	0.24906
0.32994	0.72082
0.79299	0.63544
0.099386	0.29095
0.53039	0.50617
0.77941	0.79633
0.27774	0.47047
0.99231	0.79743
0.99501	0.55823
0.17264	0.02837
0.057871	0.42934
0.058039	0.031838
0.25274	0.017019
0.42954	0.3726
0.96042	0.84372
0.83868	0.62867
0.90493	0.61491
0.032119	0.30908
0.70015	0.79513
0.6813	0.76039
0.79236	0.83123
0.95655	0.83616
0.28361	0.48188
0.038212	0.10887
0.10344	0.057658
0.74796	0.91027
0.089951	0.64925
0.27055	0.12086
0.9857	0.41457
0.6055	0.86398
0.94906	0.63743
0.08604	0.3728
0.13498	0.21911
0.23356	0.042019
0.30399	0.45168
0.049306	0.2247
0.99662	0.73334
0.42731	0.2394
0.99708	0.60628
0.83111	0.94311
0.22932	0.18981
0.9671	0.78737
0.39228	0.76119
0.52271	0.94231
0.47776	0.38799
0.65245	0.71318
0.62987	0.66841
0.79689	0.85197
0.15569	0.090005
0.85998	0.77931
0.17342	0.068623
0.56753	0.94385
0.95888	0.81879
0.11091	0.10119
0.1709	0.011401
0.00041482	0.44294
0.78375	0.84293
0.52497	0.71803
0.34879	0.34522
0.075653	0.22616
0.98926	0.72644
0.55389	0.61748
0.6712	0.71731
0.72837	0.75493
0.95009	0.73492
0.94682	0.91606
0.59435	0.65089
0.95101	0.94993
0.72615	0.66641
0.92156	0.79392
0.35006	0.73767
0.89931	0.69414
0.14962	0.39371
0.24219	0.28548
0.50555	0.90997
0.98107	0.92174
0.44098	0.092033
0.38233	0.0016295
0.38971	0.11969
0.0075806	0.12822
0.39688	0.48596
0.003635	0.27254
0.63662	0.55098
0.081072	0.23255
0.50505	0.62669
0.76416	0.64395
0.77256	0.64995
0.48948	0.87987
0.43087	0.2663
0.96933	0.64163
0.90047	0.68626
0.03677	0.49921
0.98789	0.63076
0.2645	0.035204
0.40103	0.015851
0.091805	0.59075
0.654	0.72037
0.92633	0.57948
0.70243	0.66772
0.41727	0.34929
0.81505	0.96826
0.56682	0.53305
0.84188	0.63497
0.18989	0.45263
0.63788	0.56701
0.41123	0.32993
0.37917	0.027441
0.64984	0.97703
0.28406	0.028844
0.82304	0.72331
0.51689	0.79417
0.36811	0.41208
0.38613	0.038717
0.76459	0.602
0.29441	0.91852
0.60523	0.666
0.89032	0.84142
0.69092	0.52258
0.399	0.095884
0.92917	0.66506
0.59785	0.59488
0.19237	0.028872
0.24436	0.20563
0.27835	0.28684
0.76639	0.59513
0.74504	0.98788
0.31111	0.87542
0.6979	0.68878
0.16908	0.23269
0.88742	0.87548
0.028345	0.35168
0.45565	0.18939
0.0078893	0.18977
0.24024	0.079776
0.20354	0.063877
0.58116	0.93723
0.36057	0.048701
0.89166	0.96478
0.85816	0.75531
0.35359	0.45041
0.35116	0.34132
0.93964	0.8941
0.21392	0.20136
0.30257	0.33726
0.53463	0.90921
0.14343	0.4736
0.43658	0.47147
0.47667	0.14171
0.64226	0.72254
0.50451	0.72685
0.59785	0.95833
0.43468	0.24691
0.35662	0.06274
0.46018	0.36593
0.31768	0.30678
0.57072	0.78936
0.61852	0.86524
0.057731	0.22936
0.33903	0.017569
0.02165	0.59096
0.82746	0.5187
0.3421	0.26943
0.7579	0.75047
0.92658	0.70856
0.87714	0.72742
0.28483	0.023028
0.23375	0.13249
0.075738	0.0084709
0.35535	0.19682
0.38198	0.25188
0.98251	0.71915
0.44492	0.899
0.45147	0.020602
0.45215	0.13877
0.83297	0.76249
0.22781	0.1676
0.20814	0.019084
0.85551	0.58521
0.64492	0.5883
0.15303	0.49729
0.31874	0.15486
0.95237	0.29623
0.79979	0.9769
0.33146	0.010863
0.45837	0.0024905
0.50383	0.53061
0.1348	0.073707
0.10478	0.12628
0.95148	0.91433
0.55174	0.51222
0.44921	0.37926
0.97609	0.63599
0.82425	0.68012
0.32148	0.44077
0.72012	0.68447
0.75599	0.98146
0.7514	0.59375
0.67812	0.82339
0.82597	0.63202
0.51799	0.67005
0.74965	0.67515
0.76724	0.6322
0.71664	0.75875
0.016443	0.49236
0.86319	0.84896
0.059211	0.28395
0.71166	0.56973
0.72966	0.6297
0.077293	0.13983
0.68316	0.83106
0.66742	0.57066
0.061518	0.38693
0.38314	0.26232
0.59575	0.51136
0.59366	0.65897
0.93905	0.77652
0.8968	0.086941
0.7727	0.80145
0.00197	0.48134
0.0030198	0.48991
0.8166	0.9715
0.71999	0.96104
0.18563	0.12453
0.90815	0.71142
0.54076	0.80902
0.073397	0.06279
0.49273	0.1967
0.032429	0.090165
0.53588	0.14797
0.86052	0.65878
0.83775	0.87764
0.25001	0.49825
0.070813	0.35725
0.34697	0.013546
0.21522	0.25725
0.58625	0.98932
0.84837	0.85547
0.59944	0.1175
0.87588	0.7062
0.70373	0.96237
0.45891	0.1914
0.79856	0.64845
0.96297	0.58043
0.20575	0.10643
0.27001	0.43877
0.49299	0.82312
0.7914	0.75788
0.20539	0.086492
0.11727	0.26914
0.64468	0.88322
0.94075	0.74662
0.89734	0.72279
0.32272	0.16995
0.3993	0.11551
0.31787	0.030296
0.9351	0.9409
0.39558	0.2132
0.88949	0.52739
0.018046	0.26931
0.53429	0.96971
0.60443	0.76668
0.3563	0.071008
0.98318	0.51709
0.60086	0.62695
0.84281	0.9536
0.12318	0.099304
0.25967	0.49332
0.55394	0.62287
0.93625	0.62681
0.040724	0.40144
0.53756	0.6398
0.12721	0.3094
0.81761	0.64081
0.71705	0.23128
0.28194	0.19818
0.1572	0.15682
0.50787	0.83065
0.91869	0.86765
0.57017	0.99082
0.76258	0.89053
0.83921	0.73979
0.7918	0.65147
0.22782	0.20636
0.88005	0.89348
0.54351	0.64039
0.75648	0.90303
0.59924	0.95067
0.93023	0.89932
0.24464	0.23143
0.63768	0.68999
0.59281	0.80019
0.59955	0.58545
0.62503	0.86203
0.27304	0.42005
0.5565	0.88569
0.77163	0.91367
0.7461	0.59063
0.6992	0.82925
0.9735	0.89639
0.14288	0.20579
0.35126	0.3724
0.94071	0.59314
0.49493	0.063598
0.74833	0.72547
0.62099	0.75427
0.3987	0.28689
0.53466	0.57751
0.31322	0.16317
0.031196	0.43695
0.050577	0.34074
0.10322	0.3966
0.39868	0.48563
0.24725	0.43413
0.98794	0.70577
0.29719	0.16537
0.028503	0.12233
0.37886	0.16542
0.11271	0.34109
0.23079	0.49696
0.56731	0.85317
0.68927	0.98207
0.70255	0.84372
0.63362	0.5737
0.061976	0.36758
0.74761	0.63123
0.75433	0.93971
0.38388	0.20851
0.29648	0.051092
0.39133	0.2615
0.89314	0.26088
0.038887	0.72715
0.55411	0.84986
0.70539	0.63462
0.22327	0.43865
0.10956	0.18623
0.0067982	0.94593
0.15025	0.20931
0.21148	0.35626
0.82261	0.98472
0.24377	0.48297
0.066421	0.48139
0.67075	0.98003
0.73382	0.78943
0.67469	0.98177
0.27655	0.2985
0.70763	0.64398
0.085526	0.46915
0.029112	0.23332
0.081112	0.059604
0.57825	0.59059
0.98308	0.82528
0.56427	0.82872
0.38645	0.018463
0.011403	0.20874
0.94527	0.5168
0.087143	0.28423
0.39904	0.11669
0.038376	0.3779
0.90243	0.58204
0.9118	0.51314
0.4297	0.18813
0.68973	0.58135
0.14609	0.39448
0.92246	0.59647
0.42108	0.86657
0.19507	0.86395
0.95648	0.80468
0.90789	0.70463
0.46802	0.15245
0.29562	0.059272
0.62715	0.99384
0.44694	0.06831
0.57503	0.6251
0.6224	0.91072
0.96161	0.84635
0.18244	0.22508
0.89569	0.64462
0.33931	0.45676
0.64193	0.95928
0.25968	0.13855
0.95043	0.51306
0.35697	0.22305
0.28081	0.45825
0.91514	0.86178
0.79924	0.93947
0.65972	0.97833
0.22763	0.26862
0.63258	0.57439
0.67068	0.63419
0.20361	0.016971
0.85402	0.13932
0.51405	0.87842
0.99399	0.89363
0.4769	0.19594
0.50266	0.89766
0.71332	0.5427
0.17012	0.03835
0.74011	0.63362
0.56817	0.63087
0.1099	0.35604
0.036152	0.3449
0.77153	0.90874
0.76482	0.93312
0.34639	0.12725
0.64381	0.60252
0.34454	0.293
0.64647	0.51876
0.10849	0.29366
0.63182	0.974
0.54874	0.56662
0.032732	0.12205
0.0010077	0.075436
0.31684	0.48796
0.46074	0.39669
0.018233	0.36501
0.0012552	0.32749
0.62762	0.62553
0.49767	0.18503
0.27961	0.246
0.51759	0.64635
0.42226	0.35835
0.4873	0.3032
0.71225	0.73379
0.70271	0.77734
0.98591	0.78313
0.8909	0.58767
0.33042	0.057639
0.91908	0.95117
0.82613	0.87324
0.057928	0.67566
0.95797	0.99755
0.60229	0.56785
0.81765	0.58365
0.90251	0.92818
0.99255	0.796
0.97649	0.65846
0.005415	0.01624
0.31038	0.36301
0.342	0.05647
0.67579	0.67082
0.063597	0.029957
0.3835	0.3687
0.44631	0.0050147
0.28738	0.38351
0.3285	0.20335
0.16424	0.20687
0.25362	0.43294
0.93272	0.89354
0.51514	0.52277
0.2682	0.35591
0.67065	0.97123
0.77564	0.59878
0.87781	0.95481
0.41536	0.031944
0.14617	0.087269
0.21046	0.49129
0.42975	0.34
0.8818	0.88763
0.61541	0.71681
0.35765	0.49642
0.9918	0.55948
0.92867	0.80647
0.51799	0.75264
0.30867	0.15866
0.95914	0.74003
0.23723	0.45211
0.075689	0.27282
0.82565	0.99898
0.56048	0.12263
0.26502	0.090211
0.89467	0.71858
0.96626	0.0082268
0.7013	0.61924
0.72831	0.89913
0.19084	0.81636
0.8319	0.74761
0.34956	0.19651
0.16096	0.44224
0.10103	0.45202
0.5262	0.58369
0.83356	0.77353
0.31125	0.046046
0.85286	0.70102
0.24886	0.13705
0.9053	0.56167
0.22034	0.28974
0.85805	0.80622
0.28432	0.28936
0.5489	0.99956
0.79989	0.53068
0.17802	0.649
0.57333	0.97285
0.50366	0.53382
0.68183	0.8256
0.059274	0.47115
0.13285	0.42052
0.011946	0.23103
0.73145	0.71511
0.725	0.48865
0.67487	0.75611
0.94041	0.62114
0.81869	0.76077
0.10953	0.34883
0.0090716	0.17142
0.3659	0.202
0.37678	0.3397
0.53762	0.9939
0.79642	0.83251
0.32919	0.23936
0.96431	0.80706
0.059138	0.35466
0.36853	0.036435
0.69194	0.76895
0.61997	0.72466
0.45161	0.21867
0.21818	0.39648
0.33976	0.07407
0.85911	0.63841
0.49426	0.4069
0.79211	0.80105
0.63972	0.72769
0.29147	0.086344
0.80671	0.52222
0.037799	0.087238
0.094301	0.038129
0.78713	0.82649
0.096184	0.34565
0.44586	0.33051
0.37215	0.38821
0.53556	0.59889
0.58209	0.61059
0.72376	0.92282
0.65446	0.87922
0.90045	0.50373
0.72226	0.67452
0.80455	0.50984
0.846	0.89627
0.5653	0.82141
0.19431	0.48939
0.6124	0.71214
0.7559	0.71865
0.35385	0.41341
0.39995	0.27013
0.71747	0.60944
0.98865	0.92364
0.29679	0.24643
0.74761	0.53721
0.8457	0.95746
0.95857	0.88925
0.75427	0.63018
0.83814	0.49326
0.88709	0.76124
0.39757	0.29315
0.74849	0.56988
0.70591	0.90643
0.29372	0.32343
0.013127	0.74595
0.17203	0.27113
0.095875	0.031583
0.47461	0.28022
0.53257	0.70655
0.069734	0.49237
0.59866	0.6104
0.14221	0.31782
0.53256	0.67659
0.65789	0.95299
0.57615	0.57708
0.25298	0.54189
0.75559	0.94886
0.82587	0.79254
0.11824	0.33857
0.33488	0.42212
0.92994	0.57963
0.032661	0.37022
0.51127	0.99606
0.057378	0.25114
0.67005	0.77472
0.96369	0.77562
0.64965	0.6742
0.62255	0.76298
0.11848	0.20882
0.66195	0.5536
0.015889	0.3391
0.87695	0.79563
0.387	0.99478
0.18581	0.33266
0.53736	0.76925
0.89348	0.87321
0.59925	0.67846
0.91256	0.38367
0.81222	0.83503
0.53321	0.74101
0.70784	0.12829
0.52581	0.88208
0.27251	0.25668
0.061377	0.29472
0.67735	0.48278
0.42476	0.066782
0.62325	0.5329
0.15923	0.065032
0.50078	0.14889
0.7359	0.50054
0.23463	0.0068108
0.2178	0.49447
0.004402	0.89493
0.087968	0.20245
0.94078	0.54322
0.075793	0.030269
0.053466	0.20191
0.53581	0.96556
0.45794	0.45207
0.65954	0.53859
0.16036	0.59366
0.86663	0.76918
0.94304	0.69674
0.81316	0.7726
0.31919	0.67206
0.85953	0.78588
0.0055977	0.82279
0.9942	0.68632
0.12699	0.18993
0.51717	0.80475
0.95606	0.81854
0.3933	0.3845
0.38836	0.25461
0.87977	0.69542
0.53613	0.52957
0.010328	0.56678
0.71481	0.92067
0.11624	0.024514
0.40213	0.25421
0.048588	0.15513
0.87548	0.86777
0.56388	0.65113
0.12511	0.17548
0.784	0.66366
0.84187	0.50289
0.77831	0.69587
0.077769	0.26239
0.6678	0.94424
0.67506	0.96694
0.99783	0.73279
0.91691	0.53201
0.81436	0.53019
0.33951	0.34817
0.17763	0.42855
0.57188	0.71957
0.14084	0.40842
0.32945	0.41948
0.060531	0.12268
0.66282	0.96732
0.83691	0.61221
0.47487	0.10987
0.28467	0.27286
0.49098	0.10915
0.33472	0.3832
0.21378	0.35001
0.57594	0.76746
0.35174	0.25356
0.80656	0.75582
0.69075	0.95194
0.64783	0.77044
0.15158	0.42835
0.64735	0.60705
0.73729	0.83199
0.47453	0.41853
0.17021	0.26314
0.478	0.05425
0.82853	0.7466
0.41334	0.24742
0.80012	0.81299
0.78088	0.95187
0.19218	0.20872
0.40509	0.69908
0.97027	0.74531
0.80937	0.52713
0.13203	0.17233
0.4056	0.43313
0.85821	0.75725
0.66367	0.74435
0.22	0.2447
0.98152	0.57455
0.96504	0.84211
0.049015	0.92934
0.72779	0.53013
0.14035	0.42155
0.92363	0.55207
0.44077	0.28853
0.43441	0.18456
0.90536	0.53368
0.72772	0.89203
0.035581	0.82501
0.61041	0.8227
0.13894	0.23521
0.74435	0.91251
0.5458	0.57823
0.91159	0.93529
0.21652	0.33546
0.3896	0.27409
0.57763	0.92903
0.19603	0.15184
0.82876	0.98256
0.20455	0.42291
0.77423	0.73068
0.86399	0.93416
0.67049	0.87499
0.65896	0.66802
0.85052	0.74812
0.58652	0.84573
0.31121	0.16537
0.10645	0.085913
0.60761	0.8649
0.53946	0.94166
0.71038	0.86325
0.22264	0.07597
0.14823	0.058233
0.77511	0.5984
0.11753	0.45945
0.74238	0.96426
0.39878	0.17645
0.96738	0.86971
0.015899	0.12205
0.046803	0.20176
0.142	0.42101
0.16701	0.32279
0.63148	0.9555
0.87598	0.52959
0.59417	0.59866
0.46798	0.24078
0.19362	0.42262
0.76736	0.57633
0.58987	0.77931
0.31883	0.18294
0.7578	0.51264
0.95359	0.75295
0.82402	0.6813
0.5178	0.80651
0.97117	0.58033
0.38574	0.14516
0.16811	0.33769
0.065437	0.18322
0.42519	0.29625
0.67874	0.87079
0.93727	0.66509
0.60074	0.58289
0.58365	0.62272
0.93715	0.95949
0.84572	0.63809
0.41675	0.080151
0.97362	0.87374
0.9749	0.80832
0.74767	0.48958
0.94871	0.74604
0.43676	0.38483
0.091782	0.44156
0.79046	0.93737
0.98948	0.60404
0.95005	0.49807
0.8922	0.64353
0.18334	0.012617
0.47535	0.010879
0.81872	0.76129
0.29629	0.45788
0.16037	0.03979
0.44518	0.25458
0.5504	0.91801
0.18928	0.44974
0.44966	0.0059963
0.88262	0.53536
0.18115	0.47076
0.59694	0.7102
0.91783	0.89896
0.97452	0.72631
0.064233	0.19088
0.08722	0.17215
0.53928	0.98075
0.56156	0.51165
0.7815	0.81888
0.44105	0.26159
0.066512	0.19282
0.40866	0.39712
0.0082597	0.65786
0.9505	0.56504
0.40321	0.28619
0.74081	0.6536
0.40184	0.13451
0.12671	0.23816
0.1544	0.29052
0.7184	0.86268
0.81001	0.56797
0.70531	0.98456
0.10647	0.49786
0.75304	0.68341
0.44422	0.23248
0.56489	0.92544
0.62599	0.92064
0.11289	0.29681
0.17344	0.10988
0.36844	0.39547
0.79147	0.6371
0.8808	0.91445
0.30489	0.61497
0.25695	0.99807
0.48152	0.15257
0.42796	0.067873
0.50503	0.11569
0.85288	0.53832
0.70277	0.63696
0.00016767	0.8378
0.74912	0.7798
0.093187	0.21654
0.25668	0.34021
0.61162	0.53909
0.064233	0.26847
0.49135	0.22266
0.72419	0.60318
0.71481	0.50296
0.90875	0.68737
0.78564	0.54707
0.12027	0.69921
0.29573	0.1388
0.74577	0.69557
0.57015	0.64036
0.43427	0.30687
0.43498	0.22403
0.18654	0.32006
0.95921	0.86956
0.050486	0.21234
0.47076	0.078345
0.88898	0.69971
0.12104	0.28258
0.46421	0.20987
0.7192	0.89461
0.20607	0.43729
0.01888	0.25844
0.33075	0.37546
0.078095	0.20227
0.24982	0.45656
0.57745	0.86315
0.75767	0.48811
0.16992	0.1433
0.16765	0.46713
0.70498	0.6878
0.65073	0.56518
0.98234	0.50182
0.075513	0.15403
0.32546	0.34459
0.098048	0.19432
0.90775	0.88496
0.10722	0.2159
0.95898	0.56767
0.37096	0.10878
0.63327	0.42598
0.043001	0.46992
0.32726	0.4297
0.72468	0.92813
0.74971	0.73969
0.77476	0.90751
0.7902	0.76263
0.046594	0.24212
0.35633	0.33957
0.71004	0.66273
0.64045	0.50545
0.44309	0.98126
0.20562	0.32934
0.67666	0.97321
0.33164	0.099056
0.80743	0.93835
0.68117	0.55001
0.7041	0.64611
0.47219	0.33295
0.42439	0.31
0.038069	0.36375
0.38535	0.23266
0.12602	0.32631
0.78117	0.73725
0.57476	0.56873
0.82307	0.96382
0.26496	0.15246
0.30033	0.3638
0.1744	0.19719
0.642	0.90155
0.63929	0.65464
0.46098	0.11261
0.97427	0.76305
0.047677	0.26161
0.31478	0.084663
0.82009	0.57276
0.28068	0.19176
0.89651	0.74027
0.21814	0.11227
0.70911	0.88191
0.86946	0.87344
0.6952	0.60363
0.12227	0.44019
0.90991	0.60248
0.63184	0.94645
0.82707	0.73118
0.066812	0.22636
0.43052	0.07436
0.34971	0.37859
0.33374	0.35705
0.64004	0.83084
0.60421	0.56883
0.6689	0.89699
0.03194	0.28039
0.097744	0.13868
0.58364	0.54729
0.53669	0.77128
0.37263	0.16851
0.99734	0.95988
0.10144	0.20984
0.99011	0.72692
0.072238	0.97955
0.25229	0.17872
0.34779	0.28383
0.15933	0.21744
0.6639	0.98102
0.17135	0.020943
0.06915	0.13816
0.16253	0.94271
0.96064	0.72971
0.3911	0.85821
0.11601	0.17762
0.20239	0.37038
0.25531	0.2892
0.96673	0.62205
0.42169	0.47896
0.8522	0.75094
0.084225	0.098877
0.77288	0.92261
0.32044	0.21553
0.17946	0.087036
0.28758	0.40843
0.79152	0.72665
0.70311	0.65584
0.063059	0.22728
0.22389	0.43325
0.72957	0.5013
0.53901	0.42104
0.21505	0.36163
0.58219	0.65638
0.011313	0.93648
0.69412	0.69661
0.43156	0.075504
0.33422	0.17837
0.84514	0.97804
0.023619	0.083119
0.60728	0.92556
0.92599	0.73374
0.83847	0.86905
0.29741	0.40528
0.70743	0.61291
0.7541	0.54483
0.32978	0.28497
0.69194	0.56147
0.14204	0.37199
0.001546	0.89192
0.59483	0.57418
0.39749	0.42056
0.94571	0.52943
0.70022	0.96091
0.51605	0.54178
0.17473	0.36276
0.52648	0.85094
0.25494	0.16531
0.67355	0.94257
0.29692	0.33928
0.34859	0.1913
0.095135	0.15145
0.071793	0.30546
0.079289	0.82138
0.64046	0.89099
0.41156	0.34625
0.0081256	0.29944
0.22987	0.9535
0.034981	0.011314
0.15847	0.48134
0.12497	0.12895
0.44549	0.1367
0.43322	0.40143
0.80219	0.75532
0.32835	0.4293
0.54964	0.49865
0.25961	0.08116
0.07228	0.098516
0.71077	0.90872
0.63031	0.91711
0.99843	0.68733
0.18612	0.40717
0.56166	0.9126
0.32055	0.2093
0.97927	0.85285

## Sheet: data_chunk (10)
3	43	1302	8368	1274	5295	383
3	45	1196	8221	1169	5065	515
3	46	1143	8180	1119	4971	539
4	2	1296	7917	1285	5103	388
4	4	1236	7395	1260	5182	302
4	5	1338	6995	1311	5021	538
4	6	1242	6678	1198	4869	650
4	7	1146	6305	1106	4715	716
4	8	1098	6084	1055	4575	836
4	9	1054	5954	1010	4506	905
4	10	1032	5943	988	4439	928
4	11	1061	6132	1015	4443	969
4	12	1087	6503	1047	4563	830
4	13	1106	7328	1079	4833	568
4	14	1200	8150	1182	5164	345
4	15	1200	8310	1193	5374	238
4	25	1253	8001	1242	5639	-96
4	26	1194	7895	1178	5591	-192
4	27	1177	7858	1163	5650	-202
4	28	1250	7766	1239	5613	-153
4	29	1425	7730	1417	5592	-281
4	30	1202	7614	1195	5539	-137
4	31	1120	7554	1112	5445	22
4	32	1109	7617	1095	5420	82
4	33	1147	7665	1123	5421	-13
4	34	1118	7871	1090	5429	35
4	35	1323	8245	1281	5516	-39
4	38	1930	9273	1896	5856	-88
4	39	1381	9110	1358	5703	62
4	44	1513	7959	1503	5157	204
4	46	1264	8226	1254	4962	285
4	48	1947	8124	1932	5264	167
5	5	1607	7060	1488	5052	364
5	6	1332	6711	1302	4879	570
5	7	1091	6373	1062	4718	592
5	8	1080	6108	1048	4562	658
5	9	1013	5979	984	4478	654
5	10	933	5958	906	4415	679
5	11	1061	6149	1029	4443	692
5	12	1092	6498	1060	4547	633
5	13	1271	7342	1250	4829	371
5	14	1560	8103	1549	5177	159
5	15	1334	8289	1338	5367	135
5	18	1161	8634	1155	5796	-287
5	20	1247	8764	1234	5772	-114
5	21	1577	8554	1559	5681	-137
5	22	1236	8358	1230	5640	-194
5	24	1400	8056	1410	5622	-160
5	26	1103	7815	1112	5494	-286
5	27	1281	7811	1295	5638	-378
5	28	1151	7704	1164	5659	-354
5	29	1120	7642	1133	5636	-372
5	30	1158	7566	1153	5581	-330
5	31	1111	7504	1117	5487	-241
5	32	1089	7541	1089	5481	-194
5	33	1102	7615	1105	5473	-137
5	34	1083	7752	1059	5521	-72
5	35	1121	8113	1089	5625	-91
5	38	1333	9204	1306	5861	-89
5	39	1289	9035	1258	5735	-108
5	40	1308	8818	1283	5601	-55
5	41	1354	8732	1335	5514	76
5	43	1492	8377	1485	5271	78
5	44	1209	8037	1202	5137	214
6	5	1304	7048	1322	4991	307
6	7	1146	6316	1122	4651	525
6	8	1080	6122	1052	4546	543
6	9	1038	5977	1012	4440	566
6	10	1004	5972	977	4400	635
6	11	1072	6143	1042	4422	612
6	12	1096	6537	1066	4560	661
6	13	1164	7310	1140	4877	492
6	18	1334	8687	1310	5680	107
6	19	1362	8837	1327	5683	146
6	20	1219	8786	1183	5611	206
6	25	1101	7935	1092	5327	59
6	26	1132	7834	1117	5298	45
6	27	1140	7762	1126	5359	4
6	28	1107	7622	1093	5326	-45
6	29	1107	7581	1097	5285	-53
6	30	1096	7437	1083	5244	19
6	31	1098	7335	1080	5109	87
6	32	1080	7315	1054	5056	169
6	33	1074	7409	1042	5039	228
6	34	1054	7553	1014	5090	303
6	35	1080	7815	1026	5161	210
6	36	1287	8532	1231	5377	91
6	37	1259	8865	1207	5582	42
6	39	1243	8660	1203	5452	154
6	40	1196	8494	1161	5339	152
6	41	1171	8386	1142	5220	215
6	42	1254	8308	1229	5128	254
6	43	1389	8051	1371	4990	232
6	44	1226	7735	1209	4905	300
6	45	1785	8137	1767	4871	344
6	48	1250	8181	1249	5205	272
7	1	1329	7973	1320	5111	363
7	2	1276	7863	1263	5012	404
7	4	1175	7322	1149	5074	450
7	5	1088	6856	1005	4921	550
7	6	1301	6505	470	4728	500
7	7	1067	6173	553	4538	747
7	8	821	5862	789	4423	794
7	9	748	5694	718	4331	868
7	10	748	5596	674	4243	1000
7	11	748	5618	714	4222	985
7	12	748	5752	714	4233	983
7	13	777	6023	743	4306	915
7	14	848	6334	643	4384	900
7	15	1035	6754	369	4288	650
7	16	1201	7323	459	4405	650
7	17	1059	7843	531	4600	650
7	18	1191	8111	899	4725	600
7	19	1087	8261	898	4783	608
7	20	972	8195	931	4761	716
7	21	1039	7929	744	4725	745
7	22	876	7689	802	4680	756
7	23	911	7430	794	4630	774
7	24	907	7243	792	4579	795
7	25	1205	7060	750	4514	737
7	26	1065	6914	750	4477	708
7	27	1136	6742	765	4517	650
7	28	1052	6618	750	4452	650
7	29	935	6502	761	4398	700
7	30	893	6430	702	4354	700
7	31	868	6404	515	4316	700
7	32	796	6417	470	4293	729
7	33	805	6437	605	4307	758
7	34	800	6637	702	4370	787
7	35	730	6861	697	4513	794
7	36	779	7656	732	4808	741
7	37	806	8105	748	5071	625
7	38	1050	8061	981	5035	731
7	39	911	7815	858	4950	736
7	40	925	7586	875	4839	713
7	41	1114	7432	1059	4772	758
7	42	1086	7366	1035	4706	814
7	43	972	7238	930	4623	808
7	44	848	7081	811	4557	827
7	45	965	7223	922	4554	877
7	46	948	7253	839	4576	853
7	47	1245	7225	1191	4889	563
7	48	1048	7068	1007	4867	676
1	3	900	6396	863	4874	554
1	4	899	6109	649	4750	622
1	5	864	5812	783	4620	650
1	9	897	5125	415	4051	750
1	10	443	5077	426	3967	908
1	11	456	5099	437	3909	912
1	12	491	5166	470	3892	913
1	13	597	5348	535	3918	1069
1	14	757	5490	718	3950	1071
1	15	942	5763	470	3848	1080
1	16	827	6197	531	3912	1080
1	20	1091	7238	1030	4241	723
1	28	867	6256	657	4339	700
1	29	849	6151	517	4322	700
1	30	819	6073	470	4317	660
1	31	805	6062	470	4322	660
1	32	805	6084	470	4321	670
1	33	805	6128	470	4375	670
1	34	853	6277	657	4457	670
1	35	869	6520	842	4668	562
1	36	1000	7247	962	4903	602
2	5	1120	5829	1055	4875	657
2	8	893	5382	844	4502	1011
2	9	699	5342	566	4410	1050
2	10	828	5427	470	4384	1050
2	13	976	6817	931	4831	693
2	21	1260	8240	1240	5742	138
2	32	1113	7449	1093	5571	87
2	44	1092	7700	1063	5157	454
2	45	1145	7957	1112	5074	601
2	46	1106	8000	1073	4982	629
3	2	1150	7834	1085	5125	644
3	4	1197	7348	1140	5266	468
3	5	1095	6909	1016	5102	450
3	6	1090	6595	734	4953	500
3	7	1063	6233	654	4768	600
3	8	929	6038	888	4650	750
3	9	814	5907	782	4559	814
3	10	745	5861	716	4487	760
3	11	980	6046	946	4527	745
3	12	1059	6396	978	4629	786
3	13	1112	7174	865	4959	544
3	14	1134	8005	1109	5277	376
3	15	1156	8131	1130	5428	362
3	23	1236	8141	1211	5709	131
3	24	1213	8044	1193	5685	93
3	25	1193	7925	1171	5604	164
3	26	1172	7833	1145	5550	113
3	27	1190	7757	1163	5663	71
3	28	1162	7660	1140	5659	64
3	29	1146	7611	1127	5636	54
3	30	1101	7491	1083	5593	117
3	31	1115	7499	1095	5519	172
3	32	1122	7546	1103	5520	136
3	33	1118	7648	1100	5533	107
3	34	1123	7849	1110	5600	73
3	35	1200	8204	1183	5723	136
3	38	1859	9270	1793	5905	213
3	43	1213	8317	1167	5286	581
3	44	1137	7933	1099	5184	662
3	45	1172	8120	1105	5053	773
3	46	1151	8099	1063	4974	714
3	47	1216	8045	1161	5292	517
3	48	1205	7980	1155	5268	570
4	1	1181	7943	1131	5205	628
4	2	1139	7832	1084	5124	694
4	3	1153	7635	1100	5309	466
4	4	1097	7316	1044	5236	500
4	5	1105	6919	1030	5066	500
4	6	1082	6596	877	4896	550
4	7	1063	6231	795	4713	600
4	8	892	5997	861	4558	675
4	9	705	5826	681	4485	710
4	10	705	5819	681	4465	725
4	11	796	5993	768	4491	824
4	12	903	6358	868	4637	865
4	13	1061	7150	933	4936	728
4	14	1134	7927	1084	5279	459
4	15	1133	8063	1109	5422	333
4	23	1178	8228	1149	5676	199
4	24	1134	8129	1114	5688	170
4	25	1133	8034	1113	5626	261
4	26	1133	7903	1110	5606	266
4	27	1133	7883	1111	5661	167
4	28	1133	7826	1111	5643	177
4	29	1133	7773	1105	5614	235
4	30	1133	7715	1108	5577	323
4	31	1133	7715	1105	5526	314
4	32	1133	7805	1104	5486	344
4	33	1133	7982	1104	5491	319
4	34	1133	8257	1108	5517	323
4	35	1171	8632	1148	5669	314
4	44	1133	7885	1090	5192	683
4	45	1133	8101	1064	5109	772
4	46	1134	8116	1054	5026	722
4	47	1154	8049	1108	5339	518
5	2	1147	7825	1082	5180	622
5	3	1161	7613	1108	5378	377
5	4	1140	7284	1102	5302	507
5	5	1133	6879	1060	5121	572
5	6	1106	6525	1018	4946	550
5	7	1044	6181	754	4759	550
5	8	869	5932	837	4630	773
5	9	868	5799	837	4559	705
5	10	812	5768	785	4519	716
5	11	900	5955	868	4578	758
5	12	993	6322	958	4687	618
5	13	1046	7078	1013	5017	560
5	14	1110	7831	1019	5349	364
5	15	1109	7951	1061	5495	282
5	22	1141	8192	1105	5679	200
5	23	1110	8023	1078	5591	300
5	24	1110	7923	1074	5554	350
5	25	1110	7855	1070	5464	395
5	26	1110	7783	1067	5454	349
5	27	1110	7731	1069	5534	243
5	28	1110	7658	1072	5522	255
5	29	1110	7571	1069	5491	339
5	30	1110	7494	1065	5470	367
5	31	1110	7458	1061	5388	388
5	32	1110	7480	1059	5370	372
5	33	1110	7577	1049	5345	287
5	34	1110	7729	1059	5393	258
5	43	1138	8311	1150	5283	441
5	44	1110	7979	1067	5160	454
5	45	1110	8220	1085	5080	514
5	46	1110	8212	1076	5030	556
5	47	1139	8115	1151	5335	341
5	48	1111	8046	1135	5293	354
6	1	1152	7992	1103	5196	522
6	2	1115	7866	1064	5093	525
6	3	1115	7661	1067	5293	333
6	4	1110	7329	1065	5217	393
6	5	1110	6896	1045	5071	450
6	6	1076	6588	1013	4898	500
6	7	1065	6247	1000	4755	550
6	8	932	6004	901	4609	596
6	9	846	5874	818	4545	683
6	10	802	5861	774	4490	745
6	11	878	6044	847	4544	703
6	12	998	6456	967	4643	584
6	13	1035	7225	1010	4957	458
6	23	1147	8028	1114	5529	268
6	24	1101	7937	1070	5480	223
6	25	1100	7807	1068	5394	194
6	26	1093	7705	1057	5396	153
6	27	1092	7656	1058	5442	101
6	28	1081	7578	1049	5416	135
6	29	1057	7409	1037	5362	85
6	30	1053	7400	1035	5275	104
6	31	1020	7390	1032	5212	135
6	32	1020	7386	1061	5107	-137
6	33	1073	7431	1069	5083	-161
6	34	1043	7511	1037	5088	-39
6	35	1042	7704	1041	5196	-45
6	43	1103	7685	1078	5041	156
6	44	1040	7420	1019	4950	348
6	45	1100	7807	1057	4928	632
6	46	1123	8026	1073	4933	544
7	1	1118	7799	1078	5147	422
7	2	1090	7725	1043	5050	461
7	5	1103	6718	1089	4862	-222
7	6	1114	6372	1077	4669	-163
7	7	1040	6013	1032	4488	-51
7	8	998	5734	997	4355	36
7	9	855	5523	911	4252	158
7	10	868	5428	853	4188	304
7	11	738	5442	720	4160	540
0.44591	0.33979
0.47629	0.3926
0.48762	0.275
0.84959	0.78441
0.35637	0.21983
0.071367	0.45254
0.37578	0.49552
0.50105	0.94708
0.8113	0.9482
0.91902	0.67987
0.19192	0.19486
0.9213	0.84574
0.098164	0.081652
0.39409	0.5003
0.23426	0.25142
0.18663	0.87173
0.0058437	0.43885
0.84148	0.54922
0.32203	0.086062
0.53012	0.81149
0.43213	0.2182
0.052213	0.83709
0.99541	0.87893
0.16427	0.30569
0.94351	0.65039
0.16923	0.40055
0.31722	0.49953
0.4774	0.12989
0.30669	0.48882
0.41871	0.17485
0.22758	0.38189
0.68104	0.77738
0.99877	0.93538
0.67987	0.5635
0.5999	0.87316
0.49156	0.24545
0.51356	0.68468
0.54855	0.88291
0.98246	0.86351
0.42134	0.23642
0.49088	0.25142
0.92489	0.88288
0.27156	0.1192
0.28657	0.14292
0.97655	0.79866
0.78794	0.80958
0.44436	0.015441
0.88441	0.34599
0.11234	0.27916
0.3189	0.054843
0.99052	0.55455
0.46478	0.024571
0.39031	0.45715
0.91969	0.73033
0.77449	0.68714
0.8358	0.5673
0.84347	0.74543
0.70498	0.5028
0.55528	0.52687
0.03159	0.28942
0.63894	0.64617
0.21076	0.497
0.50308	0.60731
0.49386	0.46161
0.1805	0.47907
0.76514	0.70221
0.53443	0.81637
0.53452	0.98166
0.44809	0.15956
0.20806	0.36516
0.97294	0.80908
0.33974	0.37912
0.46683	0.3327
0.73862	0.78637
0.29782	0.05463
0.93197	0.53777
0.47345	0.39038
0.89023	0.9623
0.49918	0.2627
0.53663	0.84015
0.73954	0.87961
0.18046	0.099005
0.74813	0.6892
0.39474	0.36477
0.88934	0.56876
0.34924	0.083679
0.32684	0.30368
0.76394	0.67865
0.30157	0.088528
0.41344	0.036495
0.96934	0.94494
0.99001	0.77663
0.10173	0.4102
0.31387	0.049819
0.36908	0.12846
0.76563	0.89255
0.45475	0.3075
0.2886	0.19272
0.35763	0.26174
0.24046	0.41767
0.00061298	0.095749
0.68303	0.85309
0.32068	0.25768
0.16073	0.14045
0.08621	0.33943
0.60668	0.67406
0.33013	0.049879
0.28156	0.037436
0.81968	0.85103
0.013949	0.10395
0.18751	0.19816
0.40649	0.46326
0.16629	0.063742
0.58631	0.64337
0.86649	0.82686
0.40263	0.29946
0.33017	0.47654
0.15783	0.48968
0.89937	0.96932
0.64976	0.80768
0.12508	0.25748
0.83152	0.87763
0.4566	0.44721
0.124	0.40037
0.66507	0.66843
0.43502	0.12729
0.67855	0.77884
0.07872	0.47125
0.86649	0.54607
0.3882	0.38248
0.39168	0.082144
0.52329	0.51762
0.64472	0.75655
0.25851	0.40362
0.093235	0.65201
0.3295	0.44361
0.5739	0.82077
0.48235	0.20901
0.094907	0.14196
0.75262	0.81941
0.074207	0.38253
0.18809	0.13871
0.83675	0.61533
0.92454	0.60453
0.15587	0.091761
0.55081	0.79002
0.060337	0.0051645
0.3048	0.47948
0.22201	0.25021
0.24142	0.24906
0.32994	0.72082
0.79299	0.63544
0.099386	0.29095
0.53039	0.50617
0.77941	0.79633
0.27774	0.47047
0.99231	0.79743
0.99501	0.55823
0.17264	0.02837
0.057871	0.42934
0.058039	0.031838
0.25274	0.017019
0.42954	0.3726
0.96042	0.84372
0.83868	0.62867
0.90493	0.61491
0.032119	0.30908
0.70015	0.79513
0.6813	0.76039
0.79236	0.83123
0.95655	0.83616
0.28361	0.48188
0.038212	0.10887
0.10344	0.057658
0.74796	0.91027
0.089951	0.64925
0.27055	0.12086
0.9857	0.41457
0.6055	0.86398
0.94906	0.63743
0.08604	0.3728
0.13498	0.21911
0.23356	0.042019
0.30399	0.45168
0.049306	0.2247
0.99662	0.73334
0.42731	0.2394
0.99708	0.60628
0.83111	0.94311
0.22932	0.18981
0.9671	0.78737
0.39228	0.76119
0.52271	0.94231
0.47776	0.38799
0.65245	0.71318
0.62987	0.66841
0.79689	0.85197
0.15569	0.090005
0.85998	0.77931
0.17342	0.068623
0.56753	0.94385
0.95888	0.81879
0.11091	0.10119
0.1709	0.011401
0.00041482	0.44294
0.78375	0.84293
0.52497	0.71803
0.34879	0.34522
0.075653	0.22616
0.98926	0.72644
0.55389	0.61748
0.6712	0.71731
0.72837	0.75493
0.95009	0.73492
0.94682	0.91606
0.59435	0.65089
0.95101	0.94993
0.72615	0.66641
0.92156	0.79392
0.35006	0.73767
0.89931	0.69414
0.14962	0.39371
0.24219	0.28548
0.50555	0.90997
0.98107	0.92174
0.44098	0.092033
0.38233	0.0016295
0.38971	0.11969
0.0075806	0.12822
0.39688	0.48596
0.003635	0.27254
0.63662	0.55098
0.081072	0.23255
0.50505	0.62669
0.76416	0.64395
0.77256	0.64995
0.48948	0.87987
0.43087	0.2663
0.96933	0.64163
0.90047	0.68626
0.03677	0.49921
0.98789	0.63076
0.2645	0.035204
0.40103	0.015851
0.091805	0.59075
0.654	0.72037
0.92633	0.57948
0.70243	0.66772
0.41727	0.34929
0.81505	0.96826
0.56682	0.53305
0.84188	0.63497
0.18989	0.45263
0.63788	0.56701
0.41123	0.32993
0.37917	0.027441
0.64984	0.97703
0.28406	0.028844
0.82304	0.72331
0.51689	0.79417
0.36811	0.41208
0.38613	0.038717
0.76459	0.602
0.29441	0.91852
0.60523	0.666
0.89032	0.84142
0.69092	0.52258
0.399	0.095884
0.92917	0.66506
0.59785	0.59488
0.19237	0.028872
0.24436	0.20563
0.27835	0.28684
0.76639	0.59513
0.74504	0.98788
0.31111	0.87542
0.6979	0.68878
0.16908	0.23269
0.88742	0.87548
0.028345	0.35168
0.45565	0.18939
0.0078893	0.18977
0.24024	0.079776
0.20354	0.063877
0.58116	0.93723
0.36057	0.048701
0.89166	0.96478
0.85816	0.75531
0.35359	0.45041
0.35116	0.34132
0.93964	0.8941
0.21392	0.20136
0.30257	0.33726
0.53463	0.90921
0.14343	0.4736
0.43658	0.47147
0.47667	0.14171
0.64226	0.72254
0.50451	0.72685
0.59785	0.95833
0.43468	0.24691
0.35662	0.06274
0.46018	0.36593
0.31768	0.30678
0.57072	0.78936
0.61852	0.86524
0.057731	0.22936
0.33903	0.017569
0.02165	0.59096
0.82746	0.5187
0.3421	0.26943
0.7579	0.75047
0.92658	0.70856
0.87714	0.72742
0.28483	0.023028
0.23375	0.13249
0.075738	0.0084709
0.35535	0.19682
0.38198	0.25188
0.98251	0.71915
0.44492	0.899
0.45147	0.020602
0.45215	0.13877
0.83297	0.76249
0.22781	0.1676
0.20814	0.019084
0.85551	0.58521
0.64492	0.5883
0.15303	0.49729
0.31874	0.15486
0.95237	0.29623
0.79979	0.9769
0.33146	0.010863
0.45837	0.0024905
0.50383	0.53061
0.1348	0.073707
0.10478	0.12628
0.95148	0.91433
0.55174	0.51222
0.44921	0.37926
0.97609	0.63599
0.82425	0.68012
0.32148	0.44077
0.72012	0.68447
0.75599	0.98146
0.7514	0.59375
0.67812	0.82339
0.82597	0.63202
0.51799	0.67005
0.74965	0.67515
0.76724	0.6322
0.71664	0.75875
0.016443	0.49236
0.86319	0.84896
0.059211	0.28395
0.71166	0.56973
0.72966	0.6297
0.077293	0.13983
0.68316	0.83106
0.66742	0.57066
0.061518	0.38693
0.38314	0.26232
0.59575	0.51136
0.59366	0.65897
0.93905	0.77652
0.8968	0.086941
0.7727	0.80145
0.00197	0.48134
0.0030198	0.48991
0.8166	0.9715
0.71999	0.96104
0.18563	0.12453
0.90815	0.71142
0.54076	0.80902
0.073397	0.06279
0.49273	0.1967
0.032429	0.090165
0.53588	0.14797
0.86052	0.65878
0.83775	0.87764
0.25001	0.49825
0.070813	0.35725
0.34697	0.013546
0.21522	0.25725
0.58625	0.98932
0.84837	0.85547
0.59944	0.1175
0.87588	0.7062
0.70373	0.96237
0.45891	0.1914
0.79856	0.64845
0.96297	0.58043
0.20575	0.10643
0.27001	0.43877
0.49299	0.82312
0.7914	0.75788
0.20539	0.086492
0.11727	0.26914
0.64468	0.88322
0.94075	0.74662
0.89734	0.72279
0.32272	0.16995
0.3993	0.11551
0.31787	0.030296
0.9351	0.9409
0.39558	0.2132
0.88949	0.52739
0.018046	0.26931
0.53429	0.96971
0.60443	0.76668
0.3563	0.071008
0.98318	0.51709
0.60086	0.62695
0.84281	0.9536
0.12318	0.099304
0.25967	0.49332
0.55394	0.62287
0.93625	0.62681
0.040724	0.40144
0.53756	0.6398
0.12721	0.3094
0.81761	0.64081
0.71705	0.23128
0.28194	0.19818
0.1572	0.15682
0.50787	0.83065
0.91869	0.86765
0.57017	0.99082
0.76258	0.89053
0.83921	0.73979
0.7918	0.65147
0.22782	0.20636
0.88005	0.89348
0.54351	0.64039
0.75648	0.90303
0.59924	0.95067
0.93023	0.89932
0.24464	0.23143
0.63768	0.68999
0.59281	0.80019
0.59955	0.58545
0.62503	0.86203
0.27304	0.42005
0.5565	0.88569
0.77163	0.91367
0.7461	0.59063
0.6992	0.82925
0.9735	0.89639
0.14288	0.20579
0.35126	0.3724
0.94071	0.59314
0.49493	0.063598
0.74833	0.72547
0.62099	0.75427
0.3987	0.28689
0.53466	0.57751
0.31322	0.16317
0.031196	0.43695
0.050577	0.34074
0.10322	0.3966
0.39868	0.48563
0.24725	0.43413
0.98794	0.70577
0.29719	0.16537
0.028503	0.12233
0.37886	0.16542
0.11271	0.34109
0.23079	0.49696
0.56731	0.85317
0.68927	0.98207
0.70255	0.84372
0.63362	0.5737
0.061976	0.36758
0.74761	0.63123
0.75433	0.93971
0.38388	0.20851
0.29648	0.051092
0.39133	0.2615
0.89314	0.26088
0.038887	0.72715
0.55411	0.84986
0.70539	0.63462
0.22327	0.43865
0.10956	0.18623
0.0067982	0.94593
0.15025	0.20931
0.21148	0.35626
0.82261	0.98472
0.24377	0.48297
0.066421	0.48139
0.67075	0.98003
0.73382	0.78943
0.67469	0.98177
0.27655	0.2985
0.70763	0.64398
0.085526	0.46915
0.029112	0.23332
0.081112	0.059604
0.57825	0.59059
0.98308	0.82528
0.56427	0.82872
0.38645	0.018463
0.011403	0.20874
0.94527	0.5168
0.087143	0.28423
0.39904	0.11669
0.038376	0.3779
0.90243	0.58204
0.9118	0.51314
0.4297	0.18813
0.68973	0.58135
0.14609	0.39448
0.92246	0.59647
0.42108	0.86657
0.19507	0.86395
0.95648	0.80468
0.90789	0.70463
0.46802	0.15245
0.29562	0.059272
0.62715	0.99384
0.44694	0.06831
0.57503	0.6251
0.6224	0.91072
0.96161	0.84635
0.18244	0.22508
0.89569	0.64462
0.33931	0.45676
0.64193	0.95928
0.25968	0.13855
0.95043	0.51306
0.35697	0.22305
0.28081	0.45825
0.91514	0.86178
0.79924	0.93947
0.65972	0.97833
0.22763	0.26862
0.63258	0.57439
0.67068	0.63419
0.20361	0.016971
0.85402	0.13932
0.51405	0.87842
0.99399	0.89363
0.4769	0.19594
0.50266	0.89766
0.71332	0.5427
0.17012	0.03835
0.74011	0.63362
0.56817	0.63087
0.1099	0.35604
0.036152	0.3449
0.77153	0.90874
0.76482	0.93312
0.34639	0.12725
0.64381	0.60252
0.34454	0.293
0.64647	0.51876
0.10849	0.29366
0.63182	0.974
0.54874	0.56662
0.032732	0.12205
0.0010077	0.075436
0.31684	0.48796
0.46074	0.39669
0.018233	0.36501
0.0012552	0.32749
0.62762	0.62553
0.49767	0.18503
0.27961	0.246
0.51759	0.64635
0.42226	0.35835
0.4873	0.3032
0.71225	0.73379
0.70271	0.77734
0.98591	0.78313
0.8909	0.58767
0.33042	0.057639
0.91908	0.95117
0.82613	0.87324
0.057928	0.67566
0.95797	0.99755
0.60229	0.56785
0.81765	0.58365
0.90251	0.92818
0.99255	0.796
0.97649	0.65846
0.005415	0.01624
0.31038	0.36301
0.342	0.05647
0.67579	0.67082
0.063597	0.029957
0.3835	0.3687
0.44631	0.0050147
0.28738	0.38351
0.3285	0.20335
0.16424	0.20687
0.25362	0.43294
0.93272	0.89354
0.51514	0.52277
0.2682	0.35591
0.67065	0.97123
0.77564	0.59878
0.87781	0.95481
0.41536	0.031944
0.14617	0.087269
0.21046	0.49129
0.42975	0.34
0.8818	0.88763
0.61541	0.71681
0.35765	0.49642
0.9918	0.55948
0.92867	0.80647
0.51799	0.75264
0.30867	0.15866
0.95914	0.74003
0.23723	0.45211
0.075689	0.27282
0.82565	0.99898
0.56048	0.12263
0.26502	0.090211
0.89467	0.71858
0.96626	0.0082268
0.7013	0.61924
0.72831	0.89913
0.19084	0.81636
0.8319	0.74761
0.34956	0.19651
0.16096	0.44224
0.10103	0.45202
0.5262	0.58369
0.83356	0.77353
0.31125	0.046046
0.85286	0.70102
0.24886	0.13705
0.9053	0.56167
0.22034	0.28974
0.85805	0.80622
0.28432	0.28936
0.5489	0.99956
0.79989	0.53068
0.17802	0.649
0.57333	0.97285
0.50366	0.53382
0.68183	0.8256
0.059274	0.47115
0.13285	0.42052
0.011946	0.23103
0.73145	0.71511
0.725	0.48865
0.67487	0.75611
0.94041	0.62114
0.81869	0.76077
0.10953	0.34883
0.0090716	0.17142
0.3659	0.202
0.37678	0.3397
0.53762	0.9939
0.79642	0.83251
0.32919	0.23936
0.96431	0.80706
0.059138	0.35466
0.36853	0.036435
0.69194	0.76895
0.61997	0.72466
0.45161	0.21867
0.21818	0.39648
0.33976	0.07407
0.85911	0.63841
0.49426	0.4069
0.79211	0.80105
0.63972	0.72769
0.29147	0.086344
0.80671	0.52222
0.037799	0.087238
0.094301	0.038129
0.78713	0.82649
0.096184	0.34565
0.44586	0.33051
0.37215	0.38821
0.53556	0.59889
0.58209	0.61059
0.72376	0.92282
0.65446	0.87922
0.90045	0.50373
0.72226	0.67452
0.80455	0.50984
0.846	0.89627
0.5653	0.82141
0.19431	0.48939
0.6124	0.71214
0.7559	0.71865
0.35385	0.41341
0.39995	0.27013
0.71747	0.60944
0.98865	0.92364
0.29679	0.24643
0.74761	0.53721
0.8457	0.95746
0.95857	0.88925
0.75427	0.63018
0.83814	0.49326
0.88709	0.76124
0.39757	0.29315
0.74849	0.56988
0.70591	0.90643
0.29372	0.32343
0.013127	0.74595
0.17203	0.27113
0.095875	0.031583
0.47461	0.28022
0.53257	0.70655
0.069734	0.49237
0.59866	0.6104
0.14221	0.31782
0.53256	0.67659
0.65789	0.95299
0.57615	0.57708
0.25298	0.54189
0.75559	0.94886
0.82587	0.79254
0.11824	0.33857
0.33488	0.42212
0.92994	0.57963
0.032661	0.37022
0.51127	0.99606
0.057378	0.25114
0.67005	0.77472
0.96369	0.77562
0.64965	0.6742
0.62255	0.76298
0.11848	0.20882
0.66195	0.5536
0.015889	0.3391
0.87695	0.79563
0.387	0.99478
0.18581	0.33266
0.53736	0.76925
0.89348	0.87321
0.59925	0.67846
0.91256	0.38367
0.81222	0.83503
0.53321	0.74101
0.70784	0.12829
0.52581	0.88208
0.27251	0.25668
0.061377	0.29472
0.67735	0.48278
0.42476	0.066782
0.62325	0.5329
0.15923	0.065032
0.50078	0.14889
0.7359	0.50054
0.23463	0.0068108
0.2178	0.49447
0.004402	0.89493
0.087968	0.20245
0.94078	0.54322
0.075793	0.030269
0.053466	0.20191
0.53581	0.96556
0.45794	0.45207
0.65954	0.53859
0.16036	0.59366
0.86663	0.76918
0.94304	0.69674
0.81316	0.7726
0.31919	0.67206
0.85953	0.78588
0.0055977	0.82279
0.9942	0.68632
0.12699	0.18993
0.51717	0.80475
0.95606	0.81854
0.3933	0.3845
0.38836	0.25461
0.87977	0.69542
0.53613	0.52957
0.010328	0.56678
0.71481	0.92067
0.11624	0.024514
0.40213	0.25421
0.048588	0.15513
0.87548	0.86777
0.56388	0.65113
0.12511	0.17548
0.784	0.66366
0.84187	0.50289
0.77831	0.69587
0.077769	0.26239
0.6678	0.94424
0.67506	0.96694
0.99783	0.73279
0.91691	0.53201
0.81436	0.53019
0.33951	0.34817
0.17763	0.42855
0.57188	0.71957
0.14084	0.40842
0.32945	0.41948
0.060531	0.12268
0.66282	0.96732
0.83691	0.61221
0.47487	0.10987
0.28467	0.27286
0.49098	0.10915
0.33472	0.3832
0.21378	0.35001
0.57594	0.76746
0.35174	0.25356
0.80656	0.75582
0.69075	0.95194
0.64783	0.77044
0.15158	0.42835
0.64735	0.60705
0.73729	0.83199
0.47453	0.41853
0.17021	0.26314
0.478	0.05425
0.82853	0.7466
0.41334	0.24742
0.80012	0.81299
0.78088	0.95187
0.19218	0.20872
0.40509	0.69908
0.97027	0.74531
0.80937	0.52713
0.13203	0.17233
0.4056	0.43313
0.85821	0.75725
0.66367	0.74435
0.22	0.2447
0.98152	0.57455
0.96504	0.84211
0.049015	0.92934
0.72779	0.53013
0.14035	0.42155
0.92363	0.55207
0.44077	0.28853
0.43441	0.18456
0.90536	0.53368
0.72772	0.89203
0.035581	0.82501
0.61041	0.8227
0.13894	0.23521
0.74435	0.91251
0.5458	0.57823
0.91159	0.93529
0.21652	0.33546
0.3896	0.27409
0.57763	0.92903
0.19603	0.15184
0.82876	0.98256
0.20455	0.42291
0.77423	0.73068
0.86399	0.93416
0.67049	0.87499
0.65896	0.66802
0.85052	0.74812
0.58652	0.84573
0.31121	0.16537
0.10645	0.085913
0.60761	0.8649
0.53946	0.94166
0.71038	0.86325
0.22264	0.07597
0.14823	0.058233
0.77511	0.5984
0.11753	0.45945
0.74238	0.96426
0.39878	0.17645
0.96738	0.86971
0.015899	0.12205
0.046803	0.20176
0.142	0.42101
0.16701	0.32279
0.63148	0.9555
0.87598	0.52959
0.59417	0.59866
0.46798	0.24078
0.19362	0.42262
0.76736	0.57633
0.58987	0.77931
0.31883	0.18294
0.7578	0.51264
0.95359	0.75295
0.82402	0.6813
0.5178	0.80651
0.97117	0.58033
0.38574	0.14516
0.16811	0.33769
0.065437	0.18322
0.42519	0.29625
0.67874	0.87079
0.93727	0.66509
0.60074	0.58289
0.58365	0.62272
0.93715	0.95949
0.84572	0.63809
0.41675	0.080151
0.97362	0.87374
0.9749	0.80832
0.74767	0.48958
0.94871	0.74604
0.43676	0.38483
0.091782	0.44156
0.79046	0.93737
0.98948	0.60404
0.95005	0.49807
0.8922	0.64353
0.18334	0.012617
0.47535	0.010879
0.81872	0.76129
0.29629	0.45788
0.16037	0.03979
0.44518	0.25458
0.5504	0.91801
0.18928	0.44974
0.44966	0.0059963
0.88262	0.53536
0.18115	0.47076
0.59694	0.7102
0.91783	0.89896
0.97452	0.72631
0.064233	0.19088
0.08722	0.17215
0.53928	0.98075
0.56156	0.51165
0.7815	0.81888
0.44105	0.26159
0.066512	0.19282
0.40866	0.39712
0.0082597	0.65786
0.9505	0.56504
0.40321	0.28619
0.74081	0.6536
0.40184	0.13451
0.12671	0.23816
0.1544	0.29052
0.7184	0.86268
0.81001	0.56797
0.70531	0.98456
0.10647	0.49786
0.75304	0.68341
0.44422	0.23248
0.56489	0.92544
0.62599	0.92064
0.11289	0.29681
0.17344	0.10988
0.36844	0.39547
0.79147	0.6371
0.8808	0.91445
0.30489	0.61497
0.25695	0.99807
0.48152	0.15257
0.42796	0.067873
0.50503	0.11569
0.85288	0.53832
0.70277	0.63696
0.00016767	0.8378
0.74912	0.7798
0.093187	0.21654
0.25668	0.34021
0.61162	0.53909
0.064233	0.26847
0.49135	0.22266
0.72419	0.60318
0.71481	0.50296
0.90875	0.68737
0.78564	0.54707
0.12027	0.69921
0.29573	0.1388
0.74577	0.69557
0.57015	0.64036
0.43427	0.30687
0.43498	0.22403
0.18654	0.32006
0.95921	0.86956
0.050486	0.21234
0.47076	0.078345
0.88898	0.69971
0.12104	0.28258
0.46421	0.20987
0.7192	0.89461
0.20607	0.43729
0.01888	0.25844
0.33075	0.37546
0.078095	0.20227
0.24982	0.45656
0.57745	0.86315
0.75767	0.48811
0.16992	0.1433
0.16765	0.46713
0.70498	0.6878
0.65073	0.56518
0.98234	0.50182
0.075513	0.15403
0.32546	0.34459
0.098048	0.19432
0.90775	0.88496
0.10722	0.2159
0.95898	0.56767
0.37096	0.10878
0.63327	0.42598
0.043001	0.46992
0.32726	0.4297
0.72468	0.92813
0.74971	0.73969
0.77476	0.90751
0.7902	0.76263
0.046594	0.24212
0.35633	0.33957
0.71004	0.66273
0.64045	0.50545
0.44309	0.98126
0.20562	0.32934
0.67666	0.97321
0.33164	0.099056
0.80743	0.93835
0.68117	0.55001
0.7041	0.64611
0.47219	0.33295
0.42439	0.31
0.038069	0.36375
0.38535	0.23266
0.12602	0.32631
0.78117	0.73725
0.57476	0.56873
0.82307	0.96382
0.26496	0.15246
0.30033	0.3638
0.1744	0.19719
0.642	0.90155
0.63929	0.65464
0.46098	0.11261
0.97427	0.76305
0.047677	0.26161
0.31478	0.084663
0.82009	0.57276
0.28068	0.19176
0.89651	0.74027
0.21814	0.11227
0.70911	0.88191
0.86946	0.87344
0.6952	0.60363
0.12227	0.44019
0.90991	0.60248
0.63184	0.94645
0.82707	0.73118
0.066812	0.22636
0.43052	0.07436
0.34971	0.37859
0.33374	0.35705
0.64004	0.83084
0.60421	0.56883
0.6689	0.89699
0.03194	0.28039
0.097744	0.13868
0.58364	0.54729
0.53669	0.77128
0.37263	0.16851
0.99734	0.95988
0.10144	0.20984
0.99011	0.72692
0.072238	0.97955
0.25229	0.17872
0.34779	0.28383
0.15933	0.21744
0.6639	0.98102
0.17135	0.020943
0.06915	0.13816
0.16253	0.94271
0.96064	0.72971
0.3911	0.85821
0.11601	0.17762
0.20239	0.37038
0.25531	0.2892
0.96673	0.62205
0.42169	0.47896
0.8522	0.75094
0.084225	0.098877
0.77288	0.92261
0.32044	0.21553
0.17946	0.087036
0.28758	0.40843
0.79152	0.72665
0.70311	0.65584
0.063059	0.22728
0.22389	0.43325
0.72957	0.5013
0.53901	0.42104
0.21505	0.36163
0.58219	0.65638
0.011313	0.93648
0.69412	0.69661
0.43156	0.075504
0.33422	0.17837
0.84514	0.97804
0.023619	0.083119
0.60728	0.92556
0.92599	0.73374
0.83847	0.86905
0.29741	0.40528
0.70743	0.61291
0.7541	0.54483
0.32978	0.28497
0.69194	0.56147
0.14204	0.37199
0.001546	0.89192
0.59483	0.57418
0.39749	0.42056
0.94571	0.52943
0.70022	0.96091
0.51605	0.54178
0.17473	0.36276
0.52648	0.85094
0.25494	0.16531
0.67355	0.94257
0.29692	0.33928
0.34859	0.1913
0.095135	0.15145
0.071793	0.30546
0.079289	0.82138
0.64046	0.89099
0.41156	0.34625
0.0081256	0.29944
0.22987	0.9535
0.034981	0.011314
0.15847	0.48134
0.12497	0.12895
0.44549	0.1367
0.43322	0.40143
0.80219	0.75532
0.32835	0.4293
0.54964	0.49865
0.25961	0.08116
0.07228	0.098516
0.71077	0.90872
0.63031	0.91711
0.99843	0.68733
0.18612	0.40717
0.56166	0.9126
0.32055	0.2093
0.97927	0.85285

[truncated: 23 more sheets: data_chunk (11), data_chunk (12), data_chunk (13), data_chunk (14), data_chunk (15), data_chunk (16), lable_chunk（1）, lable_chunk (2), lable_chunk (3), lable_chunk (4), lable_chunk (5), lable_chunk (6), lable_chunk (7), lable_chunk (8), lable_chunk (9), lable_chunk (10), lable_chunk (11), lable_chunk (12), lable_chunk (13), lable_chunk (14) …]
