# Supplementary material for: Entropy-based dynamic ensemble classication algorithm for imbalanced data stream with concept drift
Source: PLoS One. 2024 Dec 13;19(12):e0311133. doi: 10.1371/journal.pone.0311133 (PMC11643253; doi:10.1371/journal.pone.0311133)
Supplement: S3 Dataset — (XLSX) [file pone.0311133.s003.xlsx]

## Sheet: data_chunk（1）
1.9283	1.43333	1.63394	0.940059	1.82451	0.229847	0.0419917	1.16156	1.10573	0.32582
0.503383	0.70346	0.284508	0.6821	0.766336	1.77159	0.788074	0.0991203	1.34085	1.68015
1.5363	1.78408	0.452827	1.05974	0.844924	0.212578	0.272308	0.216433	0.345625	1.55163
0.217911	0.964944	0.92026	0.379195	1.08026	0.1153	1.74925	1.96374	0.644522	1.03043
0.237344	0.593179	0.335798	1.55998	0.0763255	1.01356	1.0574	1.97255	1.2749	0.00895166
1.30067	1.5615	1.1744	0.816987	1.65716	1.93122	1.03951	1.91287	0.517322	1.26707
1.28939	1.21012	0.293568	1.01654	0.371912	0.885839	1.27257	1.91099	1.64338	0.850473
0.907998	1.43637	0.343187	0.935943	1.55402	1.6096	0.889305	1.5354	1.03535	1.61842
0.647479	1.30484	1.79793	0.113619	1.51652	1.23598	1.56519	1.84565	0.466857	1.9109
0.778908	0.313942	0.549962	0.140536	1.857	1.91944	0.842254	0.539926	1.14929	1.16327
0.272547	0.956671	1.63031	0.126641	0.100342	0.320279	0.315968	1.97432	1.41012	1.27537
0.699779	0.794995	1.22024	0.526669	0.666908	0.174575	1.47445	0.474396	1.12391	1.27376
0.923459	0.895411	1.95486	1.24094	0.742245	1.27807	0.869628	1.91313	1.47528	0.453255
0.193459	1.37176	1.65118	1.0584	0.611041	1.30589	1.7338	1.0602	1.59033	1.9186
1.92541	1.1707	0.338513	0.479774	1.16856	0.645996	0.907085	0.929091	0.857564	1.41779
0.381946	0.127751	1.46496	1.9481	0.621007	0.561711	1.59014	1.98958	1.75805	0.882357
0.814114	1.7313	1.343	0.507998	1.27554	1.07291	0.76909	0.666318	1.12346	0.496587
1.42703	1.03827	0.200306	0.506088	0.880058	0.948846	1.10179	1.21364	0.551606	1.78774
0.397164	1.19918	1.75554	1.84274	0.788606	0.343725	1.90234	1.40556	0.186458	0.851552
1.84657	1.77555	0.582495	1.13318	0.703364	1.7715	1.95982	0.963239	0.976284	1.46438
1.23563	1.96607	0.862154	1.44715	0.0635575	0.814417	1.24097	0.248003	1.48833	0.0700269
0.497591	0.558612	0.525995	1.57905	0.865076	1.78358	1.10061	1.14355	1.36647	0.421098
0.044597	1.865	1.1334	1.26509	0.489365	0.293247	0.397937	0.0885278	0.639996	0.168633
0.629043	1.52171	0.793529	0.622511	1.85486	0.213094	1.88622	1.75598	1.19589	1.8666
1.28768	1.982	0.904361	1.68811	0.886548	1.38372	0.298966	1.38668	0.162924	0.198787
0.768072	1.55956	0.570045	1.27343	0.89786	1.61932	1.70761	1.16488	1.63399	0.616186
1.96861	0.825089	1.73595	1.1733	1.94572	1.33652	0.199161	1.14421	0.520252	1.58181
0.851158	1.6968	0.801403	1.94273	1.58832	0.909619	0.364803	1.75541	0.310743	0.563359
0.138345	0.445029	1.31448	0.692296	1.55289	0.295021	0.360393	1.14453	0.741212	0.148876
0.951789	0.31812	1.67852	0.318809	0.647446	1.23031	1.54256	0.563999	0.168975	1.88311
0.341649	1.33603	1.32273	1.66109	1.408	1.36187	0.56625	1.29296	1.85482	1.99259
1.81365	1.76847	1.12495	0.946379	0.12446	0.558095	0.580442	1.73487	1.17842	0.459258
0.0833901	0.721493	0.125353	1.31991	0.79765	0.594041	0.696741	1.13967	0.358037	1.35538
0.735672	0.569329	0.909424	1.91363	1.56852	0.543205	0.997577	1.59245	1.85068	1.43747
1.68498	1.82738	1.66442	1.57019	1.01868	0.0555258	1.25308	1.94975	0.542556	1.32017
0.14911	1.68943	1.95497	1.43897	1.85708	0.0211937	0.527881	1.95811	0.0824935	1.2632
1.63941	1.63507	1.20392	1.86714	1.23519	0.128625	0.569165	0.996237	0.508281	1.25672
0.781085	1.36866	1.74565	1.50244	1.36132	0.298252	0.19262	0.895544	0.452635	0.174274
0.203889	1.7499	1.33311	0.440517	0.749988	0.864064	1.60518	0.245291	0.297168	1.15619
0.941247	0.876467	0.110248	1.75138	1.08501	1.65282	1.08217	1.58464	0.234617	0.757936
0.853316	1.05711	0.574402	0.366965	1.88872	1.40413	1.58708	1.79224	0.0583309	1.89653
0.440109	0.392078	1.56975	1.98629	0.596235	1.75971	1.34168	0.0892431	1.18932	1.31799
1.43523	0.423195	1.3753	1.65427	1.87104	0.0894331	1.12493	1.9667	1.88445	1.20182
0.50773	1.71468	0.741247	1.60136	1.90994	0.0492128	0.725244	0.465846	0.823617	1.63186
0.455662	1.98564	1.30099	0.516637	0.375653	0.23625	0.152634	0.516162	0.632967	0.934518
1.69243	1.77197	1.32349	1.9511	0.930346	0.133759	0.529478	1.799	1.89349	1.22873
0.211266	1.47579	1.98292	0.271585	1.5883	0.595341	1.99033	0.0641321	0.578588	1.80204
1.86	0.640736	1.32395	1.35451	1.90924	0.117053	1.20473	0.937393	1.20945	0.0387546
1.94287	1.70979	0.275767	0.516023	0.836341	1.8718	0.185437	1.92152	0.0468328	0.0963628
0.686556	1.09835	1.77063	1.36838	1.28987	0.936101	0.61716	1.97336	0.181638	1.66906
0.937849	0.671235	1.01088	1.35454	1.68975	0.357739	1.97879	1.53472	1.45002	0.983725
0.30819	0.37986	0.458282	0.445595	1.86906	0.175569	0.615981	0.473547	0.0334063	1.53876
1.77493	1.5752	0.202305	1.75089	1.65697	0.0199118	1.49786	1.9748	1.8157	1.52891
1.70054	0.965027	1.38152	1.1666	0.841752	1.30419	0.569751	0.953508	0.877135	1.15217
0.0809376	0.154166	1.77372	1.33474	1.11427	1.1534	1.12965	0.833205	0.315948	0.846625
1.37634	1.53257	1.68793	1.96606	1.73874	1.76525	1.41735	1.58316	1.77943	0.728881
1.40997	0.911581	0.638489	0.394773	0.713012	0.635863	1.39553	1.84945	1.21291	0.364692
1.05784	0.857404	1.89209	0.585468	0.604481	0.876153	0.0962427	0.135908	0.00681472	0.956137
0.176163	1.36748	1.01497	0.752705	0.0818732	1.02251	0.492521	0.420604	0.899417	0.910072
0.343902	1.57205	0.817819	1.49642	0.507547	1.50589	1.29421	1.46133	1.74678	0.493006
1.48907	1.37332	0.963513	0.706137	0.195408	0.489276	1.63765	1.8263	0.863471	1.82664
0.384632	1.7793	1.75579	1.56661	1.68337	1.70015	1.36808	1.16055	0.746018	1.73974
0.919843	1.32247	1.31542	1.52855	0.540834	0.943716	0.555896	0.485857	1.03641	1.68719
1.83886	1.25526	0.455442	1.50598	1.24283	0.177112	0.630318	1.76044	0.543973	0.746779
0.926991	0.523567	0.982214	1.61454	1.59804	0.71957	0.624197	0.884836	1.33332	0.763818
1.35472	1.7713	0.4051	1.74162	0.621922	0.839579	1.35484	1.88982	0.194593	0.592823
1.13529	1.9817	0.650185	1.26588	0.0982196	1.40944	1.76142	0.575929	1.1409	0.66094
1.88986	1.41906	1.36099	1.72754	0.22079	0.266549	1.73715	1.01545	1.75679	1.68244
0.976695	0.623066	0.592094	0.441287	1.31381	0.446996	0.248079	1.79018	0.926391	1.83247
0.583921	1.25954	0.555221	0.904147	0.240465	0.0511585	1.46604	1.57098	1.45398	1.21693
0.693689	1.30301	1.48947	1.41144	1.64267	1.87741	1.06627	1.43014	0.911343	1.75909
1.88434	1.62268	0.874282	0.99193	0.940298	0.149228	0.454763	1.75541	0.381255	1.50715
1.34147	1.36818	1.72482	1.54819	0.348255	0.792586	0.952362	1.31172	1.4891	0.804692
0.834386	0.511537	1.75079	1.10879	1.22398	0.463798	1.51884	0.0981756	1.58441	0.990027
0.3678	1.16814	1.00513	0.934523	0.762226	1.04118	0.433476	1.94687	0.314026	1.73957
0.430209	1.19238	0.77165	1.47379	0.108888	0.94346	0.694671	0.268345	1.48084	0.968688
1.77052	1.96534	0.548996	0.313864	0.344197	0.381876	0.434223	0.721575	0.488998	1.76428
1.13839	1.94601	0.406704	0.45956	0.295445	0.872639	0.789325	1.29579	0.878179	0.197588
1.25635	0.180898	1.97401	1.24618	0.432695	1.23608	1.32905	0.722314	0.224417	1.85162
1.86654	0.429898	0.980642	1.71921	0.598426	1.1528	1.28847	0.616433	1.08136	1.52458
1.60647	0.283322	0.557988	1.66291	0.243823	0.254079	0.85072	1.59554	0.192658	0.819897
0.451159	1.95497	1.68364	0.846573	1.32638	0.34694	1.65404	1.80625	1.80377	0.464404
0.658313	0.922817	0.660048	1.74183	1.54964	0.989631	1.96783	0.878189	1.62936	0.139097
1.61532	1.59945	1.77079	1.22412	0.637003	1.53178	1.66221	1.1427	0.150829	0.969901
0.477576	1.07628	1.66561	0.832124	1.41515	1.67435	0.950907	0.481685	1.07285	0.585925
1.4303	1.86319	1.48734	0.382155	0.586944	0.306273	1.10476	0.738798	0.780168	1.44884
1.71012	0.205511	1.54954	1.61423	0.64617	0.335978	1.22657	1.25593	1.81792	1.22783
0.62042	1.49209	0.245232	1.10113	0.0608648	0.664862	0.735572	1.63481	0.731982	0.711014
0.18298	0.764558	1.43947	0.0793985	0.847445	1.67833	1.18387	0.709367	0.109502	0.563011
1.10434	0.529316	0.503244	1.99017	1.57596	0.621566	1.58386	1.71395	0.909752	1.13509
0.323716	1.91335	0.353691	1.45767	1.36872	0.909411	0.146	0.231091	1.57046	1.41083
0.74112	0.503418	0.527173	0.288556	1.02318	1.80294	1.70218	1.51906	1.42004	1.12441
0.9039	0.973585	1.0153	1.73477	1.68978	0.511354	0.102018	1.41011	0.958924	0.711578
1.49758	0.339622	0.640709	0.436857	0.760322	0.683252	1.31046	1.67367	0.0622057	0.240946
1.0001	0.935389	0.656416	0.434184	1.7472	0.324764	1.61813	0.949117	0.0821472	0.78575
0.270985	1.07972	0.964924	1.17534	0.951849	1.36965	1.73066	0.92181	1.98142	1.56776
1.63687	1.61312	0.505425	0.454886	1.35295	1.8559	1.35556	0.950546	0.263449	0.600848
0.554944	0.807777	1.94316	0.870926	0.922607	0.178859	1.84926	1.40392	0.464042	1.40284
1.7944	0.39624	0.602652	1.17122	1.14329	1.77421	1.27245	1.31887	1.95613	0.504871
0.821981	1.56373	1.52679	0.870662	1.05126	0.257917	0.962047	0.705798	0.146954	1.89681
0.725193	1.51644	1.74106	1.79054	1.83266	0.0867974	1.8144	0.725275	0.99541	0.0178374
1.68838	1.66648	0.793162	1.23927	1.12351	1.63293	1.41125	1.19993	1.63101	0.000730872
0.759251	0.857419	1.53306	1.27694	1.21428	0.724585	0.484539	1.53502	0.763571	1.06912
1.62636	0.516492	1.41038	1.19894	1.25056	1.20999	1.85445	0.96524	0.82553	0.43631
1.05939	1.48399	0.636894	0.519178	0.256407	1.05958	1.30414	1.35253	1.02619	0.91637
1.29118	1.44898	0.297043	0.862772	1.31557	1.17225	1.26928	0.767922	1.17148	1.35732
1.35069	0.537481	0.463568	0.0517563	1.73554	0.742213	0.281491	1.87804	1.96528	0.358604
0.647119	0.138794	1.96903	0.525705	1.77326	0.535307	0.14615	0.672708	1.50964	1.27527
0.125694	0.492286	0.667413	0.431737	0.391289	0.542917	1.65694	1.21329	0.958315	0.883081
0.962773	1.9229	1.23446	1.82288	0.935508	0.799031	1.23246	1.57236	0.0149791	1.17633
1.56064	0.381304	1.27179	1.33204	1.42597	1.31107	1.57602	1.76667	1.44251	0.0574118
0.593229	1.54607	1.40124	1.63588	0.927049	0.972356	0.877314	1.91061	1.40531	1.31585
1.08866	1.17676	0.122655	1.67863	1.907	0.0261979	1.56524	1.74875	0.565509	0.0236592
0.433788	0.559495	0.948432	0.812799	1.07914	0.853012	1.7983	0.651679	0.101786	0.560914
1.47012	0.691339	1.80406	1.5419	1.83397	1.09076	1.8024	0.709048	1.84136	0.100355
1.208	1.15434	0.338036	0.242858	0.476427	0.724939	0.133217	1.61771	0.397343	0.424469
0.51156	1.11797	0.620454	0.304385	0.54379	0.112283	1.27647	0.390602	0.2162	1.2725
1.85157	0.818551	1.68083	1.18665	1.22465	1.59427	1.89224	0.892409	0.235593	0.14406
0.147436	1.62987	1.06347	1.57306	1.33445	0.395764	0.315533	1.35536	1.68509	1.83693
1.89064	1.04173	0.344958	0.988492	0.892415	0.23606	1.56707	1.81351	1.92	0.208215
1.49532	1.05042	1.24495	0.952379	0.669171	1.81226	0.418911	1.38863	1.69474	0.305452
1.32659	0.476697	0.385575	0.841303	0.82972	0.318451	0.0630808	0.295211	0.81734	1.0968
0.698165	1.15973	1.69389	0.320977	0.534515	0.621285	0.292809	0.175382	0.127504	1.89522
0.51904	1.13859	1.49464	1.62942	1.84489	0.3299	0.852643	0.596672	1.71806	0.568142
0.327843	0.650708	1.51832	0.473873	1.19492	1.02475	0.456768	1.25607	0.566778	1.09012
0.259423	1.49056	1.25443	0.598205	0.704814	0.154195	1.87976	1.88066	0.714269	1.97871
0.258292	0.883611	1.26423	0.655684	0.90527	0.142126	0.138065	0.306452	0.424512	0.57948
0.294714	0.719464	1.04458	0.940296	0.286162	0.203561	1.77231	1.61325	1.49347	1.5409
0.392349	1.47772	0.752144	0.903496	0.650521	1.31027	1.12677	0.72287	1.26514	1.6442
0.155202	1.17991	1.59555	1.81782	1.7226	0.398849	0.0889933	1.1016	0.675823	1.77744
1.3607	0.941997	1.86381	0.764186	1.5827	1.81606	0.317209	1.39892	1.54226	1.9939
1.90445	0.254566	1.04655	0.312596	1.85954	0.0754222	1.94471	0.220083	0.697302	1.32948
1.3555	1.29479	1.44177	0.469916	1.93035	1.55874	0.578104	1.7508	1.08911	0.0890685
0.840908	1.7411	0.649794	1.88099	0.269943	0.866398	0.810276	0.134241	1.85523	1.17836
1.40794	1.33344	1.6272	1.22273	0.965842	0.819414	1.25923	0.399622	0.516857	0.239042
0.850178	0.414157	1.68492	0.866434	1.07273	1.02235	1.63243	1.73226	1.85546	1.34667
1.92439	0.728697	1.79666	1.84351	0.977299	1.66652	1.93577	1.23743	1.13023	1.73848
0.336272	1.8992	0.321393	1.6728	0.105518	1.59178	0.760661	1.79554	0.373073	1.43279
0.980508	0.574516	0.362721	0.632411	1.15874	1.90852	1.73845	1.16152	0.743443	1.29752
0.373677	0.764547	1.1359	0.622666	1.70384	1.80486	0.714845	1.12942	0.671745	0.64766
0.708866	1.10377	1.12587	0.255626	1.58124	1.85522	1.47908	0.949219	0.0182178	1.6774
1.22515	0.650258	1.03177	1.74299	1.56035	1.48323	1.5331	1.16214	0.811709	1.87376
0.513899	0.434887	0.608542	0.9344	1.43929	1.17613	0.731216	0.440243	1.02575	1.00096
0.779417	1.65166	0.711682	1.06424	1.87671	0.257948	0.901825	0.659464	1.85623	1.22976
1.99278	0.694292	0.708992	0.784316	1.40285	0.30275	1.09554	0.379208	1.04464	0.29689
0.740304	0.845415	1.10126	0.580791	0.12282	0.557772	1.08712	0.965746	1.99282	0.724354
1.09349	0.561616	1.68301	1.66241	1.1645	1.76858	1.29476	0.782038	1.39613	1.66129
0.650556	0.0633607	0.686695	1.48912	1.54134	0.871157	1.94034	0.404392	1.02761	1.10122
0.343194	1.7022	1.19091	0.803175	1.47435	1.23465	1.84118	0.502772	0.552515	1.18024
1.52162	0.613502	0.973737	0.374636	0.187369	1.31029	0.486917	0.224921	1.92331	0.495953
0.726644	1.39166	0.685197	0.971923	1.20651	1.96153	1.23767	1.12041	1.00851	1.68647
1.58306	1.79262	1.7947	0.850798	0.864499	0.952529	0.0706358	0.258479	0.569571	1.0073
0.335067	1.27109	1.52841	1.68364	1.34184	0.971655	0.555535	1.06639	1.50641	1.42504
0.612445	0.249017	1.40719	1.7325	0.970076	1.3208	1.62378	1.52166	1.08048	1.41908
0.55689	1.01425	1.34677	1.83604	0.940115	1.67498	1.15911	1.43211	0.66225	1.56049
0.36215	0.94404	1.43972	1.92436	0.553138	0.111914	1.21562	1.96178	1.29068	1.77279
0.661806	1.32775	1.14233	0.798408	1.44227	1.16873	0.150478	1.46529	1.28658	1.16814
0.30962	0.997015	0.827179	1.31901	1.98482	1.36178	0.560164	1.07411	1.19409	0.583661
1.57246	0.871254	0.664573	1.55045	1.93673	1.06889	0.482262	0.497858	0.130925	0.604877
1.2488	1.60903	0.0908984	0.804074	0.773173	1.00162	0.508205	0.270544	0.705925	1.96566
0.652417	0.0918052	0.878845	0.599526	0.987108	0.823161	0.679038	0.86807	1.78885	1.11265
0.909527	1.67441	0.539406	0.754411	0.983226	1.41087	1.39565	0.702924	1.43255	1.48188
1.00135	0.803579	1.39291	1.71109	1.45848	1.53632	0.0974815	1.80427	1.01831	0.509899
1.97648	1.18391	0.419353	1.65079	0.429529	0.281855	0.352041	1.38561	1.013	0.424236
0.516192	0.369408	0.504246	0.449251	1.05008	0.880237	0.268709	1.48831	1.81655	0.323921
0.335156	1.51013	1.18015	1.01976	0.339252	1.43589	0.325863	1.43918	0.756048	0.962379
1.7749	0.436504	0.985214	0.969785	1.90924	1.42887	0.399186	1.64315	1.88574	1.24811
0.816272	0.373777	1.16716	1.12375	1.50291	1.68939	1.98094	0.982348	0.503686	1.61155
0.902543	0.617071	0.5456	0.645687	1.53323	1.4297	1.39185	0.808339	0.809102	1.44293
0.959129	0.842009	1.14069	1.58993	1.29184	1.46155	0.763068	0.940406	0.671571	1.40817
1.99771	1.68287	1.5262	0.544632	0.463222	0.895973	0.328138	1.15819	0.265931	0.443846
1.52206	1.81438	1.3004	1.12715	1.9998	1.07424	1.02251	0.134485	1.92848	1.75675
0.524289	0.167028	1.69704	1.82145	0.422329	1.48194	1.02651	1.82352	0.174162	1.75721
0.406533	1.75638	0.547804	0.863854	0.595034	0.572903	1.33329	0.95427	0.270173	1.9002
0.841945	1.82467	0.39488	1.34724	0.591135	1.35364	1.01756	0.92342	0.552964	0.272636
0.780931	1.33659	1.56538	0.707965	0.499864	1.51355	0.521303	1.50463	1.43677	0.947997
0.701831	1.96703	1.31167	0.68924	0.122141	1.71954	1.04541	0.309309	0.552838	1.85289
1.09354	0.788051	0.662327	1.84943	1.89769	1.60735	0.237341	1.78997	0.769584	0.611876
0.986159	1.31432	0.12319	1.74429	1.9314	0.526713	0.968444	0.909924	1.61429	0.618062
1.86775	1.45947	1.85253	0.907455	1.63207	0.579884	0.618732	0.713304	0.760058	1.06993
0.450544	1.78769	1.78722	1.42902	1.85404	1.77077	0.471475	0.31353	0.963089	0.376686
1.72667	1.47931	0.478755	1.69873	0.728147	0.363739	1.59173	1.35051	0.237143	1.61804
0.196431	0.16242	1.68586	0.244458	1.80937	0.114014	0.707745	0.989594	0.378554	0.541311
1.77118	1.30788	1.20537	1.93946	1.73614	0.898929	0.48943	0.467294	1.46235	1.41386
1.64593	1.78676	1.38408	1.11734	1.76774	0.643371	1.36441	0.438584	1.24426	1.79562
0.466457	1.29583	1.73391	1.08469	1.11069	1.62476	0.773224	0.843876	0.0588695	1.76289
0.770922	1.25193	1.40921	1.03379	0.12422	0.357305	0.677679	1.22248	0.408096	0.00847459
1.52574	1.00063	0.595579	1.96053	1.71304	0.115014	1.38363	1.60327	0.924053	1.62231
1.98123	0.69483	0.831922	0.520542	1.28231	1.18789	1.56757	0.909017	1.38244	0.629796
1.81996	1.26891	1.29889	0.423655	1.6544	0.471981	1.15011	1.0543	0.366161	0.77771
0.583804	0.867065	1.74491	1.59448	1.91847	1.66063	1.90324	0.330974	1.85254	0.357629
1.7199	1.89663	0.505065	1.91658	1.82712	0.0709719	0.304239	0.438608	0.60086	1.26747
0.635869	0.817478	1.92346	0.146446	1.60989	0.849366	0.0213256	1.3934	1.31015	1.57836
1.24556	0.386721	0.759595	0.97814	0.422175	0.88464	1.0035	0.698504	0.0896437	1.32486
1.31695	0.358673	1.21056	1.39532	1.69016	0.217836	0.904897	0.685845	0.768993	1.60645
1.59942	1.79692	0.419314	1.12176	1.66306	1.80827	1.27907	1.54027	0.724639	1.20836
0.712806	1.32097	0.449233	0.875879	1.05192	1.55316	0.0491877	0.371027	1.56718	0.805927
0.0489022	1.66081	0.628511	0.445937	1.02476	0.425828	0.315711	0.185574	1.7193	0.105296
1.36853	0.349468	1.09458	1.0713	1.64471	0.128329	0.369885	1.43023	1.77433	1.06585
0.663835	0.780242	1.92493	1.10984	1.83163	1.90611	0.537972	0.0549959	0.988358	0.271669
1.72583	0.046874	0.206298	0.113646	0.805495	0.57173	1.90916	1.0405	1.81713	0.894231
0.138465	1.77293	1.41536	0.726637	1.00315	0.609475	1.27113	0.928892	0.49675	1.23711
1.21458	0.689191	1.01475	0.935166	1.63058	0.73885	0.643148	1.14415	1.15814	1.16842
1.02552	0.281228	1.4051	0.218676	1.79012	1.48334	0.312561	1.56129	0.100886	1.45265
1.36976	1.90591	0.881762	1.63883	0.116867	1.69474	1.71165	1.18527	0.798912	1.38722
1.96194	0.981105	1.89532	0.374021	1.05901	0.512637	0.898358	0.546207	0.524833	0.0999894
0.429281	0.368825	1.38107	1.51205	0.0661916	0.856648	1.70592	0.696453	1.68977	1.89717
0.48205	1.66931	0.569763	1.47584	1.24282	1.43408	1.3074	0.56966	1.09498	1.67534
0.121072	0.977872	1.48139	1.00313	0.610699	1.48789	0.153052	1.27508	0.345773	1.20507
1.10922	0.880889	0.830862	0.505712	1.87833	0.378337	0.582743	0.711128	0.376184	1.21885
1.87269	0.881791	0.586941	1.18922	1.81061	1.16681	0.77341	0.16256	0.0251942	0.396007
1.46068	1.48149	0.740946	1.00987	0.248853	0.956862	0.785125	0.855262	0.466159	0.940858
1.94612	1.87522	1.89441	1.0538	0.771395	1.07321	0.658343	1.1539	1.77955	1.15834
0.216875	0.89367	1.61058	1.93953	0.93259	1.29995	1.77784	1.93183	0.774746	1.33937
1.72024	0.495839	0.111856	0.1942	1.34184	1.82087	1.77958	0.349611	1.78247	1.94947
0.870425	0.826485	0.417486	1.23708	1.2306	0.585735	0.524986	1.07187	0.368437	1.15457
1.60329	0.479559	0.362146	1.00544	0.952046	0.0230675	0.614179	1.38796	0.486724	1.70504
1.67164	1.84831	1.99477	1.21151	1.3965	1.53574	1.24404	0.773234	0.889081	0.698375
1.97059	1.06565	1.40095	0.22974	0.148636	0.887681	1.07189	0.597728	0.527957	0.0818169
0.437279	1.05995	0.695592	0.527068	1.16904	0.109911	0.290032	1.21072	1.49203	1.24864
1.00798	0.506146	1.95687	1.40427	0.198109	1.25326	1.79704	1.78116	0.115894	1.53314
1.92041	0.810044	1.79977	1.2227	0.357928	0.308028	1.37352	0.817872	0.812905	1.25038
0.132228	0.530038	0.847557	1.97158	1.39648	0.629688	1.7751	1.57516	0.449488	0.659836
1.62006	1.30792	0.365718	0.431786	0.845126	0.21834	0.761126	0.648355	1.57946	1.90327
1.26306	1.30098	1.63068	1.60813	1.59098	0.649898	1.98688	1.19562	1.63733	1.13504
1.31809	1.24918	1.5465	1.83254	1.20244	1.44945	1.99551	0.0785372	1.494	0.380398
0.0573573	1.85436	1.7927	0.818266	1.35466	1.36034	0.902123	0.593143	0.0243431	1.54714
0.69273	0.682861	0.989714	1.85354	0.858222	0.114999	0.508903	1.42398	0.559242	1.97942
1.80462	1.0251	1.19859	0.308961	0.127298	1.71869	0.858084	1.64115	1.93567	1.67708
0.210402	1.76321	0.732542	0.922139	0.707602	0.088469	1.09981	0.592033	1.93624	0.764949
1.2639	1.47448	1.70599	0.53648	1.24133	0.937593	1.27732	0.560403	0.0767479	0.0936067
1.43201	0.406218	0.270047	0.135292	1.42946	1.54492	0.102324	1.28317	1.63134	0.173939
1.30886	1.91859	1.03302	0.929717	1.0473	0.434329	1.39835	1.27261	1.51104	0.663061
0.506128	1.8318	1.5226	0.257967	0.707812	0.315798	0.774729	1.10461	1.2384	1.99803
0.0956557	0.774452	1.05231	1.67527	0.808349	0.276649	1.29434	0.37671	0.53655	1.4127
1.32015	1.97187	0.836906	1.3528	1.97713	1.69487	0.889471	1.43034	1.06213	1.63667
1.64268	1.50772	0.258194	0.734587	1.42913	0.44288	0.447038	0.0338372	1.4356	0.0128431
0.418549	1.47114	0.877912	1.25351	0.467136	0.493464	1.84588	1.07046	1.39072	1.2205
0.736517	1.23051	0.831733	0.386866	1.62271	1.13011	0.6409	1.97002	0.554641	0.512397
1.55978	0.468815	1.2655	1.80948	0.957298	0.916983	1.06474	0.546107	1.04755	1.45391
1.28706	1.36246	1.63538	0.81384	1.67107	1.10374	0.56005	1.76007	0.283694	1.66825
1.71631	0.710995	1.2649	1.40993	0.366116	1.02871	0.480147	1.6723	0.598016	0.929227
1.39526	1.36517	1.46196	1.31403	1.62025	1.03226	1.34412	1.70624	0.218673	0.236761
0.894894	1.52288	0.998262	1.75441	0.664089	0.859398	0.476782	0.953299	0.49715	0.855587
1.26025	1.33195	1.22187	1.52763	1.41611	1.81167	1.6639	0.103159	1.71108	0.0435103
1.99398	1.50306	0.890779	0.534443	1.28963	1.62544	1.21085	1.4792	1.5362	1.69855
1.71	0.490882	1.55084	1.29698	1.28507	1.4361	0.844514	1.16862	1.92136	1.98987
0.660199	0.668998	0.479908	1.7263	1.76275	0.76193	1.5116	0.612097	0.453246	1.61366
1.86116	1.41261	1.61515	0.149325	1.78706	1.01996	0.142927	1.89415	1.54339	1.12227
0.114489	0.811206	0.12032	1.11325	1.0956	0.633372	1.56023	0.744286	1.3036	0.577207
0.221672	0.829307	0.418364	1.00789	1.78511	1.41302	0.848881	1.30232	0.522522	1.58884
1.71008	1.70962	1.09574	1.88837	0.797924	0.270912	0.95604	1.09104	0.995492	1.16778
1.99547	1.91239	0.354462	0.985381	0.773095	1.38843	1.02613	0.774814	1.4819	1.81055
1.18501	1.31572	0.940804	0.338477	0.497437	1.57463	0.825486	0.748014	1.38092	0.819995
0.6541	1.55272	0.126311	0.907	1.52321	1.74296	0.226928	1.78365	0.417681	1.44315
0.995694	0.806053	1.72389	0.804356	0.379076	0.973356	0.437998	1.06135	0.11145	1.78455
0.597597	1.64856	1.24216	1.82351	0.965634	1.42305	1.48826	1.34377	0.384221	1.77953
0.66051	1.24002	1.44166	1.38117	1.45427	0.934421	1.88115	1.86232	1.52147	0.277596
0.104849	1.27412	1.20004	0.622328	0.280295	0.998102	0.560464	0.157282	1.64123	1.73022
1.40391	1.71139	0.777638	1.23803	0.432108	1.76269	0.207106	0.91395	0.9761	1.49008
1.58502	0.889033	1.93378	1.16075	1.38424	1.52344	0.692016	1.73002	0.304215	0.527972
0.735225	0.351662	1.25008	0.807032	0.666022	0.158305	1.83548	1.45807	1.93923	0.646717
1.80594	1.28832	1.29568	0.880733	0.86308	1.3827	1.61566	1.32748	1.32415	1.72979
0.839387	1.58243	0.932145	1.64099	0.812117	0.25103	1.9766	0.316711	0.0251173	0.122565
1.20787	0.400421	0.0310547	0.285798	0.986267	1.86837	1.77635	0.797276	1.22013	1.39902
1.16991	0.134814	0.696973	1.91047	0.19174	1.98122	0.73893	0.11331	0.39979	1.63224
1.98841	0.55121	1.64275	1.6372	1.65551	1.72076	1.62335	1.0549	1.11784	0.801239
1.60548	1.63829	1.35735	0.497054	0.223635	0.702785	0.881876	1.61956	0.0217028	0.894379
0.905975	0.932457	0.744909	1.74013	1.86191	1.33586	0.846952	1.59279	1.36965	1.22883
0.86795	1.15915	1.44437	1.34492	0.996548	0.453366	0.843896	1.06707	1.43082	1.02246
0.273456	0.423575	0.534062	0.407477	0.675322	1.72323	1.43506	0.158644	0.492393	0.748829
0.516608	1.63728	0.175368	1.11956	0.427531	0.467303	0.217112	0.197289	0.788106	1.20977
0.892783	1.49236	0.485133	1.06764	1.85616	1.33906	1.16254	1.58461	0.638317	1.7072
1.15808	1.14989	0.144546	1.98325	0.681535	1.67143	0.471259	1.17093	1.19654	0.295852
1.58527	0.932098	1.10309	1.15357	1.40517	0.484948	0.160317	1.35747	0.578613	0.500528
0.631753	0.376908	1.13144	0.618949	0.86437	1.31523	0.229428	1.29536	0.832621	0.000645995
1.54446	0.46788	0.807364	0.596951	0.561167	0.531783	1.37132	1.36826	0.0353752	0.845339
0.781907	0.975358	1.25834	1.07056	1.72346	1.23085	0.352259	1.80271	1.04787	0.891317
0.613582	1.99236	1.62372	1.47062	1.41289	0.963047	1.30251	0.27453	0.35075	1.46681
1.00398	1.14558	1.2782	1.12193	0.962527	1.31253	0.235137	1.92496	0.584336	1.6571
1.61063	0.755463	0.97212	1.81398	1.11906	0.159662	0.460358	1.71138	1.65821	0.704785
0.806982	0.698625	1.18269	0.501309	0.861723	1.11883	1.81353	1.841	1.03024	0.898504
0.593282	0.657345	1.19196	1.63735	0.728355	1.31318	1.87607	0.799467	0.496227	0.641157
0.921844	1.22177	0.152818	1.09556	0.198214	0.040101	0.413716	0.201294	1.9283	1.2132
0.913109	1.06839	1.72944	1.80194	1.14538	0.657907	1.18773	1.48701	1.39417	1.53404
1.15554	0.898352	0.397631	0.697281	0.290662	0.755959	0.363984	1.85461	0.225315	0.813555
0.0485644	0.108653	1.48641	1.88648	1.68342	0.729155	1.39288	1.84837	0.592019	1.90334
0.927054	1.49853	1.60819	1.69927	0.48156	1.08368	1.01445	0.949578	0.401257	1.06076
0.766001	0.324275	1.61823	1.25901	0.0642139	0.906992	0.269212	0.934216	1.77958	1.262
0.421833	1.53172	1.70593	1.2873	1.6003	0.938648	1.2414	1.54205	0.978801	0.246011
1.82424	1.22377	1.14555	0.130381	1.81759	0.546728	0.456172	0.429051	0.475086	0.382294
1.28716	0.551251	1.42737	1.33725	0.905746	1.37681	0.982933	0.943682	0.639813	0.609528
1.00104	0.387275	0.77119	1.58406	1.26762	0.204231	0.380577	1.25037	0.0173562	1.91595
0.959996	0.307107	1.11065	1.7255	0.123347	1.96195	1.96384	0.8788	1.8399	1.25268
0.698017	1.82168	0.343664	1.06055	1.02548	1.30637	0.501592	0.481811	0.129699	1.12285
1.86672	1.07637	1.06019	1.08157	1.57169	1.92394	1.30853	1.14668	0.775992	1.46541
1.45501	1.51644	0.944354	1.5309	0.307904	1.04885	1.53617	0.462221	0.219501	1.71279
0.497082	1.55436	0.455292	0.124861	1.97641	0.19087	0.589045	0.47068	0.827635	0.715005
0.415716	0.048187	1.22088	1.5132	1.78821	0.944639	1.03844	1.04278	0.67357	1.29787
0.621088	1.80806	1.77138	1.2121	0.733321	1.23095	1.82796	1.2081	1.8936	0.955291
1.67894	1.31369	0.780195	1.89631	1.30129	0.254474	1.72302	1.0726	0.776369	1.99328
1.42012	1.51921	0.265267	0.186487	0.375194	1.08628	1.86258	1.72675	1.24723	1.70903
0.855493	1.64745	1.09837	0.79841	0.894537	1.7514	0.853526	1.47131	0.25104	1.82949
0.963911	1.41649	1.26514	0.415977	0.620373	1.4508	0.913587	1.25308	1.3136	1.95365
1.3026	1.03319	1.8815	1.28416	0.191879	0.221832	0.786457	1.11146	0.954867	0.988017
1.32586	1.02891	0.392556	0.432006	0.570948	1.16876	0.00422883	0.655284	1.25069	1.2231
1.45168	0.31992	0.404857	0.674292	0.802191	1.37385	1.7983	1.29033	1.53007	0.730327
0.0942022	0.178627	0.0706915	0.671657	0.201776	1.31475	1.61694	1.88236	0.18784	0.219949
0.344608	0.992295	0.448062	0.596303	1.23317	0.740343	1.9647	0.137695	1.97982	1.53694
1.78174	0.0892215	1.28373	1.19497	1.72822	1.47417	0.288158	0.4628	0.0822613	1.51875
0.0287681	1.99388	1.3993	0.504392	0.430367	1.57627	0.822908	0.251172	0.221912	1.7016
1.43912	1.78572	0.796296	0.883654	1.722	1.72797	0.851911	1.24965	1.7779	0.411691
1.20332	1.3182	0.0281715	0.698491	1.3759	1.5594	0.429581	0.988262	1.14527	0.377388
1.72238	0.881835	1.30602	0.145219	1.0111	0.357731	0.677053	0.612012	0.417182	0.22069
0.195462	1.09823	0.939701	0.535799	1.4925	0.229791	0.859704	1.2143	0.979414	1.77306
1.98992	1.72692	1.26803	1.83954	1.24575	1.92909	1.30337	0.452372	0.748137	1.10297
1.75209	0.348342	0.915127	0.525733	0.877933	0.61188	1.77533	0.833624	1.55331	1.78102
0.403471	0.778552	0.548699	0.071564	0.19787	0.822741	0.289204	0.313552	0.0441891	0.0891073
0.494753	0.234849	0.000521064	0.48386	1.01673	0.282474	0.305026	0.747165	1.46539	0.0853117
1.78071	1.51294	0.933582	0.242035	1.74677	0.690296	0.690631	0.863843	1.56385	0.675239
0.35128	0.796545	1.72894	1.48843	1.84284	0.827162	0.592363	0.0806369	1.24268	0.753514
1.63559	0.928248	0.659473	0.514813	0.607323	0.661272	1.27315	0.64463	0.683581	1.24473
1.47359	0.383716	1.94743	0.72306	0.309071	0.441428	1.90202	0.278954	0.130667	0.216239
1.69441	0.489702	1.48461	1.32541	1.83134	0.492664	0.556345	1.93228	1.22916	1.15073
1.11138	1.25256	1.67464	1.10619	0.761567	0.894204	1.69598	1.97364	0.193581	0.70579
0.472047	1.18811	0.929732	1.02971	1.63934	0.886981	1.24902	0.735567	0.547405	0.996445
1.28286	1.49235	1.3967	1.74401	0.105338	0.661953	0.59027	0.679736	0.217403	1.46523
1.14892	0.81865	0.895681	0.670286	1.67709	1.29025	0.707738	1.23939	1.75389	0.336068
0.277223	0.910252	0.526128	1.13433	0.797345	1.63312	1.8321	1.23683	1.51314	1.5758
1.49884	0.946901	1.14637	1.38405	1.94126	0.153472	1.35129	1.91285	1.5481	1.18075
1.90433	1.55915	0.87584	1.34413	1.20695	0.380053	1.72159	1.8326	0.610426	1.9084
0.266359	0.939903	1.38523	1.86239	1.06635	0.86449	1.55351	0.71414	0.0914609	0.290084
0.592905	1.33933	1.33608	0.688879	0.450547	1.62894	1.48398	1.23521	1.75493	1.50175
1.0892	0.541256	0.356871	0.47144	0.813746	1.65555	0.934962	1.4702	1.23073	0.36902
0.885476	1.34991	1.03629	0.0188541	1.78013	1.74864	0.266563	0.450227	1.21218	1.16559
1.78256	1.59181	1.88985	0.923626	1.88441	0.0552999	0.61745	0.995318	1.55966	0.247841
0.414996	1.73361	0.973113	0.949958	1.102	1.26552	0.831282	1.00585	1.10636	0.800216
0.861231	0.816794	0.811683	1.17739	0.940886	1.34843	1.0524	1.33043	0.948232	1.92398
1.79388	1.37289	1.04798	0.54105	1.42525	1.47702	1.04543	0.928248	1.67273	0.0628227
0.781902	1.69036	0.585691	0.582691	1.40822	1.59657	0.509829	0.64022	1.72898	0.3239
1.78136	1.95409	1.92557	1.57503	1.46709	0.634182	1.6832	1.76731	1.40647	1.56324
0.198353	0.465767	1.36206	0.560227	1.41961	0.367405	1.72144	1.45215	0.0998795	0.979886
0.49484	1.2677	0.967028	0.749251	1.5922	1.16249	0.261131	1.1046	1.2272	0.916545
0.48214	1.84435	1.09304	0.948427	0.429335	1.49596	1.34562	1.29547	0.941985	1.04704
0.416005	1.00284	1.95234	1.34534	1.27679	0.48927	0.662851	1.0935	0.31135	0.257387
0.704392	1.73967	1.62742	1.69673	1.60678	1.6632	1.58622	1.62733	0.105357	0.828756
1.76742	1.09357	1.12789	0.502842	1.15084	1.67262	1.1342	0.9154	0.178501	1.12839
0.151592	1.0782	1.59191	0.086347	0.92493	1.04905	1.9481	1.57591	0.890572	0.603267
1.63888	1.61501	1.69568	1.10368	0.593852	1.75322	1.70408	0.760356	0.392432	0.638014
1.23107	1.58253	1.12251	1.96057	1.22447	1.61041	1.6536	0.367088	0.275671	0.363016
1.74564	0.943273	1.23595	0.471007	1.07703	0.702082	0.393371	1.20367	0.615037	0.795385
1.7216	1.97757	0.835338	0.540114	0.951128	1.21475	0.157644	0.74748	0.765301	1.59449
0.705175	1.82811	1.9034	1.83738	0.192212	0.640338	1.89925	1.76234	1.26488	1.76577
1.36756	0.175277	1.48032	0.401727	0.131986	1.04502	1.80869	1.00643	0.51305	0.718509
1.21287	1.13624	0.090469	0.754905	0.77176	0.17961	0.257103	0.62527	1.66564	1.16585
1.45474	1.55618	0.401641	1.67339	1.221	0.624103	0.974809	0.405231	0.20908	0.670013
0.564221	1.21623	0.825187	1.44512	0.966146	1.40348	1.75333	0.768685	1.65963	0.697543
0.622384	1.43476	1.35816	0.566485	0.66968	0.608908	0.578953	1.76969	1.25119	0.877851
0.80531	1.12853	0.600252	0.592513	1.28463	1.97639	0.545089	1.02263	1.07951	1.72866
1.70901	1.91037	1.64551	1.57342	0.715874	0.896913	0.369246	0.6658	0.522877	1.04305
1.89504	1.96905	0.566201	0.856096	0.516386	0.782559	1.45975	0.193361	0.641216	1.6561
1.78424	0.306138	1.21385	1.28307	1.45836	1.9503	0.991348	1.88967	0.315199	0.387309
1.67495	1.92648	1.75995	1.55526	0.770779	0.666431	0.867969	0.652779	1.27719	0.869115
1.68333	0.148248	1.36691	0.727364	0.92446	1.38694	1.21341	1.71474	1.26963	0.540193
1.48217	1.79064	1.47165	0.525455	1.86025	0.116829	1.95973	1.65943	1.13329	0.295736
0.379025	0.165116	1.95555	1.30296	0.0523217	0.125421	0.658714	0.927019	0.850592	1.11276
0.887365	0.507721	0.998812	1.04959	1.05912	0.580801	1.07694	1.71437	0.837752	0.0668405
1.14038	1.2211	1.99938	0.961409	1.08426	0.622707	1.21399	1.4024	1.57538	0.751492
1.35954	0.325685	0.1719	1.62182	1.98755	1.47513	0.578473	1.79794	1.45173	0.249911
0.32857	1.84922	1.17579	1.46307	1.20683	0.581142	1.55598	1.78438	0.190076	0.12164
0.198308	1.54185	0.805999	1.323	1.87734	0.839047	1.50641	0.829136	0.651413	0.862908
0.476194	0.936623	1.38106	1.28304	0.937297	0.446834	0.0818902	1.00253	0.193867	0.983733
1.31072	0.809154	1.74368	1.81962	1.11915	0.300459	1.13137	1.04	1.87532	1.87707
0.728901	1.33632	1.83728	1.36832	1.50995	1.21914	0.168107	1.27742	1.51715	0.1367
1.11833	1.96915	1.29821	0.590897	1.51685	1.85498	1.83387	1.78501	0.618798	0.242409
1.61377	0.796823	1.47973	1.44169	1.54394	1.09511	0.283142	0.86117	1.73674	1.02425
0.34848	1.50854	1.21886	1.79569	0.657056	1.38241	1.0711	1.59623	0.593038	0.858503
0.258231	1.09247	1.56805	0.620276	0.783002	1.41869	1.06459	0.818512	1.60834	0.0151528
0.71002	1.61377	0.909559	1.99789	0.0600437	0.798852	0.699823	0.3291	0.324281	0.71455
1.76866	1.29855	1.10534	0.903971	1.01371	0.209203	0.0853956	1.27276	0.668544	0.151481
1.01088	0.459678	1.76067	1.96599	1.55544	0.608977	1.09752	1.7181	1.15074	0.265443
1.10037	1.56817	0.669069	0.271327	0.804504	0.543164	0.149665	1.10653	1.5467	0.439906
0.968749	1.06354	1.19129	1.65574	1.04722	1.91104	1.55758	1.55888	1.25859	0.611977
0.134016	1.15672	1.58885	0.396619	0.620164	0.0575927	1.71792	0.887652	1.31355	1.69359
1.523	0.56185	1.42866	1.53046	1.29414	1.9534	1.94498	1.8611	1.14545	0.217262
1.01246	1.56353	0.554301	0.405363	1.32767	1.68658	0.109119	0.121814	1.62825	1.1603
1.59777	0.585558	0.924815	1.90413	1.62297	1.49946	1.68907	1.5472	0.553312	1.13968
1.54639	1.7278	0.836931	0.0487186	0.715111	1.87911	1.6722	0.680011	0.802121	0.226296
0.150219	1.2088	0.706845	1.12534	1.14198	0.63174	1.29816	1.1232	1.48435	0.0353221
1.03661	0.529137	0.149822	1.6636	1.71537	1.08297	1.72605	1.32667	1.00122	0.874131
0.469805	1.05021	0.344809	0.0131613	0.0344954	0.594554	1.76238	0.324313	0.404038	0.163178
1.80031	1.1536	1.67969	1.08465	1.52771	1.46738	0.762939	1.45312	0.266446	1.7647
0.172977	1.84667	0.722425	0.983636	1.57	0.467169	0.627638	1.69942	1.72816	0.288707
1.80403	0.8951	1.1564	0.229036	0.989075	0.504573	1.5434	1.83699	1.58573	1.70111
1.71364	1.33204	1.94007	1.6396	0.932099	1.69401	0.651179	0.918398	1.46082	0.891589
1.42	1.25771	1.46254	1.5163	1.32425	1.33227	1.98666	1.54438	1.40528	0.327889
1.62625	1.49965	0.186041	1.06642	0.297674	1.95205	0.505389	0.90937	1.82962	1.49139
0.283308	1.77559	1.01982	1.91324	1.73164	1.44765	0.672639	0.60994	0.784551	1.50844
0.779353	1.62429	0.66297	1.93814	0.228326	0.46164	1.32599	0.782375	0.0211762	1.85856
0.775932	1.41173	0.49113	0.756517	1.16041	0.252605	1.14451	1.85735	1.72838	1.09377
0.18201	1.78728	1.60908	0.941582	0.734944	1.00497	0.147271	1.89177	0.172046	0.153636
0.286349	0.44095	1.25996	0.5204	0.0860977	1.56009	0.245843	1.47567	1.12232	1.80889
1.27681	1.40815	0.809694	1.56186	0.410833	1.39845	0.820715	0.202131	0.0976797	1.2482
1.09165	0.538712	1.1123	1.47799	0.75299	0.406427	1.23797	1.75384	0.0566854	1.17382
1.05732	1.02915	1.75391	1.50431	1.74391	1.67823	0.175187	0.760754	1.27339	1.33963
1.64564	0.908481	1.61263	1.9582	1.40119	1.138	0.313246	0.893447	1.52333	0.803636
1.65979	0.78812	1.91239	0.635916	0.759853	0.907755	1.08138	1.66896	0.40461	0.0206399
1.67672	1.67383	1.47188	0.533322	0.941115	1.01254	1.8696	0.438459	1.08966	0.459992
0.779951	0.857683	0.794187	1.31587	1.46454	1.43438	0.194791	0.110354	1.63413	1.16437
1.37905	0.890921	1.29365	0.732767	1.00523	1.06057	1.27313	0.67826	0.700286	1.34187
1.06771	1.13977	1.79923	1.58768	1.79874	1.88299	1.38222	0.350283	0.368675	1.77574
0.6032	1.33651	0.616675	1.83306	1.74285	0.640521	0.344844	1.40809	1.19751	0.579354
1.13268	1.0505	1.43126	1.47135	0.39309	1.10962	0.616238	0.540462	0.288576	0.476568
0.156293	1.84309	0.333751	1.64728	0.296571	0.977645	1.04668	0.0766848	0.541825	0.578523
1.86586	1.57954	0.397442	0.990392	0.659184	1.91467	1.70026	1.36494	0.433903	0.672028
0.842455	0.0793339	1.22582	0.842617	1.06858	0.250258	1.49182	0.392194	1.00111	0.866138
1.17752	0.454078	0.801336	0.569313	1.15764	0.320594	1.46108	1.84702	0.608347	0.445139
1.26658	1.37337	1.55253	0.734166	0.942928	0.408204	0.164696	0.82101	0.792852	0.154553
0.251953	1.1424	0.940072	0.904629	0.648206	0.256634	1.58939	1.71382	1.25234	0.788534
0.523516	0.187719	0.994309	1.74129	0.143992	1.55875	0.331915	1.18756	0.54031	0.300665
1.40967	1.92884	1.60344	0.291585	0.375576	0.110276	0.687021	0.952932	0.134196	0.775867
1.4375	1.89519	0.845906	1.26032	1.02484	1.33969	1.49603	1.19967	0.787271	0.452949
0.896714	1.93053	1.24886	1.51905	0.215316	0.359832	0.302305	0.769493	1.29937	1.14186
0.503352	0.840915	0.0757347	0.240826	0.093372	0.267261	0.528777	1.94851	0.634546	0.717912
1.27064	0.123184	0.121753	1.03361	1.9681	1.87175	1.49489	1.92343	1.81977	0.281027
1.33757	1.79322	1.15308	1.93056	0.285584	0.361509	1.33733	0.0495219	0.0489311	1.09452
1.27995	0.693445	0.293365	0.453132	1.62394	0.728348	1.40499	1.2539	1.07003	1.92939
0.609772	1.59668	1.24945	0.644731	1.11212	0.330576	1.64153	1.06086	0.538973	1.22063
1.88783	0.759281	1.65394	0.772801	0.989545	1.55587	1.83191	1.85732	1.4938	1.54898
0.317236	1.42812	0.750019	1.7158	1.77819	1.49857	0.323096	0.929768	0.170041	0.765784
1.62436	0.0958343	1.3769	0.379019	1.7254	0.734304	0.973247	1.49618	0.783893	0.829887
0.49029	0.47661	1.47066	1.58427	1.71605	1.18363	0.918853	1.29946	1.57213	1.39821
1.36945	0.800193	1.87016	0.596693	0.55998	1.26855	0.272299	1.90535	0.404182	0.341187
0.820708	0.472917	1.57526	1.49995	1.58778	0.950605	1.3058	1.60672	0.19314	0.817193
1.56513	1.46751	1.33761	1.1342	0.711678	1.35628	0.139267	1.53164	0.714661	1.41432
1.97053	1.63224	1.68911	0.484577	1.08535	0.53003	1.80511	1.85944	1.15713	0.184744
1.15258	1.88945	0.883696	0.80975	0.311054	0.084101	0.0188339	0.497662	0.993427	1.91833
1.25599	0.395333	0.862007	1.22177	1.0187	1.94166	1.99605	1.3912	0.0602952	0.927803
1.16471	0.770873	1.31274	0.736801	0.452315	0.587506	1.1538	0.781078	1.5983	1.66072
0.215035	1.50098	0.139585	1.74506	0.096478	1.34089	0.844676	1.46225	0.481367	0.812893
0.788465	1.01342	0.977797	0.922893	1.89251	1.89294	0.62965	1.32686	1.43484	1.78176
1.56761	1.609	1.13332	0.497395	1.0278	1.92465	0.460603	0.983141	0.833661	1.76751
1.49733	1.53489	0.823423	0.0518827	0.476707	1.96598	0.86459	0.364592	1.3593	0.899734
0.598741	1.21069	1.39238	0.291929	0.330545	0.112704	1.69465	1.70462	1.49462	0.803499
0.970203	1.159	0.535231	1.03653	0.586734	1.22046	0.995238	1.68411	1.93088	1.2753
0.86193	0.458482	1.27528	1.89396	1.27673	0.15053	1.66592	1.90031	1.63415	1.94643
0.630877	1.02377	0.132777	1.31405	1.93815	0.0568515	0.850037	0.995756	0.167892	1.66551
0.61913	1.95803	1.34361	0.0658562	0.536635	1.85378	0.796981	0.389209	1.8009	0.957089
0.111435	1.77679	1.61968	0.380782	0.816055	1.22211	0.463406	1.0029	1.14528	0.121235
0.315758	1.60769	1.14179	1.88988	1.25765	0.310841	1.15368	1.56258	0.439505	0.935763
1.5673	0.355175	1.78483	0.756697	0.410481	0.258613	1.18841	0.450795	0.525235	0.00442815
1.62203	1.63673	1.39194	0.523484	1.56539	0.859604	0.720635	0.287477	0.198528	1.05533
0.874857	0.452876	0.20955	1.60128	0.235756	1.1136	0.184881	0.35035	1.64709	1.76544
0.0524162	0.681271	1.87272	0.0371872	0.457503	0.976085	1.31736	0.503667	0.44248	1.42254
1.49853	1.8448	0.699315	0.628473	0.539474	1.81524	1.64091	1.00361	1.93302	1.92927
1.02244	1.78094	1.04011	1.91364	1.30729	0.738685	0.515619	1.24609	1.63464	0.186139
0.292992	0.862497	1.61379	1.85631	1.01572	1.83873	0.0960084	0.515928	1.07535	0.2808
0.270439	1.22285	1.79475	0.731801	0.371885	0.343143	0.260535	1.01639	0.488259	1.02419
0.316641	1.50548	1.094	0.986093	0.974675	0.341154	0.464343	1.83153	0.978579	0.392736
1.08537	1.90844	1.44297	0.970483	0.952368	1.0586	0.465212	0.42326	0.804814	1.25845
0.0839498	1.35262	1.56593	1.64384	1.49717	1.66861	0.396923	1.93837	1.45914	1.80655
0.254546	0.766996	0.116961	0.941931	0.420232	1.75123	1.63809	0.595054	0.973505	1.39367
1.70062	1.70932	1.57277	1.1239	1.00448	0.853483	1.45259	0.120947	0.362205	1.85886
0.09062	1.97563	1.49108	1.64976	0.337919	1.64743	1.19255	0.181537	1.99404	1.52954
1.92054	0.875104	0.628029	0.797511	1.66317	1.50801	0.971445	1.94194	0.211758	0.402216
1.06045	1.27885	0.448241	0.713667	1.74105	0.246571	1.71993	0.870954	1.11859	1.78162
1.03635	0.924947	1.56572	1.14007	1.4502	0.13544	0.313705	0.479744	1.56068	1.68173
1.39195	1.48504	1.29702	0.868151	0.452436	1.48774	1.6131	1.97147	1.21647	1.76285
1.83954	1.33798	1.01874	0.745383	1.69012	0.274777	0.496039	0.866023	0.328475	0.449428
0.702553	1.13435	0.568307	1.03694	1.55242	0.901553	1.41725	1.90656	1.32664	0.400012
0.342621	1.34626	1.05821	1.50579	1.83855	0.288763	0.755001	1.34674	0.662315	1.19758
0.701908	1.91517	1.76676	1.69602	0.517375	0.0145324	0.133478	0.71933	0.376057	0.270614
1.71781	0.484127	0.612421	0.641138	0.170231	0.19945	1.92213	0.587058	0.334988	0.736932
0.39012	1.79017	1.9798	0.123093	0.405108	0.260473	0.577045	0.693947	1.15109	1.96908
0.424425	1.1787	1.50249	0.129722	0.308411	0.214572	0.442223	1.927	1.16384	0.717328
0.169941	0.425565	1.44128	1.35437	1.99589	0.357287	1.35331	1.43306	0.356537	0.763384
1.11908	0.890158	1.10322	0.810667	0.580949	1.91745	1.43267	1.58367	0.136191	1.52101
1.6422	1.88874	0.971849	0.433798	0.0671778	1.51647	1.77677	0.804751	1.56021	1.99044
1.43576	0.197657	0.531802	0.779111	1.13823	0.489854	1.23672	0.142105	0.180605	0.305605
1.17038	1.13648	1.01525	1.88687	0.719352	1.14663	0.6278	1.8041	1.0218	0.153897
0.30247	0.941101	1.12001	1.70022	1.91408	0.353024	1.31973	0.11642	1.82635	1.15646
1.9866	1.994	1.34513	1.43607	0.325752	1.4772	1.60157	1.86665	0.626932	0.905309
1.82109	0.4563	0.198021	1.2433	1.58282	0.0112605	1.07966	1.14739	0.276203	0.389756
1.6424	1.36125	1.40548	0.376782	0.204221	0.508792	0.0679903	1.97431	0.412269	1.2351
1.98649	1.84976	1.86939	0.995911	0.279343	1.73631	1.42907	1.92859	1.60027	0.657734
1.19179	0.851082	0.972218	1.02263	1.84354	0.141396	0.831275	1.81109	0.729645	1.97793
1.28531	1.59433	0.604557	1.25802	0.451341	1.74306	0.384334	1.72146	1.2375	1.40835
0.267262	0.992553	1.42249	1.25945	1.45899	0.623937	0.331444	1.37925	1.97774	0.311576
1.35107	1.60169	1.81585	1.60522	0.897996	1.98777	0.109689	1.12083	0.183774	0.928111
1.78534	0.774668	0.564379	0.0922409	1.64962	0.461389	1.41254	1.18092	0.5967	1.53302
1.27988	1.84189	1.20176	1.17395	0.288305	0.190755	1.59073	0.715295	0.9222	0.240868
0.898751	0.539596	1.5021	0.646603	1.04656	0.115016	0.178548	0.443835	0.560039	1.38447
1.52717	0.688742	1.17618	0.978041	1.51829	0.324387	0.0701629	1.78029	0.651089	0.970574
0.426609	0.39796	1.0929	1.00653	1.99508	0.50291	1.02683	1.24164	0.281522	0.797704
1.81845	1.02215	0.814125	0.119511	1.56533	1.63775	0.215259	1.99514	0.851382	1.38233
0.981385	1.05363	1.57922	0.408978	1.71337	0.499005	1.25872	1.50423	1.88586	1.98173
1.88447	0.326976	0.634745	0.419527	0.892621	0.336923	0.313948	0.952196	1.63707	1.34419
1.36904	1.91254	1.40445	0.679945	0.511469	1.02454	0.578794	0.858338	1.30885	0.808884
0.30309	0.622142	0.767707	1.50039	1.16519	1.62131	1.152	1.46869	1.61419	1.17507
0.349287	1.6337	1.84928	0.614098	0.280705	0.460813	1.93062	0.796948	1.08616	1.58709
1.63792	1.48121	1.09509	1.105	1.89775	1.16132	1.10106	1.9429	1.82657	1.50044
1.04195	0.64046	0.674859	1.38402	1.60514	0.685102	1.87659	1.2353	0.909027	1.05299
0.787783	1.78368	1.71334	1.67353	0.335675	0.439818	1.41406	0.064508	0.263611	0.303165
1.034	1.95893	1.45698	1.15737	0.245172	1.04077	1.83849	0.479963	0.937893	1.11527
0.748332	0.561715	0.157087	0.10822	1.82774	0.76125	0.814769	1.82071	0.986648	0.0804466
0.826196	0.58526	1.77185	1.1892	1.5825	1.54633	0.45616	1.70727	0.502831	0.026118
0.358682	1.13827	1.59671	1.08605	0.703096	1.28461	1.23604	0.43799	1.27739	1.06862
1.09255	1.81703	1.93173	1.38474	0.109767	0.759242	1.44589	1.92065	0.413451	0.238668
0.366107	1.30947	1.1871	0.712983	0.953466	1.17761	1.9518	1.49316	0.552515	1.42881
0.938725	1.00772	0.612282	1.64985	0.288976	0.688172	1.07014	1.72997	1.42906	1.90327
0.687733	1.83615	1.95074	1.68927	1.08456	0.3677	0.750358	1.68842	0.0564737	1.9202
0.917198	1.60467	0.73376	0.521572	1.04504	1.15405	0.195989	1.26778	0.199819	0.625387
0.778457	1.80144	1.55193	0.423973	0.788214	1.89244	0.11933	1.28319	1.58436	1.06578
0.959038	1.22089	0.229517	0.798667	0.37892	0.562176	0.997759	0.148689	1.3784	1.60552
1.06568	1.3681	1.63557	1.69519	1.99264	0.700404	0.684036	0.486306	0.900722	1.58169
1.57253	1.27055	1.43956	1.54819	0.0966406	0.100909	0.900782	0.512712	0.942799	1.48951
1.40604	1.76013	0.822828	0.48176	0.387865	0.0592247	0.204793	1.85339	0.995824	0.410047
0.446714	1.45772	0.84227	1.03845	0.241141	0.707051	1.62043	0.618319	0.649993	0.326446
0.245067	1.41099	1.19061	1.43347	1.86297	1.47686	1.46927	0.387087	0.138501	0.0185597
0.044158	0.3454	1.3953	0.569458	0.669332	1.47851	0.693441	0.0684878	1.37806	1.73316
0.0766516	1.04535	1.99704	1.88095	1.23598	1.13291	1.10824	1.71944	0.953155	1.05369
1.78972	0.227426	0.339328	1.03691	0.485805	0.423395	1.63556	1.79791	0.382505	1.98369
0.937848	1.91972	1.04933	1.77983	1.25174	1.08184	1.79104	0.979118	0.935373	0.190674
1.48741	0.781783	1.40447	1.16681	0.756285	1.07203	0.10526	0.875936	1.68757	0.14077
1.21358	0.843997	1.78946	1.26546	0.753507	1.80381	0.156664	1.83885	1.28614	0.820563
1.2834	0.513718	0.367781	0.114129	0.440271	0.758753	0.550743	1.53519	1.52229	1.39144
1.29276	1.82112	1.23009	0.610365	1.11662	1.64405	1.36868	0.950161	0.450416	1.26173
1.88356	0.49639	0.96268	1.79186	1.50034	1.77694	0.638582	1.6433	1.1995	0.705673
0.342298	0.598734	0.091915	1.01883	1.39733	1.42717	0.904716	0.608033	0.69986	0.553797
0.724813	1.67638	0.870213	0.698307	0.829323	1.89298	1.03989	0.65408	0.20549	1.67669
1.42847	0.903841	1.66779	0.802486	1.52771	0.594477	0.786796	1.00032	0.903712	1.72096
0.655564	1.81893	1.05699	1.05098	1.8674	1.37597	0.931368	1.36728	1.029	1.73532
0.942433	0.379074	0.00723314	1.85583	1.65263	0.494107	0.139411	1.21076	1.66293	0.524255
0.112809	0.678336	0.87159	0.120974	1.97306	1.94065	0.562678	1.29293	1.2815	0.32592
0.628097	0.470854	0.543563	0.863051	1.04661	0.10366	0.327859	1.64059	0.111348	0.610422
1.48955	0.871675	1.24023	1.17911	1.91875	0.954259	0.0989925	1.94144	1.85198	1.93442
1.79734	1.73548	1.60881	1.31255	1.91977	1.86986	1.30792	1.30518	0.344617	0.0284227
0.943667	1.37861	1.26376	1.59817	1.99174	1.41248	1.0454	0.764648	0.552161	0.329427
0.60846	0.481233	0.588645	0.945753	1.64846	0.685852	1.60519	1.8346	1.43289	0.716211
0.448851	1.80134	1.98405	0.77635	0.900007	0.737915	0.917581	1.57401	0.545844	0.105064
0.785814	1.1494	1.55172	1.31497	1.80427	1.37441	0.10884	1.73609	1.41076	1.94422
1.47783	1.97568	1.33577	1.28086	1.93016	1.02717	1.06022	1.3157	0.29598	0.137411
1.11917	1.68011	1.05242	1.98652	1.4288	1.82824	1.70082	0.398004	0.189359	1.34252
1.35133	1.95784	1.45651	1.35852	0.825685	1.55898	0.0869408	0.70765	0.843756	0.753972
0.883326	1.40932	1.00739	0.121093	0.884401	0.728928	0.795319	0.177105	1.97652	1.36657
0.972983	1.70049	0.58687	0.565352	1.65937	1.07427	1.07879	1.80109	0.230476	0.521304
1.78447	1.50675	0.722194	0.433785	1.5385	1.94358	1.93704	1.33546	1.80019	0.518525
0.422243	0.907284	0.865431	1.43324	1.35828	0.118452	1.846	1.71965	0.190393	1.45207
1.26941	1.05594	0.790037	0.731268	1.35099	1.65223	1.77399	0.551807	1.64285	0.734974
0.988854	0.37491	1.55612	1.23372	0.709443	1.55433	0.754146	1.43441	0.0119218	1.44135
0.206669	1.83979	1.97378	0.225689	0.137792	0.653086	1.7634	1.72894	0.838296	1.21783
1.86101	1.34359	0.432686	1.79486	1.03749	0.00561595	0.845334	1.24655	1.20226	0.508232
1.987	1.18088	1.34586	1.10817	0.341719	0.390534	0.50184	0.308572	0.376324	0.412379
1.48249	1.01953	1.93431	1.65324	0.460343	1.55649	1.64163	1.25668	0.374453	0.964612
0.811881	1.68183	0.459913	1.11778	0.527669	0.663714	0.461471	1.42199	1.53962	1.64239
1.0957	1.82649	1.24176	1.47101	1.15119	0.941409	0.659723	0.737321	0.123981	0.26167
1.16564	1.28651	0.561663	0.863543	1.93666	0.686203	1.81599	1.10066	1.6736	0.794839
1.83747	1.30034	0.782499	0.702947	0.382023	1.19265	1.90038	1.71432	0.362895	0.648501
0.720805	1.45704	1.70941	1.13316	0.685434	0.177056	0.32907	1.59771	1.75688	1.97568
1.16074	0.983088	1.44686	1.69151	1.38884	0.850292	0.0831299	1.03618	1.33474	0.976115
1.56597	0.0563362	0.545349	1.95162	0.714576	1.93249	0.792342	1.95716	0.420666	1.87855
0.93257	0.30926	1.26445	0.904518	0.655991	0.37543	0.528125	1.65861	0.842005	0.262307
0.445031	0.11886	1.12069	0.149783	1.24837	1.84939	1.14138	0.658044	0.600058	0.854215
0.83306	1.71244	1.6836	0.191059	1.18502	0.911225	0.715386	0.373322	1.81287	1.49602
1.52501	1.94363	1.22799	1.47138	1.84681	0.801934	0.0711309	0.637185	1.41998	0.986476
0.647681	1.94924	0.697202	1.51561	0.544231	0.627229	0.248313	1.65495	0.874573	0.12028
1.70636	0.989946	1.28774	1.0563	1.72432	1.70537	0.717331	1.60103	1.1884	0.293922
0.747282	1.27766	0.470551	1.02103	0.361407	0.617118	1.05944	1.07936	0.744937	1.48387
0.608826	0.860253	0.810776	0.618717	0.835925	1.86442	0.137851	1.91183	1.20851	1.04183
0.535357	1.76282	0.867509	0.292265	0.991624	1.18669	1.64218	1.25482	0.675917	1.32792
0.377195	0.490307	1.63719	1.92943	1.27823	1.37336	0.20284	1.02327	1.29815	0.414292
1.76881	0.802601	0.0451927	0.22198	0.876225	1.86986	0.190778	1.10761	0.483294	1.19511
1.41327	0.677077	1.55851	0.451662	0.775342	0.659341	0.894636	0.535085	0.171817	1.94574
1.18692	0.708957	1.79556	0.376671	0.574847	0.806913	1.24962	0.517317	0.761576	0.504065
0.302511	1.43286	1.66148	0.525526	1.85591	0.273473	0.492721	0.906561	1.8779	1.02065
0.794558	0.0319134	0.283484	0.198993	1.51957	0.0559581	0.666051	1.095	1.25939	1.20101
0.281012	0.851072	1.57997	0.223242	0.612107	1.64112	0.863437	1.92566	0.682603	0.957512
0.226517	1.31375	1.0688	1.63614	0.805108	1.00328	0.544147	0.92287	1.06541	1.99475
0.463492	1.48588	1.40407	1.54623	1.5339	1.47815	0.351169	0.655135	1.33296	0.643453
0.640166	0.653404	0.000935793	1.12523	1.69467	1.51855	0.661346	0.83002	0.505965	1.50577
1.99454	1.67067	1.3519	1.51353	0.834921	1.66991	0.285815	0.920156	1.90346	0.617575
0.333232	1.1525	1.15288	1.26906	0.423202	1.04826	1.52658	0.437509	1.20883	0.299013
0.902748	1.26152	1.41017	0.303292	0.399033	1.02118	1.39529	1.80729	1.98001	0.0561975
1.76251	1.88576	0.131809	0.68272	0.602918	0.902804	0.795799	0.143256	1.06012	1.29113
0.550538	1.23889	0.925258	0.48338	1.93682	0.577135	1.63125	1.53183	1.21684	1.35959
0.51612	0.442227	1.52722	0.61951	0.645379	1.69178	0.983892	1.9641	1.08691	1.13403
1.27935	0.431365	0.234686	1.75314	1.46143	0.274893	1.31609	1.42202	1.36268	1.50544
1.1048	1.71286	1.17866	1.24007	1.73981	0.221153	1.65669	1.02721	1.54892	1.77767
1.06614	0.927367	1.06185	0.750701	0.726464	0.111089	0.719089	0.924736	0.262947	1.0814
1.39394	1.57961	0.0715797	0.762357	0.589893	1.23818	1.30969	1.12619	0.807481	0.0715344
1.10512	1.98507	0.603598	0.591989	1.96009	1.89285	0.623056	1.90838	1.82593	0.253071
0.356749	1.74611	0.833948	1.23805	0.780439	0.312759	1.24671	1.49876	0.982343	0.277527
1.62486	0.664849	0.688402	1.53649	1.6416	0.864779	1.97424	0.682858	0.321717	1.77259
0.103891	1.6622	1.82906	0.731623	1.21069	0.605798	0.65096	0.655953	1.51519	1.52948
1.842	0.890543	0.616202	0.977009	1.98927	1.97582	1.62832	1.81072	0.350862	0.039193
1.81305	0.809962	1.99335	0.586286	1.27192	1.77393	1.0986	0.822923	0.732631	0.814015
1.31051	1.42538	1.02108	0.776245	1.24849	0.388423	0.767558	0.402646	1.52423	0.800319
0.989341	1.73362	1.22076	0.568779	0.24975	0.675661	0.292724	0.498868	1.95649	0.599819
0.0568779	1.90736	0.647944	0.50782	1.41426	0.970186	1.12431	1.58856	0.430899	1.18335
1.79886	1.88658	0.690636	0.647309	0.610237	0.235738	0.590929	0.127146	0.194953	0.514597
1.08469	1.99792	0.890047	0.343796	1.37099	0.583673	1.56193	0.538283	1.15924	0.0662121
0.131648	1.76224	1.14938	1.84037	1.3502	0.780819	0.674817	1.57665	1.90095	0.10615
1.90297	1.16735	0.905627	0.198108	1.06998	0.457243	0.522468	1.95066	0.59278	1.33991
1.26499	0.641134	0.924295	1.79738	0.50679	1.01644	1.91152	1.94424	0.342585	1.81366
1.13811	1.91154	1.22458	1.3893	1.53725	1.39368	0.995766	0.281992	0.961547	0.02707
0.87874	1.67479	1.02402	1.13596	0.11139	1.95674	0.590209	1.03549	0.136039	0.478578
1.48018	1.57393	0.977913	0.526573	0.836693	0.0123862	0.0999244	1.92612	1.53827	1.14463
0.722689	0.8358	0.709891	0.340033	0.299359	0.346895	1.79673	1.33169	0.716147	0.42276
1.65413	0.781541	1.68323	0.974916	1.45907	0.405479	0.88366	1.14574	1.95689	0.0898203
0.95731	1.06771	0.954592	1.95519	0.792196	1.60266	0.792574	1.33061	0.985646	1.31396
1.05058	0.138981	1.26838	1.26899	0.0650927	0.571508	1.60846	1.861	1.55872	1.55353
0.521862	1.08406	1.06681	0.559748	0.552751	1.68456	0.628227	1.55424	0.176686	0.531358
0.804859	1.35537	1.49114	1.62656	0.809903	0.422333	0.809095	0.6939	0.531855	0.479819
1.76915	0.884892	1.94892	0.157939	1.48338	0.0106058	1.2425	1.3628	1.4609	1.84514
1.32163	0.0599306	0.730583	1.59401	1.07295	1.29079	0.366448	0.465364	1.01755	0.734287
0.730421	1.12289	1.81835	1.42103	0.456026	0.169823	0.16457	0.823845	0.463731	1.15535
1.88024	1.66507	1.02259	0.473086	1.58613	1.63445	1.93148	0.643131	1.4332	1.82239
1.67608	1.87656	1.65309	0.642021	1.49926	1.74433	0.602337	1.25053	1.33228	0.805635
0.47013	1.55676	1.49857	1.05458	1.23676	1.18924	1.95361	1.63914	1.30843	1.48064
0.59988	1.47921	1.31363	0.497662	1.35105	0.774726	1.13418	1.99812	1.85347	0.275324
0.238782	1.96595	0.498585	1.82251	0.256331	0.163186	1.61625	0.815025	0.0998154	0.0537082
0.230108	1.74232	1.86247	1.11447	1.96981	1.78889	0.220212	0.982162	1.43732	0.40017
1.78426	1.01836	1.06562	0.440629	1.38212	0.0517052	0.117335	1.64544	0.761651	0.516167
0.559405	1.10337	0.901888	1.60009	1.01128	1.80101	1.69557	1.90802	1.4708	0.254993
0.0359873	1.24471	0.161562	0.182483	0.916045	1.15956	1.01975	0.075298	0.685387	1.84458
1.85429	1.16017	1.54278	0.378892	1.6041	0.440126	1.71514	1.3242	0.877491	0.159138
0.614265	1.37369	1.24859	1.52744	0.101994	0.414508	1.93438	1.61603	1.52391	0.690003
0.0090003	0.822175	1.3782	1.17441	1.86811	0.728105	0.408722	0.686853	0.845487	1.20876
1.27114	0.292189	1.24547	1.57324	1.3932	0.450989	0.0239863	1.92668	0.285566	1.63197
1.29413	1.89733	0.408903	1.08037	1.9197	1.56099	1.20285	1.13581	0.690634	1.25298
0.113304	1.14286	0.234682	0.376787	1.27735	0.463243	1.26335	1.0385	1.42227	0.190426
1.73494	0.367102	1.7225	0.177687	1.97702	0.491772	0.306945	0.997947	1.78865	1.82909
1.75942	0.56055	0.55225	1.07088	1.4416	1.67536	1.46309	1.53133	1.52776	1.75324
1.69883	0.416667	0.37923	0.681908	1.38821	1.1023	1.36593	1.51823	0.243544	1.00193
1.30057	1.34678	0.745696	1.19631	0.791164	1.28033	1.72144	1.86019	1.08867	1.2651
0.932848	0.917586	1.53559	1.15277	0.350461	1.20417	0.321903	1.34936	1.48713	1.7209
0.493371	1.11858	1.94156	1.66884	1.61005	0.414325	1.92701	0.492989	1.20647	0.69238
1.16794	1.92873	1.99895	0.579419	0.938721	1.42385	0.54701	1.80528	0.60599	1.52406
1.69883	1.27226	1.61556	0.400454	0.528495	1.5552	0.23638	0.954763	0.38346	0.67479
1.95894	0.776963	1.6115	0.101456	1.56175	1.01286	0.115163	0.441473	1.21554	0.13336
1.36907	1.47647	1.7711	0.572675	1.22492	0.428525	0.952511	0.451587	0.720844	1.25879
1.82809	0.320449	1.49052	1.2645	1.48979	0.772076	1.33174	0.345373	1.92166	1.34555
0.433684	1.0343	0.473231	0.870645	0.14764	0.719741	1.3506	0.43216	0.433094	0.913557
1.81434	0.105196	0.303412	1.85984	0.464581	1.77298	0.507819	1.71163	1.65064	1.39872
0.0625619	1.40733	0.781901	0.633919	0.777627	1.64605	0.978888	1.64548	0.0537015	0.978022
0.111254	1.99809	0.435378	1.07085	0.414073	0.43342	1.0907	0.977185	1.97284	0.0907781
1.07717	0.834121	0.407074	0.624577	0.515011	0.393839	1.32995	1.95817	1.71476	0.5508
1.54613	0.560408	1.23317	1.58013	0.701161	0.523608	0.90633	0.361404	0.406154	0.548075
0.757119	1.92083	1.1573	0.749278	0.088536	0.670027	1.72547	0.0951068	1.37535	1.08472
0.0958294	1.93394	1.48034	0.165918	0.689217	1.96097	1.91152	1.50372	0.561298	0.65537
1.23692	1.59462	1.20284	1.06174	1.38016	1.34409	1.81829	0.695725	0.280352	1.44882
0.538613	0.730707	0.679861	1.50985	1.78823	1.12993	1.28398	1.30387	0.234741	1.3141
0.730412	1.93491	0.857559	0.921028	1.81822	1.79404	1.34695	1.25563	1.63222	1.49022
1.86112	0.430523	0.541397	0.436437	1.19169	0.583425	1.19434	0.467286	0.314161	0.840733
1.00819	0.362023	1.17518	1.50165	0.0505812	0.113633	0.132245	0.15502	0.546961	0.871884
1.94978	1.11954	1.40596	1.52315	1.85656	1.2948	1.6613	0.0658046	0.141057	0.165895
0.15517	0.510738	1.77416	1.45202	0.536351	1.96939	1.69974	0.125507	1.5216	1.16831
0.449651	1.3346	0.476832	0.148487	0.29521	0.268292	1.92982	1.77395	0.514567	0.940225
0.757563	1.81043	0.867203	1.8449	1.37114	0.362878	0.583543	0.474971	0.67923	1.51792
1.21563	0.24029	0.260585	1.80243	1.45574	1.07914	0.624779	1.34524	1.59995	1.6251
0.803905	1.1103	1.21252	1.21765	0.310296	1.71627	1.94526	1.33868	0.166776	1.58333
1.31796	1.19826	1.32537	1.62056	0.433284	1.94811	1.82088	1.71838	0.786832	0.084898
0.412265	1.04359	0.822503	0.889352	0.983839	0.810093	1.99095	0.504006	0.627173	1.7317
1.63874	1.66613	0.9025	1.82709	1.96629	0.769242	0.365157	1.36935	1.95064	1.32166
1.89953	1.43874	1.97557	0.903922	0.872773	1.28793	0.915192	1.20501	1.52713	0.261374
1.5825	1.85353	1.57759	1.67846	1.31155	1.67303	1.65809	1.40312	0.558685	0.205978
1.41918	1.41492	0.274005	0.737767	0.786355	1.45393	1.67436	1.16711	0.391641	0.329848
0.392811	1.64752	1.70078	1.92488	1.73349	0.863474	1.97769	0.643266	1.99982	1.50828
0.818089	0.876544	1.15925	1.50383	1.98676	0.624406	1.9644	1.46233	0.603172	1.08192
1.32348	1.21475	0.957639	0.909792	1.26712	1.71491	1.28761	0.415005	0.118702	0.125706
1.92743	1.22661	1.10444	1.55147	1.7056	1.8556	1.49734	1.39819	1.15954	1.49527
1.11889	1.60454	0.602942	0.210628	1.95056	0.127837	1.44878	0.115134	1.14757	0.57944
1.5918	1.06505	0.708426	1.94701	1.76883	1.93298	1.52288	1.71572	1.26718	1.01187
0.015415	0.424978	1.96257	0.902792	0.0518169	0.161804	0.659528	0.719508	0.571385	1.99617
0.489829	1.68101	0.488271	1.26966	1.26549	0.161667	0.495204	0.802063	1.04062	1.90391
0.194111	0.489022	0.92616	0.502918	0.333329	1.70204	1.9462	1.97555	0.776896	1.83546
0.871455	0.663633	0.720157	0.887571	1.45787	0.592499	1.78829	1.02075	0.38907	0.109022
1.84701	1.15197	1.87589	1.19466	0.37752	1.02505	0.558597	1.66658	1.51223	1.48039
1.91212	0.11224	0.480414	1.42388	0.651218	1.29855	0.577016	0.228517	1.89171	1.99526
0.572165	1.50433	0.503123	1.05175	1.99875	1.38661	0.541994	1.43088	0.320086	1.91559
1.63073	1.29017	1.58532	1.85899	0.692098	1.09211	1.2267	1.08307	0.187445	1.98092
1.78683	0.471703	0.825408	0.591472	1.26583	1.65973	0.772119	1.70788	0.775009	0.417059
0.651191	1.10292	0.985939	1.2628	1.98903	1.86548	0.166947	1.57929	0.761135	1.29015
1.43306	1.97672	1.74702	0.725212	1.32862	1.03669	0.7876	1.78575	0.0501517	0.190921
1.30141	1.06496	0.18961	1.67074	1.16145	1.66835	1.4292	0.686878	0.562941	0.75797
1.48742	0.170978	0.760943	1.78684	0.121354	1.7945	1.74072	0.16591	0.450337	0.668541
0.335776	1.42908	1.24593	1.73541	1.8328	0.194598	1.60041	0.28142	0.282392	1.34415
1.2967	1.88391	1.01706	1.55103	1.99348	0.618124	0.30466	0.885486	1.85013	0.782091
1.67014	0.4906	1.23448	0.517252	1.21567	0.135663	1.48056	1.2667	0.74232	1.1001
1.77765	0.686102	1.44765	1.30268	1.168	1.58624	1.98632	0.72361	1.1587	1.0212
1.86146	1.8098	0.94314	1.72048	1.12144	0.44925	1.79099	1.83202	0.859512	0.400619
0.240577	0.87257	1.80126	1.55877	1.52966	1.7458	1.6103	1.22215	1.75847	1.021
0.0314853	0.876278	1.05973	1.3949	0.201643	0.172078	0.415992	1.64927	1.36371	0.603164
1.14081	0.562014	1.29475	0.0672098	0.923297	0.115381	1.43282	0.80042	0.0895555	0.62771
0.213493	0.609126	0.719828	1.99455	0.100457	1.90542	0.366282	1.77789	1.96241	0.362303
1.98984	0.224573	1.44542	1.36393	0.548328	1.95561	0.0187733	1.65154	0.158407	1.94256
0.819806	1.4281	0.208788	1.80104	0.54762	0.38516	0.432912	1.9498	0.29151	0.92419
0.74334	1.63319	0.880844	0.118451	0.0876231	1.87922	0.65043	1.68131	0.250753	1.55224
1.06075	0.419063	1.57524	1.61206	0.952122	1.33825	1.78576	1.36673	1.71863	1.17199
0.680854	0.553937	0.254149	1.87884	1.10966	0.0636336	0.822718	0.0975615	0.139622	1.9835
1.99427	0.715782	0.924161	1.28013	0.200027	0.889985	0.812323	1.09612	0.318117	0.953866
0.550862	1.52933	0.797113	0.744749	1.89018	0.452811	1.24418	0.691589	0.92713	1.92646
0.00585735	0.428084	0.539545	1.94512	1.19636	1.26145	0.259657	1.46843	1.80442	0.238849
1.65115	0.420793	0.610568	1.78046	0.410679	0.132746	1.05096	1.5504	0.941262	1.73711
0.0336037	0.552687	1.80736	1.8457	0.637089	1.31858	0.661406	1.13614	0.861055	0.774079
1.80988	0.389265	0.462934	0.858891	1.69614	1.09966	1.38393	0.351948	0.440782	0.290881
1.57184	0.461352	1.58811	1.66912	1.17416	1.68224	1.49649	0.608405	0.0976343	0.424581
0.00606918	1.09781	0.742679	1.83257	0.225317	1.34669	1.77847	0.746565	0.140694	0.7613
0.495263	0.942129	1.20416	0.339291	0.715545	0.435373	1.54417	1.00043	0.52301	0.817698
1.89654	1.69509	0.930014	1.68465	1.59098	0.826262	0.471969	0.906613	0.315354	1.46924
1.86049	1.24264	0.151417	1.65615	1.10165	1.59841	1.77304	1.72535	1.56749	1.80596
1.60476	1.12565	0.835775	0.391192	1.158	1.0176	0.893622	0.885756	0.349596	0.556427
0.141638	1.71421	1.69282	0.113116	1.64916	0.235863	0.233047	1.70198	1.00441	1.70118
1.02624	0.676451	0.330235	1.79579	1.30874	0.54437	1.49422	0.304633	1.98179	0.215966
1.52933	0.807314	1.93878	1.21951	1.30864	0.596772	1.57749	0.796427	1.39918	0.69601
1.37972	1.4073	0.277466	1.91881	1.87362	1.90178	1.30805	0.316103	1.11887	0.200988
1.61489	1.06186	1.07389	0.96614	1.87329	0.458755	0.325841	1.40808	0.643481	0.263001
0.465672	0.505756	0.0739992	0.680142	0.809703	1.85786	1.77397	0.370519	0.058398	0.347589
1.88381	0.427208	0.914823	0.591351	0.950682	0.873845	1.66038	0.64296	1.10188	0.770887
0.660729	0.356947	0.224752	1.71345	0.798882	1.49979	1.80616	1.99682	1.81041	1.61736
1.40755	0.455505	1.62439	0.586574	0.656848	0.966533	1.20051	0.940807	1.39837	1.05217
1.68082	0.777512	0.746897	0.481589	0.000934243	0.0145179	0.218604	0.135995	0.52562	0.827448
0.016023	0.608717	0.78535	0.265622	1.05562	1.15514	0.395272	1.75061	1.07926	1.28331
1.39558	1.03247	1.58546	0.900171	0.903113	0.681702	0.884714	1.05004	0.97712	1.71586
1.024	1.67735	0.359325	0.934572	0.756742	1.6464	1.59957	1.22097	0.181683	0.608594
0.687287	1.95657	1.07046	0.627042	0.931895	0.303607	1.57375	1.20524	1.01352	1.9274
1.01794	0.805247	0.868239	1.5272	1.72877	0.930129	0.343967	1.67704	0.190281	0.0577266
1.86235	0.496569	0.72154	1.55836	1.06832	0.911031	0.292949	1.03821	1.17381	1.63454
0.547148	0.557215	0.626296	1.09892	1.11353	1.8829	0.962683	1.59998	1.39721	0.899747
0.69525	1.87082	0.171896	0.0341216	0.373061	1.94731	1.60516	0.87002	1.55707	0.380402
0.851723	1.45664	1.76852	0.122688	1.59049	0.625389	0.652284	0.376438	0.616156	1.12433
1.23819	1.24402	1.74577	0.972609	0.322053	0.247522	1.81443	1.27284	1.73991	0.00162065
1.64611	1.77557	0.635433	0.185799	0.203051	0.957013	0.544817	0.573579	1.75998	0.233042
0.698782	0.945602	1.52368	1.34281	1.13684	1.38232	0.285456	0.0232599	0.429847	0.967052
1.03256	1.242	1.61391	1.75357	0.870013	1.93499	1.64983	0.667294	1.41365	1.75637
0.525879	1.62282	0.160407	1.80274	0.560024	0.702777	0.930359	0.943077	0.437305	0.700123
1.75759	1.16557	1.71617	1.12072	1.22943	0.0622655	1.05335	0.626614	0.890717	0.912027
0.238474	0.955874	0.768873	1.2385	1.95018	1.37068	1.51621	1.28849	0.556823	1.2018
1.47919	1.76525	0.783467	1.45776	0.813146	0.504205	0.19957	1.42227	0.324405	1.6372
1.07345	0.385865	1.34581	1.02234	1.66107	1.9806	1.99052	0.815609	0.444905	1.31579
1.61092	1.40573	1.8441	1.59398	1.79227	0.49905	0.851303	1.89543	1.77044	1.70179
0.402142	0.0554435	0.91489	1.95988	1.42193	1.12006	0.872507	0.965199	1.68267	1.1631
1.57947	0.723765	0.626851	0.64953	1.85362	1.66657	1.986	0.813147	1.19647	0.383037
0.18376	0.125686	1.839	1.2862	1.09839	0.989961	0.221855	0.820615	1.85206	0.0475676
0.417068	0.936435	0.816767	1.09238	1.76564	1.98486	1.97201	0.690242	0.805671	1.77538
1.74742	0.391383	0.758533	0.488309	0.590781	1.83684	0.443249	0.33809	0.451426	0.665215
1.12475	1.79515	1.71897	1.80193	0.879458	1.29438	1.12985	0.203151	0.80729	0.904816
0.413956	0.579817	1.2218	1.58392	0.0863132	1.45295	0.253449	0.489474	0.247066	1.36511
1.84444	1.17287	1.21762	1.6196	1.22478	0.137597	1.55796	1.07305	0.136968	0.837801
0.0166254	0.872089	0.842663	1.28813	1.34208	0.391348	0.366719	1.42389	1.68733	0.533431
1.35904	1.29046	0.0651406	0.635534	0.534891	0.415115	0.691632	1.8582	1.46417	0.406216
1.43021	1.76002	0.580878	0.765092	1.29577	0.186343	0.189931	0.141277	0.448269	0.506407
1.41228	1.7639	0.631193	1.8477	1.11781	0.776704	1.79226	1.11288	1.72026	1.24538
1.70238	0.432981	0.898741	0.36354	1.0331	0.100534	1.81213	0.509421	1.51931	0.386526
1.78114	1.33511	1.99636	0.732135	0.916501	1.0001	0.325705	0.826975	1.41709	1.34041
0.216514	1.44768	1.32572	1.01816	1.36987	1.92569	1.89606	1.32543	1.94101	1.49088
1.36644	0.581614	1.05884	1.93837	0.672233	1.27268	1.61626	1.9407	1.05793	0.0354868
1.96317	1.41201	0.972975	1.09631	0.410682	0.75194	0.780428	0.590648	0.442544	0.29071
0.929914	1.48354	1.35923	1.94644	1.51803	0.668631	0.119066	1.98014	0.502299	1.33167
0.144367	1.52143	0.773432	1.58995	1.0297	1.36775	1.27572	0.573487	0.207966	1.57495
1.13258	0.104108	1.96685	1.41011	1.70548	0.0915268	1.14903	1.14369	0.509844	1.99483
0.907379	0.882459	1.59462	1.38184	0.976849	1.90657	1.2722	0.187259	0.2144	1.95904
0.0538156	0.508961	0.528354	1.27039	0.591011	1.37525	1.27881	1.13287	0.476222	1.16946
1.97236	1.29148	1.06077	0.956029	1.2537	1.43148	1.4188	1.5278	1.581	0.070724
0.61182	1.59696	0.189326	1.71002	1.3028	1.56854	1.26249	0.356866	1.58019	1.37245
1.00703	0.707055	1.45525	1.49674	1.06048	0.359646	0.73811	1.01754	0.73001	0.55795
1.83445	0.144342	0.518987	0.873708	0.134108	1.00211	1.73822	0.952705	1.31817	0.879699
0.504072	1.55646	1.38443	1.1679	1.75102	1.92205	1.77386	0.0535457	0.755211	1.54271
0.079165	0.0423365	0.194517	1.06276	1.57702	0.09455	0.34492	0.492005	1.80059	1.77971
0.352421	1.08316	0.494073	0.490512	0.67842	1.35685	0.368183	0.395742	1.27353	1.00375
0.0950571	0.620686	0.165974	1.24781	0.652186	0.0988526	0.135819	0.624217	1.0927	0.738361
1.52736	1.51653	1.40229	0.634598	1.49606	1.03845	0.394861	1.51739	1.53968	1.97083
1.18576	0.379103	1.13548	1.05223	1.79006	1.6766	0.265591	1.43789	0.935438	1.02656
1.62287	0.958555	1.08372	1.62771	0.46745	0.338702	0.118712	1.49511	0.871603	0.385997
1.79035	1.5735	1.75467	1.2978	1.90048	1.87661	1.22562	1.10275	1.52793	0.569381
1.15416	0.403991	0.420404	0.670931	0.861982	0.894836	1.7461	0.944329	1.37275	1.86197
0.9009	1.87636	1.63008	0.334436	0.41491	0.96385	1.66289	1.15859	1.45508	0.0520263
1.60381	1.63886	0.403107	0.332132	0.72345	1.49318	1.05326	0.335264	0.171745	0.587681
0.994933	1.30309	1.79412	1.73905	0.281515	1.80065	1.06926	0.613413	0.0913259	0.0288543
1.64886	0.268904	0.712624	1.52726	1.36133	1.02434	0.103029	1.85811	1.50198	0.478359
0.581921	0.874255	1.16932	0.117171	1.32028	0.39274	0.497962	0.689037	0.062578	1.77016
1.27167	1.40263	1.31808	0.403309	0.882953	0.668969	0.78123	0.781086	0.722648	0.976912
0.668678	1.92756	1.56737	0.347206	0.657653	1.77483	1.70612	1.65091	1.49569	0.328325
0.0982571	1.2399	0.0800093	0.771102	1.9321	1.49462	0.717318	1.19001	1.01481	0.860335
1.49836	0.744344	0.401026	0.639244	1.76926	1.46036	1.91138	1.2632	0.547162	1.5998
1.68817	0.49859	0.976927	1.24227	0.953111	0.198308	1.65251	1.77258	0.718166	1.13736
0.0311825	0.32364	1.4993	1.59789	0.625565	0.739818	0.209666	0.0876056	1.27649	0.380433
0.141795	1.86162	1.76556	1.37185	1.10454	1.1639	1.95981	1.36532	1.03953	0.551957
0.535195	1.00823	1.94877	1.51622	0.780889	1.11521	1.98761	1.79815	1.07393	1.93616
0.234448	1.84194	1.68978	1.92465	0.802575	1.33184	1.22241	0.304304	1.16901	0.00720727
0.106627	1.4205	0.788428	0.458514	0.698402	1.83199	0.805452	1.14764	0.890649	0.470361
0.338187	1.86358	1.82577	1.68905	1.32158	0.608689	0.333788	1.36138	1.24579	1.97289
0.460204	1.23499	1.44031	0.0842297	0.998607	1.116	0.584914	0.613537	0.932634	0.581811
0.426835	0.749077	1.42366	0.400505	0.493299	0.0538143	0.806977	0.339427	0.1705	0.40666
0.216977	1.3361	1.68765	0.586286	1.46816	0.497056	0.644289	1.16267	0.972879	1.65653
1.12735	1.30574	1.35842	1.49585	1.08936	0.896448	0.416453	1.88079	1.44093	0.333232
1.27045	1.76426	0.993288	1.6238	1.93703	0.633489	1.61428	1.57555	0.825774	1.95633
0.248947	1.57539	1.06642	0.815052	1.62228	1.61313	1.98706	1.41092	0.754363	1.61638
0.776912	1.50341	0.353984	0.762684	0.557125	0.732886	0.708857	1.47741	0.723448	0.545545
1.28252	1.65476	0.745009	1.24298	0.531021	0.241474	0.716345	1.79852	1.65974	1.43898
1.33758	0.0717961	1.19846	1.58914	0.0769626	0.448745	0.690328	0.429176	0.564291	0.131008
0.7737	0.625961	0.204667	1.30768	0.389812	0.584226	1.68895	0.368031	0.180287	1.62532
1.86543	1.04733	1.56226	0.264995	0.411649	1.69768	1.21905	0.884444	0.107557	1.35996
1.04615	0.85563	1.23858	0.653176	0.907796	1.35988	1.52663	1.18984	0.0533001	0.700734
0.0306994	1.70867	1.50916	0.657908	1.79735	1.35676	1.95037	0.478816	1.23591	1.79487
1.47349	0.596611	1.37539	0.523671	1.15375	1.05175	0.632038	0.554494	1.02846	0.582801
0.589627	0.968035	0.121859	0.581527	0.466327	0.585443	0.445145	0.275545	1.72692	0.898437
1.56131	1.13776	1.86421	1.99481	0.70047	1.38445	1.33828	1.0005	1.60155	1.08781
1.17385	1.75916	1.59907	0.672941	1.13504	0.979426	0.507152	1.91102	0.898902	1.35001
0.112807	1.29284	0.205667	1.47154	1.61289	1.86744	0.694041	0.289387	0.837501	1.25159
0.470697	1.96939	1.31622	0.829152	0.983515	0.624004	0.541623	1.82017	0.116948	0.41071
0.386642	0.138353	1.98061	1.6786	0.919703	1.6094	1.84085	0.607522	1.03348	0.936717
1.57068	0.457833	1.2207	0.942071	1.51171	1.86376	0.183836	1.35514	1.2189	0.832657
1.74066	1.27958	1.44646	1.61647	1.26416	0.637728	0.934319	1.60207	1.01469	1.13364
1.57296	1.53613	1.88941	0.428456	1.39203	0.378034	0.815749	1.30246	1.60029	0.885227
1.01915	1.25155	1.19614	0.611874	1.24945	0.0532143	1.09692	0.6813	0.585351	0.818138
1.45876	1.71942	1.26336	0.552387	1.06707	0.360952	1.98959	1.58286	1.09124	0.318953
1.06294	1.79274	0.867751	1.10443	1.32209	0.577569	1.98677	1.96496	1.16278	1.02562
0.123191	0.755575	0.672866	0.965378	1.61937	1.44259	0.100548	0.279381	0.670405	0.359934
0.485245	1.98659	1.49248	1.68161	1.20224	1.92966	0.509149	1.74419	1.54453	0.00940394
1.34089	0.655405	0.21153	0.484319	0.231395	1.27295	0.899776	0.251456	1.02322	0.249788
0.0818838	1.75572	0.469939	0.944347	1.78414	0.404565	0.637672	1.01784	0.779299	0.415408
0.532714	0.323735	1.42938	1.87334	0.551969	1.98129	0.554642	0.560674	1.57882	1.46528
0.562673	1.62949	0.759304	1.19554	0.818493	1.37018	0.444235	1.93399	0.328935	1.78703
1.25504	0.664579	1.48768	1.18525	0.539679	0.316172	0.399469	0.919855	1.97486	0.373616
1.6634	0.462427	0.596374	1.34649	1.65059	0.281836	1.03765	1.64257	1.10307	0.0715542
0.161953	1.93241	0.815441	1.49969	0.850153	1.35003	0.213423	1.81916	1.25701	1.35494
1.58335	0.591893	1.31595	0.970832	0.898939	1.61819	0.343376	1.67168	1.35191	0.243682
1.1665	1.55407	1.14685	0.897876	1.35162	0.515383	0.769073	0.926332	1.80779	1.01896
1.67679	0.749306	1.00491	0.897281	1.47323	1.06482	0.713381	1.26447	1.41458	1.41053
1.52504	1.75433	1.80719	0.764319	1.48796	0.125251	0.682263	0.903784	1.6922	1.93114
0.695631	1.5871	1.23871	0.235218	0.898805	0.37121	0.376563	0.237349	0.209953	1.31696
1.35832	1.49186	0.611426	1.42522	0.817141	0.234825	0.504146	0.104224	1.05535	0.295996
0.622262	1.72439	0.845674	0.866644	1.58542	0.54249	1.1335	1.43266	0.707083	1.60504
1.83131	1.38862	0.852868	1.84918	0.56082	0.681356	1.88971	1.19851	1.67276	1.21478
1.44634	1.8873	0.59941	1.58185	1.46053	1.07885	1.54039	0.781098	1.24251	0.770996
0.23315	1.76445	1.89792	0.598927	0.580072	1.21121	0.625775	0.445334	0.578968	1.75524
1.40822	1.62295	0.715776	1.14729	1.6757	0.122286	1.7357	0.931069	0.637081	0.452468
1.60593	1.13545	0.480085	0.45572	0.617356	0.216824	1.62102	1.9134	1.18465	0.8221
1.8839	1.95467	1.55904	1.11467	0.674359	1.75294	1.84554	1.22685	1.0829	0.181258
0.7415	0.502287	1.5418	0.167366	1.14242	0.163464	0.0287942	1.94931	0.902914	1.34083
1.11669	0.481329	1.41098	0.141864	1.89274	1.88398	0.174648	1.22808	0.467722	1.02573
0.719139	1.3653	1.59877	1.36472	1.32094	0.370451	1.50842	1.99831	1.74736	1.12049
1.67637	0.550707	1.56253	1.08507	1.74139	1.67177	1.98485	0.878614	1.63772	0.871258
1.91756	0.362794	0.737564	0.333877	0.301824	0.964086	1.30112	0.708638	0.490262	1.94036
0.0445783	1.07328	1.95666	0.658468	1.2505	1.17867	0.674916	1.50969	1.22313	1.42339
1.02874	1.02634	0.722575	1.94509	1.54511	1.86221	1.51698	1.80021	0.25362	1.50884
0.623	1.89902	1.51517	1.54217	1.94508	1.53898	1.97336	1.59039	0.688029	1.81029
1.14693	1.83935	1.76301	1.12377	1.98135	0.146154	0.337488	1.26602	1.68117	1.88678
1.04415	0.346198	1.82566	1.4799	1.28604	0.831642	0.249447	0.112616	1.5722	0.860063
0.224661	1.28967	0.871627	1.43023	1.91839	0.446594	0.820507	1.6665	0.457302	0.320421
1.8234	1.84792	0.976503	0.175691	0.357921	0.340369	1.41108	1.69309	0.747765	1.49749
1.11777	0.7215	1.9191	1.03003	0.0766497	0.0559746	0.300726	1.22433	0.293635	0.492035
1.0235	1.76647	0.329198	0.30107	0.502019	1.59967	0.0642626	0.136162	1.55959	0.93765
1.31885	1.67281	1.61932	0.407862	0.299927	1.64026	1.51953	0.142017	1.74991	0.935108
0.341917	0.158555	0.284491	1.85305	1.59915	0.100847	1.29479	0.600029	0.900358	0.235514
1.56074	0.75116	1.38303	0.925265	1.1038	1.6367	0.826853	1.40511	1.7706	0.866703
0.00509357	0.862078	0.739332	0.223104	1.16363	0.899959	0.987313	1.74657	0.556919	1.55009
1.04735	1.73181	0.441607	0.751633	0.264068	0.0297041	0.897592	0.86923	1.66346	1.856
1.8935	0.467841	1.97468	1.57533	1.11355	1.85943	1.96187	0.732143	0.591744	0.393975
1.5302	0.545555	1.62007	1.55439	1.75285	1.16774	0.289646	0.738482	1.49507	0.457649
0.979391	0.732671	0.763683	1.94674	0.553501	0.0472274	1.98194	1.52846	1.95153	1.15291
0.389346	1.10491	1.63508	1.90447	0.771959	1.46767	1.26957	0.774195	0.520343	1.8992
1.6101	0.728881	1.5321	0.818023	0.373996	0.523957	0.357153	0.375352	0.261149	0.911972
1.14515	1.42445	0.737391	1.05179	1.73363	1.32364	0.703707	0.752634	0.692473	0.942077
0.650227	0.731408	0.115918	0.980646	0.583779	1.6022	0.465309	1.61575	1.362	1.24078
1.46638	0.924136	0.659717	1.23755	0.979305	0.829342	0.33049	1.35564	1.62411	1.16931
0.998972	1.40568	0.728314	0.514649	0.984613	0.684601	1.90772	1.49792	0.27573	1.03059
0.521239	1.79114	1.20844	0.419166	0.404938	1.05056	1.37837	1.18334	0.373965	1.2299
0.504965	0.516757	0.335999	0.638799	0.819601	0.0124955	1.57622	1.15666	1.15565	1.41611
0.934427	1.08644	1.30379	0.763757	0.991611	1.60098	0.334945	1.44462	0.265547	0.806491
0.51976	1.091	1.26876	0.134113	1.25147	1.585	1.87567	0.736242	1.60462	1.80862
0.294578	0.725657	1.03305	1.2598	1.64697	0.084996	1.55004	1.82382	1.3309	0.328863
1.72556	1.39681	0.816609	0.57945	0.0568037	0.326234	0.136068	1.42899	1.58577	1.42528
0.863098	1.40699	1.14255	0.258769	0.888955	1.42315	1.81109	1.60967	1.61459	1.97684
1.07224	1.07225	1.00638	0.989931	1.90395	1.91789	0.265466	1.95681	0.101898	1.21779
1.04796	1.55642	0.498174	0.332859	0.223022	1.3612	1.06505	1.14086	1.32091	0.732545
0.348418	1.05312	1.86665	1.43102	1.53003	1.85544	0.0610204	0.75551	0.147601	1.44787
1.8716	1.37653	1.56676	0.215437	1.4099	0.643345	0.36866	0.086723	0.938055	1.36095
0.392631	0.61217	1.48625	1.48964	0.837953	0.833221	1.41117	0.97637	1.07045	1.15639
0.496479	1.90178	1.00086	0.576077	1.58672	1.47081	0.460125	1.12344	0.714481	1.53997
1.21586	1.02184	1.5135	0.205102	0.802533	0.720062	0.750553	1.7286	1.45304	0.630697
0.507291	0.559571	0.939686	1.73754	1.50574	0.796311	1.25838	1.20944	1.37609	0.968478
0.465375	0.445874	0.528826	1.48566	0.40617	1.59993	0.307424	0.509106	1.09319	1.35047
0.729678	1.5842	1.20048	1.4424	1.90937	0.391154	1.72585	0.805289	1.22076	0.62983
1.05237	0.477823	1.16214	1.48611	1.53926	1.23089	1.2778	1.54129	1.75826	1.10404
1.63553	0.973316	1.20519	1.74123	0.269274	0.742574	0.600931	0.810261	0.966876	0.548774
1.35142	1.40155	0.620069	0.118154	0.211796	1.68468	1.11846	0.685653	0.269614	1.08297
1.54641	1.50921	0.837941	1.01939	0.525188	0.45412	1.2241	1.21054	1.28748	0.650229
1.45871	0.566309	0.705897	1.05634	0.622871	0.805421	1.1015	1.19043	1.1486	1.89657
0.836169	1.42494	0.54222	1.16473	0.406148	0.161001	0.51834	1.85758	1.54092	1.79048
1.19311	0.11326	1.47695	0.233845	0.582079	1.5803	0.455552	0.507978	0.766536	0.120402
0.552875	0.988939	1.20859	0.0413297	0.509639	0.379608	1.62098	1.26781	1.61833	0.416261
0.500124	0.597818	0.999216	1.22937	1.69645	1.75501	1.64877	1.12037	1.46188	1.22523
0.549142	1.70942	0.92274	1.52392	0.899178	1.11032	0.830427	0.515911	0.726522	0.422501
1.59138	1.19843	1.73098	1.45323	0.72557	1.10657	1.59368	1.0304	1.30148	0.158512
1.82506	0.805804	0.257348	1.49879	0.261411	1.54526	1.43661	1.88097	0.802287	1.59066
1.2023	1.64866	0.233579	1.87838	0.294113	1.61331	0.591128	1.17396	1.03348	1.89328
0.208236	1.61994	0.592917	0.717055	1.38052	1.31524	1.38404	0.9628	0.612902	0.974186
1.05807	1.08645	0.911443	0.221421	0.601606	0.401048	0.470763	1.79167	0.845677	0.755651
0.580979	1.79581	1.39158	1.00671	0.482817	1.6763	0.614252	0.203581	1.82804	1.44235
1.02978	0.556719	1.0122	0.450119	0.619233	0.526202	1.07512	1.07059	1.26045	0.908186
0.675694	0.592135	0.498637	0.772372	0.937644	0.0682433	0.536096	1.83785	1.85828	0.381474
0.869889	0.345776	0.131716	1.2959	1.56576	0.830137	1.35043	1.86336	1.11968	0.19341
1.00483	0.471977	1.06419	1.39789	0.451887	1.36115	1.30013	1.39194	0.118103	1.54553
0.146854	1.45195	0.890433	0.70552	1.59249	1.37013	0.958772	1.98861	1.4001	1.92523
0.863508	1.13942	1.19199	1.01314	1.38857	0.839798	0.478356	1.84838	1.53118	0.413078
0.918151	1.0431	1.9353	0.339511	1.34332	1.21646	0.44768	1.99068	1.42341	0.0712314
0.259618	1.72783	1.24918	1.32789	0.381065	1.33466	1.23714	1.50562	1.89985	1.89622
1.11476	1.8052	1.76047	0.781021	0.599085	0.929542	0.195208	0.547332	1.74121	0.788409
1.00438	1.41179	1.98747	0.782794	0.482477	1.86856	1.08781	0.553396	1.78074	0.798732
0.539888	1.68327	1.56907	0.865379	1.39666	1.79296	0.324804	1.4842	1.07323	1.52738
1.22293	1.61152	0.943275	0.0696249	0.880351	1.73237	1.01186	0.593991	0.555938	1.21337
0.243091	1.39244	1.55979	1.16369	0.402812	0.954625	0.801108	1.23453	1.99993	1.51414
0.885447	0.608064	1.50392	0.59857	0.661909	1.37946	0.231887	0.780218	1.37202	1.06187
0.0779854	0.186479	0.248535	1.34862	1.05053	1.11532	1.69416	0.714455	1.85663	0.210286
1.331	1.959	1.96346	0.379546	1.37182	1.68697	1.51703	0.528253	0.824822	0.0605525
0.403985	1.57115	1.49092	0.622528	0.75432	0.81724	1.57136	1.28841	1.02395	1.74646
1.81206	1.86218	0.277049	0.110466	1.65512	1.88628	0.562542	1.59887	0.512119	0.708639
0.58792	1.90298	1.07158	0.779976	1.76862	0.629533	1.14765	0.843507	1.76456	0.494931
0.710466	1.3689	1.77766	1.94972	0.956508	0.143405	1.99794	0.371405	1.08231	1.12109
0.221319	1.8131	0.773494	1.02762	1.88819	1.41016	1.0141	1.93022	1.23452	1.26469
1.15811	1.8419	0.682516	0.461262	1.33502	1.3165	0.700021	1.6483	1.55607	0.619997
0.930844	0.612342	1.98974	1.64998	1.36278	1.76602	1.30216	1.09468	0.512781	1.13128
0.99082	0.585237	1.3883	0.898828	0.273107	1.60387	1.98271	1.87728	1.182	0.666122
1.32744	1.03094	1.2326	0.575758	0.22239	1.33808	1.89464	0.513471	0.623607	1.68411
1.77538	0.306255	0.793098	1.18514	0.165047	0.410276	0.393041	1.89792	1.5433	0.635198
0.613364	1.28346	1.97248	0.68864	0.555091	0.154699	1.80311	1.69626	0.501657	0.223481
0.0549645	1.31803	0.363318	0.567942	0.0173286	0.649141	1.49987	0.853931	0.156182	0.35592
1.46233	0.162773	1.90086	0.712975	0.191735	1.75396	1.55209	1.16321	0.983348	0.489023
1.24788	0.665864	1.29562	0.675418	1.44898	1.47216	1.95039	1.05567	0.571392	0.337227
0.780951	1.06962	0.958445	0.987176	0.0433408	0.579532	1.69825	1.16462	1.53967	0.373459
0.811098	1.97339	1.00116	1.71208	0.951041	1.61106	1.8831	1.74076	0.955444	1.0626
0.607423	1.8544	0.710883	1.36295	0.326133	1.92276	1.0137	1.70767	0.712235	0.11519
1.60179	0.507309	0.451163	0.765062	0.369867	0.692829	0.918386	1.81675	1.75281	1.21278
0.00619864	1.48987	1.23124	0.7164	0.988629	0.645048	1.74639	1.7229	0.0655832	0.0713031
0.751117	1.22937	1.76724	1.95229	1.63024	1.54458	1.89421	1.6575	0.566992	1.04663
1.95628	0.644855	0.255151	1.98807	1.14817	0.228004	1.4996	0.735273	0.443576	0.685868
0.276138	1.64793	1.93461	0.770519	0.425634	1.35217	1.01437	1.22757	1.09258	0.0186734
0.98079	0.88463	1.5664	0.476717	0.792115	1.69565	0.936829	1.10371	1.88395	1.89243
0.131735	1.27238	1.86289	1.00764	1.46828	0.520038	0.776581	1.60944	0.414407	1.50786
0.406472	1.32126	1.41429	1.23955	0.883959	1.02106	1.31615	1.87501	0.726444	1.50132
0.830797	0.626872	1.13808	0.669323	1.59414	1.26555	0.233284	1.25512	0.176317	1.99695
0.0656158	1.88016	1.9308	1.16269	0.522091	0.561883	0.0968108	1.69327	1.36499	1.44311
0.369866	1.1103	0.734613	1.96289	0.974645	1.44583	1.01863	0.226226	1.99378	1.09817
0.158098	1.97722	0.230484	1.94076	1.33739	0.348625	1.26071	1.78295	0.878852	0.152517
1.5033	1.51296	0.996137	0.353535	0.769687	0.0614722	1.44467	0.92541	1.67743	1.34842
0.610363	1.41621	1.36551	0.383649	1.87657	1.16841	1.69652	1.86953	0.933053	1.2289
1.85093	0.939462	0.870656	0.528	1.03481	1.36058	0.769979	1.07463	0.923167	1.132
0.524502	1.04987	1.92622	1.75811	1.51744	1.03094	0.477976	1.65629	0.953023	1.36649
0.0811466	0.0791367	0.459697	0.91797	0.136309	1.60403	1.72182	1.57393	0.982671	1.55352
0.124372	1.22451	1.80877	1.66363	0.88965	0.357489	0.861008	1.11838	1.74622	1.74999
1.73981	0.745454	1.84516	1.22717	1.55734	0.918369	0.189726	1.89857	1.51188	0.948228
0.906711	1.30631	0.137835	1.2446	1.97616	0.502604	1.53884	1.90054	0.0898024	0.306698
1.50818	1.76487	0.839527	1.16298	1.12378	0.957641	1.24388	1.79839	1.13377	0.0429686
0.992579	1.84118	1.19272	1.63296	1.13103	0.268986	0.917233	1.44588	1.40308	1.2791
1.04621	1.66643	1.34206	0.808562	1.47907	0.735295	1.7191	1.36774	0.646401	1.08416
0.704244	0.239368	0.527919	0.0996925	0.173039	0.429283	1.24252	0.991432	1.32519	1.5222
1.59445	0.944049	0.743237	0.545028	0.393823	0.0634146	1.83851	0.402278	0.177755	1.5276
1.18447	1.16684	0.226573	1.88783	0.941709	0.551733	0.0950096	1.27039	0.517298	1.59508
1.87268	1.85634	0.472675	0.766127	0.843982	1.77379	0.35011	1.16342	1.13023	1.07851
0.614289	1.9005	1.6251	0.109707	0.151869	0.385604	0.751372	1.31239	0.145937	0.395181
0.0185692	1.21398	1.04129	1.11323	0.755543	1.14932	1.56097	1.05008	0.723051	1.40453
1.20487	0.686749	1.69721	1.74939	0.565894	0.83233	1.88701	1.95444	0.500721	1.65776
0.776346	1.07954	1.02647	1.06208	0.692354	1.45918	1.18551	1.43665	0.286123	0.24476
0.671893	0.202894	0.696481	0.202879	0.31428	0.526292	0.951697	1.88632	0.206452	1.66945
0.361806	0.068872	1.18535	1.3596	0.457807	1.562	0.416548	0.751146	1.4819	1.16583
0.142814	1.42089	0.59293	0.376951	0.257404	0.749964	1.62176	0.944568	0.280474	0.535437
0.170685	1.11283	0.505697	0.684155	0.616986	1.09688	0.304751	0.546857	1.99815	1.82295
1.26917	0.664312	1.8582	1.45716	0.827638	0.294645	0.39608	0.540903	1.51763	0.211509
0.242133	1.75835	1.41555	0.3476	1.015	1.61635	1.25185	0.777853	1.48548	0.819486
1.74322	1.2074	1.42748	1.24689	1.54117	1.10281	0.310997	1.78256	1.1241	0.37913
1.67258	1.85795	1.04887	0.627325	1.3599	1.42855	1.88475	1.40576	0.401153	1.32674
0.982588	1.84397	1.10824	1.5241	1.51977	1.8403	1.53252	0.178847	1.81658	0.861347
0.443711	0.161363	0.476144	0.634076	0.177695	0.103176	1.95021	1.24203	1.15118	0.463269
1.6368	1.70393	1.76166	1.9865	0.517313	0.289932	1.75419	1.00228	1.14409	1.00215
0.83804	1.85155	1.64885	0.967679	1.59714	0.811843	1.59418	0.432923	1.66426	1.99438
0.745374	1.46854	0.289384	0.37775	0.675343	0.52857	0.127677	1.05316	0.599833	1.31209
0.271793	0.598696	0.788532	0.886994	1.77794	1.03087	1.85146	0.779846	0.497261	0.343575
1.95752	0.785449	1.80157	1.82489	0.683514	0.332939	1.19295	1.6358	0.578587	1.24745
1.97335	0.350003	1.16201	1.39131	0.735752	0.324188	1.70834	1.65811	0.121576	1.51115
0.967304	1.69203	0.519779	0.67779	0.636749	1.42058	0.90537	1.81534	0.932335	1.73867
0.312094	0.496844	0.436309	0.461305	1.47589	1.38859	0.778933	1.48145	0.674852	0.663342
0.793691	0.590952	1.91757	1.7654	0.453781	0.515855	0.57345	1.58684	1.49769	1.25032
0.779591	1.65697	0.631525	0.736593	1.26377	0.389884	1.87949	0.83003	1.83464	0.996813
0.272199	1.07607	0.0584371	1.83681	0.156061	0.695979	0.3089	0.829022	0.828922	0.291719
0.791937	0.938443	0.126063	0.615236	1.53251	0.24343	0.0681523	0.17152	0.0134708	0.998189
0.0544933	1.18547	1.40418	1.95637	1.6903	0.384874	0.788821	1.29672	1.87598	1.88856
0.655543	0.747627	0.589749	0.507344	0.547002	1.47769	0.22157	1.19187	0.879996	0.806889
0.976319	0.918686	1.54878	1.32416	0.0524269	0.253032	0.485052	1.59466	0.123522	0.806003
0.958205	1.58033	0.689149	1.6285	1.03786	0.424314	1.17667	0.809751	0.0883696	0.0364528
1.29999	0.490362	1.39633	1.80595	1.53284	1.18353	1.87293	1.24256	1.17778	0.757654
0.65446	0.87922
0.90045	0.50373
0.72226	0.67452
0.80455	0.50984
0.846	0.89627
0.5653	0.82141
0.19431	0.48939
0.6124	0.71214
0.7559	0.71865
0.35385	0.41341
0.39995	0.27013
0.71747	0.60944
0.98865	0.92364
0.29679	0.24643
0.74761	0.53721
0.8457	0.95746
0.95857	0.88925
0.75427	0.63018
0.83814	0.49326
0.88709	0.76124
0.39757	0.29315
0.74849	0.56988
0.70591	0.90643
0.29372	0.32343
0.013127	0.74595
0.17203	0.27113
0.095875	0.031583
0.47461	0.28022
0.53257	0.70655
0.069734	0.49237
0.59866	0.6104
0.14221	0.31782
0.53256	0.67659
0.65789	0.95299
0.57615	0.57708
0.25298	0.54189
0.75559	0.94886
0.82587	0.79254
0.11824	0.33857
0.33488	0.42212
0.92994	0.57963
0.032661	0.37022
0.51127	0.99606
0.057378	0.25114
0.67005	0.77472
0.96369	0.77562
0.64965	0.6742
0.62255	0.76298
0.11848	0.20882
0.66195	0.5536
0.015889	0.3391
0.87695	0.79563
0.387	0.99478
0.18581	0.33266
0.53736	0.76925
0.89348	0.87321
0.59925	0.67846
0.91256	0.38367
0.81222	0.83503
0.53321	0.74101
0.70784	0.12829
0.52581	0.88208
0.27251	0.25668
0.061377	0.29472
0.67735	0.48278
0.42476	0.066782
0.62325	0.5329
0.15923	0.065032
0.50078	0.14889
0.7359	0.50054
0.23463	0.0068108
0.2178	0.49447
0.004402	0.89493
0.087968	0.20245
0.94078	0.54322
0.075793	0.030269
0.053466	0.20191
0.53581	0.96556
0.45794	0.45207
0.65954	0.53859
0.16036	0.59366
0.86663	0.76918
0.94304	0.69674
0.81316	0.7726
0.31919	0.67206
0.85953	0.78588
0.0055977	0.82279
0.9942	0.68632
0.12699	0.18993
0.51717	0.80475
0.95606	0.81854
0.3933	0.3845
0.38836	0.25461
0.87977	0.69542
0.53613	0.52957
0.010328	0.56678
0.71481	0.92067
0.11624	0.024514
0.40213	0.25421
0.048588	0.15513
0.87548	0.86777
0.56388	0.65113
0.12511	0.17548
0.784	0.66366
0.84187	0.50289
0.77831	0.69587
0.077769	0.26239
0.6678	0.94424
0.67506	0.96694
0.99783	0.73279
0.91691	0.53201
0.81436	0.53019
0.33951	0.34817
0.17763	0.42855
0.57188	0.71957
0.14084	0.40842
0.32945	0.41948
0.060531	0.12268
0.66282	0.96732
0.83691	0.61221
0.47487	0.10987
0.28467	0.27286
0.49098	0.10915
0.33472	0.3832
0.21378	0.35001
0.57594	0.76746
0.35174	0.25356
0.80656	0.75582
0.69075	0.95194
0.64783	0.77044
0.15158	0.42835
0.64735	0.60705
0.73729	0.83199
0.47453	0.41853
0.17021	0.26314
0.478	0.05425
0.82853	0.7466
0.41334	0.24742
0.80012	0.81299
0.78088	0.95187
0.19218	0.20872
0.40509	0.69908
0.97027	0.74531
0.80937	0.52713
0.13203	0.17233
0.4056	0.43313
0.85821	0.75725
0.66367	0.74435
0.22	0.2447
0.98152	0.57455
0.96504	0.84211
0.049015	0.92934
0.72779	0.53013
0.14035	0.42155
0.92363	0.55207
0.44077	0.28853
0.43441	0.18456
0.90536	0.53368
0.72772	0.89203
0.035581	0.82501
0.61041	0.8227
0.13894	0.23521
0.74435	0.91251
0.5458	0.57823
0.91159	0.93529
0.21652	0.33546
0.3896	0.27409
0.57763	0.92903
0.19603	0.15184
0.82876	0.98256
0.20455	0.42291
0.77423	0.73068
0.86399	0.93416
0.67049	0.87499
0.65896	0.66802
0.85052	0.74812
0.58652	0.84573
0.31121	0.16537
0.10645	0.085913
0.60761	0.8649
0.53946	0.94166
0.71038	0.86325
0.22264	0.07597
0.14823	0.058233
0.77511	0.5984
0.11753	0.45945
0.74238	0.96426
0.39878	0.17645
0.96738	0.86971
0.015899	0.12205
0.046803	0.20176
0.142	0.42101
0.16701	0.32279
0.63148	0.9555
0.87598	0.52959
0.59417	0.59866
0.46798	0.24078
0.19362	0.42262
0.76736	0.57633
0.58987	0.77931
0.31883	0.18294
0.7578	0.51264
0.95359	0.75295
0.82402	0.6813
0.5178	0.80651
0.97117	0.58033
0.38574	0.14516
0.16811	0.33769
0.065437	0.18322
0.42519	0.29625
0.67874	0.87079
0.93727	0.66509
0.60074	0.58289
0.58365	0.62272
0.93715	0.95949
0.84572	0.63809
0.41675	0.080151
0.97362	0.87374
0.9749	0.80832
0.74767	0.48958
0.94871	0.74604
0.43676	0.38483
0.091782	0.44156
0.79046	0.93737
0.98948	0.60404
0.95005	0.49807
0.8922	0.64353
0.18334	0.012617
0.47535	0.010879
0.81872	0.76129
0.29629	0.45788
0.16037	0.03979
0.44518	0.25458
0.5504	0.91801
0.18928	0.44974
0.44966	0.0059963
0.88262	0.53536
0.18115	0.47076
0.59694	0.7102
0.91783	0.89896
0.97452	0.72631
0.064233	0.19088
0.08722	0.17215
0.53928	0.98075
0.56156	0.51165
0.7815	0.81888
0.44105	0.26159
0.066512	0.19282
0.40866	0.39712
0.0082597	0.65786
0.9505	0.56504
0.40321	0.28619
0.74081	0.6536
0.40184	0.13451
0.12671	0.23816
0.1544	0.29052
0.7184	0.86268
0.81001	0.56797
0.70531	0.98456
0.10647	0.49786
0.75304	0.68341
0.44422	0.23248
0.56489	0.92544
0.62599	0.92064
0.11289	0.29681
0.17344	0.10988
0.36844	0.39547
0.79147	0.6371
0.8808	0.91445
0.30489	0.61497
0.25695	0.99807
0.48152	0.15257
0.42796	0.067873
0.50503	0.11569
0.85288	0.53832
0.70277	0.63696
0.00016767	0.8378
0.74912	0.7798
0.093187	0.21654
0.25668	0.34021
0.61162	0.53909
0.064233	0.26847
0.49135	0.22266
0.72419	0.60318
0.71481	0.50296
0.90875	0.68737
0.78564	0.54707
0.12027	0.69921
0.29573	0.1388
0.74577	0.69557
0.57015	0.64036
0.43427	0.30687
0.43498	0.22403
0.18654	0.32006
0.95921	0.86956
0.050486	0.21234
0.47076	0.078345
0.88898	0.69971
0.12104	0.28258
0.46421	0.20987
0.7192	0.89461
0.20607	0.43729
0.01888	0.25844
0.33075	0.37546
0.078095	0.20227
0.24982	0.45656
0.57745	0.86315
0.75767	0.48811
0.16992	0.1433
0.16765	0.46713
0.70498	0.6878
0.65073	0.56518
0.98234	0.50182
0.075513	0.15403
0.32546	0.34459
0.098048	0.19432
0.90775	0.88496
0.10722	0.2159
0.95898	0.56767
0.37096	0.10878
0.63327	0.42598
0.043001	0.46992
0.32726	0.4297
0.72468	0.92813
0.74971	0.73969
0.77476	0.90751
0.7902	0.76263
0.046594	0.24212
0.35633	0.33957
0.71004	0.66273
0.64045	0.50545
0.44309	0.98126
0.20562	0.32934
0.67666	0.97321
0.33164	0.099056
0.80743	0.93835
0.68117	0.55001
0.7041	0.64611
0.47219	0.33295
0.42439	0.31
0.038069	0.36375
0.38535	0.23266
0.12602	0.32631
0.78117	0.73725
0.57476	0.56873
0.82307	0.96382
0.26496	0.15246
0.30033	0.3638
0.1744	0.19719
0.642	0.90155
0.63929	0.65464
0.46098	0.11261
0.97427	0.76305
0.047677	0.26161
0.31478	0.084663
0.82009	0.57276
0.28068	0.19176
0.89651	0.74027
0.21814	0.11227
0.70911	0.88191
0.86946	0.87344
0.6952	0.60363
0.12227	0.44019
0.90991	0.60248
0.63184	0.94645
0.82707	0.73118
0.066812	0.22636
0.43052	0.07436
0.34971	0.37859
0.33374	0.35705
0.64004	0.83084
0.60421	0.56883
0.6689	0.89699
0.03194	0.28039
0.097744	0.13868
0.58364	0.54729
0.53669	0.77128
0.37263	0.16851
0.99734	0.95988
0.10144	0.20984
0.99011	0.72692
0.072238	0.97955
0.25229	0.17872
0.34779	0.28383
0.15933	0.21744
0.6639	0.98102
0.17135	0.020943
0.06915	0.13816
0.16253	0.94271
0.96064	0.72971
0.3911	0.85821
0.11601	0.17762
0.20239	0.37038
0.25531	0.2892
0.96673	0.62205
0.42169	0.47896
0.8522	0.75094
0.084225	0.098877
0.77288	0.92261
0.32044	0.21553
0.17946	0.087036
0.28758	0.40843
0.79152	0.72665
0.70311	0.65584
0.063059	0.22728
0.22389	0.43325
0.72957	0.5013
0.53901	0.42104
0.21505	0.36163
0.58219	0.65638
0.011313	0.93648
0.69412	0.69661
0.43156	0.075504
0.33422	0.17837
0.84514	0.97804
0.023619	0.083119
0.60728	0.92556
0.92599	0.73374
0.83847	0.86905
0.29741	0.40528
0.70743	0.61291
0.7541	0.54483
0.32978	0.28497
0.69194	0.56147
0.14204	0.37199
0.001546	0.89192
0.59483	0.57418
0.39749	0.42056
0.94571	0.52943
0.70022	0.96091
0.51605	0.54178
0.17473	0.36276
0.52648	0.85094
0.25494	0.16531
0.67355	0.94257
0.29692	0.33928
0.34859	0.1913
0.095135	0.15145
0.071793	0.30546
0.079289	0.82138
0.64046	0.89099
0.41156	0.34625
0.0081256	0.29944
0.22987	0.9535
0.034981	0.011314
0.15847	0.48134
0.12497	0.12895
0.44549	0.1367
0.43322	0.40143
0.80219	0.75532
0.32835	0.4293
0.54964	0.49865
0.25961	0.08116
0.07228	0.098516
0.71077	0.90872
0.63031	0.91711
0.99843	0.68733
0.18612	0.40717
0.56166	0.9126
0.32055	0.2093
0.97927	0.85285

## Sheet: data_chunk (2)
1.72151	1.32791	1.4729	1.09502	1.5454	0.806328	1.51521	0.959437	0.875581	0.266126
1.13935	1.42443	1.29824	1.42417	0.453454	1.85379	0.742385	1.61996	0.9129	1.18416
0.426611	1.78761	1.26183	0.657296	0.0901337	0.300576	0.48499	0.472901	1.28147	1.63144
0.866996	1.65687	1.15731	0.397145	1.75205	1.55731	1.6572	0.497788	0.204433	1.91887
0.992783	1.29668	0.916143	1.49901	1.3273	1.02551	1.51505	1.96737	0.702823	1.64641
1.19444	1.94351	1.07528	1.35095	0.892188	1.70736	1.64968	1.71807	1.45652	1.74561
1.50862	0.690204	0.988768	0.917139	0.268342	0.264489	0.273961	1.82855	1.678	1.84817
0.604228	1.86017	1.73545	0.212779	0.85309	1.18397	1.08823	1.92537	1.13876	0.733306
1.27164	1.0684	1.11454	0.686259	1.41465	1.43551	1.52315	0.0854527	0.904083	0.905119
0.309743	1.89152	1.21425	1.44486	1.22728	1.01488	1.9968	1.77305	1.85771	0.25342
1.34289	0.565828	1.18609	0.550025	1.26325	1.14876	0.607528	1.19744	1.92889	1.50868
0.389951	1.95035	1.39322	1.42314	1.72505	0.018067	0.47696	1.21995	1.4903	1.67727
0.462329	1.08825	1.1939	0.996753	0.85813	0.569726	0.893006	1.31901	0.758476	1.23386
0.138204	1.0422	1.01	1.50874	1.71669	0.486836	1.31507	1.0911	1.33183	1.60746
1.33295	0.797908	1.85366	1.72296	1.80051	1.58435	0.210397	1.26016	0.187997	1.72938
0.983263	0.825791	1.38227	1.87904	0.655779	0.0928526	1.08481	1.77133	0.365953	0.152604
1.68861	1.97308	1.04569	0.903949	1.20552	0.132158	1.8799	1.60884	0.162916	0.830673
1.67955	1.25952	1.27803	0.479357	1.35112	1.95122	1.77279	0.622609	1.52256	0.0103056
0.653281	0.741226	0.782186	0.919798	0.973702	1.71963	0.229756	1.08349	1.09399	0.488426
0.737976	1.38349	1.87722	1.13597	1.43106	1.02689	0.611761	0.826641	1.71438	1.20634
1.91259	0.289854	1.11106	0.279763	0.0926743	0.135745	1.73007	1.79993	0.921708	0.779031
0.406856	1.13052	0.968148	1.55479	1.45344	1.141	1.74244	1.3905	0.0678288	1.46928
0.860721	1.02143	1.20765	1.25297	0.808304	1.50624	1.98879	1.95145	0.635098	0.8209
1.52713	1.37233	1.76243	0.977046	0.395629	1.58923	1.46091	1.399	0.793321	0.715924
1.61434	1.41578	1.03463	0.299245	1.62032	0.984213	0.65769	1.55388	0.311327	0.175359
0.331359	1.67044	1.11391	1.37552	0.0916722	0.0986171	1.56444	1.36035	1.17554	0.325034
0.50189	0.236181	1.92946	1.9029	1.47513	1.92429	1.21787	0.188602	1.75899	0.967394
1.69067	1.86168	0.324596	0.567601	1.97619	0.218786	1.39231	1.68061	1.15873	0.214178
0.326931	1.10817	1.12401	1.95103	0.913865	0.422445	1.88935	1.89701	1.06167	0.44953
0.16946	1.02012	0.696389	0.28651	1.29921	1.24876	1.10076	1.22245	1.78451	1.27554
1.10812	1.23334	1.40607	1.22092	0.523771	1.27628	1.00092	0.20402	0.567562	1.40906
0.311612	1.52923	1.8041	0.356345	1.13467	1.70373	0.449267	1.21731	1.88629	1.72458
0.0946847	1.06968	1.22974	1.94847	1.27297	0.116155	1.06865	0.78222	1.18485	0.952824
1.83267	1.96859	1.31552	1.75086	1.56175	1.66789	1.22904	0.603877	1.92147	1.5816
1.4677	0.475919	1.03758	0.394134	1.07948	0.753907	0.25875	0.89794	1.33719	1.68329
1.98215	1.99049	1.86437	1.93397	1.73266	1.83008	1.77936	0.822308	1.77701	0.429564
1.58854	1.83495	1.51537	1.09361	1.89497	0.118713	1.39456	1.70697	0.408593	0.705973
0.49661	1.65551	1.35901	1.47974	1.56272	1.6887	1.81317	0.485212	1.73646	1.42864
1.7408	1.28333	0.685404	0.996184	0.29831	1.86824	1.63323	0.0154506	1.74552	0.661877
1.34859	1.97491	0.938223	0.247252	0.0922139	1.86647	0.867838	0.612042	0.0827222	1.60447
1.82256	0.173537	0.0904024	0.711343	1.5642	0.50748	0.528667	0.888208	0.833191	0.431847
0.391804	1.45918	1.87138	1.17856	1.52148	1.64076	0.781899	1.98906	0.732366	1.06354
1.27258	1.01864	1.05494	1.44175	1.03525	1.75371	0.682119	1.48888	1.08259	1.67479
0.411925	0.796995	0.885805	0.482645	0.182388	1.42885	0.581675	0.33874	0.389484	1.09858
0.654926	1.79209	0.0584112	0.0223545	0.291699	0.0675852	1.67205	1.34506	1.84569	0.771301
1.53181	0.915715	0.394485	0.938793	1.55956	0.370888	0.909889	1.52762	0.901616	0.212223
0.596839	0.815907	1.54958	1.13219	0.41023	1.90657	0.287879	1.02136	1.15964	1.01438
1.40455	0.637483	0.214359	1.07699	0.464012	1.88666	0.229951	0.630724	1.93074	0.3118
1.18151	0.607728	1.87342	0.446077	0.247444	0.17516	1.39187	1.0846	1.99307	0.861329
1.67745	0.08032	1.43911	1.39336	1.69584	0.194833	1.65894	0.812658	0.1441	0.870532
0.747905	1.96367	1.64939	1.48481	1.39152	1.38248	1.94179	0.732613	0.22869	0.502808
0.235914	0.427708	1.00501	1.61482	1.80953	0.696265	1.2846	1.1107	0.396601	1.06665
1.04278	1.84525	1.10629	0.915441	1.61603	0.491046	0.103246	0.470155	1.32487	0.95151
0.607227	0.715844	1.60274	1.55122	0.42503	1.9947	1.47229	1.17069	0.715381	1.84708
0.877642	1.75377	1.68201	0.832021	0.948756	0.26401	0.720995	0.426782	1.08268	0.696584
1.09569	1.60463	1.81015	1.47056	0.247341	1.32708	0.962819	1.39521	0.223434	0.785322
0.841293	0.808168	1.58481	1.4766	0.389146	0.949399	0.279543	1.6896	1.05428	1.14477
1.4428	0.991122	1.98843	1.77457	0.642377	0.396333	1.23308	1.76323	0.599482	1.65315
0.246637	1.01079	1.56323	0.401405	0.708624	0.114842	1.4595	0.673386	1.08487	0.862034
0.743327	0.915886	0.346097	1.47259	1.08501	1.3954	0.392767	0.358011	1.98494	1.26829
0.0367365	0.383414	0.875994	1.30595	1.31526	0.381527	0.710116	0.406949	0.497429	1.97277
1.50325	1.62773	0.154319	0.270238	0.424793	1.45458	1.65124	1.61272	1.39189	1.75761
0.213147	1.55135	1.92294	1.5588	0.92433	0.550809	0.408164	1.0594	0.54292	1.54541
0.0859144	0.9963	1.50513	0.709378	1.18953	0.779115	1.7766	1.47052	0.913359	0.93742
0.349411	1.37822	0.799086	1.75455	0.842475	0.190157	0.651969	1.65183	0.990476	0.801585
1.90775	0.660444	1.06223	0.625367	0.959296	0.298338	1.087	1.9258	0.158347	1.59743
1.27411	1.45916	1.27311	1.28111	1.5845	0.128691	1.75455	1.34836	0.801533	1.87297
1.82215	1.58865	0.7503	0.452721	1.37415	0.363052	0.720288	0.124748	0.313071	0.50507
1.01502	1.77765	0.995046	1.81973	0.528032	1.99332	0.630826	0.698408	0.750707	0.888109
0.76077	0.851849	1.25947	1.92847	1.12149	1.62647	1.88415	1.77559	0.386864	0.24331
0.199819	1.14333	1.31124	1.53229	1.20999	0.247471	0.0467936	0.587056	0.809796	0.634729
1.43789	1.74126	1.55415	0.931197	0.977332	0.941263	0.500989	0.814693	1.65336	0.525104
0.702809	1.97466	0.0508096	0.904424	1.32092	0.835886	1.40533	0.235194	0.31676	0.346831
1.54919	1.27466	0.474165	0.874013	0.302414	0.848417	1.74877	1.58561	1.94903	0.87824
1.90998	1.1456	1.87642	1.18887	1.13904	0.18703	0.410478	0.19601	0.032474	0.579285
1.23722	0.280174	1.72543	0.9308	1.41379	1.73071	0.00976777	1.00684	0.217196	0.302438
1.13926	1.92993	0.694304	1.43656	1.98197	1.35891	1.8066	1.32679	0.582907	1.37386
1.97413	1.4959	1.72039	0.465921	0.583767	1.46812	1.52269	1.4262	0.62305	0.455127
1.83239	1.96368	1.09385	0.860114	1.71884	0.64634	0.144994	0.867035	0.105915	0.430395
0.196318	1.90539	0.57096	0.74177	0.0559461	1.27822	1.48001	0.783052	0.993962	0.420074
1.12527	0.581813	0.99754	0.6539	1.81568	1.13193	0.822972	1.15146	0.980567	0.0840495
1.87731	0.272585	0.176747	1.26489	1.3009	1.52482	0.205114	0.127034	0.50882	0.363471
0.416166	1.23782	0.774913	0.727352	1.65828	0.340222	1.44886	1.08945	0.133396	0.160512
0.0242615	1.41573	1.64577	1.84673	0.608881	1.27157	1.56526	1.28656	1.00299	1.4894
0.824878	1.3948	0.196632	1.65071	0.264951	0.257784	0.808278	0.385252	1.23221	0.409988
1.99677	1.79973	1.43653	1.78713	1.40486	1.775	1.33242	1.49812	0.489237	1.37672
0.0714574	0.544067	0.513877	0.292006	1.46775	1.15587	1.88977	1.33983	1.67271	1.6968
0.461141	1.97005	1.11804	0.950829	1.51463	1.94237	0.22049	0.656075	1.06707	1.75845
0.15121	1.22772	1.8395	1.62853	1.84874	0.286346	0.485889	1.67831	0.72436	0.0317595
1.7525	0.344788	0.922211	1.20387	1.56157	0.833329	1.35636	1.66616	0.361623	0.782921
1.33051	0.241377	1.41346	0.966961	0.46832	0.0218592	1.61654	1.08728	1.27362	0.540385
0.990056	1.18609	1.49298	0.971965	0.101013	0.145965	1.46804	1.32547	0.647993	1.00816
1.27796	1.20928	1.81431	0.860334	0.637689	0.0837828	0.658397	1.83281	0.499802	1.44699
0.108742	1.92406	1.3077	1.55134	1.92876	1.41383	1.27716	0.800907	0.84276	1.92557
1.27026	1.22359	1.66218	1.5641	1.23144	0.272515	1.74956	1.77099	1.19042	0.641192
0.627363	1.04606	1.77853	1.75253	0.361442	0.508868	0.257881	0.952494	0.967306	1.8487
1.14919	1.28622	1.71242	1.58177	0.73339	1.93755	1.39618	0.415986	0.176141	0.163312
1.32808	1.23851	1.554	1.4607	1.75648	0.60375	1.30005	0.312438	0.253809	1.43919
0.419251	1.32503	1.67984	1.69895	1.75714	1.18466	0.416138	1.61855	0.749662	1.6578
0.110426	1.47439	1.78313	1.54045	1.48764	0.900621	0.927933	0.0995095	0.455139	1.09299
0.645607	0.865253	1.93656	1.97035	0.689951	1.01401	1.43318	0.904968	1.49581	0.121109
0.430887	0.375939	1.75207	1.47774	1.31787	0.879842	1.30982	1.70627	1.7141	1.77189
0.741941	0.339784	0.344309	0.14367	0.223286	0.965847	0.835596	1.20998	1.77339	0.53984
0.400932	0.602329	1.67639	1.42279	1.48661	0.386976	1.91658	1.70537	1.75615	1.61944
0.722686	0.142845	1.94227	1.45144	1.21638	0.541358	0.706973	0.299169	1.48072	1.6031
0.485431	0.732307	1.54419	1.90472	1.5765	1.11798	1.4203	1.31547	1.32267	1.1651
0.969151	0.509328	1.30484	0.292009	1.22551	0.401621	1.30387	1.62662	0.820308	1.63644
1.19194	1.31842	1.28552	1.57489	1.07796	0.923824	0.729099	0.916473	1.17351	1.68004
1.81932	0.72585	0.747123	1.5739	1.36234	0.699678	1.00881	1.39519	1.4381	1.19705
0.84807	1.04258	0.974732	1.83657	0.829176	1.48597	1.40758	1.84085	0.0384802	0.377213
0.739966	0.56828	0.034668	1.64901	0.312411	1.26453	0.825341	1.34167	1.17622	0.494906
0.241572	1.58794	0.857498	0.937394	0.0639994	0.215964	0.640056	0.190677	0.160133	0.698575
0.146779	0.490461	0.353692	0.556417	0.264328	1.13046	1.82672	1.40966	0.109206	0.488235
1.78077	1.0692	1.3517	0.487303	0.786344	1.85861	1.12098	0.202848	0.552525	0.349238
1.52427	1.35074	0.397693	1.8416	1.21972	0.793565	0.458353	0.194584	1.27236	0.547209
1.15605	0.661608	0.849907	0.243831	0.806005	0.520158	1.60496	1.5795	1.34761	0.724976
0.960006	0.453076	1.61164	0.884529	0.936779	0.117671	0.0843725	0.957737	0.781664	1.47689
0.306339	1.28715	1.07538	0.867168	0.420414	0.345181	0.84036	1.65047	0.029563	0.0303355
1.91757	0.580139	0.830843	1.79647	1.15746	0.167625	1.59769	1.34279	1.85441	1.29633
1.43758	0.522299	1.19969	0.473637	0.123447	1.64832	0.27968	1.32547	1.68827	0.647163
0.518904	1.20285	1.76535	0.985019	1.55898	1.78099	0.483148	1.36002	0.908459	0.31606
0.0337588	1.06041	0.356608	1.09666	0.181358	0.0305374	1.0091	0.913552	0.381276	1.12964
0.316048	0.110006	1.0332	0.256505	1.6611	0.766023	0.953819	1.06824	1.32477	1.79218
0.975548	1.39622	1.83867	0.102301	1.42526	0.913701	0.372144	1.2099	1.80794	1.38535
1.61702	1.55435	0.396057	1.05407	0.973817	1.41296	1.85665	1.38099	1.59858	0.935953
1.79777	1.78434	0.623487	1.12532	0.83963	0.742102	0.778369	0.856391	1.0689	1.69735
1.06306	0.415313	1.76879	1.96315	1.53629	0.226149	1.61415	1.9046	1.40853	0.754967
1.29963	1.69129	1.89704	1.73086	0.654655	0.48431	1.24508	0.697919	0.247421	1.13027
0.963615	0.613973	1.42355	0.479956	1.69458	0.793502	0.759103	0.756948	1.3268	0.279984
1.54141	0.828899	0.882252	1.99469	1.56957	0.938987	1.85387	1.26782	0.856928	1.94352
0.113914	0.352044	1.10031	1.76701	1.23588	1.21191	1.74598	0.913521	0.281317	0.714845
0.46343	0.529711	0.156643	0.993484	0.94477	1.97253	1.68253	0.473345	0.728703	1.72147
0.932207	1.75664	0.870713	0.30049	1.39391	0.826244	0.143402	0.949519	0.212818	0.0943252
1.86178	1.42125	0.659855	0.758556	1.67895	1.62507	0.487658	0.381978	1.0126	1.23253
0.848561	0.910159	1.44379	1.87349	1.67451	0.418455	0.31185	0.478993	0.565812	0.352113
0.495113	1.2138	1.34523	0.562931	0.589234	0.195862	0.0516622	1.74626	0.272586	1.22426
0.853199	0.582607	0.18769	1.49683	1.81337	1.12698	0.406244	0.579865	1.68928	1.32478
0.34602	0.76782	0.22002	1.70918	0.373102	0.494652	1.04245	0.0128695	0.0648423	0.437288
1.60287	0.854285	0.156152	1.11371	0.351247	1.96839	1.08678	0.535249	1.75188	1.33467
0.597429	0.301611	1.40695	1.70966	0.184991	0.682084	1.36094	1.84018	1.79115	1.99736
0.819281	1.04652	1.1833	1.77769	0.626262	1.95408	0.93306	1.92375	0.649609	1.52233
0.050918	0.0780445	1.32983	1.28677	1.03946	0.19562	0.0562662	0.194544	0.389392	0.927432
0.486382	1.12254	1.6291	0.747493	1.62619	0.761124	0.407374	1.54932	1.57947	0.682603
1.68082	1.53671	1.50143	1.20755	0.367802	1.19974	1.91745	1.85737	0.638609	1.74965
1.35597	1.10998	1.49902	0.587983	1.41094	0.141402	1.0995	0.198807	0.420745	0.540205
0.179529	0.335356	1.20815	1.13531	1.1616	0.380881	0.901316	1.70057	1.0035	0.327366
1.80293	0.851629	1.1265	1.76994	1.00407	0.440574	1.12972	1.26326	1.95002	1.11796
0.928237	1.37679	1.18431	0.93139	0.310853	1.41765	0.0684119	1.70492	0.249009	0.0275522
0.604967	0.202689	0.479892	0.316435	0.135521	0.471034	1.09657	1.12738	1.6568	1.10323
0.604393	0.10391	1.44075	0.296828	1.54752	0.630557	1.73478	0.496536	0.847646	0.493512
0.0475431	0.7243	1.18928	1.4688	0.41132	0.62134	0.348839	0.315359	1.31292	0.998867
0.191395	1.30223	0.837058	0.364095	1.33028	1.8427	1.74256	1.70524	0.68763	0.258869
0.618096	0.480606	1.40913	1.37163	1.14392	1.61614	1.30752	1.62152	1.80733	1.88279
0.801324	0.301748	0.447904	1.46562	0.272998	0.656516	0.794975	0.172992	1.02175	1.90452
1.03209	1.54533	0.188593	1.43236	1.49496	1.24296	0.874162	1.61661	1.2712	1.31286
1.52573	1.70729	1.27076	0.520849	1.61125	0.175458	0.512173	0.820373	0.798269	1.12745
0.185837	0.791772	1.05936	1.11814	1.07611	0.657339	0.379554	0.528652	0.255655	1.75835
0.591199	1.90555	0.728027	0.469253	1.8531	0.806444	1.42762	1.53468	0.233534	1.27028
0.474462	0.511719	0.723922	1.42836	0.298785	1.90683	0.864148	1.1368	1.04302	0.553653
0.553255	1.32284	0.248129	1.65945	0.280471	0.817245	0.460052	1.76586	1.85743	0.92614
1.21995	1.27088	0.132363	0.281316	0.498875	0.48562	1.72568	1.91636	1.34079	0.846087
0.695533	1.26858	1.17445	1.7476	0.486064	0.586854	1.45443	0.837363	1.58766	0.183478
0.26163	1.65448	0.144459	0.53425	0.283699	1.56899	0.405142	0.244981	1.53465	0.020741
1.08828	1.10694	1.37346	0.229986	0.111457	0.00978804	0.23487	0.634957	1.93558	1.42474
0.382646	0.51493	1.49982	0.454754	1.38263	1.42453	1.81711	1.01972	0.698182	1.32091
0.858096	0.530993	0.163636	0.385157	0.326799	1.6153	1.93397	0.187417	1.46138	1.38739
1.70544	1.20848	1.54659	1.05445	1.40895	1.14507	0.702771	1.99215	1.84706	1.68637
1.50476	0.64887	1.4685	0.867778	0.395695	0.599034	1.48822	1.05405	0.756104	0.0282521
0.760415	1.36952	1.58997	0.449631	0.870102	0.42439	0.847273	1.48387	1.7796	1.58754
1.70121	1.95586	0.788197	1.08693	0.951438	1.64198	1.55182	0.795266	0.978499	0.927512
0.264687	0.752378	1.20595	1.98968	1.90665	0.0165478	0.243432	0.403696	0.569156	0.208306
0.226241	1.17658	1.43241	1.65394	1.30452	0.953709	0.900118	1.04893	0.771173	1.72805
0.911173	0.397311	1.48393	0.932056	1.52629	1.15161	1.59933	1.83179	1.79913	0.144932
0.477264	0.979549	1.12207	0.105134	1.45271	1.18286	1.14057	0.907348	1.20059	0.925197
1.05069	0.557194	1.46458	0.70565	1.45336	0.752098	1.19633	0.722129	0.31756	0.419463
1.01403	0.963757	0.88523	0.417402	1.80128	1.98349	1.29414	1.76933	0.646149	0.618288
0.431067	0.41855	1.37419	0.794919	0.418588	1.3253	0.917944	1.73627	1.03653	0.825228
1.71022	1.31422	1.08098	0.0699066	0.192314	1.4308	1.58641	0.81149	1.56745	0.825093
0.679624	1.87455	1.82101	0.659717	1.08404	0.0731763	0.170537	1.70816	1.91991	0.716757
1.36935	1.14718	1.45859	0.577348	1.30384	0.855392	1.51431	1.08228	0.586668	0.699497
0.126536	0.89657	1.70347	0.771661	1.48029	0.457168	1.88713	1.77239	0.623494	0.551455
1.81635	0.224881	0.490346	0.786564	1.70607	1.0409	0.684742	0.189708	1.60694	1.48324
1.09675	0.104217	1.83931	0.123057	0.103447	0.0584989	0.912454	1.55895	0.648014	1.10694
1.43809	1.89959	0.10749	1.00394	0.540429	1.4894	1.70072	1.89537	1.90821	0.14919
0.777836	1.5829	1.57797	1.17994	0.615971	1.21487	0.601621	1.06177	0.133091	1.84717
1.0986	0.435965	1.76043	0.582824	0.135082	1.8245	0.594344	0.449915	1.54257	0.639794
1.36246	0.801212	1.8753	0.771641	0.502135	1.51313	1.90716	1.29148	1.3135	0.190861
0.637388	1.77194	0.661558	0.348279	0.30018	1.61411	0.974897	0.415404	0.562924	1.41626
0.25126	1.85921	0.858827	1.79932	0.333617	0.207561	0.157041	0.227277	0.289157	1.00977
0.637773	0.666841	1.05066	1.99762	1.24152	1.7929	1.96392	0.556988	0.316606	0.676033
0.437539	1.73055	0.750503	0.318358	1.25693	0.103057	0.977135	1.22779	1.8049	0.696684
1.25018	1.26191	1.71529	0.463468	0.509388	0.296381	1.75706	0.129962	1.17499	1.02597
0.877799	0.30284	1.92318	0.0916456	0.853166	1.29071	0.734351	1.21606	1.5775	0.791042
0.369611	0.101718	0.46087	1.11458	0.495822	0.00668621	0.581404	1.52525	1.22658	1.63027
1.14695	0.68399	1.27026	1.33424	0.286558	0.73988	0.735705	1.40791	1.6935	1.78982
0.871192	1.39929	0.606329	1.64635	1.50387	1.62868	0.688075	1.58795	0.645537	0.86319
1.56948	1.5644	1.28254	0.620888	0.612852	1.22557	0.591935	1.05533	1.70701	0.282891
0.14013	1.96819	1.27028	1.65935	0.307801	1.67305	1.31244	0.860518	1.68901	0.787462
0.525932	0.467359	1.89917	1.27282	1.296	1.9338	1.14436	0.284844	0.249733	0.78552
0.370315	1.96322	1.39481	0.628031	0.597269	1.54122	0.659532	1.03291	0.664904	1.80506
1.90282	1.80215	1.05556	0.361041	1.68601	0.372169	0.617499	1.5281	0.660814	0.0291282
1.2329	0.150659	1.62626	0.629813	1.78269	0.36459	0.792425	0.0888833	0.28605	0.551893
1.34227	0.51818	1.95705	0.759755	0.297231	1.09167	1.37373	1.74975	0.657576	0.0105348
0.447696	0.445939	1.10815	0.876942	1.58269	0.774825	0.326619	1.28317	0.477489	1.91165
1.42064	1.96229	1.25516	1.89633	1.27081	1.28917	0.452753	1.07996	0.518956	1.23554
0.931769	0.962698	0.204817	1.27821	1.4132	0.0531861	1.7666	1.32955	0.494686	1.96386
1.31034	0.740428	1.59681	1.49462	0.0548389	0.689058	1.67336	0.268613	1.0635	0.267762
0.95956	0.0309157	0.235675	0.916197	0.305176	1.37359	0.28589	1.28492	1.5612	0.183009
0.645778	0.735496	1.96875	1.99322	0.700594	1.13241	1.6935	0.730072	0.834582	0.6092
1.61223	0.69377	1.47576	0.633059	1.66017	0.379679	0.519259	0.912108	1.79359	0.403885
1.82789	0.555687	1.07508	1.88586	0.428811	0.22683	1.08223	1.73981	1.64888	0.671849
1.32052	1.12509	1.03915	0.981617	0.364224	0.965347	0.0863228	1.33071	1.29908	0.874419
1.99115	1.85397	1.35792	0.616878	0.313861	0.761373	1.34806	0.7094	1.51531	0.00172627
0.644833	0.756935	0.639126	0.705525	0.498472	0.650028	1.74023	0.919809	0.329978	1.27343
0.964007	1.44297	0.462814	0.720177	1.81873	1.85563	1.58379	0.871499	0.874441	0.964899
1.69636	0.452328	0.312625	1.77794	0.886015	1.94082	0.916466	0.749403	1.93925	0.957743
1.5587	1.24249	0.313984	1.47139	0.264168	1.51011	0.42466	1.03827	0.876948	1.6391
0.434745	1.50579	1.52263	0.154719	0.589643	1.919	1.58112	1.03898	0.971068	0.851963
1.83093	1.15612	1.14819	1.86806	0.841022	0.0545689	0.333088	1.15889	1.51269	0.128959
1.7132	1.03513	1.92657	1.26879	0.897806	1.27875	1.83313	1.37723	0.244589	0.52005
1.22967	1.31408	0.36348	0.348313	0.47875	1.89306	1.08833	1.22279	0.797767	0.940241
0.0417531	0.614733	1.83871	0.489286	1.59656	1.47844	0.668788	1.44758	1.05786	0.442518
1.69957	1.18214	1.81053	0.530793	0.48111	1.46914	0.412736	1.43794	1.83405	0.900414
1.5314	1.22635	1.48247	1.40886	0.611769	1.24769	1.58204	0.578166	0.989592	0.509341
0.418948	1.62855	1.68177	1.40985	0.562466	1.22336	0.348249	1.67429	0.361958	1.73877
0.965094	0.736389	0.37721	0.242227	0.0734481	1.89081	1.67334	1.34923	1.9219	1.92197
0.248831	0.567489	1.32306	1.37919	1.59552	1.06171	0.15739	1.19436	0.904013	0.982044
0.359461	1.0321	1.60531	1.11767	0.952329	0.434356	1.82142	1.30938	1.78476	0.258651
1.96244	0.0355499	0.499139	0.702279	1.44036	1.23398	1.47093	1.74314	1.9424	1.12457
0.0374008	1.03783	1.83229	0.700197	0.187589	1.32365	0.220265	1.35369	0.797718	1.0117
0.547048	1.00499	1.6655	1.88278	0.845292	1.91092	0.198731	0.910125	0.634682	1.11829
0.983287	1.15923	1.23721	0.639861	0.666857	1.58392	0.660214	1.42514	0.104797	1.87865
1.46292	1.12416	0.264256	1.79009	0.732358	0.0358748	0.972886	0.477153	1.91901	1.56312
0.283205	0.727138	1.61801	1.19062	0.392542	1.21707	0.185676	1.39983	1.4222	1.42726
1.33765	0.998324	0.969275	0.112816	1.70535	1.33433	0.788365	1.894	1.19087	1.45202
0.728393	1.64271	1.05338	0.870141	1.33148	1.65138	1.6958	1.72227	0.512865	1.94085
0.559652	1.48005	1.81092	1.31274	1.61312	0.295092	1.47093	0.611345	0.163167	0.915542
0.714465	0.0414126	0.310593	0.263889	1.61287	1.06044	0.143895	1.58148	1.86729	1.2146
0.368626	1.65048	0.8464	1.749	1.0868	0.964069	1.73839	0.743265	1.77169	1.2866
1.19133	1.07155	1.63169	0.172471	0.498432	0.823334	1.00206	0.768752	0.8162	0.599516
0.877625	1.32873	0.975141	0.486726	1.20144	0.656599	0.394864	0.254595	0.536117	1.36665
0.413131	0.733839	1.23864	1.62093	1.2867	0.0464935	1.25601	1.35798	1.58623	0.859
0.276201	0.651548	1.31925	1.92376	1.35457	1.92754	1.4043	0.688477	0.376265	1.96406
0.157498	0.8846	1.35898	1.61273	1.22528	1.17588	1.52967	0.654289	0.683567	1.28989
1.67901	1.89259	0.888323	0.579481	1.94199	0.186305	1.29012	1.31744	0.159982	0.710266
0.226489	0.897336	1.97862	1.09987	0.245995	1.26171	1.9413	1.59203	1.05597	1.59135
1.15766	0.757775	1.21116	1.06133	1.07156	0.350381	1.91959	0.157479	1.76913	1.66898
0.608012	0.256188	0.348097	0.222764	0.156831	0.227217	0.22625	0.371516	1.05582	0.237815
0.769708	0.979048	1.42476	0.0803572	0.878002	1.74488	0.343976	1.32819	1.08321	1.64421
0.224214	1.61231	0.210213	0.390367	0.789667	0.134036	0.72323	1.59862	1.14604	0.906337
1.42671	1.9641	1.43766	1.87829	0.604847	0.762931	0.62483	0.927055	0.412772	0.245662
0.689635	0.439928	0.154194	0.946711	1.7147	1.09328	0.951443	0.398843	1.53472	0.354954
1.03888	0.654884	1.62368	1.33908	1.36657	0.728236	0.0564995	0.477466	0.025753	0.322269
0.214063	1.88871	0.711266	1.1254	1.08485	1.85874	1.59769	0.421232	1.06379	0.969329
0.239048	1.37204	0.712522	1.92766	1.49285	0.847125	0.476524	1.10481	0.386193	0.145472
0.90942	1.49108	1.65585	1.25396	0.148472	0.738165	1.96877	1.27181	1.87627	1.9963
1.66162	1.65632	1.31034	0.698781	1.93269	0.413683	0.44158	0.864759	1.29508	0.0845195
1.05897	1.3628	0.998715	0.498267	0.418268	1.79893	0.39162	1.75645	0.364599	0.764236
1.55937	0.366305	1.1914	0.70571	0.990635	1.87099	0.984436	1.72277	1.0769	1.89657
0.724527	1.44192	1.93154	1.8058	0.656721	0.682898	1.02671	1.24083	0.0179869	0.0292394
0.51136	1.40732	0.712896	1.22101	0.531497	0.929615	0.314837	1.62718	0.766287	1.61862
0.521258	0.432732	0.666617	1.23328	1.21256	1.12551	0.597321	0.867254	1.40052	0.973097
1.77763	0.793059	1.12547	1.73337	1.82038	1.82542	0.724695	1.8906	0.835354	0.403549
1.2561	1.74412	1.3473	1.5237	1.66005	0.600964	1.82703	0.919856	0.449954	1.9424
1.42111	0.885981	0.879548	0.0914487	1.2777	0.494682	0.345995	1.84012	1.60095	0.288942
1.60991	1.68954	1.61816	1.77373	1.94438	0.23157	1.30754	0.780787	0.331723	0.28433
1.62318	1.30127	0.89286	1.20625	1.93639	1.30138	0.635477	1.81396	0.922747	1.93944
0.216128	1.5185	0.938017	1.23512	0.656422	0.0118731	1.9607	0.689235	1.78235	0.67489
0.0359534	1.31531	1.23955	0.223477	0.619745	0.570382	1.5842	1.66399	0.525034	0.851603
1.4526	0.868441	0.393999	0.509097	0.611889	1.38008	1.91751	0.777474	0.0320644	0.10341
0.344396	0.912063	1.14545	0.784059	0.690343	0.89917	1.80573	1.72888	0.22888	0.0672164
0.912161	0.491849	0.13748	1.55407	1.57556	0.775133	1.66119	0.876674	0.14359	0.341493
0.0888073	0.0429878	1.19975	1.0374	1.65041	0.702144	0.956508	0.774351	0.477655	1.43786
0.66679	0.97064	1.60487	1.68517	0.874719	0.800825	1.4246	1.16565	0.389628	0.961759
0.875945	0.889838	0.79024	1.46577	1.95282	0.634414	1.86726	0.974523	0.311365	1.81702
1.69428	0.615195	1.40764	1.25562	1.55099	0.304999	1.33494	1.35814	0.260952	0.297101
0.36572	1.2689	1.6631	1.56431	0.290717	0.990177	1.18242	1.02785	0.630435	0.853449
1.97009	1.01497	0.622553	0.343172	0.450464	0.791181	0.641588	1.00681	1.12385	0.5446
1.65845	1.43784	1.78863	0.124543	1.56433	1.75852	0.991839	0.990557	1.91602	1.15701
1.1952	1.58639	1.6227	0.568531	0.0919142	0.740886	0.555001	0.31919	0.94051	1.14329
1.62311	1.12261	1.19427	0.0612414	0.0738416	0.155925	1.31061	0.859237	0.872282	0.689791
0.943573	0.831128	1.52762	0.728738	0.580023	1.32544	0.921864	0.474519	0.444182	0.289056
1.10981	0.741973	1.06749	1.13298	1.93824	0.217743	0.859745	0.760073	1.23635	0.838784
0.110254	0.340175	0.924821	1.00312	1.20348	0.219246	1.29078	1.70224	0.64016	0.0924653
1.59676	1.72708	1.08567	1.374	1.17722	1.67802	0.127609	1.24956	1.01527	1.4457
1.29186	1.66233	0.117083	1.76631	1.49148	0.562492	0.685396	0.23922	0.445417	1.399
0.570038	1.97372	1.78743	0.724832	1.3342	1.49978	0.283071	0.447268	1.60192	0.10315
1.73246	0.486899	1.28099	1.77153	0.983739	0.891275	1.15412	1.15309	1.61481	1.08111
0.910506	0.432064	1.45436	1.21741	1.3554	0.205469	0.216512	0.744059	0.544211	0.836419
0.475885	0.798049	0.882245	1.4186	0.334533	0.199811	0.506572	1.40003	1.22085	1.90723
0.198322	1.00769	0.395345	0.155447	1.75637	1.1707	1.25856	0.589428	1.77437	0.162124
0.774546	1.59098	0.394208	0.847228	1.03479	1.97464	0.512626	1.4016	0.638049	0.415087
1.40985	1.76419	1.28217	1.89976	1.33515	1.7285	0.287915	0.978451	0.750377	1.46425
1.26222	0.129294	0.110495	0.890559	1.77536	1.45307	0.260335	0.946398	1.50332	0.607847
1.28153	0.855443	0.590782	1.25637	0.319336	0.120217	0.277098	0.0245788	0.755671	0.675182
0.758036	0.653068	0.868999	0.759751	1.88701	0.704651	0.788974	0.298315	0.28606	1.39524
1.94005	0.0936919	0.5753	1.09194	0.0824367	1.21473	0.0603377	1.13421	0.996727	0.823975
1.58095	1.20092	1.54401	1.15935	0.688904	1.76559	0.572114	1.40182	0.446984	0.633391
1.1327	0.0821069	0.780817	1.94796	1.20406	0.203377	0.692628	0.510139	1.94835	1.47242
1.86901	0.849172	0.776432	1.69588	1.84595	0.501731	1.24215	1.18835	1.76096	0.323456
1.75097	1.38179	0.755383	1.91068	0.910327	1.97483	1.5907	1.50001	1.16632	0.437262
1.55597	1.37836	1.22617	1.97487	0.733662	1.58611	0.975932	0.843781	1.28654	0.136959
1.73615	1.86245	1.15762	1.67306	0.701623	1.99925	0.832225	0.449791	0.422079	1.01988
1.05169	1.70358	0.798958	1.60201	1.44227	0.395225	0.476643	1.01938	1.64796	1.18229
0.323681	1.85018	1.06155	1.43391	1.80676	1.14192	1.97639	1.40266	0.308694	0.616905
0.612264	0.42899	1.61456	1.76764	0.91225	0.110308	1.0062	1.60427	1.22959	1.39522
1.08929	0.75344	1.61225	1.41485	0.215028	0.803589	1.59242	0.24875	0.446866	1.25557
1.82439	1.94775	1.74393	1.63096	0.349586	0.676814	0.132669	1.08559	1.36925	0.175729
1.90839	0.531435	1.87839	0.4896	0.421465	1.2905	0.775026	1.02905	1.07766	1.95839
1.04596	1.26318	0.544723	0.475904	1.37619	1.87923	1.37105	1.24584	0.877176	0.702306
1.07108	0.594911	1.01083	1.5394	1.32196	1.70764	1.77385	1.61146	1.81416	1.45754
0.447676	0.921099	1.26283	1.75619	0.868784	0.348963	1.934	1.20682	0.123795	0.149367
1.57414	0.914915	1.76357	1.91233	1.58974	1.68051	1.04752	1.02758	0.479062	1.5364
1.32502	0.223444	0.626317	0.49508	0.156976	1.23493	0.189724	0.061534	0.506117	0.669085
0.13478	1.21668	0.337756	0.720735	0.337728	0.209077	0.176189	1.47006	1.94181	1.51087
0.244577	1.01868	1.34275	1.47206	1.23347	0.34696	1.681	0.836914	1.20193	0.631119
0.835355	1.70803	1.38121	0.976089	1.48779	1.0007	1.34956	0.651033	0.418168	1.11352
0.685171	1.53711	0.252225	0.617014	0.154856	0.620706	1.15283	1.57299	0.49758	0.225133
0.402722	0.842376	1.3465	1.50814	0.706584	1.79605	1.96852	0.917677	0.330067	0.56281
1.70728	1.38662	1.41924	1.46666	0.503161	0.222138	0.845976	0.91826	0.775497	1.3556
0.560578	0.548221	0.7154	1.4755	1.96406	1.84155	0.932446	1.94452	0.530097	0.212277
1.20315	0.399057	0.584841	1.26798	0.260533	0.643193	1.04472	1.3355	0.944807	0.549024
0.299647	0.77498	1.23531	1.40043	0.839335	1.55154	1.79516	1.4191	0.833455	1.45894
1.77154	1.30522	0.924705	1.15794	0.115627	0.111591	1.15538	1.00843	0.926167	0.407881
1.28484	1.21071	1.93636	0.599406	1.81805	0.734187	1.40307	0.671678	0.683931	0.11693
1.99383	1.78418	0.793909	1.26921	1.74234	0.616359	0.824567	0.177388	0.364886	0.987672
0.372319	1.24519	1.805	0.0786271	1.34003	0.187312	0.82826	1.28449	1.76959	1.27072
0.760459	0.480147	1.18932	1.54027	1.39139	1.23221	1.19088	1.21894	0.599661	1.33133
0.290339	0.2631	0.197592	1.25799	1.64526	0.0167675	0.655929	0.417632	0.827101	0.34183
0.816398	1.29869	0.588085	1.89494	1.503	1.24053	0.889862	0.0561581	0.610757	1.03417
0.606332	0.758675	1.48357	1.96523	1.71351	0.362948	1.9419	1.98417	1.72789	0.0288206
1.22042	1.07244	1.13756	0.776236	1.38868	0.590748	0.355221	1.25432	0.151089	0.37818
1.33541	0.657652	1.45149	0.68245	1.11072	0.518616	0.81147	0.982379	0.370533	1.15407
0.597608	1.21735	1.76564	0.674145	1.59249	0.202015	1.17014	0.65525	1.09242	0.645683
0.567336	1.86133	1.46804	0.652006	1.86463	0.340009	0.461269	1.82764	1.00599	1.02422
0.693357	1.74596	1.53633	1.0104	0.105835	1.93378	0.914148	1.56488	1.37256	1.208
1.29229	1.02761	1.09789	0.927693	1.85249	0.927011	1.96156	0.621081	1.73046	1.00244
1.44672	0.878103	1.63169	1.40657	1.56157	0.638615	0.942792	0.426872	0.609493	0.51734
1.61785	0.781135	1.93569	1.47097	1.48401	0.577669	0.863664	1.77014	0.725011	1.72953
1.62347	1.36152	1.09994	0.433652	1.12849	1.16611	0.169188	0.5239	1.02931	1.94228
0.228132	1.75513	1.51564	1.08407	1.58475	0.0327157	0.605566	1.37916	1.70388	1.17035
1.87894	0.248466	1.82348	0.30773	0.10733	1.58754	1.06086	0.542092	0.402482	1.41803
1.6242	1.86282	0.738391	1.34557	1.796	1.66657	1.19294	0.910895	0.801773	0.129419
0.212548	1.73367	0.886752	1.10844	1.28808	1.52307	0.488705	0.28664	1.07158	0.056088
1.59037	1.13914	0.0649784	0.684871	1.46426	0.734724	0.565663	1.63223	1.34992	0.526216
1.05168	1.48196	1.41441	1.00621	0.546364	1.68582	0.507069	1.91465	1.97893	0.5648
1.64383	0.34012	1.11394	1.67089	1.55557	1.02166	1.96656	1.94835	1.91217	0.620331
1.67798	0.487687	0.531134	0.12525	1.01359	1.86056	1.41057	0.346154	1.15032	0.829253
1.70804	1.52202	1.62937	0.943435	0.499747	0.0836945	0.566097	1.40718	1.07666	0.76233
1.24144	0.507494	1.13031	0.665765	0.246602	1.11509	1.36388	0.414373	0.554281	0.195102
1.75451	0.103239	0.268269	1.03203	0.0998747	1.35821	0.167809	0.485866	1.65241	0.789301
0.814522	0.277843	0.542668	0.640334	0.399714	0.0466477	0.440841	0.853082	0.227193	0.377948
0.26057	0.99479	0.871575	1.82704	1.61849	0.402574	1.72125	1.70868	0.0836548	0.678302
0.275655	0.569953	1.48242	0.576337	0.730364	1.33127	0.931956	1.2594	1.24912	0.236675
0.851561	1.66173	0.6995	0.884019	0.599723	1.9307	1.73809	0.608727	0.985175	1.1607
1.10032	0.512197	0.124124	0.516499	1.07507	0.743666	0.0155394	0.16528	1.48905	1.48412
0.125581	0.495329	0.987654	0.778325	1.40356	1.8297	1.52289	0.165734	0.290054	0.411
0.547272	0.521743	0.952393	0.626759	1.40053	0.235102	1.29412	1.89669	1.00853	0.0666473
0.470235	0.60268	0.613864	0.75512	0.429962	1.03384	1.36301	0.361535	0.688025	1.33087
0.454286	1.08201	1.49049	1.14793	1.73208	0.13803	0.71913	0.0908174	1.19547	1.08561
0.411736	1.24004	1.97934	0.703231	1.73232	1.1434	1.858	1.62477	1.45103	0.109374
1.0718	0.586967	0.180765	1.42105	1.77516	1.36351	1.40679	0.86996	1.41242	0.18731
0.0703936	0.732658	1.02884	1.48543	0.464888	1.38935	0.986387	0.347635	0.321339	0.396284
0.830917	1.2954	1.48524	1.42307	1.93293	0.953828	0.544837	1.32761	0.99927	0.379936
1.666	0.118805	1.82178	0.783509	1.41739	1.10255	0.819762	1.17696	1.51006	1.75647
0.0105892	1.7522	0.75716	1.90296	1.98959	0.171534	1.16892	1.86837	0.396863	0.0553606
1.83625	1.07209	1.05643	1.11516	1.88648	1.18703	0.886864	1.81175	1.46468	1.94344
0.216369	1.76682	0.274402	1.47039	0.111534	0.935214	1.66042	1.96831	0.361546	1.60431
0.187351	0.368427	0.959408	0.973028	0.477958	0.46262	0.4722	0.845617	1.62379	0.121525
0.78312	1.61428	0.220868	0.474833	0.556711	0.370689	1.83954	1.2498	1.98876	1.814
0.853114	1.57484	1.19823	0.899983	1.69371	0.202849	0.310815	1.5756	0.108123	1.68819
0.848354	1.33033	0.954663	0.890048	0.825161	0.140587	0.911152	1.09967	1.50467	0.27661
1.33891	1.8095	1.05585	0.904453	1.94669	0.400375	0.654334	0.193564	0.176547	0.67924
1.59669	1.5066	0.768399	1.15448	1.19607	0.678892	0.421908	1.33702	0.999006	1.18758
1.66478	0.666576	0.551228	1.28814	1.00265	1.93499	0.686417	1.42571	1.83674	0.114373
1.53933	0.85434	1.17613	0.318445	1.70173	0.949422	0.534647	0.400061	1.27469	0.452184
0.75779	0.491254	1.32717	0.586947	0.502411	1.11448	0.770952	0.797717	0.114148	0.0923377
0.315341	0.915125	1.83701	1.52767	0.0448231	0.095602	1.82565	1.24136	1.6661	1.93991
0.776448	0.612337	0.480669	0.858899	1.27505	0.0236946	0.44188	1.84093	0.419796	1.77467
1.43113	0.867315	1.63269	0.832408	0.605095	0.0229142	1.07206	0.347044	0.241152	0.207274
0.321969	1.38236	1.62524	0.738336	1.80529	0.14461	1.3232	0.563128	0.0477471	0.149673
0.319265	1.01753	1.62229	0.813792	0.243205	0.319296	1.63611	1.38606	1.21149	1.13699
1.16202	0.636148	1.57484	1.4341	1.23177	0.460758	0.859491	1.56213	0.832201	1.70333
0.965493	0.936016	0.303805	1.46854	0.102963	1.38464	0.814667	0.318709	0.363822	0.856456
1.97545	1.55382	0.676346	1.71937	0.422417	1.17505	1.22773	0.40476	0.315705	1.95989
1.71861	1.61019	1.48846	0.678612	0.442607	0.359738	0.339451	0.050505	0.346133	1.50049
0.57915	1.6438	1.13008	1.04362	1.46505	1.04442	0.104845	1.9003	1.14833	0.576534
1.28207	0.104402	0.779904	1.88077	1.98697	1.55012	0.451697	0.128524	1.04531	0.00311911
1.52074	0.614502	0.808096	0.975569	1.80323	0.121198	0.428184	1.70138	1.23847	1.64225
0.928512	0.526904	1.39436	0.796378	0.766457	0.570086	1.385	0.225552	1.39856	1.42917
1.9455	1.27299	0.411372	0.377901	1.38931	1.75625	1.26574	1.11275	1.57082	1.32385
1.00264	1.18293	1.19741	0.566341	1.87437	1.489	0.445891	1.4215	0.392685	0.670181
1.32361	0.0705859	0.423314	0.178326	1.68756	0.303447	1.91628	1.69461	0.811282	0.596017
0.298681	1.89895	0.574233	0.360838	1.05488	1.60635	1.31528	0.603559	0.331005	1.31602
0.0491935	1.78483	1.24076	0.865086	1.64705	1.01974	0.205454	1.7486	0.0352184	0.842434
1.95032	1.2163	0.830234	1.64916	1.48493	1.82324	0.528823	0.130022	1.36177	1.75437
1.02604	0.444756	0.14652	1.15553	1.20398	1.85813	0.156146	1.58543	0.934715	1.17058
1.01262	0.637216	0.175662	1.19069	1.18753	1.00029	1.87967	0.514669	1.91241	1.8713
1.91098	0.785801	0.312449	0.444693	1.26699	1.37803	1.66383	1.21884	1.99593	1.3474
0.371564	1.95896	0.935126	1.93343	1.47229	0.0598227	1.32185	0.279404	0.358111	0.264406
1.71096	1.33621	1.37116	0.942286	1.51095	0.0940578	1.39319	1.77797	1.14596	0.495768
1.80458	0.167632	0.27823	0.052599	0.842242	0.396915	1.68698	1.09884	0.475703	1.51613
0.0162544	0.340774	0.11937	1.18858	1.42782	1.84236	0.760731	0.767288	1.50964	1.71291
1.14636	1.71442	1.90903	1.79693	1.54704	1.13189	0.929197	0.794296	1.11899	0.69411
1.84627	0.0851116	0.843139	1.24398	0.472956	1.40833	0.476876	0.386363	1.75245	0.420978
0.0328944	1.71348	1.84386	1.58471	0.805323	0.481657	0.721309	1.49854	1.16302	1.89597
1.90206	1.99702	0.747531	1.24823	0.986219	0.308313	0.98611	0.801046	0.712781	0.443366
1.10814	1.12389	0.92167	1.01672	1.716	1.72062	0.514001	1.85984	1.61542	1.39445
0.0566161	1.3263	1.19684	0.766155	1.43772	0.117671	1.57306	0.717298	1.59875	1.17266
0.0205463	1.72611	1.0175	1.0178	0.229381	0.822322	1.9914	0.743002	1.54811	1.13217
0.654575	1.46432	1.46895	1.1237	1.07949	0.618465	0.128034	1.18247	1.48612	1.96904
1.14152	1.88113	1.33388	1.5773	0.917014	1.6142	0.234447	1.54502	0.179021	1.24021
0.454244	1.37083	1.28138	0.552817	0.58539	0.688537	1.72511	1.15691	1.38673	1.96012
0.777444	0.885193	1.57389	0.986183	0.046819	0.210789	0.39327	0.929329	0.283489	1.53625
0.156916	1.58289	0.954492	1.01147	1.0276	0.821093	0.432781	1.79288	1.79836	1.61751
1.74363	1.28889	0.881162	1.15548	1.66417	1.08261	1.38955	0.635947	0.877361	1.45333
1.9789	1.65497	0.529203	0.625303	1.89595	0.649179	1.42142	0.959493	0.237053	0.856844
1.53964	1.9075	0.891682	1.60903	0.418821	0.455552	1.72917	1.08374	1.77758	1.01103
0.408527	1.26372	1.3721	0.990073	0.51195	0.458289	1.52483	1.41036	1.01893	0.883485
0.232611	1.26661	1.55009	1.68602	1.44092	1.26701	1.49878	1.14509	0.181632	1.81539
0.306675	0.232148	1.97114	0.951484	1.88248	0.492877	0.719141	0.0781204	0.399917	1.46013
1.98151	0.979432	0.650749	0.692067	1.70391	0.082235	1.35797	1.35683	0.178908	0.617013
1.82951	0.611846	1.03525	0.946349	0.268548	1.47116	1.23285	1.91406	0.680101	1.49711
0.87373	0.332276	0.358978	0.888009	0.67776	0.0475307	0.232704	1.29785	0.798794	0.526998
0.254769	1.70475	1.17646	0.723115	1.20348	0.269276	1.65923	0.245004	0.476458	1.58787
1.44014	1.19244	1.61959	1.52788	0.811921	1.53358	0.576932	1.66668	0.940303	1.25782
1.51118	0.476312	0.630873	0.830214	0.551735	0.285861	1.40063	1.62607	0.556106	0.57564
1.07769	0.74016	1.03063	0.139057	1.3492	1.42588	0.291122	0.112753	0.617867	0.775948
1.48731	0.466285	0.119578	1.38436	1.17725	1.66828	0.736408	1.74018	1.7515	1.6114
1.70886	1.87001	1.14455	1.49848	1.26252	0.810725	0.700538	0.966501	1.24487	1.4242
1.84014	1.81854	0.715124	1.13746	1.53986	0.333614	1.46599	1.52579	1.30571	0.637753
1.45166	1.40259	0.874384	0.900746	0.570141	1.53754	1.52825	0.355483	0.0290098	0.902317
1.61715	1.27329	0.848186	1.34272	1.84804	1.82702	1.15755	0.149636	1.8185	0.662704
0.824643	0.624517	1.49346	1.48031	1.67298	0.622815	0.636161	0.182036	1.8699	1.36555
1.38231	1.60115	1.79668	0.417647	0.545951	1.47706	1.87092	1.34084	0.575737	0.0588464
1.48913	1.75624	0.862873	1.8502	0.865354	1.06677	0.540577	0.580481	0.587996	0.851063
1.30791	1.31848	0.967202	1.71588	1.79175	1.92075	1.18348	1.50646	0.779118	0.673897
0.926875	0.840897	1.7473	1.42513	1.37297	1.7953	0.692489	0.524414	0.223411	0.94918
1.37476	1.68694	0.438361	1.11258	1.71986	0.320817	0.508897	1.85579	1.7498	0.605371
1.51175	0.529834	1.28903	1.34666	0.921146	1.27586	0.702927	1.26219	0.968774	1.59582
1.3578	1.72892	1.1358	0.97963	1.95407	1.47148	0.627772	1.7233	0.742791	1.90521
0.702026	1.76267	0.930576	1.14233	1.67993	1.30044	1.50441	0.522033	1.41762	1.01371
0.645438	0.956673	0.776601	0.467842	1.24289	0.813427	1.91425	1.7249	1.45815	1.40036
0.22364	1.23515	0.851991	1.08752	1.96259	0.20602	1.5289	1.03864	0.688853	0.598352
0.358699	0.380452	0.356208	0.932162	0.404286	0.450409	1.77712	1.93445	0.0613544	0.747556
0.529427	0.989394	1.36231	1.6962	0.538965	1.9071	1.13477	1.00661	0.562281	0.0661727
1.16658	1.96065	1.00343	1.48804	1.27309	0.743978	1.54161	1.29016	1.5162	1.23798
1.92538	1.64274	1.66043	0.846076	0.871898	0.0380012	1.55434	0.261543	0.324258	0.961943
0.782089	1.01424	1.20049	0.728303	0.877101	0.447458	0.606472	0.549612	1.35321	1.12851
0.16156	1.12961	0.670036	0.29344	0.186364	0.0163318	0.0422041	0.964671	1.97881	0.770911
0.403112	0.861786	1.7567	1.23384	0.814266	1.33378	0.775373	1.82466	0.712498	0.16603
0.706256	0.671679	1.32876	0.696624	1.76947	0.255107	0.40384	0.450231	0.805209	0.33754
1.20036	1.16395	1.77055	1.396	1.3649	1.78764	0.272079	1.03736	0.411243	1.7267
0.317943	1.31257	0.306837	1.73604	0.653928	0.68823	0.459689	0.10586	1.02567	1.33748
0.215613	1.39241	1.20487	0.932597	0.459303	1.38888	0.382246	1.22131	1.02238	1.40537
1.84837	1.218	1.0737	0.492823	0.0682648	0.113805	1.51929	0.91991	1.15459	1.18848
1.47031	1.06609	1.23202	0.679966	1.12718	0.6571	1.67216	1.2277	1.83829	0.825841
1.10242	0.0551761	0.764334	0.373055	1.42445	1.30063	0.43936	0.525038	1.82073	0.0568856
0.770305	0.794379	1.4138	1.85972	1.64669	0.753263	0.43692	0.0954124	0.606731	0.793701
1.02179	0.439392	1.33845	0.137414	1.10225	0.605496	1.97518	0.162686	0.540486	1.90292
0.172996	0.411499	0.437023	0.570239	0.975064	1.55807	0.936154	1.84216	1.7119	0.382703
1.55077	1.4232	1.14414	0.42397	0.072738	1.57448	1.75327	1.71429	1.13593	0.785161
0.869175	0.515303	0.342839	0.836936	0.306997	0.108938	0.296568	0.704582	0.896856	1.22933
1.62619	1.53687	0.632231	0.66407	0.574923	1.30293	1.48666	1.23787	0.629262	0.151992
1.33843	0.897204	1.15734	0.791531	1.47542	1.7039	1.85337	1.07326	1.53101	1.38189
0.0852256	0.235	0.678834	0.0813252	1.06012	1.83317	1.19885	1.54414	1.67033	0.218404
1.29255	1.47361	0.935267	1.50739	0.587295	1.82516	0.00400448	1.92851	1.14196	1.24846
1.90134	0.768117	1.41824	1.29165	0.404349	0.602818	1.37866	0.858198	0.422737	1.50519
0.0555166	1.30622	1.92287	0.56081	0.939431	1.77512	1.03918	1.26261	1.92831	1.25989
1.36757	1.62159	1.33356	0.889698	1.78571	0.495737	0.757838	1.68701	1.58521	0.152694
1.30216	1.32265	0.398743	0.10266	1.07967	1.60725	0.26868	0.298183	1.92116	0.421049
0.360646	1.58987	0.170217	1.22666	0.3634	0.636331	1.41254	0.528829	0.54908	1.84425
0.630013	0.320799	0.842395	0.41196	0.96344	0.134488	1.65571	1.52961	1.50904	0.684002
0.244012	0.136474	1.86886	0.3179	0.805428	0.551255	0.894706	1.88676	0.651556	0.427261
0.717294	0.891957	0.658674	1.18836	0.766402	0.841659	0.131612	0.763788	1.75969	1.49606
0.0466352	1.95267	0.934937	1.89274	0.669216	0.794326	0.547555	1.02418	0.667946	1.99765
1.86052	0.48215	1.47149	1.58806	0.563424	0.38407	1.38886	1.49946	0.442195	1.90911
1.10781	1.36191	1.22946	0.537454	1.16856	0.191769	1.24326	1.10147	1.09075	0.218215
1.35682	1.23908	1.12304	1.57393	1.10241	1.78499	1.09555	0.733019	1.97496	1.32722
1.80286	1.81285	1.59951	0.41185	1.61808	0.731602	0.810041	0.0336261	0.00440025	0.396678
0.00483263	1.5231	1.25536	1.16352	1.92196	1.43623	1.6048	0.639837	1.27448	1.31492
0.914757	1.20371	0.866169	1.24644	0.94093	0.457847	1.86203	1.32657	0.539861	1.35041
1.98259	0.327379	0.213004	0.862259	0.195694	1.89284	0.483372	1.93974	0.206215	1.89718
0.334444	1.36065	1.29818	0.657915	0.188028	0.048568	1.66438	1.95742	0.101488	1.37184
0.853153	0.718467	0.0774487	1.35062	0.411769	1.63244	0.816449	1.22486	1.99267	0.428036
0.850574	0.882398	1.60499	0.243767	0.178887	1.14255	1.6019	0.190875	1.99975	1.32227
0.0918775	0.769175	1.27245	1.23342	1.48246	1.35495	1.8223	0.982906	0.877615	1.29072
0.697237	0.833143	1.74029	1.42769	1.5473	1.33958	0.899655	1.75259	0.70363	1.61042
0.228967	0.644102	0.744564	1.60652	0.0684004	1.24542	1.30385	0.377484	1.4357	0.672045
1.05648	1.75032	1.61188	0.865591	0.878846	1.32773	1.4379	0.687399	1.32136	1.73201
0.136955	1.13549	1.0929	1.50792	1.73215	0.248762	0.803692	0.422809	0.685337	0.107461
1.24763	1.37977	0.89217	0.214	0.627833	1.80519	0.424103	1.21846	0.719643	0.504917
0.704358	0.524587	1.46171	0.877235	1.61215	0.87074	0.492939	1.77426	1.78554	0.731716
0.516473	1.18773	1.58439	0.783259	1.17667	0.704777	1.73003	1.35739	1.20273	1.63944
0.347502	1.24606	1.53875	1.66576	1.95003	1.4761	0.475838	1.65381	1.28678	1.19588
1.11394	0.126248	1.93442	1.00863	0.274693	0.278376	0.313422	1.53688	0.598357	1.32776
1.21316	0.370289	1.20266	0.906575	1.39335	1.87358	0.412696	0.13107	1.18158	1.08761
0.74647	1.62981	1.42844	0.935557	0.540527	0.978435	1.68808	1.24573	1.79805	0.748835
0.722563	0.0932441	1.00104	1.82169	0.727553	1.94123	0.926943	1.90253	1.45103	0.216645
0.780089	0.528689	0.836767	1.29554	1.52915	1.2348	1.61433	0.511393	1.19609	1.33921
1.02159	0.87377	1.39099	1.37673	1.86108	0.840745	0.772374	1.01052	1.80351	0.725784
0.357386	1.4012	1.11075	0.87971	0.949805	0.530943	0.227418	0.46473	1.46892	1.82775
0.31032	0.0859109	1.60375	0.775354	0.439664	1.00917	0.655685	1.42597	1.23231	0.485659
1.235	0.624194	0.192548	1.95253	1.67338	0.83734	0.100652	0.927957	1.19446	1.60233
1.24795	1.06779	0.343303	1.20681	0.518793	0.0201538	0.255206	1.85065	0.492947	0.10049
0.82766	0.111998	1.54784	1.98045	1.43816	1.4133	1.94112	1.63871	1.66028	0.375795
0.375483	1.62764	1.18514	0.263447	1.72583	1.05796	0.011049	0.472358	0.22306	0.337668
1.41135	1.1405	1.99461	0.617785	0.295519	1.45338	1.57969	0.646357	0.164733	0.697314
1.41066	0.590484	1.83585	1.02843	1.9139	1.90855	0.0268764	0.151494	1.90893	0.134691
1.49611	1.9476	1.23231	1.05346	0.0885322	0.360103	0.851837	0.213099	0.379585	0.371986
1.68445	1.79045	1.14168	1.29	0.706	1.14122	0.627537	1.07491	1.64731	0.0827502
0.621892	1.22552	0.893019	1.93099	1.09512	1.99716	0.451429	0.824651	1.11747	1.42886
1.42924	1.15919	1.95108	1.37421	1.89034	1.54134	1.63262	1.26856	1.19325	1.85624
0.548457	1.32993	0.93648	1.78586	1.64183	1.69911	0.764434	1.76421	1.7935	0.0601918
1.01838	0.39773	1.61585	0.182034	1.82929	0.401608	0.789178	1.37609	1.77564	0.331487
1.08266	1.52803	1.59256	0.754001	1.78214	1.2001	0.77045	0.964516	0.856898	0.577188
1.17355	1.13651	1.62843	0.507885	1.16906	0.836393	1.86147	1.36044	0.121315	1.62161
0.530665	0.769508	0.692665	1.96395	0.825286	0.0386734	0.790922	1.421	0.298722	1.68599
0.419061	1.16987	0.982066	0.493493	0.100928	0.228922	0.326879	1.97324	1.24589	1.0908
1.11649	1.82268	0.823848	1.396	1.11506	0.549509	1.37996	0.669488	0.867336	0.744421
0.785698	1.11435	0.0705227	1.31022	1.98849	0.483858	1.55756	1.19247	0.826357	0.210428
0.290319	1.95516	1.77843	1.3822	0.969885	0.348618	1.4447	1.79388	1.89033	0.277466
1.34494	1.77059	1.93249	0.611526	0.415109	0.315815	1.22814	0.325002	1.17526	0.785027
1.07114	1.90479	0.853301	1.77669	1.05171	0.734614	0.513637	0.650487	1.73456	1.20734
0.579897	0.893822	1.56813	0.562558	0.600101	1.378	1.69469	0.540819	1.55754	0.483384
1.74055	1.88224	0.550926	0.957126	1.35155	1.07272	1.99536	1.98233	0.550006	0.442139
1.77429	0.824824	1.89538	0.552763	1.92477	1.28046	0.935892	0.995085	0.6706	0.325562
1.22226	0.471531	0.85332	0.579249	1.43465	0.876186	1.00657	1.99411	0.39169	1.04498
0.539327	1.39642	1.26605	0.370104	0.260123	0.274736	0.128622	0.696745	1.0229	1.40543
0.186436	1.21347	0.0535792	0.367939	0.210719	0.709996	1.55644	1.08456	1.6178	1.87676
0.126301	1.44305	1.13329	0.956665	1.51284	1.30204	0.457898	0.00356185	0.0185881	1.23877
1.64931	0.75311	1.48365	0.625794	0.621214	1.62198	1.68255	0.719319	0.604604	1.73441
0.975148	1.89287	1.96029	0.520582	1.18085	1.24572	1.57517	1.58775	1.82421	1.73665
1.30337	0.348315	0.559728	0.810642	1.871	0.998891	1.7064	0.912581	0.383542	1.78693
1.57041	0.772373	0.212203	0.781427	1.62196	0.813501	1.94965	1.40474	1.57786	0.755743
1.88505	0.578165	0.901029	1.86503	1.95557	1.37624	1.37177	0.727363	1.28503	1.88939
1.4343	1.7875	1.51164	0.414339	0.400824	1.28971	0.247757	0.465962	0.473556	1.42989
0.304123	1.18865	1.40766	0.865433	0.260869	1.40652	0.461395	0.990895	1.07906	1.84464
1.63708	1.4817	1.38144	1.27342	0.517272	1.44328	1.79605	1.22731	0.785084	0.730115
0.103501	0.490627	0.74038	0.720741	1.14128	1.59551	0.521575	1.31084	1.81083	1.41707
0.291171	0.754083	0.478891	1.28526	0.688723	1.75883	1.18281	0.68893	1.41001	1.50275
1.28365	0.337241	0.977506	1.01956	1.30033	1.3558	0.323711	1.62814	1.02029	1.17459
0.26037	0.806778	1.25719	0.782339	0.240319	0.859754	0.692008	1.40802	1.48537	1.10761
1.52188	1.77252	1.10532	1.91979	1.44368	1.80842	1.51025	1.71506	0.529232	1.15397
1.64925	1.75334	1.88687	1.33493	1.70285	0.960493	0.739032	0.866374	1.96565	0.747406
0.516041	0.468735	1.51521	0.618642	1.41579	0.144321	1.02968	0.417281	0.306009	0.53674
1.6491	0.117082	1.39762	0.953137	1.71379	1.29622	0.852146	1.82252	1.71269	1.21774
1.17345	0.356073	0.92286	0.814573	1.82507	0.786879	0.765086	1.57117	0.150507	1.80673
1.64107	0.401636	0.888318	0.132495	0.0568475	1.10335	0.451449	0.0928395	1.02123	0.270156
0.714626	0.977609	0.804648	1.09836	1.35305	0.0458385	0.719607	1.06708	1.8625	0.804207
0.478551	1.50325	0.963879	1.26192	0.170675	0.227331	1.56466	1.96515	1.73132	1.54352
1.29284	1.69475	1.53469	1.29848	1.36567	1.27158	0.486624	0.698681	0.0625386	1.32928
0.754783	1.24188	0.639714	0.602584	0.747705	0.198377	0.216449	1.3121	1.55289	1.74265
1.53739	1.38461	1.49705	0.921224	0.429286	0.791893	0.618804	1.22208	0.216146	0.818439
0.204169	1.69843	0.72028	0.520711	1.99379	0.536269	0.542188	1.25496	0.912633	1.12085
1.86239	0.857985	1.38504	1.55496	1.04891	1.75572	1.23446	1.21773	1.73672	1.21785
1.8373	1.96156	1.45863	1.63766	1.16359	0.251433	1.61792	1.99828	1.69614	1.09092
1.51172	1.79511	1.33952	1.05486	0.38734	1.57899	0.155987	1.5129	1.37066	1.73967
0.257441	1.44098	0.795581	0.798588	1.26006	0.100406	0.840854	0.257357	0.841459	0.97205
0.152063	1.07966	0.968547	0.812388	1.13685	0.868446	0.0558137	1.58532	1.20873	0.533438
1.36357	1.266	1.03235	0.971306	0.525023	0.410175	1.18427	1.85314	1.11794	0.963792
1.72738	1.18804	0.437458	0.947011	0.469507	1.06839	0.739052	1.58609	1.6725	1.49569
1.04644	0.590638	1.89781	1.83133	1.20257	0.429964	0.304379	1.9162	1.35973	1.63396
1.45923	1.0383	1.51173	0.755081	1.21607	0.751771	1.37373	0.686392	0.0651486	1.94609
0.900202	1.04703	1.88054	0.44088	0.673375	1.8214	0.824651	1.98378	0.209976	0.809702
1.92673	1.05304	1.75726	0.854342	1.11675	1.64284	0.541462	0.912123	0.234527	0.439697
0.579949	0.409147	1.33876	0.961433	0.493962	0.715846	1.93315	0.210141	0.0771687	1.32907
0.234766	0.929616	0.571579	0.493481	1.55623	0.892115	1.52049	1.09702	1.8171	0.323252
0.898368	1.01347	0.865813	1.60754	0.369095	0.336783	0.914467	1.54927	0.111129	0.375263
0.0219711	0.695354	1.39767	1.21388	1.90884	1.63031	1.96998	1.46459	1.03139	1.20467
1.26864	1.55088	1.96696	0.903107	0.835838	1.46144	1.33507	0.794222	0.878132	0.228879
0.603313	0.887347	1.58468	1.08863	0.10736	0.989656	1.02911	0.206029	1.85569	0.827673
1.43749	1.81692	1.55144	1.21062	1.67284	1.06757	1.21475	1.66018	1.15991	1.30912
0.906702	0.617685	1.92338	0.617514	0.40714	1.10598	0.720439	0.59086	1.00652	1.00694
0.629702	0.689281	1.33613	1.92525	0.578294	0.326687	1.31812	1.6206	1.25589	1.56789
0.696586	1.19044	0.842113	0.876718	0.349329	0.791716	1.06478	1.10009	0.61812	1.76274
1.37444	1.95242	0.796067	0.146697	1.74222	1.47196	0.132293	0.269573	0.410172	1.27165
0.580722	1.71807	0.158041	1.91905	1.89765	1.57688	1.54232	1.83783	1.0302	0.181722
1.48542	1.41041	1.64648	1.7273	0.647677	1.96942	1.13777	1.10836	0.633536	1.31962
1.76807	0.878756	1.53633	1.47337	1.57005	0.760049	0.185968	1.80629	0.491594	0.356422
1.20028	1.15195	1.60823	1.83376	1.0567	1.16826	1.63762	0.150504	1.92881	1.24281
0.16468	1.10495	0.584453	0.365891	1.02823	0.660511	1.96393	0.593152	1.53913	1.27884
0.562342	1.32995	0.775165	0.573918	1.68205	0.342127	1.45292	0.505996	0.773878	0.175427
0.671677	0.819455	1.12304	1.84234	1.11226	0.43022	0.368565	0.714568	1.41712	0.848494
0.092805	1.80033	1.46749	1.96711	0.809894	0.563534	1.57905	0.736306	1.9123	1.18629
0.409005	1.19856	0.778598	0.243876	1.00941	0.520689	1.52801	1.15143	1.79989	0.0749416
0.858815	0.807848	1.79159	1.66196	0.869194	1.58776	0.409254	1.57271	1.28775	1.9062
0.38984	0.192405	0.186829	0.965317	0.208471	1.80489	0.0889363	1.30908	1.5096	0.508355
0.175611	1.06837	1.28294	0.719605	1.42715	1.71572	1.7054	1.74766	1.31933	1.97976
1.68013	1.94497	1.51692	1.36311	0.974579	0.0307572	1.32658	1.93073	0.144179	1.41727
0.219255	1.25398	0.209078	0.296701	0.529005	1.33477	1.96867	1.17521	0.366121	1.0776
1.10687	1.52244	1.98043	1.68697	0.863261	0.319013	0.356046	0.565301	0.910189	1.82234
0.00282955	0.185036	1.82656	0.230993	1.57066	0.933078	1.8087	1.5646	0.656489	1.3985
0.992183	1.77887	0.825682	0.923141	1.50945	0.343726	0.892595	1.83973	0.05223	1.21254
0.343945	0.60303	1.93115	0.7039	1.68966	0.435673	1.37211	1.88925	0.715701	0.0816737
1.4708	1.83	0.641115	0.358848	1.37576	1.57209	0.60907	1.40737	1.40135	0.733211
1.90737	0.360789	0.46436	1.23994	1.232	1.07946	1.34501	1.54669	0.508166	0.398273
1.09734	1.73492	0.416309	0.991476	1.63816	0.564915	1.57815	1.6974	1.16475	1.69432
1.24491	1.30044	1.70382	0.396458	1.49581	0.829343	1.73144	0.934177	1.42329	0.7691
1.01547	1.61399	0.350594	0.49381	1.29151	0.891401	1.45828	1.46898	0.40213	0.837489
1.23199	1.12486	0.967278	1.04382	0.037565	0.693791	1.22936	0.332854	1.35751	0.61523
0.389851	1.64111	0.646668	1.14077	0.855187	0.635779	0.677243	0.864982	0.218771	1.33657
0.721775	1.80143	0.53853	0.871265	1.73125	0.0513698	0.264708	0.552139	0.531137	0.381805
1.56265	1.63709	1.42054	0.722567	1.90636	0.327499	1.91875	0.868966	1.44395	1.52364
1.25459	1.7355	1.60931	1.88057	0.949549	0.258703	0.957667	1.36236	0.113231	1.32974
0.450998	0.534153	0.682641	1.4775	1.1799	0.23137	1.72871	0.762228	0.764954	1.37091
1.22356	1.58126	1.25568	0.741688	0.961341	0.233772	0.159344	0.991482	0.939062	0.829578
0.153041	1.97484	0.689458	0.910011	1.54492	0.40587	0.569193	0.960807	0.418212	0.235172
0.974982	1.85079	1.00029	1.37576	0.839749	0.642874	0.101172	1.72119	1.38446	1.83424
0.0811231	0.136236	0.966166	1.15754	1.7664	0.724222	1.91723	0.213518	1.68119	0.653317
1.4322	1.39234	1.10344	1.28554	1.92556	1.34317	0.837008	1.56219	0.093058	1.37231
1.28198	0.306765	0.64635	0.266926	1.16411	1.77078	0.981581	0.123334	1.54824	0.158657
0.701227	1.4345	0.594469	1.99813	0.865273	0.104644	1.6146	1.21684	0.820953	0.456309
0.686953	0.943597	1.8002	1.10715	0.609847	0.623755	1.36206	1.87725	0.992995	0.689122
0.0609899	1.90114	1.7826	0.909419	1.15955	1.50041	1.88991	0.538832	1.26996	0.364991
1.2634	0.385625	1.49762	1.32709	1.64347	0.684161	0.364855	1.70637	0.170729	0.0621852
1.88465	0.939453	0.348177	0.263769	0.734014	1.21187	1.07292	1.97852	1.13678	1.91866
1.3221	0.0668889	0.0480667	0.1022	0.146755	0.893483	1.66545	0.783121	1.5684	1.48923
0.474549	1.46995	1.72175	0.885243	1.9158	0.184609	0.460723	1.68621	0.612251	1.82847
1.24046	1.45302	0.277286	0.107166	1.20851	1.78689	0.221091	1.319	0.383476	1.59628
0.348739	0.818727	1.82079	1.0017	1.48736	0.598853	1.51461	1.47823	0.0183963	1.50807
1.45391	0.992315	1.38844	1.87968	0.6136	1.35834	1.402	1.42748	0.214383	0.79255
1.13695	1.91163	0.215372	0.468302	0.0602468	0.5862	1.23881	0.17694	1.11541	0.0211113
1.04383	0.901692	1.42161	1.85156	1.3244	1.30838	0.790372	0.783067	1.58821	1.12438
1.28685	0.653052	0.841812	1.42297	0.614805	1.44524	0.889487	1.81827	0.274449	1.72338
0.585957	1.5403	1.79194	1.48294	1.35094	0.246594	1.05535	1.84927	1.92744	0.718038
0.214475	0.0792264	0.902628	1.64757	0.717947	0.949306	1.05856	0.29927	0.484798	1.1104
1.46192	0.596125	1.03067	0.568957	1.51182	1.87507	0.465213	1.74717	1.18464	0.16742
0.723932	1.98574	1.61313	0.903152	0.51713	0.592807	0.1538	1.47028	1.02064	1.75391
1.31213	1.14774	1.64501	0.729163	1.07776	1.58266	0.776584	0.686455	0.363667	1.97182
1.56138	1.34297	1.92611	1.66147	1.51016	1.3043	1.72586	0.383411	0.878786	0.0024122
0.819373	1.84009	0.893881	0.746686	1.96423	1.0344	0.450654	0.329313	0.892402	1.46437
1.98919	1.13354	1.72294	1.50402	0.109676	1.73963	0.701933	1.0192	1.10205	1.8273
0.273214	0.56182	1.76393	0.975204	1.64654	0.823873	0.519925	1.07739	1.64703	1.66603
1.62211	0.786574	0.396068	0.997809	0.18557	0.0448447	0.965858	1.17854	0.371781	1.51764
0.882151	1.99074	1.97574	0.424568	0.0738208	1.66388	1.33756	0.695937	0.590496	1.44742
0.886315	0.789606	1.33667	1.20061	1.26695	0.997638	0.188284	0.892673	0.465137	1.1824
0.241201	0.677358	1.50553	0.717024	0.230294	0.35364	0.627097	0.899838	1.72811	1.06983
1.41534	0.979538	1.19985	1.1888	1.30869	1.31295	0.463401	0.78202	1.02165	1.18042
0.481678	0.0843378	1.38779	0.453673	1.02756	0.827543	0.875756	0.331293	1.11349	0.39419
0.946404	1.10487	0.986897	0.395157	0.365469	0.226375	0.29094	0.889219	0.698545	0.420366
0.160387	1.06543	1.18442	1.86854	0.912796	0.525	0.847032	0.901757	0.0502397	0.107698
1.44819	0.983723	1.76371	1.72534	1.97457	1.38214	1.46238	1.54726	0.730443	1.87469
0.546486	0.843612	0.628866	1.32519	0.267966	0.678425	1.65641	1.41585	1.64483	0.604234
0.371806	1.52974	1.28488	1.95998	1.46218	0.363972	1.89339	1.89984	0.807197	0.862006
1.3619	1.85284	0.938973	1.12303	0.381426	1.37365	0.0710475	1.66083	0.597316	0.859505
0.559096	1.05993	0.650716	0.814678	1.09895	0.499509	0.6908	0.233385	0.0244081	0.206884
1.67824	1.683	0.784041	1.12751	1.18147	0.274259	1.19842	1.54388	1.45776	1.91495
0.0892177	0.377339	0.75498	1.22391	1.75837	1.42112	0.794037	0.790768	1.16142	1.55337
1.08306	0.0778822	1.33703	0.302721	1.03596	0.459304	1.08392	1.99528	0.169991	0.570716
0.409619	0.121385	1.49518	1.6941	1.19688	1.13167	0.556919	0.523484	1.17254	1.6956
1.76761	1.96569	0.635576	0.102347	1.81998	0.32257	1.59062	1.85374	0.477295	0.453824
1.79727	1.79919	1.63165	0.308531	1.33134	0.96011	1.93093	0.73925	0.245256	1.23351
1.86328	1.17959	0.943773	1.48656	1.31488	1.93804	0.879544	1.22307	0.213685	0.126336
0.240923	1.73346	0.651999	0.573168	1.39548	0.580414	1.9405	1.61683	1.30929	0.727177
1.46404	1.69208	0.0166516	1.31525	1.82514	1.16448	0.270605	1.08065	1.56762	1.19751
1.3339	1.99388	1.11231	0.771001	1.1082	1.86475	1.62095	0.403614	0.631337	1.9849
0.845517	1.38164	0.0414786	1.92428	0.489152	1.60169	0.635682	0.151189	0.876245	1.89277
0.401416	1.61857	0.539391	1.70651	0.880911	0.823986	1.59948	0.201823	1.93087	0.033687
0.911199	0.643804	1.49104	0.848478	1.61186	0.480655	1.45135	0.780645	1.80701	0.941985
1.19355	0.611067	0.917839	0.193057	0.536906	0.941186	0.830076	0.795846	1.78475	0.724715
0.65472	1.50738	0.210367	1.84223	0.982017	0.705159	0.588342	1.48131	0.501923	1.37474
1.34151	1.24368	1.41887	1.3173	1.01283	1.69417	0.0629833	1.14593	1.91321	1.07132
1.68976	1.64667	1.81119	0.627149	1.84411	1.26246	0.185679	0.840062	0.639115	0.741575
0.0802147	0.60667	0.0395936	0.322018	0.227236	1.92917	1.19954	0.805052	0.638223	0.94271
1.89068	1.75953	0.151108	1.79146	0.648265	1.66682	0.603871	0.842798	0.403062	0.0145037
1.59587	0.909513	0.56053	1.79062	1.7917	0.556363	1.97369	0.356715	0.167079	0.122093
1.36972	1.42353	1.9004	1.42598	1.75166	1.77294	0.799519	1.46228	1.30744	1.90387
1.80564	1.40061	1.40921	0.458477	1.18905	1.2959	1.92642	1.68206	1.12546	1.22598
0.394753	1.88273	1.48228	1.1686	1.54431	1.11791	0.954959	1.01602	0.551622	1.16811
1.54208	1.42992	0.670799	0.225675	1.62346	0.7095	1.64877	0.324074	1.70004	0.538046
0.352632	1.13627	1.68474	1.80588	0.679704	1.06107	1.79957	0.251044	0.459559	1.58149
1.21467	0.642989	0.600327	0.713861	0.92277	1.04322	0.118622	0.370173	0.618677	0.351169
1.27106	1.60559	1.77324	1.38867	0.256213	0.395715	0.817524	0.559316	0.373203	0.881165
1.18526	1.6628	0.548395	0.85597	0.562887	0.944662	0.260257	0.732846	0.764595	1.42985
1.68169	1.6674	1.7513	1.88002	0.769344	0.90749	0.616195	0.165393	0.324563	1.96653
1.86772	0.335237	1.77378	1.69738	1.81146	0.0301343	0.0176997	1.8176	0.481167	0.416312
1.00634	1.98356	1.09269	1.80968	1.85946	0.751788	0.900587	1.62748	0.593727	1.76849
1.52781	0.409111	0.417153	0.367564	0.0482903	1.12501	1.91599	1.96032	1.54218	1.47865
0.991733	1.77401	0.666709	0.653115	0.312598	0.3288	1.05425	0.633522	0.180738	1.00003
1.69491	1.62123	1.73622	0.789322	0.431769	0.0207249	0.92782	0.830693	1.83277	0.942751
0.0188514	1.22943	1.5507	1.61436	1.39632	0.0829606	1.79149	0.691141	1.0937	0.41952
1.21263	0.348947	1.70749	1.82209	0.0331897	1.71644	0.55348	1.8482	0.450455	0.128101
1.98354	0.474347	0.887843	0.960249	0.492908	1.54966	1.88808	0.739678	1.48277	0.314228
0.986142	1.42864	0.759574	1.72058	1.98185	1.26139	1.32267	1.34783	0.668073	1.95223
0.376284	0.873095	0.3322	0.737975	1.04564	1.11553	1.98259	1.6508	1.87427	0.114488
0.637553	0.32743	1.63686	0.371601	1.67367	1.06151	1.89881	0.155756	1.35729	0.895194
1.16418	1.759	1.16325	0.236007	0.454334	1.87276	1.18964	1.95034	0.751333	1.25479
0.565253	0.122108	1.6425	1.04857	1.41569	1.46796	1.68445	0.395881	1.06656	0.764172
0.713064	1.87269	0.454743	0.847494	1.86101	0.482405	1.27692	1.39021	0.157529	1.73331
0.939759	1.09139	1.89486	1.54852	1.66064	1.18953	0.429534	0.360062	0.159813	0.616821
0.454246	0.83041	1.0458	0.751026	1.99109	1.85104	1.82157	0.133046	1.90865	1.74362
1.88366	1.37755	0.956571	1.89136	0.778886	1.40164	0.856116	1.43155	0.791964	0.284388
0.103596	1.53402	1.75423	1.09625	0.16893	0.829174	0.802744	0.0848824	0.988607	1.412
0.648075	1.65663	1.05688	0.813277	1.0622	0.709538	1.8884	0.878729	0.41094	0.886917
0.698347	1.16785	1.21476	0.914281	1.37143	1.8635	1.08583	1.49647	1.05001	0.886628
1.25115	1.8089	1.77294	1.19497	0.199773	0.960617	0.242037	0.197036	0.259723	1.91067
0.484178	1.23352	1.8682	0.525779	1.32347	0.580411	1.05018	0.227286	0.106637	0.836903
0.154687	1.47952	1.64876	0.782558	0.275964	0.431323	1.50163	0.697997	0.500572	1.49515
1.19884	0.103353	0.630705	0.910775	0.744624	0.736885	0.421235	0.932987	0.207826	1.51989
0.63535	0.277716	1.25934	1.95596	0.0502223	0.276166	0.85832	0.388277	1.80964	1.92652
0.743717	1.13238	1.51762	1.05338	0.559863	0.157945	1.32954	1.19538	1.04314	1.4915
1.98647	0.770564	0.791449	0.128934	1.02273	1.90757	0.0333872	1.66373	1.99197	1.62419
1.8407	0.855908	0.703299	1.31325	0.455718	0.0836768	0.192037	0.864742	1.86943	1.72446
0.35922	0.634392	1.17213	0.924479	1.28238	0.670511	0.417151	1.81997	0.561474	1.81696
0.939768	1.05998	1.9492	1.0636	1.52451	1.40115	0.605175	1.2999	1.37317	1.99491
1.07561	0.817759	0.668299	0.466651	0.871122	1.25194	1.1046	1.28006	0.121355	0.129478
0.671503	0.400937	0.873177	0.641264	0.780204	0.898687	0.0361747	0.249489	0.407793	0.719385
0.176468	1.53426	0.929821	1.2718	0.595664	1.87985	0.706554	0.966632	0.549609	0.874369
0.194771	0.932539	0.619445	1.95289	1.04558	1.89921	1.95033	1.9352	0.664818	1.14515
0.762698	0.620004	1.64931	0.583185	0.905779	1.46267	0.823185	0.721373	1.02373	1.21547
1.22785	1.29131	0.109119	0.99088	1.62158	0.266523	0.445137	0.847093	1.59246	1.444
0.523035	0.902709	1.50736	1.77444	0.182933	0.772461	0.810354	1.64062	1.53295	1.09012
1.49219	0.613117	0.584347	0.813632	0.486509	1.885	1.01617	1.65033	0.178656	0.830405
0.919961	0.996949	1.84754	1.84531	1.426	0.321406	1.37948	0.606217	0.313362	1.66038
0.872697	1.75572	1.08946	1.72706	0.873747	0.770744	1.18897	1.87561	1.88327	0.346751
0.256951	0.94342	1.46106	1.65525	1.49083	0.506878	1.30644	1.98388	0.867466	1.55745
1.44961	0.932347	1.71483	1.43308	1.80586	1.55489	0.97266	1.33197	0.241136	0.808198
1.12593	1.60406	0.67988	0.235631	0.221076	0.88004	1.13968	1.00489	1.65329	1.98296
1.67082	0.882104	0.138384	0.405479	1.56022	0.293586	0.0828524	0.264814	1.65925	0.775204
0.59774	1.31083	1.9241	1.47377	0.856661	1.41148	0.109304	1.23551	0.0950863	0.53033
0.702395	0.641161	1.03985	1.50633	1.58659	0.229099	0.227395	1.81481	0.304563	1.34662
0.593507	0.751382	1.01862	1.28912	0.684777	1.73396	1.44854	1.82194	0.588684	0.193832
1.92507	1.65297	0.538266	0.626802	1.37711	0.59002	1.87038	1.005	0.320009	1.04629
1.69185	1.0782	1.56444	0.474604	1.06356	1.38428	1.99561	1.01327	1.85389	0.399388
0.149825	0.86105	1.54229	1.5375	1.02738	0.0428376	1.45741	0.089591	1.05797	1.51481
0.760611	0.51577	1.0766	0.960677	1.3278	0.482448	0.641149	1.60485	1.20686	0.117545
0.554017	1.46074	1.17557	0.600418	1.14857	1.09495	1.54962	0.778319	1.54694	0.497652
0.318553	1.85052	1.48857	1.94256	1.64809	0.26775	1.57698	0.46983	1.63065	0.860311
1.12322	1.85994	1.15695	0.883523	1.46794	0.661424	0.10119	1.41246	1.23426	0.498114
1.71614	1.8049	0.170516	0.527446	0.605554	0.490351	1.96787	1.8995	0.861228	0.751664
0.695738	1.20313	0.526561	0.4947	1.1819	0.886803	1.06211	1.06316	0.924319	0.70832
1.33451	0.555095	0.729599	1.34995	0.130853	1.95706	0.612041	0.477215	1.44182	1.06914
0.287263	1.29161	0.756888	1.81368	1.83231	0.317953	0.482977	0.710118	0.405436	0.691537
0.552479	0.92648	0.682708	1.1929	0.984688	1.01611	1.88563	1.88387	1.83684	0.446169
1.81692	1.2851	0.908684	1.71763	0.0977799	1.93104	1.92731	1.47652	1.48946	0.446176
1.84068	0.645183	1.16423	1.67161	1.95447	0.83965	1.48496	1.17192	1.82431	0.209971
0.169862	0.965514	1.16387	1.82201	0.453052	0.830272	1.86869	0.571114	0.481457	0.365553
0.279109	1.63905	1.80922	1.7787	0.127333	0.533015	1.06812	0.686511	0.0967178	1.83865
1.18568	0.943931	1.55591	1.96879	0.945631	0.209867	1.10836	1.8857	1.36191	1.19286
0.310163	1.95005	1.25442	1.39244	0.575215	0.654565	1.66556	0.795722	0.787243	0.3998
1.72029	0.361327	1.30148	0.996543	1.6651	1.24619	1.68322	1.41471	0.381117	0.678061
1.4323	1.70021	0.969368	0.422957	1.09923	0.866212	1.8966	1.12419	1.40949	0.00567257
0.545501	1.98575	0.356987	0.59569	0.241832	0.831991	1.56746	0.857169	0.3724	0.397601
1.3696	1.30933	1.05947	1.72427	0.956144	0.217264	0.363123	1.61346	0.362532	1.77931
0.148202	1.78058	1.42746	0.545102	0.784667	0.639529	1.75119	0.112791	0.567659	0.813269
1.79156	0.788868	1.6124	1.77351	1.17819	0.407118	1.98313	0.940315	1.37008	0.0331912
0.881591	0.531882	0.473512	0.863356	0.412264	0.824402	1.85825	1.35707	0.920152	0.189742
0.404889	0.373519	1.14118	0.532054	1.3965	1.80358	0.341727	0.802751	0.598934	0.516891
1.72357	1.37077	1.94782	1.0621	0.500774	0.533874	0.0691578	0.745506	1.1403	1.27008
1.92578	1.50014	1.77454	0.80814	1.14776	1.92621	0.617401	0.834507	0.970479	0.722566
0.468292	0.920394	0.536403	0.572062	1.55359	0.489994	1.93396	1.98825	1.90264	0.326931
0.424662	0.0573493	0.930462	1.54552	0.398461	0.501457	0.69464	1.5078	1.85201	1.68471
1.14541	0.696828	1.29925	1.39357	1.32044	0.577541	0.212284	1.11603	1.58311	0.901662
0.745059	0.913196	1.88753	1.7983	1.78607	1.7682	1.92594	1.80108	1.77575	1.11457
0.564478	1.3194	1.51284	1.3726	0.679887	0.325159	1.76877	0.803011	1.0684	1.9447
1.75131	0.199709	1.56802	0.481033	1.36975	1.80261	1.40211	0.310877	1.76441	0.675894
0.773257	1.34838	0.0523515	0.830524	0.363556	1.23664	1.6745	1.11623	0.76869	0.356683
1.49905	1.98068	1.61036	1.37174	0.762732	1.61308	1.35604	0.134671	1.68366	1.45508
1.93677	1.57701	1.56163	0.977233	0.602124	1.1034	0.250791	1.2813	1.97893	0.944004
1.86405	1.40925	1.44038	1.64656	1.40821	1.76759	0.781444	0.455809	0.363074	1.22997
0.244536	1.35971	1.61234	0.613045	1.85048	1.24892	1.57352	1.122	0.181827	0.688764
0.586302	0.811942	1.31366	0.269738	1.1518	0.877127	0.292562	0.808319	0.481611	0.951385
1.66319	1.57368	1.83129	0.354321	0.552521	0.634026	1.60235	0.0318409	0.0420881	0.920882
0.577753	1.90312	0.569039	0.929573	1.81627	1.43406	0.259096	1.4935	0.610044	1.90981
0.0504333	0.830353	1.97865	1.38231	0.641602	0.256956	1.93301	0.336938	0.393601	0.459432
0.336859	0.654118	0.617245	0.199058	1.58636	0.108593	0.00755596	0.730263	0.325979	1.6442
0.21399	1.68747	1.32564	1.99403	1.37127	0.724126	1.49005	1.42824	1.95636	1.84278
0.199105	1.54423	0.124583	1.16121	1.12864	1.6259	0.110701	1.7953	0.0750692	0.255324
0.0645008	0.105698	0.0867733	0.905477	0.686944	0.840981	0.148789	1.6926	1.13455	0.727985
0.600368	1.02023	1.29161	0.850078	1.78975	0.945227	1.35981	0.446856	1.22707	0.6412
1.03956	0.359795	1.86192	0.602202	1.9058	0.525621	0.286101	0.330978	0.737979	1.2689
0.894206	0.607346	1.44904	1.9879	1.25586	0.115988	1.01663	1.53943	1.09989	1.69369
1.17825	1.45591	0.336489	0.145403	0.433692	0.913242	1.51638	1.87865	1.4365	1.74643
1.43433	1.62394	1.38166	1.33227	0.0713512	1.30776	0.743379	1.68961	1.21692	0.135967
0.247985	1.60211	1.64359	0.262294	0.0835495	1.40831	0.812917	0.41796	0.0739198	1.92319
0.78756	0.158638	1.05535	1.14585	0.548617	1.76845	1.81457	0.0814238	0.67932	1.48069
1.56552	1.72827	0.519123	1.14021	0.854786	1.99568	1.52406	0.824727	0.121216	1.68712
1.94438	1.1711	0.406988	0.240904	0.976213	0.167217	1.22863	0.736474	1.26088	0.774469
1.47321	1.75104	1.1141	0.66807	0.553881	0.353578	0.157367	0.577186	0.310114	1.12438
0.494513	1.51884	1.11549	1.86748	0.810898	0.631572	1.14751	1.04893	0.349215	0.67986
1.74535	0.536709	1.77408	1.10253	1.8014	1.96601	0.962517	0.533478	0.364714	0.84246
1.49869	1.91012	1.33536	0.53004	1.50407	1.52134	0.897916	0.754738	0.906326	0.055521
1.47509	0.920624	0.667447	1.03205	1.37465	1.19436	0.529034	1.97207	0.171677	0.219998
0.01499	1.55222	1.38171	0.388273	0.663326	0.095885	1.00832	0.222279	1.18698	1.37435
1.07179	0.662824	0.248129	1.8382	1.2563	1.8868	0.392128	0.337233	0.248283	1.0179
0.369419	0.666417	0.504563	1.1657	1.03911	0.289279	1.69601	1.23867	0.57599	0.495885
1.45409	0.37555	0.923188	1.03455	1.8614	0.48179	0.414407	0.603163	1.12688	0.0315111
1.63297	1.04777	0.506542	0.452297	0.380411	1.06705	1.81122	1.69907	1.81754	0.316439
0.315272	1.79398	0.646269	1.37023	1.85704	1.80378	1.4344	1.99488	1.73815	1.16446
0.822443	0.542013	1.78977	0.852494	1.14949	1.70716	0.513698	1.56455	1.11545	0.148546
1.68715	0.716176	0.163813	1.25557	1.3171	0.276418	1.32044	0.29926	0.765023	0.594978
0.749117	1.50726	0.409957	0.83707	0.289426	0.415763	1.79429	1.54816	0.776273	1.49547
1.96174	0.996435	0.660569	1.40895	1.17939	1.76166	1.90777	1.68654	1.71567	1.97338
1.33775	1.38246	1.97336	1.72812	0.606907	1.88798	1.54556	0.624126	0.750034	1.2392
1.93759	1.79711	0.605467	0.685044	0.640518	0.126253	1.19055	1.91269	1.17383	1.96156
0.100609	1.84295	0.725478	0.628298	0.842447	0.110699	0.152334	0.678462	1.46243	1.70225
1.65208	0.799106	0.908914	0.731999	0.666632	0.427076	1.59375	1.15619	0.846581	0.747935
1.76692	1.80574	0.963171	1.98319	1.26229	1.19761	0.215368	1.22284	0.351021	0.0154593
1.47786	1.15878	0.340513	1.94618	0.735734	1.94454	1.94646	0.383969	1.84907	1.97898
0.894449	1.19114	0.512139	1.02505	1.50389	0.713318	0.976322	1.97249	0.783617	1.22004
0.765912	0.21874	1.91091	0.280018	1.90327	1.13218	1.47621	1.60275	0.125315	1.38745
1.08637	1.30983	0.167661	1.59501	0.563424	0.186081	1.22939	0.715388	0.807197	0.18983
1.73545	1.42522	1.89628	0.921831	0.502673	0.281927	0.189775	1.16807	0.179163	0.771931
0.264986	0.0714674	0.62416	1.04568	1.87205	1.83719	1.51542	0.171576	0.908611	0.495758
1.75676	0.0359535	0.252589	1.58965	0.745599	1.85725	0.560459	1.60413	0.151986	1.30806
1.65221	0.560194	1.50547	0.745495	0.177718	0.426646	0.620449	1.26827	0.452731	1.84279
1.7624	0.306528	1.32341	1.23804	0.526209	1.16624	1.41358	1.93998	0.772034	0.236674
1.69806	1.20556	0.554278	0.432852	0.27328	1.81874	0.288293	1.41074	0.800727	1.41752
0.776083	1.09159	0.9182	1.31999	0.328494	1.31442	1.5093	1.76043	0.178534	1.26312
0.873017	0.645148	1.42849	0.125372	0.434552	1.78313	0.532778	0.237815	1.59025	0.70509
0.309665	0.473302	0.246647	0.272271	1.22573	1.35145	1.7828	0.154003	1.92311	1.38193
0.908125	0.983543	0.44656	0.363042	0.394797	0.579138	1.97822	1.99756	1.01673	1.56735
0.21051	0.60586	1.33395	1.18335	1.57069	0.272379	0.97761	1.25773	0.687045	1.45063
0.0858549	0.902321	0.88738	0.678034	0.326103	1.23379	1.30416	0.58018	0.283666	1.42894
0.731074	1.53355	0.749696	1.05258	0.774516	0.235824	0.685132	1.63467	0.166143	1.59933
0.703684	1.61006	1.52117	1.72263	0.250175	1.16354	1.57771	1.66824	0.985747	1.85098
1.38506	0.914999	1.04454	0.744025	0.33175	0.233164	1.52602	0.518172	0.827801	0.624109
1.26291	1.81654	1.88215	0.801316	0.35404	1.96853	0.120254	1.19936	0.646085	1.98908
0.966715	1.00264	1.79793	0.297188	0.843785	1.75112	1.90903	1.6239	1.06636	0.31791
0.366774	1.34981	0.0565877	0.377628	0.0531991	0.261895	0.646262	0.222296	1.23598	0.220815
1.30567	1.43604	1.87034	1.86606	1.10704	1.2699	0.716553	1.95522	1.61808	0.836966
0.246372	0.411083	0.19155	1.43971	1.76942	1.22316	1.11209	0.317505	1.33979	1.85006
1.97521	0.791148	0.920208	1.43361	0.119043	1.97293	1.75529	1.18149	0.114971	0.625719
0.384865	0.841212	1.04396	1.71223	1.73215	1.5506	0.585627	1.00888	1.27038	0.606768
1.76759	1.85161	0.783082	0.935382	1.52402	0.189153	0.0986689	1.06626	1.29284	1.68708
1.19827	1.7949	1.69198	1.0743	0.691307	1.38796	0.713718	1.60565	0.0974692	1.06721
0.764863	1.54297	1.90469	1.68874	0.123914	1.76864	1.83416	0.315266	1.88192	1.63339
0.719616	0.758757	0.761941	1.25904	0.80827	1.4043	0.246263	1.52903	0.453225	1.24458
0.71011	1.23118	0.254347	0.279122	0.394814	1.15372	0.574024	0.620751	0.146842	1.00172
0.242381	1.56357	0.716008	0.57312	1.69087	0.917537	1.39243	1.3926	1.01266	1.67726
1.24422	1.03525	1.12288	1.79525	1.10466	0.675645	1.64281	0.857158	1.68857	1.37034
1.00248	1.84974	1.26249	0.530919	0.968946	0.168794	0.655575	1.68271	0.0688732	1.38707
1.10926	1.55057	1.66917	1.10158	0.589714	1.79306	1.57676	1.07164	0.322674	1.2513
1.75378	1.53566	1.72275	1.03804	0.747456	0.257008	0.793724	0.576647	0.744807	1.11175
1.16206	0.831935	0.246259	1.58543	0.934726	0.0419784	1.88509	0.66929	0.491138	0.994009
0.839288	1.08656	1.14476	1.00697	1.08059	0.970141	1.89029	1.59614	1.74657	0.869298
0.139455	0.79745	1.75619	1.72271	1.7808	0.18602	1.52544	0.624709	0.674626	1.27982
0.491881	0.409129	0.982592	1.18042	1.12429	0.96339	1.16103	1.24172	1.67178	0.429262
1.10859	0.990021	1.61044	1.10621	0.428158	1.69326	0.791479	1.32967	0.845406	0.769231
1.19772	1.81892	0.0699009	0.614952	0.999042	0.923586	0.966716	1.62347	1.22381	0.203556
1.06659	0.801156	1.48512	0.885846	1.79913	0.784009	1.357	1.51987	1.67844	1.94465
1.5814	1.32972	1.17274	1.44675	0.826114	0.367457	1.63552	0.616776	1.15056	0.307616
1.11782	0.156785	1.50026	0.0374179	0.180036	1.78662	0.0997639	0.727241	0.491698	1.94974
0.110801	1.83404	0.394851	1.55696	0.901708	1.516	1.30469	0.236448	1.80527	1.79559
0.287127	1.59798	0.0936892	0.726639	1.57664	1.29193	0.104358	0.279725	1.25687	0.246362
0.104573	0.944463	0.761161	0.54504	1.96299	1.93225	0.153961	0.246899	0.535976	0.479102
1.96549	0.190831	0.931001	0.665521	1.13949	1.67493	0.228211	0.033764	0.670511	1.4178
1.83878	0.991845	1.91406	0.49156	1.71677	0.552669	0.85126	1.12844	0.208691	1.0578
0.268647	0.871424	1.35213	0.64164	1.8737	1.72928	0.56801	1.18538	0.257848	0.152777
0.011417	0.551816	1.39499	0.108066	1.90558	0.318845	1.5748	1.72481	1.40179	1.29672
0.475617	1.63668	1.61643	0.826911	0.189516	0.297103	0.904562	0.998365	0.0575576	0.723453
0.49126	1.08051	1.61668	1.27255	0.717246	0.886663	1.38176	1.93911	0.492736	1.00348
1.02588	1.40969	1.72413	0.69686	1.16673	0.918974	0.226313	1.66723	1.18825	0.0734789
0.66797	1.59301	0.758466	0.293586	0.0521898	1.17965	1.34	0.17525	0.611569	0.0191704
0.859122	1.71363	1.52836	0.907067	1.99335	0.162741	1.79607	0.0586218	0.119872	1.38032
0.877352	1.39382	1.07276	1.93187	1.53021	1.88413	0.634542	1.09084	1.2278	1.72824
1.43985	1.06671	1.64563	1.0061	0.267007	1.16202	1.99417	1.15216	1.11509	0.936154
1.04178	1.61058	1.16927	1.76002	1.6204	0.238036	1.27602	1.24594	0.787935	0.176287
0.0449321	0.688981	0.670057	0.3012	0.718156	0.581605	1.84727	1.85498	1.16618	1.09804
1.53353	0.168966	1.96852	1.47347	0.347718	1.64965	0.702714	0.228894	0.0519935	0.449296
0.790094	1.86386	1.01913	1.01073	1.09484	1.38463	1.88213	1.56069	0.622714	0.570781
1.56376	0.859594	0.603954	0.589776	1.32507	0.239192	1.01169	0.211576	0.518847	0.0645519
0.195522	0.361094	0.663637	0.808458	1.26662	1.06309	0.40201	0.619613	0.169011	1.31192
0.976124	1.00816	1.03885	0.40733	0.707206	1.06653	1.47157	0.873541	0.518382	1.43916
1.79095	0.827059	0.709868	1.95765	1.30227	0.772116	0.0173411	0.69965	0.0814216	0.399588
0.792589	1.59179	1.92005	0.0201217	0.0777456	1.3775	1.33391	0.879216	0.997344	0.5908
1.31154	1.56273	1.09909	0.158742	1.31196	0.597031	0.518326	0.0261898	0.410071	1.74189
1.82519	1.37795	0.185259	0.321707	0.756319	0.444	1.61102	1.9673	0.651152	1.76756
0.182332	1.10667	1.44462	0.783288	0.700184	0.811278	1.32973	0.783227	1.83673	1.89839
1.25361	0.303148	0.201805	0.219949	0.479335	1.70633	1.95043	1.93858	1.6385	1.56612
1.54641	0.389684	1.12963	0.666373	0.344887	1.00789	1.72026	0.900024	0.0715858	0.793337
0.624754	1.2897	1.78482	1.4714	1.22815	1.90483	1.05192	0.63345	1.45943	0.776508
0.72471	1.00053	1.89068	0.642227	0.770909	0.0777632	0.921327	0.669576	0.561525	1.74389
1.47978	1.44033	0.737245	0.740297	0.899352	0.808446	1.21841	0.989242	1.64399	0.818278
1.55444	1.48685	1.79574	0.88057	1.13122	1.8968	1.37552	1.70615	0.802707	1.53402
1.13755	1.10155	1.34935	1.19982	1.22328	1.30202	1.38779	0.242299	0.53229	0.878734
0.589468	0.606045	0.694648	1.88608	1.46951	1.74835	0.723506	1.44732	0.769814	0.784229
0.680775	0.703162	0.303755	0.63759	1.67611	1.41516	0.805116	1.28262	0.195596	0.628147
0.114398	0.228038	0.857536	0.912574	0.256286	0.501822	0.236244	1.74507	0.457935	1.71742
0.179626	0.615312	1.80623	0.932337	1.15261	1.19903	0.451237	0.440088	0.42745	0.294037
1.00863	0.663805	0.756428	0.108518	1.45418	0.73791	0.375612	1.60928	1.22328	0.0916983
0.376652	0.102516	0.198032	1.54653	0.0776558	0.102857	1.52757	1.09059	1.65174	0.64893
1.85228	0.602629	1.14082	1.65275	1.10629	1.23197	0.907308	1.65428	0.911509	0.562761
1.81469	0.120682	1.88772	0.890047	0.149847	0.0911738	1.55843	1.58282	0.374743	1.07938
0.12833	0.680883	0.938896	1.35891	1.8608	0.399127	1.41135	0.899877	1.57165	0.449142
0.0908636	1.9185	1.19362	1.73135	0.933516	0.496196	1.48332	0.417144	0.444119	0.161498
0.333828	1.61576	0.959938	1.09705	1.06506	0.50798	0.364812	0.151795	0.668344	1.53878
1.02748	0.810903	0.216047	0.333151	0.288943	1.61768	0.640955	1.52657	0.312874	0.222927
0.544696	1.00802	1.07569	0.808904	0.548667	1.47321	1.20455	1.31912	0.999001	1.18636
1.60607	1.50382	1.32264	1.59578	0.0260085	0.618355	0.558003	1.27538	0.133588	1.48215
0.986589	1.62516	1.78153	0.907555	1.28699	0.750735	0.857851	1.53138	1.08875	0.221802
1.91687	0.716842	0.190256	1.53895	0.491991	0.345712	0.751156	0.369051	1.41921	0.675397
0.886169	1.53098	0.929193	1.90335	1.46125	1.15854	1.23521	0.421532	0.487016	0.748339
0.0168476	0.816069	1.83123	1.12238	1.82062	0.563718	1.02832	0.259184	0.183502	0.141928
1.46879	1.09816	0.142647	1.26902	0.462879	1.27259	1.39586	0.91597	1.76406	1.6029
0.917573	0.517773	1.08248	0.613233	1.61569	0.0140381	0.847335	1.1088	1.95063	1.69805
1.12688	1.58003	1.2156	1.83366	0.714691	0.520355	1.98613	1.71255	0.0988697	1.04697
0.0457543	1.57987	1.01458	0.31031	1.00611	1.04932	1.00548	1.91998	1.35207	0.810444
1.52796	1.41693	1.13502	0.567412	1.13474	1.25278	1.72802	1.58347	1.22989	0.548248
1.00514	0.812503	0.72448	1.48891	0.110963	0.551433	0.800226	1.14479	1.35811	0.624089
0.153792	0.890041	1.74063	0.476819	0.820893	0.575705	1.18262	0.558273	1.32876	0.544077
1.45421	1.63825	0.535599	0.309492	0.381305	1.10818	0.284997	1.59325	0.163886	1.86709
0.630716	1.08507	1.99481	1.40025	0.640414	1.66624	1.67495	0.62001	1.21829	0.801518
1.41164	0.610702	1.78279	0.310754	0.774055	0.771243	0.299802	0.144068	1.97796	1.27703
1.37842	0.986829	0.298416	0.765035	0.638172	0.846776	1.61668	1.66982	0.665216	0.853459
1.55979	1.22912	1.92691	1.04638	0.706569	1.35164	1.45268	0.802465	1.29068	0.71724
1.10347	1.8716	1.25455	1.46821	1.94061	0.661437	0.568231	1.40856	0.251847	1.05574
0.892189	1.14429	1.64833	0.84664	0.211208	1.70444	1.86307	1.10191	0.350775	0.932584
1.06624	1.57212	0.659677	0.461797	0.36171	0.984873	0.0313584	0.748109	0.435908	1.49576
0.730697	0.560542	1.26051	1.01545	1.72948	0.842417	0.91068	1.52602	0.521152	1.88423
1.75719	0.906175	0.144368	1.10534	1.02762	1.88198	1.39787	0.873898	1.56851	1.12523
0.0467542	1.58159	1.32773	1.28448	1.78081	1.3448	0.304746	0.787597	1.01352	1.0701
0.130299	1.15911	1.54179	1.2194	0.628674	0.31235	1.66834	1.30069	0.524281	0.861125
0.467999	1.73283	1.73775	1.07738	0.454257	0.724239	1.36152	0.927941	0.800172	1.77491
0.390529	1.7772	1.48902	0.597928	0.353426	0.613197	0.695956	0.220006	0.366563	1.94438
0.14927	0.966009	1.79111	0.908678	1.54751	1.73209	0.230617	0.583045	0.511144	0.78592
0.0387942	0.837812	0.782813	0.519821	1.77243	1.91161	1.48546	1.63333	0.735564	1.43532
0.682665	1.3486	1.97956	1.50841	1.32774	0.878081	0.473496	0.831598	1.2201	1.95731
0.438584	1.43471	1.92517	1.36201	0.905779	1.82922	0.138814	1.1945	1.41809	0.445769
1.38989	1.53842	0.673472	1.43752	0.0801218	0.0314674	1.6253	0.139765	1.69372	0.251762
0.893004	1.34054	1.16397	1.4876	1.834	1.85877	1.4887	0.800179	1.12036	0.223464
1.89866	1.53826	0.759918	0.135488	0.391574	1.27334	1.0957	0.162522	0.971727	1.05055
1.57098	1.56721	1.69103	1.13586	0.721939	0.192104	0.974798	1.89181	0.198622	0.977336
0.202555	0.567659	0.816139	1.19582	1.80609	0.923654	0.208955	1.87724	1.96017	0.708166
0.408364	1.70095	1.08065	0.327906	1.4799	1.01113	1.56535	1.70822	0.996244	1.45216
1.39917	0.52753	0.858249	1.14876	0.710473	0.394286	0.121725	1.92312	0.728665	0.33385
0.827848	0.560008	0.675463	0.299417	1.28141	1.4412	1.83644	1.89823	0.887432	0.0127202
0.820587	0.877772	0.750497	1.14449	1.86386	0.348252	1.17566	1.21689	1.52588	1.82875
1.155	0.814363	0.869782	1.27096	1.71008	1.65417	1.5919	1.60726	0.266867	1.28891
0.414194	1.58826	0.670441	1.68902	0.860707	1.51424	0.117637	1.11483	0.924096	0.387047
0.943266	0.467504	0.0471468	0.381568	1.62584	1.70705	1.08853	1.59775	1.06397	1.14813
0.893296	1.13335	0.924985	1.4124	0.719055	1.34304	0.902439	0.901821	0.105697	0.74282
1.18729	0.533353	1.89406	0.344748	0.589399	1.39752	1.99617	1.37824	0.849441	1.79815
0.328905	0.65183	0.453538	0.541992	1.96387	0.619539	1.43557	1.23498	0.430117	1.56536
0.775445	1.00167	1.02727	0.487791	0.560086	0.856439	1.44954	0.288251	0.610629	0.47887
0.873809	0.688348	1.75551	0.502746	1.83956	0.375668	1.30354	0.809559	0.276558	0.504123
0.764188	1.6417	0.701218	1.11619	0.0252722	1.47455	1.27133	1.51581	0.493485	0.388121
1.32752	1.26842	1.22794	0.589107	0.308521	0.660498	0.976504	1.59173	1.83535	1.09415
0.345949	1.10429	1.82773	0.95936	1.81347	1.3866	1.20869	1.1493	0.696698	1.43403
1.08323	1.41513	0.384564	0.681967	0.925757	0.763401	0.830553	1.2393	1.47061	0.755167
1.07784	0.274887	0.700902	0.794579	0.345927	0.656555	1.62258	1.10548	0.736762	0.11332
1.96806	1.56336	1.89321	1.40442	0.261445	1.77313	1.26844	1.62297	1.7821	0.189784
1.67152	1.98542	1.96503	1.92931	1.416	0.37839	0.712265	1.59638	0.737401	0.419322
0.673454	1.75212	1.46212	1.09477	0.0911722	0.563777	1.2882	1.53189	0.175383	1.1133
1.78951	0.437699	0.874463	1.87339	0.77335	0.722719	0.426676	0.362411	1.62674	1.51365
1.6839	1.42685	0.978382	0.200593	0.168881	0.263541	0.772598	1.74689	0.470508	0.755634
0.301682	1.4645	1.43733	0.719048	0.230458	1.80929	0.35736	1.04194	1.39977	1.999
1.47269	1.6043	1.26744	1.81558	1.44346	0.652103	1.87814	1.67105	0.806656	1.90539
1.02222	0.594718	1.81236	0.552182	0.651376	0.944646	1.22659	0.696261	0.215388	0.429407
1.91004	1.32726	1.33832	0.254634	1.13828	0.164315	1.16703	1.09476	0.927157	0.142196
1.33301	1.25354	1.05342	0.371951	0.334518	0.342254	1.28239	0.282266	0.365512	1.5041
0.472193	0.386553	1.73738	0.811259	0.436998	1.92696	1.46298	0.750882	1.00983	0.133628
1.4277	1.54699	1.57394	1.79048	1.07969	0.776131	0.806876	1.91767	1.01206	0.26337
0.35707	0.58374	1.30549	0.84208	0.664929	1.87	1.70594	1.11911	0.981036	0.422541
1.7268	0.389143	0.664015	0.0546602	0.592122	1.80694	1.01974	0.428838	0.158339	1.10866
0.967134	0.799629	0.717005	1.52846	1.96975	0.782348	1.12356	1.93414	0.457512	0.732402
0.552671	1.79385	0.844163	0.984663	1.01671	1.55294	0.877098	1.81757	1.69499	0.863611
0.407989	1.37943	1.03177	1.56874	0.747546	0.157599	1.67582	1.74704	0.0983351	0.00361025
0.638957	0.990783	0.710738	0.775038	1.81486	0.574597	1.4744	1.74865	1.26911	0.607419
0.767888	1.93787	0.819058	1.61732	1.20089	0.0544931	0.477453	1.43609	1.08577	1.24034
0.730479	0.517663	0.289	1.91608	0.532144	0.889217	0.790491	0.614277	1.77808	1.39947
1.57463	0.566537	0.0939497	0.765659	1.23801	0.222718	0.744532	1.29686	1.195	0.409568
1.80574	1.32162	0.830509	0.572281	1.82379	1.04159	1.66105	1.25913	0.484545	1.55096
0.330229	1.37156	1.37649	0.211007	0.274723	0.823394	1.25646	1.21473	1.30163	1.17273
1.09409	1.20464	1.529	1.00601	1.09352	1.50873	1.75079	1.59868	1.03644	1.69175
0.917155	0.97126	0.561299	1.29604	1.74682	0.0394802	1.54505	0.880211	1.11366	0.0684915
1.54304	1.19189	0.765407	1.57705	0.735432	1.21642	1.75281	0.561413	0.46162	1.90596
1.01571	0.920417	0.182485	0.313868	0.565806	0.0706987	1.39436	1.3886	0.0271341	0.36821
1.26649	0.0592573	0.165937	1.15946	0.879149	1.47504	0.314069	0.752002	1.43856	0.569617
0.994925	1.07133	0.776234	0.757558	0.505805	0.241629	0.818939	0.824063	1.57123	1.02757
1.95165	0.514999	1.16914	1.37018	1.65678	0.768038	1.65131	1.89914	1.52432	0.545896
1.9334	0.896021	0.927244	1.27603	1.92997	0.640721	0.146326	1.33464	1.07873	1.9129
1.04825	0.623653	1.10095	1.73847	1.06156	1.79021	0.448696	1.95743	0.292716	1.35401
0.72769	1.61312	0.724084	0.962107	0.275131	0.883034	1.45013	0.885059	1.26022	0.431468
1.15473	0.671717	0.975998	1.30021	0.634785	1.70528	0.290066	1.676	0.898057	0.0225344
1.17284	0.0619438	0.986823	0.828213	1.88345	0.665393	0.17503	0.15408	0.43786	1.09523
0.561634	0.66637	0.573596	0.359691	0.493357	1.12273	1.58613	0.717453	0.964578	0.584458
0.478664	1.17872	1.99805	1.27676	1.41732	0.635932	1.45038	1.29516	1.34247	1.91311
0.0380375	1.00811	1.82254	0.962141	1.19518	0.0532378	1.31371	1.42457	1.14709	1.73559
0.934953	0.305098	1.35613	0.628521	0.646763	0.944104	1.62178	1.21759	1.73074	1.72879
0.738734	1.99009	1.78517	0.696503	0.854041	1.94955	0.43917	1.74971	1.07646	0.734162
1.93192	1.30267	1.74054	0.573538	1.11954	0.975509	1.42977	1.0012	0.229994	0.203839
0.779325	1.9355	1.72585	1.74151	1.85116	1.49048	1.42601	0.307374	0.927482	1.87735
0.083084	1.77652	1.60677	0.860869	0.945478	1.96208	0.596728	1.452	1.51793	0.200192
1.88797	0.257091	0.786481	0.896496	0.644174	0.186952	0.350298	0.358804	0.153478	0.655991
1.39601	1.13872	0.614936	0.654416	1.92044	0.153503	0.664452	1.46758	1.0972	1.8971
0.485981	1.76315	0.460278	0.718998	1.01558	0.922194	1.82313	0.760369	0.726101	0.886568
1.76032	1.83699	0.337443	1.10285	1.48609	0.845487	1.32222	1.11722	1.1054	0.606371
0.635326	1.1813	1.9927	0.793232	1.91721	0.861677	1.46149	0.540243	0.667533	1.90843
1.53474	0.951989	1.63638	1.80966	0.736878	1.78402	1.54003	0.56615	0.448324	1.28082
0.701507	0.403502	1.21783	0.484265	0.977611	1.21888	1.0661	0.921017	1.4316	1.66233
1.32736	1.67713	0.529597	0.869185	0.515285	1.92286	0.18859	1.24976	0.00426471	0.153384
0.841863	1.10303	0.652877	0.967451	0.808376	1.70698	1.48425	1.41339	0.0587603	0.302854
0.850368	0.501434	1.38161	0.225954	0.556108	1.46177	1.2418	0.410817	0.186625	0.698673
0.659921	0.106185	0.783838	1.27674	0.345462	1.93011	1.93577	0.58456	1.70106	1.40232
0.104632	1.91037	1.38584	1.96627	0.640069	1.69702	1.88181	0.667393	1.57896	1.42155
0.446645	0.570177	0.892936	0.618441	0.382159	0.380582	0.876606	1.37166	0.978156	0.535741
1.24394	1.03561	0.872869	0.956718	0.524457	1.59496	1.82317	0.860768	0.234339	0.501257
1.53504	1.93901	1.09078	1.40899	0.845687	1.94024	1.57953	0.875411	0.615066	1.19206
0.523947	1.85387	0.75707	0.483269	0.521108	1.46725	0.833473	1.58256	0.440635	0.463609
0.0881251	1.89381	1.45965	0.126301	0.74547	0.95603	1.73257	1.39071	1.66896	1.96704
0.683954	0.305279	1.67296	1.09701	1.04668	0.885697	0.473369	0.0894817	0.976628	0.979616
1.03802	0.282959	1.17406	0.932248	0.863859	1.90495	1.18876	1.93423	1.41154	1.86779
1.51496	1.53038	1.35886	1.05216	1.62332	1.01447	1.1243	0.491435	0.78108	1.28918
0.869936	1.69654	1.01228	0.510293	0.857994	0.299092	1.57693	0.435852	0.466803	1.13446
1.4485	1.53332	0.360893	0.600696	0.825469	1.78085	1.1207	1.7389	1.85244	0.606869
1.48028	1.87589	1.66691	1.49776	0.449561	1.12445	1.00229	0.138003	0.157775	0.114986
1.26678	0.0761602	1.04285	0.669192	0.956736	0.69204	1.12838	0.384286	1.75276	1.484
0.254317	0.413544	1.63986	1.3428	1.35661	1.09005	1.60198	1.33858	0.965123	0.798364
1.81225	1.28562	1.96347	1.51434	1.25015	1.55627	1.68109	1.84093	0.996608	1.53043
0.732546	1.04093	1.62812	1.21264	1.55606	0.105653	0.983881	1.76456	0.305799	1.85669
0.201568	1.86701	0.871363	1.11432	0.610156	1.84777	1.99468	0.113177	1.68671	0.64458
0.585262	1.4001	0.869481	1.13085	0.909544	1.65842	1.80206	1.09308	1.58957	1.1698
0.155427	1.18392	1.18839	1.54852	1.85184	0.512947	0.912351	0.541445	1.58715	0.291085
1.34591	1.05831	0.966226	1.47853	0.930174	0.697286	0.173378	1.54121	0.203964	0.0987303
1.22253	0.356337	1.58909	1.95803	0.266173	0.00431216	0.706292	0.596912	0.36265	0.0723162
1.65035	1.96218	0.99659	1.44407	1.59984	1.54624	0.365994	1.82397	1.44145	1.19062
1.96716	0.0473027	0.547623	1.00032	0.780547	0.116589	1.44518	0.451183	1.8703	0.739173
0.47461	0.28022
0.53257	0.70655
0.069734	0.49237
0.59866	0.6104
0.14221	0.31782
0.53256	0.67659
0.65789	0.95299
0.57615	0.57708
0.25298	0.54189
0.75559	0.94886
0.82587	0.79254
0.11824	0.33857
0.33488	0.42212
0.92994	0.57963
0.032661	0.37022
0.51127	0.99606
0.057378	0.25114
0.67005	0.77472
0.96369	0.77562
0.64965	0.6742
0.62255	0.76298
0.11848	0.20882
0.66195	0.5536
0.015889	0.3391
0.87695	0.79563
0.387	0.99478
0.18581	0.33266
0.53736	0.76925
0.89348	0.87321
0.59925	0.67846
0.91256	0.38367
0.81222	0.83503
0.53321	0.74101
0.70784	0.12829
0.52581	0.88208
0.27251	0.25668
0.061377	0.29472
0.67735	0.48278
0.42476	0.066782
0.62325	0.5329
0.15923	0.065032
0.50078	0.14889
0.7359	0.50054
0.23463	0.0068108
0.2178	0.49447
0.004402	0.89493
0.087968	0.20245
0.94078	0.54322
0.075793	0.030269
0.053466	0.20191
0.53581	0.96556
0.45794	0.45207
0.65954	0.53859
0.16036	0.59366
0.86663	0.76918
0.94304	0.69674
0.81316	0.7726
0.31919	0.67206
0.85953	0.78588
0.0055977	0.82279
0.9942	0.68632
0.12699	0.18993
0.51717	0.80475
0.95606	0.81854
0.3933	0.3845
0.38836	0.25461
0.87977	0.69542
0.53613	0.52957
0.010328	0.56678
0.71481	0.92067
0.11624	0.024514
0.40213	0.25421
0.048588	0.15513
0.87548	0.86777
0.56388	0.65113
0.12511	0.17548
0.784	0.66366
0.84187	0.50289
0.77831	0.69587
0.077769	0.26239
0.6678	0.94424
0.67506	0.96694
0.99783	0.73279
0.91691	0.53201
0.81436	0.53019
0.33951	0.34817
0.17763	0.42855
0.57188	0.71957
0.14084	0.40842
0.32945	0.41948
0.060531	0.12268
0.66282	0.96732
0.83691	0.61221
0.47487	0.10987
0.28467	0.27286
0.49098	0.10915
0.33472	0.3832
0.21378	0.35001
0.57594	0.76746
0.35174	0.25356
0.80656	0.75582
0.69075	0.95194
0.64783	0.77044
0.15158	0.42835
0.64735	0.60705
0.73729	0.83199
0.47453	0.41853
0.17021	0.26314
0.478	0.05425
0.82853	0.7466
0.41334	0.24742
0.80012	0.81299
0.78088	0.95187
0.19218	0.20872
0.40509	0.69908
0.97027	0.74531
0.80937	0.52713
0.13203	0.17233
0.4056	0.43313
0.85821	0.75725
0.66367	0.74435
0.22	0.2447
0.98152	0.57455
0.96504	0.84211
0.049015	0.92934
0.72779	0.53013
0.14035	0.42155
0.92363	0.55207
0.44077	0.28853
0.43441	0.18456
0.90536	0.53368
0.72772	0.89203
0.035581	0.82501
0.61041	0.8227
0.13894	0.23521
0.74435	0.91251
0.5458	0.57823
0.91159	0.93529
0.21652	0.33546
0.3896	0.27409
0.57763	0.92903
0.19603	0.15184
0.82876	0.98256
0.20455	0.42291
0.77423	0.73068
0.86399	0.93416
0.67049	0.87499
0.65896	0.66802
0.85052	0.74812
0.58652	0.84573
0.31121	0.16537
0.10645	0.085913
0.60761	0.8649
0.53946	0.94166
0.71038	0.86325
0.22264	0.07597
0.14823	0.058233
0.77511	0.5984
0.11753	0.45945
0.74238	0.96426
0.39878	0.17645
0.96738	0.86971
0.015899	0.12205
0.046803	0.20176
0.142	0.42101
0.16701	0.32279
0.63148	0.9555
0.87598	0.52959
0.59417	0.59866
0.46798	0.24078
0.19362	0.42262
0.76736	0.57633
0.58987	0.77931
0.31883	0.18294
0.7578	0.51264
0.95359	0.75295
0.82402	0.6813
0.5178	0.80651
0.97117	0.58033
0.38574	0.14516
0.16811	0.33769
0.065437	0.18322
0.42519	0.29625
0.67874	0.87079
0.93727	0.66509
0.60074	0.58289
0.58365	0.62272
0.93715	0.95949
0.84572	0.63809
0.41675	0.080151
0.97362	0.87374
0.9749	0.80832
0.74767	0.48958
0.94871	0.74604
0.43676	0.38483
0.091782	0.44156
0.79046	0.93737
0.98948	0.60404
0.95005	0.49807
0.8922	0.64353
0.18334	0.012617
0.47535	0.010879
0.81872	0.76129
0.29629	0.45788
0.16037	0.03979
0.44518	0.25458
0.5504	0.91801
0.18928	0.44974
0.44966	0.0059963
0.88262	0.53536
0.18115	0.47076
0.59694	0.7102
0.91783	0.89896
0.97452	0.72631
0.064233	0.19088
0.08722	0.17215
0.53928	0.98075
0.56156	0.51165
0.7815	0.81888
0.44105	0.26159
0.066512	0.19282
0.40866	0.39712
0.0082597	0.65786
0.9505	0.56504
0.40321	0.28619
0.74081	0.6536
0.40184	0.13451
0.12671	0.23816
0.1544	0.29052
0.7184	0.86268
0.81001	0.56797
0.70531	0.98456
0.10647	0.49786
0.75304	0.68341
0.44422	0.23248
0.56489	0.92544
0.62599	0.92064
0.11289	0.29681
0.17344	0.10988
0.36844	0.39547
0.79147	0.6371
0.8808	0.91445
0.30489	0.61497
0.25695	0.99807
0.48152	0.15257
0.42796	0.067873
0.50503	0.11569
0.85288	0.53832
0.70277	0.63696
0.00016767	0.8378
0.74912	0.7798
0.093187	0.21654
0.25668	0.34021
0.61162	0.53909
0.064233	0.26847
0.49135	0.22266
0.72419	0.60318
0.71481	0.50296
0.90875	0.68737
0.78564	0.54707
0.12027	0.69921
0.29573	0.1388
0.74577	0.69557
0.57015	0.64036
0.43427	0.30687
0.43498	0.22403
0.18654	0.32006
0.95921	0.86956
0.050486	0.21234
0.47076	0.078345
0.88898	0.69971
0.12104	0.28258
0.46421	0.20987
0.7192	0.89461
0.20607	0.43729
0.01888	0.25844
0.33075	0.37546
0.078095	0.20227
0.24982	0.45656
0.57745	0.86315
0.75767	0.48811
0.16992	0.1433
0.16765	0.46713
0.70498	0.6878
0.65073	0.56518
0.98234	0.50182
0.075513	0.15403
0.32546	0.34459
0.098048	0.19432
0.90775	0.88496
0.10722	0.2159
0.95898	0.56767
0.37096	0.10878
0.63327	0.42598
0.043001	0.46992
0.32726	0.4297
0.72468	0.92813
0.74971	0.73969
0.77476	0.90751
0.7902	0.76263
0.046594	0.24212
0.35633	0.33957
0.71004	0.66273
0.64045	0.50545
0.44309	0.98126
0.20562	0.32934
0.67666	0.97321
0.33164	0.099056
0.80743	0.93835
0.68117	0.55001
0.7041	0.64611
0.47219	0.33295
0.42439	0.31
0.038069	0.36375
0.38535	0.23266
0.12602	0.32631
0.78117	0.73725
0.57476	0.56873
0.82307	0.96382
0.26496	0.15246
0.30033	0.3638
0.1744	0.19719
0.642	0.90155
0.63929	0.65464
0.46098	0.11261
0.97427	0.76305
0.047677	0.26161
0.31478	0.084663
0.82009	0.57276
0.28068	0.19176
0.89651	0.74027
0.21814	0.11227
0.70911	0.88191
0.86946	0.87344
0.6952	0.60363
0.12227	0.44019
0.90991	0.60248
0.63184	0.94645
0.82707	0.73118
0.066812	0.22636
0.43052	0.07436
0.34971	0.37859
0.33374	0.35705
0.64004	0.83084
0.60421	0.56883
0.6689	0.89699
0.03194	0.28039
0.097744	0.13868
0.58364	0.54729
0.53669	0.77128
0.37263	0.16851
0.99734	0.95988
0.10144	0.20984
0.99011	0.72692
0.072238	0.97955
0.25229	0.17872
0.34779	0.28383
0.15933	0.21744
0.6639	0.98102
0.17135	0.020943
0.06915	0.13816
0.16253	0.94271
0.96064	0.72971
0.3911	0.85821
0.11601	0.17762
0.20239	0.37038
0.25531	0.2892
0.96673	0.62205
0.42169	0.47896
0.8522	0.75094
0.084225	0.098877
0.77288	0.92261
0.32044	0.21553
0.17946	0.087036
0.28758	0.40843
0.79152	0.72665
0.70311	0.65584
0.063059	0.22728
0.22389	0.43325
0.72957	0.5013
0.53901	0.42104
0.21505	0.36163
0.58219	0.65638
0.011313	0.93648
0.69412	0.69661
0.43156	0.075504
0.33422	0.17837
0.84514	0.97804
0.023619	0.083119
0.60728	0.92556
0.92599	0.73374
0.83847	0.86905
0.29741	0.40528
0.70743	0.61291
0.7541	0.54483
0.32978	0.28497
0.69194	0.56147
0.14204	0.37199
0.001546	0.89192
0.59483	0.57418
0.39749	0.42056
0.94571	0.52943
0.70022	0.96091
0.51605	0.54178
0.17473	0.36276
0.52648	0.85094
0.25494	0.16531
0.67355	0.94257
0.29692	0.33928
0.34859	0.1913
0.095135	0.15145
0.071793	0.30546
0.079289	0.82138
0.64046	0.89099
0.41156	0.34625
0.0081256	0.29944
0.22987	0.9535
0.034981	0.011314
0.15847	0.48134
0.12497	0.12895
0.44549	0.1367
0.43322	0.40143
0.80219	0.75532
0.32835	0.4293
0.54964	0.49865
0.25961	0.08116
0.07228	0.098516
0.71077	0.90872
0.63031	0.91711
0.99843	0.68733
0.18612	0.40717
0.56166	0.9126
0.32055	0.2093
0.97927	0.85285

## Sheet: data_chunk (3)
0.968445	1.99996	0.794365	1.20624	1.50211	0.739818	1.70333	0.608635	0.896072	0.775798
0.884606	0.271181	0.614054	0.0292538	0.428465	1.42298	0.967777	1.60908	0.72644	1.2454
0.560196	0.975123	0.259933	1.12798	1.04003	1.3819	0.907617	0.159708	0.0400089	1.83401
0.298425	1.40973	1.10342	0.152856	1.94862	0.876878	1.56379	0.342227	1.52102	1.52991
1.91207	1.886	0.503995	0.990039	0.155023	0.287996	1.84634	1.37096	1.34904	1.35866
1.11038	1.93248	0.751832	1.28509	0.757473	1.47882	0.955831	1.20419	0.511328	1.97884
0.108269	1.87561	1.85945	0.648208	1.18944	1.19037	0.389088	1.80896	0.300412	1.10681
0.631867	1.18027	0.516239	0.151472	1.82163	1.92278	1.33375	1.81595	1.19993	1.82659
0.989855	1.24627	1.61449	1.47575	1.64645	0.472306	1.34	1.67086	0.091922	0.105171
0.6073	0.496219	0.741788	1.10607	0.0905304	1.82496	0.444184	0.692147	1.34619	0.394047
1.54177	0.453499	1.91027	1.39641	0.463624	0.0739719	0.221479	1.121	1.74972	0.0630634
1.23215	1.33667	0.624749	1.88997	1.34053	1.51845	1.93776	1.64893	0.724268	0.948011
1.9176	0.854937	1.69474	1.12877	0.14171	1.07043	0.0117263	0.721668	1.41912	0.718542
1.33786	1.43451	0.299636	0.456917	0.163493	1.81557	1.55102	0.123882	1.07219	0.127653
1.87025	1.58918	1.15614	1.87673	1.67495	0.887853	0.283278	1.97528	0.520255	0.0490218
1.88698	1.62341	1.62934	0.624418	0.645841	1.10673	1.42271	1.68685	0.727164	0.44856
0.295411	0.110208	0.220858	1.32079	1.59252	1.98725	0.509019	0.959401	0.287442	0.12999
1.45054	1.11266	1.50924	1.92481	0.346842	1.88254	1.65743	1.89409	0.792006	1.53149
1.66728	0.833732	0.185485	1.65254	1.58611	0.217301	1.17512	1.96192	0.484273	0.84816
0.399321	1.17168	1.96484	0.81636	1.29763	1.99542	1.97342	1.97583	0.63648	0.371663
0.760827	0.675001	0.814333	1.55771	0.567856	0.935792	1.65064	1.36605	1.79639	1.51905
0.20121	0.917549	1.02971	1.11426	0.289919	0.778334	1.89487	1.88451	0.930304	0.210743
0.633075	1.63794	1.94292	1.21887	1.28772	0.485365	1.92601	0.230556	1.02501	1.48577
1.7287	1.42944	1.54307	0.741635	0.96826	1.58826	1.30263	1.18536	0.123324	0.0437342
1.77112	0.57646	1.62388	1.76657	0.389662	1.09522	1.72438	1.54616	0.457045	1.36637
1.15167	1.51248	0.515428	1.17601	0.205885	0.599384	0.590687	1.86347	0.584481	1.3105
0.287166	1.09009	1.40204	1.13517	0.295851	0.0273055	1.17774	1.18716	0.410878	1.99382
0.72602	0.76869	0.257582	0.135859	1.46282	1.41973	1.24288	0.22516	1.45995	0.0753307
1.13851	1.50773	1.05819	1.60833	1.35451	1.75097	0.253811	1.74485	1.19177	1.8099
0.358928	0.67547	1.05434	1.27195	1.32073	0.690949	1.00584	0.570793	1.76965	1.54375
1.52735	1.96315	1.62198	0.493067	0.421799	0.946913	0.121346	1.47778	0.490684	0.177548
0.344105	0.649503	1.99647	0.0779272	1.3644	0.572032	0.288632	0.925214	0.783989	0.696894
0.336231	0.821332	0.620254	1.01062	0.807281	1.71749	0.865621	1.16753	0.476556	1.38968
0.48021	0.485005	1.52597	1.25647	1.84811	0.706455	0.593398	0.31073	0.568478	1.49739
0.895738	0.0593443	1.89494	0.490083	0.984687	1.86405	1.38051	0.589122	1.28268	1.94074
0.022683	0.483021	1.95548	1.5669	1.9791	1.57277	1.53778	1.32485	0.325497	0.127898
0.720352	0.92847	1.9605	1.89201	1.25278	0.362936	1.64639	1.8568	0.143876	1.09217
1.70301	0.0753416	0.788845	0.590332	0.245027	0.444857	0.508471	0.426202	1.47671	1.36234
0.107772	1.05914	1.11267	0.858321	0.189038	0.200938	0.0130091	0.334974	0.327516	0.522768
0.929593	1.14005	1.77663	1.12226	1.16834	1.8869	0.882059	1.08198	0.799201	1.73613
1.48989	0.909384	0.78866	0.310166	1.21379	1.37348	0.426135	0.475831	0.871713	1.11865
0.893675	1.95934	1.66585	0.993147	0.823857	0.634557	0.302585	1.09111	1.79708	0.744492
0.957124	0.88378	0.922621	1.15691	0.552191	1.703	0.107352	1.1819	1.38996	1.04618
1.77976	0.763709	0.926827	1.87619	1.14026	1.36754	1.25657	1.04244	1.78908	0.08767
0.907219	1.61601	1.47263	0.792048	1.4973	1.40227	0.707261	0.88573	1.48208	1.08083
1.30459	0.655014	1.81165	1.94068	0.331328	0.354155	0.586159	1.99252	1.36907	0.500081
1.27083	0.849051	1.16822	1.60041	0.698328	0.803585	1.30261	0.369888	0.812834	0.98394
0.293006	1.84744	0.412146	1.93172	0.209758	1.23103	1.16253	0.0074445	1.77162	1.50352
0.87465	1.777	1.17431	1.64741	1.66714	1.48617	0.70671	0.544703	1.70305	0.0992016
0.608293	1.31151	1.03847	1.83947	1.39875	0.826328	0.479319	0.16952	1.85918	1.74552
1.7809	1.31516	0.878286	0.566961	1.02471	1.52288	1.84517	1.17289	0.636659	0.768404
0.789503	0.849207	1.30279	0.752072	0.688718	1.73813	1.94526	0.276713	0.761055	0.166519
0.494402	0.549071	0.678999	0.722527	0.56841	1.90056	1.04904	1.32949	0.609338	0.842221
0.00621748	0.568192	1.59909	0.79841	0.0707657	1.02467	1.05473	1.01247	0.626566	0.315427
0.865769	1.75237	1.34185	0.546613	1.84281	1.45243	0.706307	0.896131	0.119771	0.265833
0.0583681	0.478115	0.335342	0.728575	1.9497	0.603373	0.741325	0.491311	0.409263	1.62716
0.0157355	0.323446	1.9611	1.72608	0.542973	0.040741	0.821568	0.397877	0.0346409	0.212938
0.856538	1.10867	0.780752	0.297227	1.46123	0.489902	0.188927	0.813468	0.176792	0.736507
1.11165	0.410865	0.984911	1.34387	1.61668	0.615792	0.511356	0.83988	1.05352	1.58918
0.220655	1.37315	1.42218	1.55413	0.541401	1.18209	1.95816	1.43483	1.98548	0.729431
1.99426	0.654775	1.42182	0.787273	0.639848	0.2365	1.04333	1.77425	1.59027	0.519301
0.105211	1.23823	0.179113	1.74308	0.313689	0.115307	0.702004	1.44	1.97054	1.13765
0.613085	0.961063	1.44122	0.212139	0.521838	1.82306	0.806247	0.528569	0.298373	1.59933
1.24704	1.12017	1.37548	1.82256	0.505443	0.601847	1.65078	0.465135	1.52492	0.882068
0.723244	1.23311	0.499199	0.243905	0.373108	0.207891	1.6544	0.869278	0.672564	0.377426
1.38375	1.47928	1.52083	1.01967	1.26524	0.0426019	0.291022	1.47011	1.44764	1.87264
1.54319	1.46445	1.75798	0.743465	0.20979	1.24638	0.888531	0.973894	1.92968	0.640587
1.65085	1.49538	1.70269	0.916711	1.31865	0.849354	0.240906	0.835741	0.458274	1.55484
1.38544	0.277821	0.735206	0.799066	1.23936	1.71439	1.6761	0.924831	0.958349	0.514956
1.29395	0.224282	0.355372	0.50936	0.331766	0.218125	1.67684	0.942679	1.37145	1.71918
0.633411	1.57005	1.94338	0.460707	0.896896	0.604591	0.982178	1.5456	1.93547	1.37966
1.76656	1.55164	0.83848	0.895999	0.264558	1.38889	0.373918	1.63501	1.8324	1.45817
1.84346	1.73095	1.52156	0.845458	1.31244	0.377292	1.82519	1.27071	0.300858	0.5385
0.331063	1.28757	0.869532	0.488232	1.81509	0.687858	1.91838	1.6623	0.134575	0.685798
1.45054	1.80672	0.427176	0.519524	0.395668	1.06651	0.786449	1.43685	1.81744	1.03897
0.71055	0.34814	1.34277	0.732336	1.31457	1.21908	1.35111	1.69018	0.788326	0.83619
1.39039	0.414815	0.63711	0.723561	1.06074	0.154589	0.322601	1.22429	0.0055598	0.678446
1.47391	0.537809	0.796297	0.512682	0.671086	1.18264	1.91116	0.84831	0.26884	1.59693
1.79384	1.32148	1.27384	1.85314	1.88157	0.738727	0.915128	1.47746	0.204193	0.875741
0.16728	0.903707	1.28113	1.11455	0.171907	0.295141	0.610131	1.63837	1.05385	1.66645
0.377983	1.56073	1.2285	0.392955	0.761454	0.547934	0.321467	1.4724	1.48332	0.904945
1.08564	1.19833	0.617789	0.267588	0.241602	0.651431	1.53438	1.21961	0.665234	1.72213
0.13539	1.57643	1.74328	0.453315	1.93575	0.0658535	1.60086	0.671318	1.08222	0.685886
0.0680951	0.957911	0.859623	0.26602	0.397538	1.65826	0.765291	1.10191	0.023731	0.438681
1.28341	1.92386	1.33036	0.836436	1.36925	0.074483	0.911356	1.89395	1.14397	0.356903
1.62396	0.20664	0.356356	0.56118	0.961017	1.10442	1.76893	0.400238	0.159432	1.13331
0.110125	0.967652	0.529107	1.79639	0.291248	1.50277	1.61613	1.66283	1.89297	0.58632
1.99995	0.710449	1.80917	0.435304	1.74606	1.11218	1.54462	1.26523	1.08553	0.123619
1.64763	0.935366	1.48664	1.00001	0.590202	1.61198	0.555214	1.21296	0.512647	0.923207
1.2894	1.83761	0.637833	1.64133	1.95773	0.344453	0.955102	1.98032	1.07665	0.142082
0.400763	1.73528	1.54884	0.727371	1.37816	0.605441	0.432416	1.85012	0.944449	1.48799
1.20304	0.934643	0.955084	0.941249	0.934888	1.77133	0.79293	0.683337	1.28241	0.753799
0.211101	0.518349	0.1882	1.5313	1.04739	1.36668	0.0766941	1.11063	1.58964	0.994722
0.174094	0.849868	1.75445	1.27689	1.09889	1.30729	1.13207	1.07849	0.44814	0.515272
1.81105	1.42177	0.248324	1.77247	0.780021	1.34208	1.73294	1.63798	0.613174	0.523583
0.239665	1.96866	1.68236	0.31373	1.11948	1.88875	0.434181	1.66454	1.21351	0.562854
1.82183	0.522666	0.708631	0.978085	0.240857	0.149556	0.363903	1.38691	0.108972	1.5258
1.99043	0.987826	1.7903	1.13974	0.480771	1.60247	1.41059	1.49571	0.967337	1.22582
0.382063	1.04515	0.913479	1.02819	0.956392	1.39058	1.87459	0.986569	0.924254	1.92406
1.39987	1.63262	1.06912	0.486101	1.99893	0.32688	1.94677	0.157347	1.47412	0.29923
1.33477	0.975562	0.742951	0.521983	0.366782	0.509402	0.189313	1.96829	0.0782444	1.17557
1.33418	0.796654	0.396638	0.558485	1.82631	1.46217	1.71741	0.865019	1.07107	0.558696
1.68474	1.76777	0.727962	0.556478	0.168796	0.648011	1.83979	0.074219	0.944705	1.80643
1.22113	1.26543	1.08167	1.09291	0.278558	0.142348	0.606184	1.75288	0.385577	0.796177
1.87263	1.74576	1.94221	1.87106	0.704131	1.27665	1.69885	0.119922	1.9822	1.84859
0.0391487	0.380624	1.21021	0.977484	0.874433	1.28231	0.0357764	0.200871	0.0823573	1.29071
1.34138	1.97874	1.65198	0.666079	0.129094	0.00642431	1.03448	0.781641	0.647226	0.972695
1.83283	1.68544	1.9254	1.19013	0.615321	0.33964	0.774421	0.247955	0.0595107	0.602811
1.56073	0.601401	1.09693	0.0490826	1.21123	0.288066	0.749618	1.35768	0.962157	0.0251488
1.23471	0.458067	1.74886	0.832512	1.27685	0.072688	0.194516	1.21457	1.17684	1.97652
0.471461	0.680032	1.12996	0.258277	0.378983	0.384159	1.77666	1.02038	1.87187	0.202573
0.785522	0.246567	1.54944	1.68417	0.17489	1.71791	1.68193	0.133911	0.827727	0.977669
0.507739	1.58792	1.49963	1.34412	0.0370378	0.982772	0.965672	0.920095	1.43331	0.16853
0.396674	1.52039	1.58027	0.534741	0.79087	0.58617	1.18538	1.32207	1.35952	0.825905
1.42381	0.558039	1.04432	0.872837	1.12622	1.85994	1.67575	1.67866	0.417906	0.247557
1.68723	1.04702	0.849567	0.549681	0.265763	0.233229	1.15347	1.18238	1.44607	0.68577
1.77528	1.9823	0.935775	1.41541	0.316576	0.686588	0.802443	1.75956	1.50577	1.84607
0.491478	1.30678	1.93608	1.65052	0.289179	1.15649	0.807507	1.25606	0.458268	0.4476
0.148912	0.622191	0.879449	0.793175	0.450014	1.56049	0.458894	1.94224	0.421804	0.0545816
1.17762	1.08269	0.293689	0.0866666	0.0961556	1.65308	1.98388	0.136995	1.20356	0.548297
0.0632312	0.766598	1.3831	1.43328	1.76394	0.799554	0.321788	0.34628	0.399825	1.46184
1.17952	1.76595	1.26467	0.674458	0.329883	1.06107	0.698377	0.259903	0.361058	1.86967
1.5718	0.744299	0.306258	1.95864	0.51642	1.78681	0.627402	0.623846	0.837002	0.756239
1.09653	1.52821	1.0205	0.595288	1.38796	0.939371	0.72602	1.93958	0.0711299	0.940642
1.41591	1.7009	1.95447	1.02112	0.944578	0.298645	1.9813	1.12532	1.83901	0.158543
0.415513	0.168937	0.311654	1.71644	0.221766	1.21373	1.11188	0.950011	0.0225039	0.984016
0.898218	0.672951	1.38686	1.74876	1.40768	1.86874	1.73332	1.06101	0.258486	0.875477
1.70376	0.582937	1.65929	0.311674	0.553097	1.47805	0.589889	0.354224	0.269399	1.57896
0.574715	1.63244	0.628721	1.47837	1.22764	0.760406	1.14499	1.76159	1.96838	0.416938
0.927809	1.04332	1.18184	1.52492	1.99141	1.432	0.770229	0.194225	0.288288	0.780801
1.31862	0.476503	1.25552	1.42002	0.647852	1.68052	1.77377	1.61783	1.89219	1.48933
0.734063	0.965685	0.979931	1.39129	1.23104	1.33992	0.593036	0.657408	0.426474	1.83398
1.70837	1.74586	1.20487	1.13673	1.47637	0.930378	0.522627	1.05637	1.19329	0.398395
0.0847111	0.586119	1.36118	0.647602	0.352987	1.15406	0.403399	1.48093	1.94477	0.630849
0.590678	0.563015	1.60278	0.894005	1.19679	0.70924	0.619612	0.117305	1.65754	1.59423
0.138549	1.63712	1.84728	1.29718	1.9425	1.43979	1.53868	0.828567	0.313367	1.77325
0.903296	0.435689	0.801057	0.0793657	0.654414	0.558701	0.262995	0.942068	1.56722	1.22785
1.18567	1.32387	0.809712	0.615121	0.717129	0.536455	0.23436	0.468501	1.79698	0.554333
1.08877	1.22261	0.541984	1.44583	1.98652	0.402114	0.360338	0.508677	0.439103	1.85637
0.652467	0.419063	1.48004	1.19957	1.42115	0.909005	0.239514	1.40539	0.744554	0.537415
0.25642	0.220382	1.06544	0.37615	1.39785	1.41918	0.516117	0.270453	1.98753	0.0601652
1.67345	0.35973	0.727364	1.14172	1.38146	0.374723	0.773708	1.18736	0.115067	0.909052
1.04961	1.8512	1.80937	0.769756	1.11871	0.322837	1.8911	1.68441	0.999452	1.458
1.20597	0.631981	0.601843	1.16443	1.42113	1.64715	0.817998	1.57631	1.33942	0.372078
1.50434	0.611865	0.845421	1.56797	0.921051	1.5062	0.406343	1.66258	0.353654	1.45918
0.635994	1.40567	0.721346	1.91549	1.15217	1.64536	1.42172	1.87527	0.965365	1.3969
0.0150595	1.40576	0.490658	0.45944	0.999799	1.72688	1.40399	0.240828	1.88441	1.32496
1.10327	1.89866	0.650824	1.13864	0.637469	0.32966	1.548	1.77639	0.454444	1.13082
0.716592	1.06885	0.806796	1.21844	0.894129	1.64139	0.768587	1.42739	0.860201	0.638015
1.29902	0.576309	1.46878	1.37026	0.715988	0.319047	1.83354	1.31913	1.74657	0.809959
1.03454	0.906884	0.916706	0.582102	1.70624	0.560037	1.85974	1.89045	1.01853	1.2711
0.441201	1.78527	0.970439	1.55906	0.645024	1.33168	1.684	1.98487	1.33486	0.403299
1.43808	1.50647	0.908409	1.09662	1.31574	0.0930922	0.406867	1.85419	1.46157	1.07793
0.670074	1.70799	1.93108	1.53105	1.57988	0.270507	1.31415	1.71692	1.11419	1.92968
1.17116	1.2486	1.45052	0.600247	1.45799	1.18616	0.870986	1.83564	0.220204	0.279407
0.0114758	1.40448	0.459814	1.52279	1.24248	0.169927	0.867412	1.99239	1.6354	1.35669
0.850797	0.881872	1.1529	1.56922	0.534775	1.48497	1.28831	1.13397	0.386303	1.40274
1.65933	0.0931125	1.59576	1.16988	1.16997	1.99516	1.34666	1.76618	0.750554	1.59951
0.835653	1.05171	1.81908	0.467047	1.28383	0.0320601	0.436538	1.5014	0.352314	0.456355
1.11536	1.36094	0.805683	1.54674	0.67101	1.5247	0.405811	1.68826	0.9915	0.838594
1.55184	0.135259	1.49824	0.577485	1.04081	1.78042	1.4263	0.627874	1.49882	1.33258
0.685301	1.19989	0.63963	0.312184	1.39343	0.708959	0.317985	0.730924	0.423256	1.48288
0.529841	1.1652	0.306561	0.312414	0.0742996	0.296262	0.184666	0.349923	0.616795	0.155593
1.636	0.719673	1.27116	0.45789	1.26889	0.119397	0.613261	1.79665	0.957067	0.662085
0.539914	1.4585	1.54284	0.87857	0.449547	0.0935345	1.83682	1.88515	1.17905	0.229538
1.35206	0.552413	1.56994	1.60647	0.606818	1.22962	1.56769	1.01119	0.778329	1.296
0.752255	1.44451	1.60234	1.81242	0.980673	1.8094	0.641275	0.68011	0.539256	1.84877
0.538891	0.979304	1.53543	1.68738	1.14082	1.47821	1.08418	1.8641	0.553512	0.776369
0.157865	0.526668	1.49944	1.38576	1.34377	1.41973	0.598506	1.40924	0.0624676	0.293836
0.286322	0.51701	1.64047	1.9312	0.593387	1.5169	1.99381	1.60554	0.86794	0.445501
1.66147	0.538094	1.324	0.366561	0.627469	1.31903	1.11808	1.37452	0.338131	0.10042
0.92926	0.458113	0.177936	0.139841	1.91197	1.58674	0.683318	1.09399	0.332678	0.419364
0.769926	1.13791	0.852421	0.806696	1.87294	1.71308	0.295302	0.691982	0.110524	1.87049
0.89277	1.91202	1.4802	0.49696	1.55248	0.135898	1.51254	1.85824	1.08317	0.0644643
1.1035	1.10337	0.868958	0.736396	1.64326	0.134548	1.72808	1.01188	0.862637	0.670186
0.419494	1.99888	0.868385	0.783907	1.3801	0.586555	0.0748064	1.20319	0.366007	1.06059
0.933495	1.61447	1.89421	1.27083	0.810311	0.939577	1.1035	0.147009	0.587659	0.377796
1.92797	1.35337	1.96619	1.96143	0.896417	1.9894	0.340155	0.329518	0.738443	1.96111
1.08208	0.804731	1.54482	1.25182	1.74008	0.787712	0.503143	0.317061	0.76139	1.42191
0.0634142	1.50177	0.530545	1.17308	1.57433	1.94419	1.22569	1.81763	0.919466	1.77609
1.28627	1.00721	1.67928	1.428	1.38255	1.09316	0.138836	0.857936	1.70077	1.28334
0.288218	1.17833	0.885459	0.757684	1.08162	1.19194	1.35583	1.21618	1.09309	1.79625
0.844732	1.33464	0.773519	1.04263	1.02973	1.05322	1.57124	1.51279	0.585148	0.992932
0.148266	1.53531	1.18172	0.578634	0.497601	1.77789	1.15284	1.83466	0.0262164	0.444029
0.926691	1.46805	1.43327	0.789715	0.254033	1.36236	0.167734	1.4459	0.376352	0.604658
0.0950042	1.86039	0.627532	0.526759	1.94123	1.48882	0.113655	0.548239	1.19923	1.98864
0.693932	0.0638963	0.953423	0.690792	0.312505	1.75651	0.954902	1.92718	1.6103	1.37061
1.47305	0.784521	0.386336	0.357622	0.615416	0.73761	0.979163	1.04244	1.78538	0.726537
1.9108	0.376146	0.247533	1.26074	1.34587	1.03992	0.25957	0.271648	1.20424	0.606733
1.3587	0.637885	1.85809	0.145658	0.292472	0.870042	1.38483	1.57137	1.93488	1.85825
1.92763	1.75846	0.532254	0.658349	0.844378	0.942835	1.99184	1.3764	0.130262	1.68997
1.97502	1.58205	1.0957	0.637571	1.13078	0.520282	1.26927	0.390971	0.782014	1.28645
1.27824	0.2232	0.540464	0.426635	0.694763	0.44126	0.463463	1.61041	1.2317	0.630904
1.87913	1.744	1.18271	0.475478	0.495519	1.481	0.6858	1.42146	0.640653	1.88218
0.451671	1.24572	1.74122	1.78258	1.91952	1.99673	1.88051	1.88056	0.327301	0.327758
0.697202	0.403167	0.903743	1.24345	0.954285	0.299014	1.47289	1.08154	1.64458	0.906118
1.63061	0.602367	0.0500952	0.0763147	0.69303	1.57961	0.501461	0.997567	1.82156	1.00527
1.74059	0.086239	1.68497	1.60198	1.47148	0.861726	0.19863	1.00625	1.2998	1.89227
1.96986	1.78424	0.405275	0.989078	1.47586	0.980519	1.19873	1.47766	0.0805731	0.366521
1.0662	0.918501	0.21515	1.42985	1.16273	1.9329	0.81868	0.339954	0.643935	1.67207
1.48469	1.1329	0.104012	0.846696	1.88225	1.81761	0.272462	0.320188	0.240423	0.678095
0.454908	0.786581	0.38675	0.543893	1.52175	0.931881	1.96231	0.928878	1.06331	0.600637
0.524194	1.98883	0.891355	1.38817	1.99924	0.211491	1.71992	0.710461	0.276588	0.628865
0.491821	1.6283	1.00355	0.476966	0.303294	1.47304	0.551717	1.85108	0.408756	0.978819
1.08475	1.54193	1.86412	0.711387	1.4354	1.05171	0.336442	0.816708	1.39852	1.17309
1.55052	0.964902	1.18493	1.12859	1.65519	1.09945	0.479823	0.628703	1.40791	0.868918
0.81797	1.13805	0.800331	1.87352	1.81157	1.63025	0.965209	0.674008	0.92504	0.526271
1.04377	1.90674	1.55845	0.407029	1.85567	1.65653	0.821325	1.97015	0.293636	0.754223
1.61879	1.57772	1.9816	0.575161	0.531489	1.4437	0.889089	1.35797	0.647094	1.41494
1.77815	0.380017	1.12728	1.53221	1.35221	0.521796	1.49403	1.46558	0.091854	0.774867
1.88678	1.06251	1.16652	0.963287	0.712312	0.220399	0.486408	0.456162	0.110398	0.555164
0.133482	0.871728	1.19662	1.57165	0.820538	1.06417	1.37112	0.243977	0.727511	1.12228
0.876617	1.0982	0.957615	1.32064	1.86889	1.0259	1.81381	1.34048	1.94861	0.18885
0.183419	1.25843	1.39959	0.837257	0.753471	0.875921	0.0738013	0.820196	0.333443	0.788738
0.420165	1.73063	1.03268	1.77256	1.12484	1.48111	0.490881	1.9469	0.275446	1.61158
1.2231	1.40058	1.11169	1.33193	1.54666	0.906536	1.75223	0.821874	0.883272	0.537828
1.44891	0.835497	1.82189	1.0458	0.781965	0.369055	1.68197	1.70287	0.816881	1.0874
0.240437	1.72158	1.91033	0.76482	1.71178	1.23636	1.133	0.756543	0.423043	0.416228
1.52748	0.474947	0.638666	0.136933	1.7821	0.0294617	1.28037	0.812439	1.74398	1.44658
0.662482	0.356713	1.1631	0.555209	0.887618	1.36167	0.885722	1.82876	1.05664	1.58562
0.835571	0.620127	1.91133	0.76171	1.81128	0.231593	0.218263	1.94088	0.331037	0.245952
1.224	1.10279	1.16556	1.22039	0.575823	0.721381	0.37533	0.852651	0.754693	0.132772
1.61351	1.73631	1.24767	1.54805	1.63797	0.272528	1.7368	0.569709	1.92412	1.42772
1.07593	0.35077	0.536603	1.0719	0.783431	0.880001	0.869411	1.60136	1.82332	0.368665
1.47182	1.51282	0.358446	0.568945	1.20761	0.560934	0.659387	1.86514	1.04162	0.238623
0.966276	0.477894	0.473391	0.562759	0.422674	0.0337236	1.45808	0.132176	1.57711	1.54187
1.37845	1.03918	1.55181	0.796698	0.219193	1.20572	0.658773	1.48607	1.89648	0.0734271
1.62985	1.83553	1.38938	0.615158	0.59825	0.802421	0.234294	0.321417	1.21755	1.21557
0.451113	1.51081	1.02822	1.05139	1.09639	1.46144	1.38045	1.50492	1.28516	1.92511
1.63874	0.79097	0.196355	1.84456	1.83347	1.85111	0.564609	0.570217	1.16099	1.36294
0.824168	1.86433	0.935039	0.636453	0.188499	0.608831	0.577821	1.23979	0.400739	0.317064
0.608983	1.44311	1.92035	0.738297	1.45274	1.55949	0.961367	1.97418	0.519762	1.99826
0.363445	0.0975908	1.71491	1.3712	0.516749	1.37291	0.375206	1.51656	0.980635	1.57857
0.357637	0.360688	1.10501	0.756033	0.46877	1.63893	1.41457	0.666527	0.478508	0.0988847
0.40464	1.73887	0.474516	0.984177	1.35021	0.191699	0.175224	0.698661	1.37023	1.74989
0.302947	0.309986	0.981348	0.978113	0.906012	1.79328	0.40296	0.932464	1.07368	1.52221
1.19807	1.22639	1.80561	0.779439	0.404193	1.37108	1.32332	0.141574	1.90885	1.6966
1.65274	0.906793	1.36738	0.522243	1.91697	0.261447	1.80465	0.910336	1.15586	0.470255
1.43181	1.27337	1.7625	1.63289	1.45934	1.86968	1.36812	1.93294	0.557748	0.438948
1.7245	1.082	0.519176	1.63288	0.249035	0.0756046	1.25711	1.7996	0.910513	0.316488
1.24658	0.73612	1.51178	0.886709	0.895682	1.1771	1.15848	1.03976	1.05914	0.944859
0.963775	0.481983	1.46294	1.91441	1.01922	1.11409	0.642702	0.203216	0.317419	0.231176
0.833286	0.823812	1.62386	1.14734	0.860548	0.565564	0.666971	0.802386	0.0391256	0.958414
1.59834	1.58606	0.38131	0.955702	0.880246	0.555094	0.863174	1.61448	1.52475	1.11307
0.467418	1.90754	0.811006	1.68226	1.33364	1.02166	0.441677	0.842703	0.680344	0.859133
0.851405	1.77483	1.29174	0.700756	1.63482	0.547739	0.837893	0.796172	0.711306	1.57941
1.77335	0.77635	1.54825	1.09577	1.31124	1.19806	1.55324	1.27062	1.86627	1.29339
0.432989	1.71474	0.916801	0.524811	0.248178	0.780309	1.75368	1.41046	1.44624	0.844894
1.64102	0.513304	1.23626	0.331749	0.872868	0.866915	0.221205	1.10964	1.71271	1.48018
1.4488	1.06861	0.423926	0.599249	1.91842	0.947964	1.4989	1.27941	1.75082	1.56346
1.7294	0.909944	1.94286	1.35669	1.96944	0.33005	1.8749	1.94688	1.34707	0.230937
0.656031	0.371636	0.759838	1.79002	1.86079	0.370561	1.34695	1.33436	0.918329	1.19097
0.114765	0.802889	1.627	0.343649	0.0858789	0.127413	0.70823	1.77469	1.73634	1.6329
0.155377	1.15434	0.738136	0.869139	1.39025	0.275472	1.00422	1.0412	0.515605	1.40998
1.80216	1.95083	0.91482	0.788792	1.6752	0.868978	0.507213	0.370774	0.140641	1.91799
0.875549	0.734377	1.41001	1.75885	1.53822	1.10225	0.621211	1.48759	0.248528	1.19011
0.953694	0.135087	1.89511	1.60567	0.870034	0.559356	0.116927	0.65396	0.639206	1.83305
1.22414	1.45601	0.468164	1.20999	1.94512	1.26662	0.278024	0.088568	0.772495	1.39634
1.28901	1.91256	1.89171	0.287985	0.660807	0.75671	1.26135	1.8714	1.19735	1.46768
1.69439	0.425528	1.27307	0.854449	1.00466	1.74094	1.76613	1.07183	0.996578	0.757336
1.94808	1.19981	1.5382	1.87491	0.739128	0.396111	0.870208	0.867039	1.67923	0.329573
1.71224	0.493395	1.26899	1.3384	1.36823	0.762357	0.717565	1.13309	0.424639	1.90529
0.921952	0.44375	1.36016	0.931806	0.946461	1.68474	0.203238	1.45015	0.224416	1.11184
1.671	1.62507	0.542976	1.32865	1.44761	0.734017	1.92031	0.891058	1.72949	0.959141
1.61491	0.799597	1.37298	0.141589	1.87697	1.96876	0.576203	1.5194	0.635332	1.56492
1.27336	1.40545	0.805637	0.845484	1.45434	1.96975	0.119784	0.440779	0.0639945	0.459615
0.743521	0.53695	0.747239	0.902144	0.834656	1.80639	1.47891	0.875255	0.952225	0.471336
0.924086	0.0982352	1.01843	1.2348	1.46059	0.0477523	1.96233	0.629171	0.974828	0.484535
0.317501	1.20695	0.158738	1.7555	0.342209	1.59971	1.47172	1.24992	0.66906	0.439981
1.57997	0.600835	0.904428	0.390282	0.27691	0.276398	0.888672	1.84289	1.01513	0.73658
1.74893	1.92638	0.558742	0.74114	1.45957	1.55155	0.749085	1.04801	0.491972	0.333916
1.11405	1.57496	1.4309	0.232189	0.705033	1.13466	1.66434	1.97848	0.919077	0.338063
1.0866	1.2337	0.935642	0.693956	1.35002	1.6536	0.405183	1.07426	1.0557	1.85491
0.603135	1.91152	0.944989	1.28059	1.67319	1.68244	0.891384	1.1421	1.36561	0.814491
1.21323	0.839624	1.20822	1.68684	0.744038	0.0581648	0.698908	0.953717	0.270733	1.40217
1.47176	0.924639	0.797109	1.39342	0.671716	0.589969	0.198229	0.691525	1.2757	0.10459
0.136957	1.00922	0.420905	1.27988	1.46648	0.570363	1.1758	0.490617	0.547354	0.839059
1.32184	1.83844	0.655506	0.151798	1.75345	1.3291	0.510195	1.69096	1.70523	0.316095
1.06489	0.506633	1.06774	0.702415	1.445	0.034096	0.369781	1.21885	1.72307	1.47982
0.347579	0.458299	1.50502	1.63661	0.814685	0.0609883	1.39369	1.92396	0.867152	0.542687
1.784	0.531822	0.599301	0.681228	1.06256	1.43255	0.325976	0.750535	0.123326	0.230996
0.409995	1.34911	1.44203	1.32647	0.717741	1.50371	1.81117	0.96494	0.701272	1.43645
0.0106348	1.3359	1.94675	0.975664	1.25763	0.252316	1.61913	1.58077	0.917523	0.117517
0.354017	1.6124	1.32093	0.589165	1.54256	1.03259	1.49299	0.800675	1.76209	1.30975
0.452347	1.42054	0.979919	1.83808	1.15252	0.242163	0.77148	0.894443	1.7521	0.82362
0.517785	1.42476	1.71586	1.84421	1.46839	1.02451	1.77391	1.97625	0.346695	0.0332195
1.3108	1.2322	0.752502	1.37386	0.205372	0.643239	1.36099	1.35689	0.651679	1.20293
1.52294	1.00083	1.51626	1.05737	1.09317	1.31093	0.541163	0.971701	0.830202	1.54667
0.103683	0.869725	1.53962	0.801611	0.470869	1.94787	1.39699	1.90576	0.0789287	0.100441
0.666175	0.360576	1.14629	1.44334	0.827883	0.461628	1.33227	1.82666	1.49336	0.110989
0.421222	0.555873	1.2441	0.927593	0.561375	0.0184155	0.137652	0.868296	0.428574	0.311365
1.10089	1.99803	0.943704	1.1237	0.124983	0.272402	1.50776	0.788425	1.19328	0.355423
1.81938	0.73519	0.605334	1.37927	0.426853	0.600406	1.98305	0.110164	1.49248	1.45108
0.800508	0.621622	1.79883	0.826406	1.16044	1.8334	1.57723	0.851117	0.439168	0.38163
1.19139	0.0427876	0.439227	1.32138	0.352741	0.809989	0.196429	0.851965	0.834279	0.692907
1.53865	1.14426	0.767678	1.26051	0.513252	0.455821	0.614871	1.16996	0.150901	0.326918
1.90187	0.834954	1.08231	1.56882	1.79902	0.754282	1.6384	1.67417	1.21436	0.0281783
0.323447	1.64145	1.42163	0.681018	0.679093	0.768189	1.38639	1.07641	1.8203	0.227889
1.92542	0.918815	0.085978	0.514627	0.559839	1.9519	0.447357	0.843715	1.47334	0.153037
0.104631	1.0169	1.54114	1.74735	1.4903	1.57617	1.69588	1.25817	0.397001	1.61262
0.914723	0.223447	0.875096	0.766242	0.0805848	1.84982	0.63341	1.38654	0.68287	1.83024
1.22539	0.0936965	1.15749	0.905472	0.891382	1.31581	1.52904	1.49845	1.918	0.162741
0.850423	1.2932	1.40988	1.27316	0.207111	1.27468	0.871069	1.23542	0.266426	1.20392
1.61152	0.820118	1.60999	0.742776	1.23307	1.89349	0.512397	0.699931	1.37636	1.00939
1.10839	0.870003	1.33144	0.800004	0.648675	1.11803	1.16853	0.747813	0.58783	0.786841
1.24407	0.604938	0.547339	1.29854	0.532464	1.06715	1.40352	1.30406	1.36021	0.987862
0.426056	0.628011	1.06636	1.59492	0.30096	0.0122728	0.0613679	1.16437	0.205569	0.16998
0.499161	1.3428	0.947963	1.58344	1.33641	0.333273	1.67847	1.51856	0.170424	1.60606
0.253847	1.79112	1.72902	0.626886	0.870875	1.00785	0.37476	0.372358	0.664992	1.57734
0.410498	0.97626	1.60951	1.09118	1.07238	1.04827	0.0654731	0.621904	0.457644	1.5384
0.226334	0.844767	1.12626	0.880071	1.72711	1.02086	0.1654	1.74232	1.36737	1.20721
0.767437	0.872002	0.227222	0.336938	0.453455	0.377012	1.85793	1.38562	0.985398	0.3607
1.10371	0.819349	0.644005	1.19199	1.00062	0.212662	0.590958	1.25021	0.273483	0.403237
0.903245	1.27875	0.506416	1.45948	1.31701	0.896333	0.250679	1.42974	1.54051	0.0929062
1.59937	1.12844	0.941644	1.06174	0.623433	0.515074	1.60393	1.90274	0.940153	0.60986
0.668714	0.862443	1.5115	1.72431	1.83008	1.59228	1.01929	0.243702	0.36378	1.39366
0.34548	0.130253	1.08056	0.586028	1.96897	1.76099	0.5898	0.134221	0.554755	0.517492
1.24523	1.47178	0.294448	0.371266	1.0623	0.54533	0.240451	0.0433495	0.658759	0.94732
1.1794	0.159113	0.371355	0.0331733	0.534702	0.0593759	0.608271	1.0414	1.71948	0.0266857
0.559149	1.68056	1.64341	0.392776	1.03755	1.49742	0.526101	0.580265	1.15537	1.65152
0.106539	1.66752	1.81036	1.89492	1.04676	1.76815	1.33477	0.989526	0.110699	1.53372
1.62454	1.84142	0.361555	0.25003	0.734996	0.140793	0.847179	1.39605	1.06416	0.711886
1.58765	1.71128	1.52305	0.504665	1.19184	1.15608	1.04022	1.5536	0.150669	0.247438
0.0989581	1.61856	0.314418	0.498502	0.0616331	0.0343424	0.617457	1.82529	0.0190672	0.105202
1.37141	0.709126	1.65623	0.135193	1.50231	0.42536	1.40174	1.29313	1.9367	1.49437
0.65595	1.29268	0.754924	0.511105	1.56555	0.116542	0.964192	1.99555	1.49893	0.197373
0.819675	1.9385	0.997413	1.39888	0.137708	0.541829	0.394089	1.51552	0.255716	0.686657
0.874959	0.692361	0.201456	1.85866	0.524348	0.806023	0.0621918	1.50462	1.74287	0.912739
0.201556	0.870511	1.51988	1.72606	1.0049	1.44746	1.98761	1.08668	1.35734	1.04959
0.543749	0.4491	1.3601	1.13954	1.19001	0.21424	1.35832	0.754507	1.32549	0.789503
0.00481248	1.00076	0.359503	1.49847	1.29108	0.494984	0.745285	1.78788	0.966306	1.03577
0.0173012	1.5973	0.352092	0.97418	1.59371	1.85104	0.519214	1.64136	1.20037	1.02711
1.96987	1.80766	1.01301	1.5948	0.539014	1.16141	0.354845	0.649272	1.62396	1.45612
0.998054	1.11648	0.99624	0.980412	0.801789	0.666652	0.548603	0.707611	1.1093	1.07895
1.36942	0.392939	0.587392	0.769417	1.78468	1.17038	1.11802	0.96004	1.51196	1.18168
1.6934	0.771721	1.1126	1.45874	0.618005	1.87116	1.94433	1.93712	1.79437	0.625835
0.131585	1.63631	1.96829	1.08498	1.31808	1.10983	1.07604	1.48413	0.243619	1.64284
1.5332	0.908514	1.63887	1.4789	0.431291	1.97383	1.65563	0.112559	0.0928693	0.507946
1.42369	1.68251	1.56411	0.381429	1.74837	1.67633	1.08015	1.50101	0.846221	0.619513
0.0263523	1.20914	0.0269551	1.31189	0.717758	1.11531	1.15253	0.195905	0.340502	1.28048
1.83687	1.63576	1.40401	1.16267	0.665976	0.939108	1.84719	1.36558	1.4673	1.77573
0.181209	0.843314	0.731513	1.58888	1.50137	0.287942	1.55239	1.61428	1.69698	0.336167
0.831145	1.3422	0.850376	1.91056	1.00019	1.04706	0.661382	0.751223	0.909256	1.20631
1.5709	1.95371	1.4597	1.31164	1.59007	1.52789	0.729377	1.82238	1.5775	1.44334
0.659391	1.00106	1.68058	0.605075	1.30661	0.379367	1.32315	1.23506	1.31347	1.5982
0.651991	1.811	1.67163	0.449718	1.20548	0.0185249	0.368618	0.521965	0.839968	1.37747
1.19199	1.62177	1.19204	1.29502	1.28121	1.89061	1.17915	0.670899	1.47246	1.81035
0.540451	0.731137	0.909373	1.9185	1.91466	0.373636	0.217946	0.435132	0.591547	1.61628
1.22402	1.95142	1.79646	0.318975	0.494544	1.15058	0.3367	0.756442	0.16741	0.0470433
1.44664	1.31792	0.134375	1.48348	0.2599	0.569213	0.0917587	1.33648	1.036	0.24611
0.97968	0.721169	0.0484279	0.942741	0.665105	1.14274	0.430917	1.6822	1.9707	1.82106
1.3336	0.802754	1.12997	1.21786	1.60391	1.35416	1.36025	0.689737	0.148033	0.938947
1.8411	0.703321	0.967956	1.15394	1.63168	1.87348	1.80395	1.50063	0.858334	0.0402875
1.2646	1.51318	1.09346	0.843822	0.0622593	0.108548	1.31491	1.1098	0.490379	1.16616
1.61534	0.371705	1.2133	0.424026	0.515408	1.03696	0.818413	1.61314	0.880682	0.714799
1.85958	0.694488	0.837549	1.02493	0.511571	0.155348	1.69764	0.571485	0.959392	1.56066
0.910816	0.154422	0.330353	1.69729	0.97388	0.836659	0.160747	0.0591229	0.530434	0.594823
0.380295	1.52012	1.52095	0.379384	1.73614	1.3917	1.85126	1.79531	1.7283	1.31866
0.55628	0.81605	0.943297	0.780318	0.285489	1.27921	1.56929	0.581332	1.019	0.0403761
0.193967	0.401873	1.21567	0.842535	0.629478	1.3737	0.36293	1.67907	0.914206	1.77356
0.438654	0.0786467	0.334801	1.79891	1.49954	1.48292	1.64153	0.689011	1.53087	0.25784
0.957516	0.126936	1.94344	1.73034	1.2523	0.38086	0.723663	0.913763	0.0862213	1.84312
0.807719	0.414437	1.44105	0.622411	0.0745187	1.14333	1.49891	1.34758	0.547227	1.40259
1.82288	1.04125	1.14198	0.738606	0.287001	1.84936	1.05265	1.62413	0.710919	1.72762
1.56173	0.607011	1.99482	1.14518	1.38759	1.48418	0.336687	0.462186	0.593731	1.2019
1.92512	0.0607978	0.719987	1.31464	0.199322	1.05547	1.16973	1.17306	0.402481	1.97525
1.96199	1.55808	1.09512	1.60242	1.58165	0.863362	1.55973	0.329331	0.96272	1.82103
0.587827	0.949299	1.32377	0.558518	1.99824	1.86124	0.892934	0.734359	0.449135	1.55404
1.7285	1.59126	0.79273	1.61612	1.79594	0.115578	1.3863	1.25421	1.98613	0.601507
1.04313	0.888074	1.24897	0.898688	0.0547219	1.60891	0.357023	1.95679	1.59519	0.982464
1.41804	0.905372	0.198143	0.742254	1.41644	0.189274	0.800227	0.175739	1.95583	0.00589776
1.62816	1.99498	0.622896	0.758499	0.628329	1.86066	0.966611	1.14991	1.91093	0.0506709
1.4288	0.305842	1.00072	1.81039	0.241853	0.462487	1.79101	0.792196	1.54523	0.940866
0.878744	0.647868	1.51692	0.0670742	0.799051	0.955852	1.69969	0.887312	1.51548	0.106337
1.2399	0.327556	0.885938	0.817716	1.08975	0.977842	0.133504	0.309137	0.950458	0.847152
1.74965	0.598351	0.217882	0.15158	1.58623	0.82335	1.02209	0.946144	1.99153	0.836418
1.83099	0.563784	1.66428	0.860587	1.70365	0.480286	1.8026	1.73181	1.42443	0.123749
0.181759	0.66437	1.10928	0.099059	0.759268	1.97683	1.58951	0.0864224	0.0158684	0.966469
1.37873	0.168462	1.64686	0.692312	0.685881	1.3722	1.18591	0.102211	0.868986	0.686449
1.22605	1.43178	1.09286	1.55127	0.676373	1.88261	1.54143	1.67134	0.456183	1.53725
0.961577	1.57087	1.27281	0.386456	0.369008	0.881414	0.440945	1.83606	0.692406	1.0838
1.80297	1.3004	1.3965	1.77053	1.12727	1.50683	0.0302976	0.35414	0.381875	0.192767
1.40553	1.52662	1.71819	1.13417	1.81984	0.980329	1.35273	1.3369	0.494337	1.32739
1.66164	1.38162	0.747668	0.424558	0.821922	1.4527	1.25579	1.37309	0.780357	0.304006
0.425517	0.84735	0.617755	0.11845	1.78902	0.745886	1.90305	0.70967	1.02638	1.03021
0.0609255	1.22732	0.612327	0.390559	0.760761	0.0385484	0.58547	0.542763	1.60619	1.01483
0.0329133	1.91886	0.760795	0.518051	1.73496	1.10721	1.48589	1.56072	1.4406	1.41162
0.460344	1.97505	1.51203	0.354327	1.33566	0.538204	1.26246	1.54088	1.98105	1.89057
1.07968	1.01161	1.82227	0.847844	1.82974	1.89278	1.31232	1.53583	0.8234	1.44392
0.717592	1.1504	1.55761	0.888113	1.73309	0.638273	0.948501	0.447956	0.814619	0.625041
0.562423	1.99918	0.979154	0.332606	1.60943	1.35665	0.871213	1.86597	0.479164	1.82924
0.630147	0.750091	0.976973	0.483082	1.57659	0.867395	0.804395	0.914504	1.31553	0.0649252
1.77389	0.189607	0.466825	1.4266	1.50339	1.6341	0.954726	1.25154	1.39573	0.863845
1.94993	0.557253	0.446495	1.77307	0.561021	1.60114	1.52943	0.141183	1.65365	1.02057
1.86379	1.86328	1.73906	1.33328	0.479559	1.95926	1.92648	0.819342	1.17323	1.04859
0.460519	0.651251	1.16177	1.77117	1.8198	1.65902	1.64834	1.24228	0.923887	0.771496
0.097824	1.79177	0.249675	0.351111	1.22583	0.917314	1.09196	1.59286	0.395465	0.861615
1.90647	1.62376	1.97105	1.35212	1.64023	0.311098	1.73847	0.695679	1.45265	1.71508
1.66735	1.86504	0.913468	0.470581	1.24833	1.38009	0.870948	0.863136	0.827781	0.753678
0.576443	0.862963	1.53427	0.463829	0.89802	1.92838	0.983998	1.2797	0.921322	0.170381
1.90828	0.290832	0.859083	0.33632	1.69739	0.985249	0.76581	1.87195	0.0220183	1.7534
0.935405	1.17712	0.917992	1.29992	0.973803	1.67545	0.920403	0.216587	0.214325	1.85252
1.94923	1.97353	1.18212	1.1172	0.390481	1.4992	1.00799	0.808889	0.343613	0.951887
1.63858	1.78049	1.57515	1.82001	1.12253	1.42849	0.268187	0.306244	0.527645	1.2984
1.4704	1.44434	1.3172	1.06924	1.07905	0.49777	1.16224	1.54613	1.28562	1.2292
0.242078	1.71604	0.67617	0.056025	0.425629	1.27862	1.13664	1.45042	0.607049	0.224839
0.543824	0.738042	1.70899	1.45029	0.438864	1.71401	1.67833	1.58451	0.80117	1.5334
0.00667322	1.15299	0.633277	1.69278	1.93098	1.34994	1.18188	1.92798	0.776215	1.57354
1.83795	0.739497	1.80049	1.45616	1.44051	0.40528	1.3332	0.809546	1.49661	1.79263
0.383598	0.849511	1.22661	1.52389	0.725125	0.904761	1.70874	0.669653	0.857937	1.48208
1.62677	1.55366	0.561807	1.13031	1.34131	1.89506	0.156468	1.7732	0.366162	1.00893
1.8172	1.08774	1.99588	0.254021	0.164185	0.503336	1.93056	0.823764	0.422631	0.714601
1.0908	1.97082	1.09145	0.353039	0.170297	0.62771	1.82573	0.592501	1.38306	1.67552
0.221369	1.28922	0.535063	1.02974	0.066869	0.290318	0.525975	0.144405	1.46426	1.86565
0.758801	1.05661	1.69956	0.297454	0.1737	0.272494	1.48335	0.790899	1.87911	0.844747
0.140108	1.58915	1.93205	0.700663	1.82202	0.755595	1.24689	1.67975	0.308246	1.33373
1.94267	0.884258	1.27796	1.95428	0.269992	0.0124974	0.935292	1.5396	0.107353	1.77144
1.77315	1.79177	0.411762	1.20538	1.64135	0.536398	1.94819	1.10692	1.47838	1.59617
1.79478	1.9776	0.489274	1.7222	0.124904	1.52054	0.883951	0.903433	0.0455371	0.757511
0.393115	0.441175	1.55713	0.361826	0.556122	0.397907	1.09839	0.924579	0.32047	0.599056
1.16167	0.111241	1.52571	0.506916	1.45731	0.749665	0.0800344	0.530924	0.453347	1.15696
0.754334	1.47476	1.72799	1.54912	0.904327	0.376951	1.59422	0.100169	1.28897	0.635279
1.81988	1.59459	1.7613	1.6611	0.952504	1.99019	0.381822	0.842979	1.56533	1.84164
1.61465	0.602036	1.40602	1.33344	1.92463	1.11962	0.629289	0.612203	0.710871	1.86285
0.901653	1.22157	1.9667	0.915412	0.62838	1.84228	0.304007	0.915319	0.589826	1.49781
0.483788	0.185804	0.0374	1.04704	1.92009	0.823161	0.919142	1.54758	1.25839	0.151817
1.44994	0.215771	1.53093	0.631822	1.12813	1.49381	0.370333	1.67807	1.82816	1.58088
0.19596	1.0239	1.40804	1.46564	1.06706	1.84316	1.94241	1.75083	1.94303	1.84461
0.183545	1.58718	1.23098	0.493722	0.99659	1.05221	0.42068	1.45918	1.69637	1.32731
0.328112	0.51589	0.776711	1.33361	0.731508	1.4972	0.700893	1.03287	1.76071	0.891261
0.407855	1.47268	1.35078	0.488142	1.81377	1.90306	0.326665	0.571187	0.324525	1.01394
0.243273	0.423042	1.07898	0.689048	0.475306	0.736486	1.39033	0.209265	0.170089	1.40763
0.684968	0.477344	1.39831	0.697134	0.824828	1.05069	0.104585	1.82999	0.217552	0.428461
0.218842	1.31928	1.63854	1.12025	1.67384	0.0863369	1.13381	0.609014	1.38841	1.77363
1.1411	0.20282	1.62795	1.63194	0.288686	1.22173	1.90823	0.348112	1.11639	1.17123
1.19139	1.05088	0.629966	1.82975	0.0542676	0.444273	1.42799	0.118674	0.940572	1.19338
1.12777	0.457261	0.875816	1.39329	1.77845	1.15139	1.13523	1.13427	0.97303	0.841037
1.1572	1.6523	1.9252	0.915789	0.524422	1.21998	1.97216	1.30697	0.234787	1.69754
1.76552	1.16309	0.221822	1.9803	1.34946	0.751536	1.05387	1.4296	1.99223	0.981355
0.982543	0.578803	1.43022	0.925886	0.425024	1.64001	1.44091	0.134387	0.137837	0.434564
1.61173	1.01718	1.97539	0.801844	1.35779	1.01314	1.73734	1.45828	0.421348	1.55286
1.06351	1.17058	0.532185	1.93264	1.29858	0.228335	1.29408	1.67693	1.29244	0.716649
1.15918	0.247366	1.40414	0.156877	1.86792	0.681294	0.257552	1.82761	0.233433	1.17091
0.907219	0.650693	0.579438	0.706316	0.801994	1.94832	1.52152	1.68563	0.792671	0.0788283
1.46388	0.975699	1.7609	0.346722	0.350419	0.952865	0.44133	1.41414	1.86614	1.95092
1.70267	1.74714	1.645	1.7709	0.721465	1.8356	1.04561	1.10613	1.98115	1.3519
1.49021	0.996689	0.734871	1.74087	1.1626	0.0476687	0.717857	0.667043	1.5647	0.23712
0.800221	1.57538	0.900398	1.68914	0.983704	0.430161	1.66892	1.81827	0.239666	0.112981
1.80063	1.43122	1.15966	1.00759	1.19077	1.19042	1.42186	1.09501	0.649904	1.40918
0.501557	1.02256	1.69831	0.730185	0.806937	0.219153	1.55231	1.3202	0.39156	0.845033
0.294481	1.34587	0.385776	0.634915	1.11528	1.4372	1.98171	0.875171	0.814468	1.04368
1.2006	1.28491	1.80098	0.582667	0.482775	0.301818	0.0636353	1.60245	1.8186	0.238692
1.60756	0.844168	1.86818	1.81476	1.07164	1.22414	0.162277	1.6273	1.58515	1.50411
0.877463	0.533621	1.99698	1.09403	0.35237	0.0855842	0.678234	1.02626	1.88767	0.98235
1.2367	1.49553	1.35175	1.22656	1.06088	0.0490836	1.93743	1.48273	1.8679	0.125759
0.657826	1.34927	0.576413	0.808932	1.45954	0.496337	0.79323	1.3658	0.464541	0.446291
0.428744	1.6723	0.82817	0.867711	0.541924	1.13346	1.84962	0.630492	1.08874	0.101461
0.886928	0.720534	0.669902	0.969153	1.11928	0.683122	0.948077	0.0146192	1.984	0.0293726
0.297541	0.617504	1.83868	1.20457	1.21935	1.66941	0.139117	1.0833	1.40957	0.879803
1.23834	0.155227	1.9585	1.05129	1.45967	1.87738	0.205445	1.29771	1.82772	0.445312
0.846569	1.81928	1.54767	1.40588	1.73322	1.27698	1.94253	1.53721	1.3611	0.308004
1.36159	0.915146	0.86247	0.993146	1.35186	1.91137	1.41604	0.993817	0.499306	0.740398
0.265238	1.71389	0.134438	0.869616	0.68508	1.70176	1.39381	0.181832	0.787773	1.54328
1.07719	1.8658	0.945363	0.512625	1.16233	1.3446	0.429927	1.73344	0.520251	1.09334
0.733447	0.870402	1.34911	0.963612	1.35321	0.524507	0.380691	1.60952	0.539687	0.465456
0.329655	1.09554	1.55129	0.196955	1.29895	1.22319	1.82617	0.115483	1.35143	0.840628
0.730102	1.215	0.474802	0.562641	0.26682	1.34113	0.753694	1.25006	0.470314	1.24622
1.71599	1.86416	1.11102	0.479205	1.63295	0.197252	1.77563	0.962858	0.417339	0.0983614
1.3779	0.792036	0.827585	0.334831	0.370331	0.388311	1.07069	0.371887	0.922262	1.06078
1.5283	1.34485	0.68511	0.99739	1.10843	0.838544	1.92181	0.783582	1.85313	0.838383
1.34732	0.0657413	0.243915	0.61995	0.130795	0.51153	0.0234426	1.68475	1.41168	0.420151
0.534183	1.84687	1.04009	1.0924	0.461038	0.231343	0.275455	1.28106	0.852868	1.81812
1.4406	1.5841	0.952713	0.632394	0.0139204	0.93592	0.20103	1.94473	1.51858	1.99755
1.87361	0.937836	0.681734	1.00018	0.869023	0.0991181	0.736527	1.17127	0.200103	1.4895
0.923711	1.51823	0.555034	1.19053	1.53243	1.81003	0.311916	1.38394	1.12699	0.0279835
1.98054	1.64887	1.75608	1.12186	1.89486	0.228057	0.440965	1.0898	0.936651	0.274044
1.09726	0.980979	0.799019	1.08833	0.8509	0.044009	0.212141	0.691764	0.389053	0.293342
1.26045	1.99838	0.316672	0.673484	1.24499	0.0780781	1.10152	0.0956678	1.00846	1.70561
0.364215	1.6503	1.06597	1.27108	0.0841256	0.183339	1.80249	1.92049	1.45234	1.71482
0.0844547	1.59715	0.215909	0.975627	1.54795	0.54342	1.46938	0.124126	0.86058	0.503173
1.39835	1.37811	1.5526	0.88242	0.437535	0.666636	0.49693	0.173067	0.673212	0.6828
1.99438	1.37862	0.631301	1.0223	1.67448	0.509225	1.41129	0.948684	1.32239	1.60311
1.63794	0.669376	1.80625	1.97586	1.03422	1.27812	0.969854	1.00946	0.442732	1.61158
1.81741	1.6268	1.06277	1.87093	0.451445	0.415341	0.957423	0.373003	1.2525	1.87485
1.17038	0.303609	1.46297	1.1837	1.2486	1.18752	1.64577	1.74176	0.281945	0.721946
1.29401	0.147771	1.11941	0.276429	1.47838	0.907062	0.0799983	1.42096	1.48779	0.898411
1.1913	0.276806	1.54624	0.11535	1.1486	0.285228	1.82175	0.618351	0.413668	0.913886
0.848274	0.773509	0.467834	1.80068	1.39987	0.765597	1.10502	1.03332	0.0163881	1.27843
1.67381	1.2677	0.861126	0.86189	0.761737	1.69306	1.25502	0.737356	0.39916	0.358292
1.41241	1.07092	1.3135	1.34894	1.89368	1.32127	1.71579	1.24186	1.08819	0.599744
0.903564	0.596616	1.87955	0.464885	0.799395	1.89747	0.275651	0.995722	0.282454	1.29652
1.20831	1.62383	0.18879	1.6492	0.346204	0.922391	1.14515	0.372436	0.372129	1.97647
1.58627	1.75984	1.47955	0.742656	1.90286	1.30877	0.28822	1.65416	1.78536	1.13098
0.867768	1.23785	1.26578	0.771894	1.5393	1.44592	0.400119	0.856211	0.337178	0.159414
1.02142	1.82536	1.34002	1.2607	1.44997	0.0923212	0.397764	0.72364	0.420551	1.10128
1.53994	0.29929	1.80018	0.162013	0.995484	1.53486	0.128682	1.54664	1.8631	0.83069
1.86912	1.77556	1.79596	1.39109	1.76685	0.539904	1.51679	1.81716	1.51237	0.513491
0.654358	1.42179	1.45656	0.578565	0.792453	1.56666	0.979529	1.92653	0.967893	0.951717
0.362824	1.72036	1.1668	0.788186	1.76465	0.0342737	1.05241	1.34556	0.724545	0.796947
0.209794	0.224698	0.443863	0.752266	0.924835	0.854647	0.880281	1.11492	1.26225	0.788008
0.378053	0.972344	1.91194	0.959382	0.447115	0.623524	0.425587	1.64837	1.05711	0.71237
0.927729	1.8568	1.3227	0.722008	1.82941	1.19701	1.30209	1.98101	0.124597	1.97339
1.87536	0.838919	0.431562	1.35341	1.4013	1.05435	1.50529	0.86617	0.0233889	0.256375
1.89813	0.46708	0.851655	1.01041	0.913663	1.90135	0.789285	1.96215	1.07931	0.645174
1.91593	0.462215	0.7724	0.448628	1.82889	1.04343	0.969665	1.41861	1.76919	0.993301
1.28879	1.6506	1.85849	1.09992	1.01772	0.605241	1.869	1.15945	1.12625	1.5417
1.44788	0.631384	1.48284	0.979104	1.11565	0.514918	1.99297	1.04846	1.90145	1.85479
1.89291	1.20904	0.60375	0.496246	0.399665	0.980067	1.056	1.52017	1.88021	1.54176
0.158682	0.803295	1.7793	1.27619	0.508764	0.853261	0.911462	1.49867	1.49512	0.587802
1.6058	0.379569	1.44231	1.57966	1.19483	0.854283	0.390918	1.75203	1.38612	0.557255
1.47576	0.45938	1.37426	1.76606	0.999969	0.981207	0.792091	1.65069	1.72065	1.5398
1.72685	1.09329	1.93437	1.95893	0.777793	0.946731	0.52556	1.40011	1.51343	0.976356
1.99309	0.629658	0.65504	0.995203	0.694911	0.455675	1.43463	0.866405	1.64892	0.360398
1.20117	1.45682	1.23123	0.417021	1.02521	1.76078	1.47455	0.918902	1.24679	1.48469
0.6768	0.786013	0.410432	1.92383	0.646503	0.932547	1.06659	0.248576	0.250049	1.26253
0.535334	1.59412	1.7755	0.646095	1.83189	1.87593	1.63971	1.20601	0.777009	1.2862
1.96394	0.320189	1.1565	1.90969	1.31936	0.743373	1.90766	1.55148	1.19268	1.60221
1.14533	1.70559	0.0961374	0.627311	0.305376	1.64477	0.151687	1.78318	1.04817	0.81735
1.43186	0.52928	0.495394	0.568643	0.165127	0.443252	1.36256	0.967911	0.792994	0.445145
0.450099	1.47518	1.30137	1.32401	1.60007	1.59093	0.681746	1.92607	1.25132	0.468141
1.42806	0.611596	1.8661	1.64213	0.785225	0.983743	1.16521	1.46478	1.5615	0.17792
0.641328	1.19804	0.998174	0.747013	1.60018	1.11526	1.03663	1.61486	0.912243	1.37115
0.695847	1.08203	1.68581	1.23359	1.8154	0.495627	0.66403	1.8287	1.55395	0.135499
0.927379	0.603037	1.29034	0.213867	0.769971	0.880845	1.4092	1.68913	0.884547	0.684775
1.9087	1.15957	1.65086	0.766176	0.722197	0.175949	0.177966	1.2598	1.57048	0.0932087
1.00116	0.709377	1.37437	1.1622	1.34609	1.89436	1.5212	1.93973	0.222407	0.819491
0.11281	0.591856	1.48346	1.86164	0.867731	1.55621	1.99444	1.60943	0.949013	1.89866
1.71509	0.95966	1.59195	0.359366	0.404035	0.365556	1.10511	0.433131	0.834196	0.262982
1.74779	1.00235	1.79071	1.82445	1.57988	1.47241	1.34897	1.72001	0.93072	0.82709
1.55137	0.202286	1.99109	0.189621	1.19763	0.187942	1.68011	0.201038	0.139068	0.721871
1.70059	0.890419	1.90284	0.617375	1.99436	0.79013	1.96878	1.57446	0.879571	1.12198
1.27266	1.12012	0.793093	0.146584	1.92992	0.744301	0.551457	0.242617	0.52127	1.80175
0.244646	1.47131	0.770474	1.18808	0.955456	0.783554	0.503229	0.935261	1.251	0.370325
1.86039	0.710962	0.578249	1.05123	1.70995	1.98631	0.532653	1.49091	1.31024	0.0424551
0.659385	1.42009	1.40133	0.503619	0.0786596	0.0766365	1.21674	0.855211	0.708218	1.29661
1.1558	0.947704	0.593999	0.259017	0.636129	0.603422	0.231236	1.43987	0.499355	1.76066
0.740398	1.73104	1.46182	0.197199	0.67211	0.33277	0.401769	1.31778	0.405283	0.132003
1.78683	1.53852	1.84097	1.19863	1.80002	1.01502	1.5631	1.42901	0.912358	1.32863
0.636174	1.46216	0.0702907	0.370277	1.78593	1.04613	1.8595	1.1855	1.21901	1.04629
1.92132	1.59682	0.138436	1.54073	0.233936	0.705854	1.96379	1.05397	1.3411	0.882555
1.86956	0.794768	1.17119	1.79716	1.86313	1.29925	1.11258	1.95923	0.558654	0.056518
1.62693	0.878304	0.862378	0.117882	1.11771	1.91242	0.0600691	1.40837	1.03542	1.88502
1.32353	1.0066	1.45371	0.785781	0.536256	0.331372	0.190231	1.43861	1.33552	1.4647
0.51622	1.15098	0.299123	0.531954	0.607667	0.868827	1.40996	1.08887	0.960804	1.52387
1.09614	0.68894	0.261462	0.309319	0.874592	1.95261	0.311958	1.70433	1.23545	1.22706
0.6095	1.31516	1.71246	1.22245	0.258389	1.43891	1.25675	1.10849	0.292622	0.9306
1.69146	1.6879	0.202739	1.68284	1.01396	1.9301	1.61478	1.6205	1.71018	0.753511
1.52429	1.83773	0.672787	1.61445	1.12342	1.37985	0.425146	1.14672	0.625677	0.115524
0.700915	1.26967	0.192778	1.43489	0.0386007	0.2915	0.332003	1.40623	0.208656	0.366332
0.302376	1.30237	0.839554	1.0775	1.91416	0.516734	1.94531	1.01176	0.445047	0.376143
1.00019	0.601931	0.157639	1.91715	0.962395	0.486654	1.34221	0.744648	1.79794	0.179812
1.00894	0.669936	1.98651	0.947812	1.8036	1.63368	1.25834	1.25143	1.84339	1.83871
1.2566	1.88597	1.84534	0.495231	0.899574	0.438414	0.947402	1.75878	0.49384	1.82664
0.266287	0.636438	1.75685	1.80474	0.984087	0.3974	0.822983	1.75624	0.515315	1.50658
1.58521	1.97113	1.2281	0.733951	1.00685	0.198191	0.447561	0.331136	1.56665	1.38298
0.135958	1.03371	0.60404	0.517918	0.685502	1.31067	0.315472	1.33101	1.07117	1.22658
0.84611	1.05188	1.49717	1.31323	1.94272	0.347233	1.72959	1.58263	1.62353	0.706738
0.772063	1.42031	0.647601	1.0298	0.31673	1.0437	1.53298	1.72453	0.635331	1.62644
0.617434	1.43294	1.50399	1.35699	0.308518	1.13656	1.66683	0.955203	0.947302	1.49737
1.17035	1.19764	0.828657	1.94412	0.226288	0.074986	0.0856256	1.52535	0.572785	0.897804
1.19095	1.71739	1.82484	1.4155	0.402995	1.77567	1.60697	1.77722	0.366648	0.789321
1.98658	0.762968	0.4772	0.589338	0.361042	1.77925	1.98667	1.75022	0.593493	0.717096
0.303665	0.561463	0.642662	0.19531	0.896794	0.380366	1.12722	1.50588	0.778694	1.88621
0.303702	0.519467	0.740678	0.694867	0.517381	1.70505	1.81059	0.146627	1.61754	1.13469
0.0856975	1.69277	0.115899	1.01736	1.42941	1.46189	1.89614	0.27871	1.45764	1.95177
0.643161	1.43045	0.91165	0.621631	0.561266	0.142252	0.137024	1.48165	0.0893302	0.805561
1.53442	0.105323	1.24415	0.638646	0.270215	1.58786	1.04651	0.693265	1.21789	1.73125
1.32195	1.06966	1.33265	1.11405	0.564319	0.603856	1.87474	1.21565	0.0347766	1.32515
1.9886	0.935065	0.812198	1.73108	0.827037	0.386086	1.01532	1.05979	0.225772	1.85926
1.98507	1.95504	1.16322	1.278	1.79292	0.554894	0.301568	0.596094	0.425682	1.68271
0.443397	1.71219	0.906933	1.30296	0.675673	0.0316228	0.666775	0.743184	1.21861	0.480471
0.558307	0.999475	0.18983	0.626521	1.03763	0.938851	0.603997	0.897537	0.523102	1.21417
0.0636028	1.22782	0.32153	1.92481	0.70476	0.282782	1.66705	0.801431	1.39156	1.87537
0.601197	1.77517	0.644235	1.18709	0.219281	0.111904	1.09407	0.665664	0.937455	1.42089
1.0832	1.91654	1.1929	1.76971	0.657691	0.333175	0.809247	0.171559	0.473138	1.30047
0.466445	1.17292	0.791256	0.491215	0.276409	1.63214	1.12365	1.39578	0.427858	1.1937
0.733786	0.807485	1.52806	1.12225	1.68497	0.0414785	0.933831	0.929253	1.33338	1.71085
0.66416	0.313168	0.544524	0.712314	0.578321	0.0943732	1.19518	1.24503	1.04389	1.85384
0.572673	0.1365	1.63682	1.27658	1.26631	1.37624	1.22337	0.266566	1.38887	0.469695
0.249983	1.24728	0.350316	1.03031	1.58854	0.543142	0.779539	0.367421	0.246227	0.735339
0.405214	1.90651	0.900817	1.34349	0.418118	1.16033	1.09834	1.81091	0.465067	1.37071
0.158308	0.783552	0.651267	0.797785	0.410824	0.912563	1.81655	1.13647	0.112004	0.014783
0.35479	1.50638	1.79653	0.95011	1.47088	1.74281	1.80065	0.901767	0.690405	1.57614
0.0115188	1.03287	0.240892	1.72569	0.181996	1.09014	0.352632	0.898313	1.74925	1.75222
1.35341	1.98041	0.858871	1.00072	1.99893	1.68249	1.10321	1.58142	1.55574	1.03625
0.428628	1.58696	0.61377	0.657125	0.963786	0.234427	1.70914	1.61501	1.62571	0.494955
1.42148	0.649292	1.05409	1.82487	1.27852	1.47223	1.01101	0.673512	1.28594	1.78106
1.98741	1.92333	0.106123	0.932688	0.705946	0.83219	1.25877	1.36182	1.04613	0.253227
0.816874	0.209488	1.77049	0.300023	1.73038	1.1666	0.802364	0.596427	0.632183	0.172928
0.293524	0.339113	0.852528	0.748072	0.843217	0.39633	0.593815	0.382951	0.584104	0.128858
1.74616	1.0315	0.942932	0.197137	0.282343	0.782099	1.29526	0.578388	1.90366	1.93194
1.09259	1.17891	0.744475	0.781337	0.160691	0.634354	0.458544	0.339919	0.908439	1.36029
1.93042	0.624761	1.26659	1.57851	1.82724	0.687063	1.54543	0.663703	1.70626	1.69294
0.964757	0.0150479	0.195532	0.0610732	0.157554	0.709521	1.91588	0.654722	1.06646	0.530229
1.72597	0.422632	0.327141	0.66977	0.386034	0.921955	1.53812	1.47321	0.212205	1.35091
0.896282	1.29025	0.16132	1.64571	0.620334	1.37286	1.68574	1.69134	1.60777	1.05657
1.51195	1.82618	0.814941	0.326452	1.34159	1.12319	0.492344	0.275306	0.131355	1.55512
0.87468	1.88629	0.776404	1.479	1.25604	0.863637	0.324629	1.18279	1.33926	0.623779
1.27111	0.550467	1.34658	1.20344	1.54079	0.297498	1.17089	1.41085	1.08682	1.38334
0.352276	1.64344	0.53283	0.791291	0.974347	1.47698	1.97965	0.698896	1.66447	1.22742
1.89746	0.900792	0.151246	1.37202	1.84158	0.514358	0.919526	0.25703	0.979494	0.389716
1.98649	0.393523	1.9277	0.135439	1.10782	1.06704	0.309913	0.537884	0.130277	1.79588
1.32572	0.517332	1.52104	0.760057	0.285066	0.324508	1.18851	0.83734	1.7617	0.318658
0.464578	1.89256	0.981146	1.41474	1.5708	0.943097	1.74428	0.724127	0.218298	1.78628
1.28841	0.864763	1.64318	1.38985	1.19402	1.60471	1.71668	1.03491	0.277791	0.090353
0.220528	0.525529	1.04677	0.719162	1.66472	0.15714	0.703897	0.159388	0.0460198	0.418121
1.32664	0.558232	0.993714	0.762328	0.619182	0.339852	0.150801	1.2425	1.27906	1.09869
1.2618	1.40212	1.35346	1.04117	1.53202	0.804727	0.706635	1.34019	0.302653	0.427667
0.970848	1.32591	1.72968	1.44928	0.576679	1.20526	1.14106	1.84704	0.214477	0.42363
0.317861	1.83925	0.145295	1.10788	0.24347	1.0348	1.48215	0.683278	1.29358	0.847324
0.477537	0.387031	0.69134	0.613414	1.01745	0.798335	1.58328	0.106699	1.17852	1.04117
0.408059	0.411065	1.77252	1.21334	1.80152	0.138305	1.79615	0.603347	0.385293	0.710648
0.406975	1.74504	1.65893	0.637163	0.272303	0.103559	0.374015	1.81087	0.233944	0.867234
0.330584	1.35435	0.448768	1.00906	0.602615	0.0709449	0.082399	1.62206	1.3315	0.0186895
1.79898	1.13572	1.02062	1.81443	1.6895	1.81037	1.25008	0.567905	0.892935	1.85451
0.942257	1.34064	0.716434	1.19014	0.199559	1.03223	0.505833	1.24869	0.877657	0.52341
1.34831	1.57243	1.12563	0.608167	1.31817	1.88792	1.71764	1.38995	0.271907	1.95086
0.0258524	0.302431	1.85935	1.51013	0.338954	0.118414	1.92974	0.718823	1.67965	1.43889
0.695022	0.98682	0.827209	0.649397	1.9315	0.184181	1.93526	1.89711	1.08814	0.0278518
0.281216	0.257697	0.0826728	0.161733	0.403624	0.0608975	0.495895	1.02115	1.5692	0.118635
0.0398896	0.114554	1.33671	1.29731	1.82962	0.320453	0.405078	1.09925	1.91289	1.55534
0.259259	0.352532	1.26334	0.289637	0.758769	1.88035	1.97084	0.353399	0.784105	1.42904
0.703368	1.01459	0.42327	0.950115	1.33531	0.238658	1.77212	0.647607	0.137249	1.04605
0.843986	1.51675	0.911603	0.539586	1.6137	0.908628	1.09157	0.582379	1.01395	0.309328
0.410351	1.04254	1.70377	1.97398	0.94394	0.827017	1.59001	1.15471	0.64378	0.0296347
0.517665	0.948365	0.848632	1.71336	0.194715	0.271988	0.77455	1.68481	0.606741	0.167352
0.295219	0.640928	0.104054	1.81027	0.172009	1.58276	1.43716	0.128351	1.15395	1.52853
1.78586	0.959019	0.944788	1.01398	1.22422	0.684186	0.829853	1.91344	0.00778365	0.917462
0.237563	0.158873	1.77315	0.249569	1.08768	1.44047	0.579279	0.938214	0.846853	0.638663
0.165707	1.24353	0.862639	0.432432	0.540201	0.251279	0.146702	0.381334	0.0513424	1.09232
1.23123	0.799161	0.910033	0.885041	1.25869	1.90799	1.02813	0.578447	1.25147	1.96757
0.48628	1.86858	1.70069	1.74804	1.42735	0.141288	0.844298	1.18686	0.480992	1.33725
0.0811561	0.379191	0.857463	1.31341	0.842311	0.727326	1.02098	1.07767	0.693302	0.0988272
0.603709	1.25256	1.20275	1.85369	0.809051	0.895554	1.68127	0.225448	0.493939	0.905092
1.8593	1.08348	0.909672	0.719335	0.608582	0.902607	1.04224	0.340715	0.244636	0.334672
0.610109	1.64921	1.72041	1.54997	1.10095	0.32767	0.429979	0.811453	0.335157	0.320921
0.504122	0.0790314	1.26116	1.29644	1.03599	1.28576	1.72634	0.354024	0.718489	1.81744
1.91602	1.42112	1.28147	1.37025	0.764741	1.889	0.452399	1.32675	1.0575	0.861481
0.602028	1.82819	1.21583	0.822535	0.956854	0.176097	1.98688	0.0358335	1.49758	1.12939
1.18692	1.17918	0.304459	1.74634	0.0514579	0.0104114	1.49703	1.42278	0.207051	1.16791
0.139217	0.636981	1.10135	1.09849	0.173808	0.603834	0.899424	1.91299	0.23854	0.21816
1.39089	1.60457	1.63552	0.421995	1.70831	0.351539	1.34619	1.19265	0.863139	0.709736
1.99035	0.881958	0.511793	1.49434	1.69246	1.86498	1.71481	1.57069	1.80108	0.995199
0.28991	1.82408	1.54928	1.87788	0.854174	0.528908	0.692782	0.531188	0.793846	0.67075
1.55865	1.81602	1.90238	0.783047	0.518566	0.653936	1.79471	0.23688	0.0717504	1.73725
1.22537	1.12292	1.14158	1.34853	1.06482	0.788191	1.93967	0.215834	0.789131	1.16004
1.51487	1.27245	1.8324	1.10591	1.52104	1.58035	1.69584	1.24122	1.96678	1.96666
1.49258	0.793955	1.09603	1.94696	0.617621	1.66867	0.410975	0.119487	1.95332	0.947224
0.769083	0.433306	0.86109	0.857847	1.17804	0.349963	0.128904	1.36106	1.73508	0.999238
1.02935	0.450905	1.6757	1.50049	0.960631	0.218239	0.806016	1.11355	1.84303	1.99217
0.820781	1.63476	1.85511	1.44454	0.812755	1.2094	0.329388	1.54529	1.34875	1.64069
1.07828	0.484668	1.04375	0.395597	0.26233	0.0790715	0.858935	0.301062	0.598381	1.35381
0.165436	1.75989	0.472572	0.708659	0.767798	0.969783	1.88871	0.73617	0.915024	1.78228
0.585057	1.99157	1.99829	1.51015	0.953809	1.33927	1.88746	1.54048	0.273206	1.48461
1.65192	1.72107	1.37272	0.45007	0.934927	0.845217	1.30262	0.690968	0.237333	1.5023
1.44728	0.548368	1.03781	1.01521	0.595302	1.5787	1.91235	1.07511	0.281602	1.96602
1.19626	1.81468	1.8952	1.69088	1.35494	1.65504	0.122327	0.741744	1.21693	0.452948
1.51479	1.05991	0.115154	0.0145147	0.16897	0.0592468	1.17533	1.72747	0.919213	1.21403
1.69453	0.101536	0.664717	0.234439	1.41002	1.27373	0.436789	1.85779	0.98604	0.899105
0.739761	0.0308655	0.342612	0.46084	1.24014	0.0438607	0.915144	1.14713	1.86618	1.31586
1.65259	1.37084	0.875244	1.75704	0.505	0.157861	1.4298	1.12251	0.754176	1.85256
0.996611	1.63945	0.201037	1.83913	0.216759	1.09566	1.02956	1.41343	1.76406	0.0654012
0.943391	0.618422	0.823204	1.10549	0.208591	0.62467	1.16829	1.06172	1.15452	0.276512
1.79183	1.81478	0.746906	0.0857272	0.219619	0.486248	1.96432	1.56664	0.974371	1.723
0.306982	1.93621	0.699392	0.855867	1.7296	1.51015	1.6573	0.505218	0.91691	0.852252
0.831116	1.05996	0.842251	1.12417	0.96882	0.667843	0.819387	1.67025	0.686023	1.39715
1.91041	0.992176	1.54379	0.526044	1.05789	0.196716	0.171806	1.66226	1.13849	1.56721
1.69765	1.60581	0.834904	0.848127	1.39056	0.975622	1.60214	0.481282	0.807842	0.121684
0.426217	0.858919	1.74167	1.04934	0.0695428	0.288533	0.637112	1.61482	0.657942	0.830702
1.55762	1.1976	0.930358	1.07273	0.468905	1.4109	1.05838	1.57234	0.497264	1.78495
0.823296	0.929456	0.274641	0.29925	0.32406	0.31697	1.2471	0.617131	0.210674	1.36379
1.85096	0.620281	0.933899	1.26096	1.24774	0.247559	1.08634	1.97033	1.5198	1.08823
1.16794	1.4413	0.303037	0.444894	0.469598	0.501477	1.71772	1.96559	1.26629	0.866023
1.25918	1.9332	0.960649	0.986976	0.833297	1.73609	0.469335	1.45017	0.366233	0.506942
0.0556238	1.74096	0.32417	0.549247	0.638948	0.90959	0.0125678	1.343	0.594743	1.00238
0.186901	1.34397	0.900986	0.939227	1.33178	1.08506	1.67777	1.82111	1.01681	0.278199
0.470441	0.109563	1.61154	1.63301	0.594425	0.555411	0.964952	1.2921	0.320455	0.644962
0.585934	1.37577	1.24448	0.313522	1.58881	0.782645	0.748963	0.0389155	1.91355	0.662864
0.695931	0.619429	1.84543	1.83028	0.351811	1.06454	0.926935	0.679171	0.766191	0.342758
1.92006	1.07263	0.375956	0.886304	1.97438	1.23658	0.511408	0.0398831	0.530033	1.36673
0.836939	0.834279	1.60605	0.377113	1.21437	1.86839	0.704747	1.75167	1.30082	0.76055
1.79028	1.52356	1.82752	1.16065	1.63905	0.893877	0.670858	0.452678	0.919577	0.909091
0.681252	0.337206	1.00666	0.951202	1.12765	1.2584	1.82733	0.925884	1.86045	0.319779
1.63471	1.44503	0.727337	0.837359	0.678353	1.50394	0.378622	0.637412	1.81063	1.07029
1.7576	0.129715	0.309971	0.273983	0.336587	0.22816	1.3036	0.666978	1.10934	1.25188
1.27876	0.246223	0.906491	0.687131	0.399206	0.722964	0.964002	1.72066	0.704739	0.604885
1.26763	0.331674	0.522153	0.82188	0.451355	0.994803	1.03959	1.24575	0.569192	0.735853
0.730264	0.48714	1.38236	1.28342	1.34223	0.597212	0.603019	0.759356	1.87121	1.33112
0.937093	1.32744	1.39914	1.29252	0.070875	1.03662	1.13893	1.14922	1.89507	1.32017
0.312373	1.38589	0.722946	1.46845	0.364913	0.96011	1.03624	1.52957	1.97549	1.47033
0.467462	1.89145	0.611702	1.37806	0.420321	0.311287	0.345637	0.085696	1.60479	1.14165
0.55707	1.24382	1.05445	0.663162	0.514819	0.746878	1.91836	1.94623	1.41104	1.85385
1.39374	0.392099	1.75958	1.20639	0.757782	0.413952	0.522941	1.35845	1.79129	1.59617
1.19124	1.1551	0.499922	1.15746	0.517345	0.864448	0.91277	1.34153	1.96913	0.367425
0.00820446	0.0935485	1.12763	1.66914	1.7994	0.313915	0.272032	1.12479	0.513326	0.780691
1.38353	0.630596	0.0580763	0.492625	1.74062	0.329027	0.372211	0.438566	0.399438	0.230361
0.998861	1.89094	0.859554	1.59964	1.11061	0.271475	0.0379356	0.76201	0.936617	0.996176
0.59338	0.18884	1.70994	0.565943	0.15138	0.717987	0.534543	0.486747	1.24812	1.21982
0.879736	0.957252	1.59642	1.61628	1.59002	0.120933	1.98627	1.10979	1.0342	0.574354
0.589212	1.53493	1.7594	1.27581	1.89493	0.138779	1.19444	1.16723	0.129955	0.565724
1.99548	1.04642	1.41955	0.195992	0.943053	0.75516	1.13514	1.1076	0.157618	0.17369
1.48952	1.73357	1.87926	0.686467	0.567255	0.874999	0.718776	1.61469	1.59408	0.776806
1.67127	1.1616	1.97674	1.40098	1.09947	0.127353	1.87599	0.931606	1.12774	1.08184
0.425239	0.507375	0.186802	1.95367	0.257797	1.82851	1.12484	1.67005	1.53622	0.165535
0.852608	1.73809	0.128188	0.338273	0.418092	0.646379	0.228455	1.48275	1.72149	0.543714
1.94877	1.78671	1.80609	1.84033	0.583777	0.928908	0.314151	1.4483	0.76658	1.26038
1.09109	0.413023	1.01526	1.14185	1.91486	1.89751	1.81632	1.46467	1.03925	0.379383
0.6627	1.34933	1.57643	0.146096	1.73581	0.966043	1.79618	0.884389	1.54624	1.74151
1.29716	1.68796	1.60917	1.24427	1.93773	0.732916	0.937891	0.493967	1.28164	1.1132
0.221064	1.39962	0.150675	0.0279815	0.351829	1.80822	1.84048	1.13343	0.845729	1.5067
0.970786	0.309369	0.416903	1.17553	0.203353	1.80228	0.613362	0.306309	1.58897	0.244409
0.94574	0.0916924	1.03381	0.279733	0.480492	1.19341	1.4073	0.753045	1.69591	1.01645
1.34733	1.32828	1.78203	1.17945	0.660643	0.267507	1.22608	0.983027	0.253433	1.34494
0.429761	0.793024	1.18511	0.699701	1.70161	0.876859	0.278369	1.81943	0.907051	0.734993
1.967	1.83098	0.12404	0.877748	1.87536	1.17748	1.18895	0.0479391	0.235593	0.25906
1.34422	1.56408	0.977561	0.419029	0.549494	0.586454	1.52348	0.864583	0.336419	1.29069
0.454868	1.80193	0.583311	1.00192	0.381513	0.419279	0.0829692	1.69113	0.969203	0.614693
1.47199	0.537996	0.814389	0.543605	1.74904	0.782716	0.999	0.0705402	1.13331	0.918091
1.76358	1.59289	0.0966219	0.872502	1.49987	0.405561	0.430259	1.71082	0.211535	1.55995
0.220827	1.82922	1.89562	1.37424	0.290036	0.171111	1.35701	1.85655	1.34162	1.17308
1.39239	1.36486	1.83692	1.49754	0.125138	0.262817	0.912795	0.845186	1.91575	1.00426
0.393728	1.67538	0.148233	1.036	1.04028	1.00621	0.0135789	0.811384	0.246422	1.56762
0.560462	0.161723	0.304332	1.80672	0.12798	0.946247	1.34265	0.954809	0.696496	1.87426
1.91277	0.788972	1.96768	1.50708	0.296145	0.311389	1.54697	1.76654	0.924881	1.36524
0.705975	1.75035	1.32435	0.484131	0.735101	0.439246	0.0700688	1.65362	0.600763	1.57316
1.53533	1.33898	0.47561	1.16042	0.988297	0.416592	1.21283	1.3696	0.639861	1.61046
0.930844	1.74981	1.66621	1.48734	0.343876	0.112053	1.26082	0.708512	1.26595	1.89342
1.23539	1.69767	1.15088	0.898623	1.41808	0.620014	1.31385	1.5968	0.356234	1.8907
1.40738	0.814059	0.199623	0.231231	0.0686998	1.33403	1.82452	0.55727	1.93698	1.61467
0.288765	0.801305	1.04325	1.75701	1.00632	1.09938	1.62462	1.49643	0.250222	1.58477
0.512684	1.51568	0.469755	1.21927	0.303329	1.00796	0.961485	1.34712	1.01694	1.77736
0.0390992	1.67512	1.55974	0.150545	0.612587	1.6018	0.318182	1.00919	0.0833479	1.98172
1.89795	0.446869	1.14651	1.18079	0.744424	0.992921	0.63593	0.919564	0.667031	0.478078
1.67168	1.4729	0.808313	0.890538	1.82655	0.257348	0.306131	0.0895103	0.0997965	1.56237
1.52955	1.26632	1.48818	0.442818	0.343804	0.486633	1.72164	0.769711	0.175823	1.58374
1.16044	0.722384	1.78929	0.830373	0.341305	0.0915734	0.498547	1.08035	0.650091	1.55007
0.540434	0.102222	1.46509	1.85532	1.48782	1.17756	1.36714	0.600571	1.78988	1.05722
1.36801	0.41467	1.21785	0.57935	0.980534	0.728983	0.56076	0.575338	0.0215912	0.418735
1.4216	0.642679	0.671142	0.863748	0.643253	1.30474	0.979901	0.919706	0.694054	0.237161
1.85012	0.708495	1.44702	1.10683	0.886429	1.2035	0.613208	0.316559	0.970628	0.625635
1.82751	1.90451	1.75013	0.848269	1.90214	0.941746	0.819542	0.516792	1.49318	1.22201
1.67301	1.19287	1.37103	1.86221	0.225423	0.62475	0.122742	1.52456	0.221655	1.86724
0.559855	1.45701	0.940908	1.94487	1.64809	0.755603	0.526637	1.50434	0.363883	1.27644
1.45457	0.394243	0.628479	1.1042	1.35098	0.594316	1.22455	1.33745	1.42666	1.65953
0.550274	1.60645	0.224254	1.83111	0.772805	1.30383	0.537963	0.245227	1.71957	1.53963
1.46223	0.561328	0.0477294	0.432644	1.73895	1.86748	0.596236	1.86363	0.77891	1.33472
0.772261	1.91574	1.50449	1.29867	0.915727	0.907352	0.771763	0.924368	0.206745	1.26421
1.14003	0.609037	0.42355	1.73699	0.288862	1.76676	0.0931649	0.0518241	0.241141	1.51903
0.85191	0.852283	1.06264	0.453012	0.894154	1.06522	1.65673	1.15056	0.791195	0.631907
1.73829	1.32571	1.03996	1.66368	0.615987	1.25203	0.288285	0.87822	1.09671	0.614022
0.355736	0.842834	1.18348	0.680298	1.81491	1.42288	0.109144	1.7481	0.471254	1.30023
1.32588	0.661237	0.650006	0.513208	1.66807	1.81999	0.78047	1.23947	1.76037	1.75923
1.50097	1.15348	0.612702	1.21935	1.04211	0.0145612	0.766525	1.58496	1.18522	1.12625
1.21521	1.01753	1.70843	1.89039	1.5838	1.57633	1.7997	0.698854	1.97156	1.83719
0.744249	1.297	1.17777	0.0923271	1.51851	0.874246	0.29683	1.90921	1.001	0.881764
0.509145	0.612145	1.91928	0.716075	0.813678	1.61677	1.63532	1.99377	1.68531	0.259043
0.938675	0.0830033	1.44104	1.45537	1.61828	0.23251	1.34145	1.46592	1.91248	1.6386
1.82154	0.714292	0.870839	1.25221	1.46301	1.57138	1.05199	1.60712	1.98638	1.16228
0.83959	0.457336	0.683324	0.320219	0.0921329	0.0591471	0.619041	0.503752	1.75288	1.41258
1.2623	0.623111	1.31998	1.84062	0.637402	0.865374	1.50377	0.462369	0.396406	0.889795
1.42328	0.655782	1.30898	1.51203	0.373367	1.13174	0.883004	0.80152	1.48806	0.40922
1.67774	1.47987	0.695145	1.66709	0.960403	1.78807	1.56296	1.82228	0.314371	0.472497
1.76279	0.438232	1.52617	1.08259	1.71144	0.202086	1.12903	1.14639	1.02206	1.39018
0.403948	1.10248	1.07877	0.697305	1.05719	1.84014	1.41551	1.38819	0.878565	1.90981
0.820276	0.628386	1.53201	1.46282	0.748881	1.63471	1.44886	1.61656	0.4445	1.60372
1.82686	0.705559	1.18211	0.818987	1.90109	1.62537	0.445664	0.985118	1.76725	0.635123
0.564341	1.19441	1.72584	0.487581	1.11282	0.633047	0.158557	0.652757	0.277121	0.545399
1.83213	1.15071	0.0198451	0.219857	0.142433	0.358979	0.912796	0.535055	1.26514	1.10214
1.74591	1.80119	1.25543	1.28028	0.719968	1.00744	1.03982	1.18433	1.92357	0.50208
0.890298	1.01926	1.14581	1.33118	0.554565	0.518057	0.791375	0.944986	0.659364	1.07421
1.32542	1.28271	1.08823	0.207129	1.48762	0.00624967	0.48057	1.59166	1.70903	1.35865
0.0234724	0.929323	1.1797	0.290506	0.43233	1.1148	1.77361	1.74899	1.14096	1.5784
0.238622	0.863949	0.0830632	0.835028	1.02685	1.20687	1.12827	1.32225	1.0023	0.256913
1.43271	0.872305	0.376534	1.06193	0.615123	0.194656	1.37715	1.23161	1.21693	0.129811
0.0148791	0.828932	0.374889	1.17584	1.05217	0.82137	0.145014	1.55076	0.717441	0.111342
1.6727	1.03092	0.840384	1.08214	1.30329	1.39011	0.392094	0.479408	0.0113244	1.98895
1.54173	1.00492	1.70006	1.42255	1.11528	0.376378	0.378674	0.195535	0.947933	1.10796
0.299565	0.826919	1.22492	0.771529	1.1779	1.05498	0.4867	0.49331	0.497708	1.04527
1.64299	1.40858	1.70118	1.13059	1.15636	1.51674	1.66444	0.29402	0.862358	1.10367
0.603582	1.80753	0.877398	1.48015	0.652242	1.58576	0.849038	1.8812	0.37321	1.73031
1.08357	0.878285	1.88049	1.26994	1.9196	0.107308	0.216235	1.78292	0.445133	1.38442
1.47069	1.35836	0.462486	0.661738	1.80575	0.69702	0.166941	1.32895	0.361919	1.57427
1.30694	1.25274	1.6356	1.93841	1.89231	1.4444	0.494099	1.3575	0.256094	0.871692
1.7422	1.44491	1.93085	0.61933	0.786372	1.44381	0.893416	1.33569	1.48282	0.137478
1.23966	1.15186	1.83945	0.836265	0.811934	0.672191	0.66305	1.97047	1.20226	0.236488
0.23255	0.848643	0.699148	1.00804	1.42216	0.354519	1.74974	0.845594	0.511412	0.23984
0.120654	0.131862	0.739128	0.118667	0.952428	1.81514	0.910991	0.162153	0.771402	0.574193
0.239985	1.88958	0.31514	0.964232	1.19875	0.547098	1.59863	1.79887	0.239756	1.17429
1.90809	1.13253	1.65377	0.945712	1.94273	0.560111	0.569295	0.627371	0.782324	1.69955
0.531758	0.992526	1.102	1.24688	0.892889	0.948183	0.171471	0.224913	0.494515	1.51332
1.38233	1.2021	1.60662	1.61898	0.599218	0.561748	1.56934	1.28464	0.953147	0.790498
1.41319	0.845083	0.363828	0.912174	1.88034	0.983027	1.43772	1.33963	0.378456	0.565089
1.41053	0.429353	1.74135	1.30859	1.72208	1.20543	0.787671	1.94485	0.842426	0.95082
1.15027	0.88456	1.67215	1.77634	1.2206	1.26901	0.394921	0.635244	1.46391	1.98234
0.670448	0.992369	1.32674	0.762144	0.284209	1.65963	1.08389	1.54514	0.615878	1.16498
0.263281	1.36471	0.459663	0.601813	1.56523	1.80208	1.49772	1.22503	0.947109	0.823387
0.860263	0.783228	1.37157	0.743193	0.251476	0.528005	1.24286	1.37941	0.909414	1.49764
1.93952	1.44809	1.81136	1.66969	1.28298	0.540884	0.926929	0.205588	0.979711	1.18857
1.63299	0.717567	0.793494	0.504946	0.592011	0.378009	0.724824	1.59443	0.196083	1.02259
1.11342	1.57077	0.108698	1.0885	0.181002	0.853546	0.29578	0.348691	0.972913	0.972532
0.693744	1.87384	1.78204	1.39649	0.732142	1.24787	1.20057	0.539043	1.6597	0.151257
0.152762	1.99845	1.5623	0.978763	1.71106	1.28088	0.540985	1.40446	0.899819	1.3172
1.32805	1.92613	1.20406	0.355302	0.949481	1.22041	0.304128	1.80297	1.67631	0.494838
1.24192	1.51751	1.95507	0.152839	1.4222	0.23296	0.886111	0.291228	0.926555	1.35786
0.956443	0.914089	1.57545	1.83863	0.851986	1.60577	0.988764	1.04245	1.75565	0.0476948
1.22599	1.01419	0.83273	1.87739	1.96432	0.102428	0.492908	0.875411	0.141958	1.2213
1.51811	1.24024	1.53431	1.55871	1.76572	1.60001	0.930051	0.543122	1.85371	0.890623
1.05568	0.274344	1.71722	1.76299	0.0475807	0.665336	0.95104	0.959948	1.45689	1.1008
1.80456	1.14088	0.560353	1.7521	0.125777	1.50897	1.25391	1.45187	0.882831	1.71314
1.82182	0.0389581	0.993256	0.0860868	1.60832	1.48438	0.631568	0.935492	0.149035	0.126323
0.711523	0.891317	0.0508955	0.298638	0.0224003	0.19005	1.20707	1.64852	0.761206	1.63667
1.2525	1.53113	1.86256	1.40227	0.851391	1.58313	0.0869213	0.636687	1.13859	1.68373
0.661514	1.50971	1.38557	1.51203	0.30609	1.3943	0.0955607	0.621465	0.189806	0.574713
1.63251	1.65279	1.19409	1.43774	0.471703	1.98035	1.39582	1.61006	0.405981	1.55794
0.856229	1.38898	1.56306	1.98332	1.36581	1.12824	0.749079	0.146604	0.528778	0.87315
0.37343	0.151969	1.8531	1.06381	0.749335	1.21238	0.949553	0.486068	0.529681	1.34129
1.23638	1.07089	1.39061	0.688846	1.66538	1.69533	1.67893	0.378571	0.175049	1.71205
1.95519	0.295854	0.772208	0.45003	1.52548	0.525692	0.818855	1.90174	1.74707	1.6305
1.23376	0.557872	1.22571	1.33594	0.511479	1.30295	1.68968	1.09417	0.84555	1.46755
1.7122	0.386449	0.210879	0.333135	0.827088	1.73736	0.637242	1.92354	1.18229	1.02547
0.999745	0.786685	0.0658745	0.175338	1.40232	1.07172	0.0597128	0.744262	1.10768	1.84735
1.65257	1.47092	1.47342	1.99871	1.58115	1.38643	1.52279	0.803264	1.4512	0.610227
0.673491	1.44448	1.08893	1.13002	1.36609	0.209119	1.13416	1.51941	1.50006	0.265691
1.44099	1.15625	1.86039	0.983997	0.51126	0.705219	0.289198	0.377594	0.341935	1.70984
1.94579	1.99014	0.395298	0.549417	0.357786	1.36526	1.854	0.859248	1.37754	1.00703
1.63902	1.04705	1.93712	1.73022	0.864368	0.681346	0.4873	1.69671	0.277178	0.350549
0.0463471	0.436224	0.347244	0.914552	0.157173	0.849985	0.390517	1.68311	1.40236	1.32644
1.71584	1.61445	0.852791	1.18665	0.298288	1.19254	0.371987	0.94896	1.80728	0.471232
1.93949	0.157398	1.67153	0.739507	1.58382	0.140288	1.56312	0.552175	1.35464	0.779195
1.9733	0.124717	0.578811	0.178298	0.44533	0.491629	0.876719	0.291923	0.69806	0.718547
1.46576	0.760047	0.156526	1.794	0.455176	0.433187	0.977396	0.469033	1.2746	1.36143
0.9593	0.380466	1.04705	1.66764	1.54284	1.85367	1.10529	1.67488	1.56118	0.100153
0.0633543	1.68478	1.47525	0.0571324	0.415529	1.15032	1.5665	1.4447	1.45164	1.02944
0.547194	1.2553	1.81772	0.872253	0.79908	0.564361	0.610112	1.79012	1.38073	1.13462
1.47775	1.40703	1.48702	1.20109	1.70203	0.99154	0.206432	1.98703	1.64856	1.58168
0.519358	1.95679	0.578473	1.83794	1.02054	0.193238	0.841588	0.595735	0.794127	1.00644
1.69337	0.858159	0.607829	0.847226	1.77145	0.928028	0.985672	0.727858	0.686569	1.58665
0.369289	0.962899	0.591833	1.844	1.69831	0.802018	0.303002	1.83652	1.32205	0.100116
0.903496	1.25495	0.572429	1.92103	1.11847	0.624683	1.52962	0.873355	1.71402	0.106749
0.136693	0.777176	1.70861	1.49589	0.36316	1.24126	1.35994	0.886565	1.11631	1.19555
0.967603	1.21503	0.728715	0.366265	0.507261	0.591314	0.433088	1.80992	0.159206	1.81881
1.80364	1.47377	1.25851	0.478325	0.169059	1.05771	1.71679	1.09893	0.786215	0.273158
1.85058	0.639009	1.46495	0.97443	0.820284	1.83601	1.90516	1.21323	0.467085	1.00028
1.76647	0.345323	0.92811	0.57147	0.878993	0.624357	1.68515	1.06221	0.982946	0.799016
1.7897	0.846762	1.55816	1.42477	0.637073	0.0179169	1.18372	0.668361	0.534869	1.7588
0.400839	1.59007	1.93105	1.40917	1.05892	1.12315	0.355764	0.837485	1.45164	1.38106
0.845247	0.600136	1.73887	1.78129	1.17346	0.396778	0.892716	0.496745	0.913746	1.06213
0.926244	0.586956	0.520774	0.231553	0.111887	1.67677	0.803397	1.95082	1.15222	0.557937
0.19129	1.07605	0.714829	1.42666	1.70486	1.4743	1.89907	1.71165	0.23002	1.29471
1.1905	1.4373	1.41829	1.06799	0.727561	1.36996	0.960408	1.98898	0.871249	1.98915
1.31548	1.84467	0.615311	1.79611	1.25615	1.20373	0.272539	1.12815	0.834533	0.647117
0.0145545	0.767608	0.279184	0.517405	1.29538	0.682602	0.00176597	1.33233	0.772819	1.69342
1.43035	0.131884	1.40941	1.97248	1.08338	1.37261	1.73084	0.279051	1.77995	1.26206
0.773986	0.561369	0.13768	1.34442	0.989027	1.27649	0.414501	0.0531476	0.464679	0.286937
0.79044	1.01456	0.748943	1.41858	1.79705	0.103668	1.25697	1.4388	1.20125	0.609051
1.66507	0.767674	0.238572	0.569351	1.35797	0.109717	0.577372	0.689091	0.302611	1.39358
0.0887301	1.77131	0.78006	1.58781	0.972101	0.960418	1.19854	0.134938	1.70951	0.669416
1.69524	1.72011	1.5783	0.601735	1.68812	1.35694	1.9672	0.376088	1.0225	1.06391
1.68385	0.582822	0.542582	0.968431	1.62738	1.69417	0.380203	0.776962	1.40386	1.42208
1.8365	1.14922	1.63177	1.65576	1.39202	0.0347877	1.29662	1.18077	1.14094	0.580095
1.60383	1.71437	1.47692	1.4645	0.738263	0.322915	1.98159	0.356992	0.285218	1.59541
0.172943	0.224087	1.58825	0.608479	1.56954	1.67318	1.27493	1.08968	1.04272	0.318898
0.777571	0.63998	1.50268	1.32522	1.34757	0.263882	0.82638	1.36309	1.06115	0.515373
1.69877	0.858716	1.97375	0.55966	0.0633477	0.251573	1.49719	1.51332	0.983058	0.100727
1.22524	1.03012	1.21093	1.82014	1.70038	0.512971	0.747673	1.12454	0.451187	1.50432
1.24624	0.765467	1.36589	0.715663	0.970194	0.575906	1.21462	1.93732	1.81282	0.372355
0.283451	1.51266	1.858	1.94169	0.810954	0.113828	0.363545	1.62943	1.67815	1.82278
1.65698	1.31575	1.83138	1.76095	1.06614	0.590228	0.732784	1.14014	1.0089	0.398922
1.41957	0.288876	1.05141	0.213284	1.8335	1.06409	1.06771	1.39378	0.884318	0.392281
1.74465	1.83899	1.04676	1.26985	0.618147	0.906308	0.289205	0.441023	0.877003	1.82127
1.88503	1.68365	1.19374	0.3941	1.15958	0.937772	1.76199	1.47475	0.907548	0.953845
0.474566	1.46459	0.871478	0.518731	0.940215	1.29499	1.52897	0.220255	0.646834	0.757174
1.41651	0.833678	1.03648	1.13747	1.5279	0.10859	1.09598	0.896337	1.95073	0.512594
1.85084	0.153386	0.11267	1.5147	0.975406	1.43632	1.85021	0.588808	1.72519	0.356571
1.31477	1.26447	1.21683	1.33282	1.6072	1.38337	0.41648	0.346201	0.373288	1.02608
1.26885	1.03371	0.575042	0.302616	1.4594	0.672936	1.72834	1.95499	0.133743	0.150233
1.30577	1.26063	0.316062	1.61149	1.25954	0.467807	0.117932	1.85131	0.0235455	1.51063
1.95333	0.51247	1.31555	1.07288	1.58267	1.13212	1.65471	1.0406	1.96176	0.275945
1.48011	0.48103	1.4018	1.86066	1.79455	1.8289	0.354216	1.21047	1.52736	1.77799
1.1353	1.86427	1.40369	1.60904	0.645995	1.73198	1.98461	0.181956	0.0647031	0.262013
0.0849245	0.779759	1.86185	1.28953	0.877342	1.30732	0.431531	1.35586	0.642212	0.635697
1.96547	1.9858	1.11355	0.853112	0.650935	1.27435	0.256494	1.18047	1.51466	1.41177
1.1074	1.33983	1.53405	0.859403	0.420796	0.229072	0.88728	1.59431	0.41709	1.41579
1.02299	1.77553	0.623763	1.21871	0.814211	0.070227	1.63358	1.79044	0.422341	1.5724
0.276773	1.00897	0.965049	0.786838	1.31644	0.477561	1.38215	0.582738	0.0777168	1.17011
0.403669	1.06992	0.480618	1.05288	1.88751	1.02221	0.292988	0.531278	0.370349	0.490616
1.53396	0.068816	0.41652	1.485	0.578803	1.78402	1.70882	0.398434	1.45414	1.47834
0.454122	1.33314	0.133499	0.366427	0.309432	0.534678	0.214497	1.66803	1.61253	1.32921
1.07109	1.66748	1.51795	1.22836	0.340816	0.162822	0.237017	1.67069	0.10733	0.248943
0.768926	1.4341	1.41868	0.97768	0.652134	0.298308	1.77509	0.0900961	1.47952	1.01663
1.84121	0.902536	1.23943	0.569628	1.51978	0.0597326	1.3386	1.96388	1.4079	0.97875
1.05605	0.709168	1.83093	1.14134	0.997247	0.153916	0.787163	0.776957	1.56583	0.172988
0.961474	1.06348	1.59837	1.27611	1.52872	0.468087	0.100837	0.503662	0.0624298	0.0759991
0.686935	0.485496	0.883257	1.6952	1.67734	1.79533	1.27913	0.981004	1.63182	1.74049
1.76449	1.2895	1.11398	1.90366	0.103581	0.224374	1.52771	1.91874	0.491055	0.671789
1.74396	0.609576	0.13226	0.18827	0.669089	1.09725	0.562107	0.821178	0.457807	0.544796
0.976386	1.14051	1.66084	1.60173	0.747036	1.15379	1.81605	1.71452	0.33086	1.53971
1.74918	1.43802	1.08	1.65862	1.24781	1.35535	0.228248	0.901774	1.50819	0.322978
0.499354	0.52744	1.47276	1.54537	1.83281	1.50655	0.299065	1.64728	0.150645	1.77706
1.65573	1.63346	0.720659	1.9245	1.79955	0.0448053	0.6286	1.7993	1.68435	1.13762
0.8335	1.18924	1.23839	0.338064	1.15364	1.54826	1.8684	1.65499	1.04915	0.838291
1.78367	0.577479	0.861887	1.98988	0.165274	1.48442	0.661899	0.221652	1.51055	1.22496
0.312329	0.485148	1.5583	1.30475	0.664017	0.771272	0.922612	0.412491	0.83216	0.15998
0.269126	0.179451	1.88534	1.27201	1.1958	0.0291792	0.967634	0.44269	1.18606	0.0803242
0.300714	1.35532	1.01851	1.82375	1.03034	0.219367	1.80143	1.67233	1.93099	0.32546
0.679149	1.13691	1.76243	1.96165	1.94907	0.299691	1.7978	1.15966	0.967338	0.529086
0.374595	1.35801	1.94101	1.92978	0.687569	0.783583	0.467082	1.63899	1.46112	1.86342
0.318145	1.4966	0.850076	0.122085	0.968903	1.82804	1.16007	0.269526	1.45807	0.59284
0.943329	0.286233	0.592577	1.69167	1.82636	1.47807	1.73951	1.63323	0.755169	0.227937
1.3918	0.70312	0.45801	1.61545	1.51973	1.46801	1.84548	1.566	0.160854	0.00485253
1.37206	1.2795	1.79774	1.89089	0.911748	0.631685	1.55375	1.01979	0.0489784	0.908651
0.874234	1.5927	0.770278	1.90071	0.59079	0.277377	0.651285	1.43781	0.161831	1.51339
1.996	0.809533	1.51018	0.314996	0.709737	1.71351	1.83725	1.46342	1.93173	1.23204
1.20114	0.863851	1.16066	1.92822	0.912065	0.103459	0.00946152	1.83473	0.449373	0.171565
1.89645	1.36285	1.07855	0.597178	0.942892	0.236279	0.74562	0.512356	0.830575	0.813717
1.88666	0.722625	0.670301	0.725653	1.48306	1.41722	0.688045	0.633203	1.46835	0.444665
0.711748	0.464363	0.677337	0.617305	1.3131	0.78582	1.7986	0.759964	1.90858	0.204219
1.32756	1.85899	0.696972	1.06774	0.313951	1.02073	1.0809	0.716968	0.913148	0.741925
0.842414	0.787841	0.467522	1.69279	1.48892	1.73817	0.842934	1.51763	0.219037	1.53308
0.570821	1.40071	0.62213	0.385983	1.52388	0.89684	1.75118	1.12478	0.330188	0.153449
1.33614	1.66678	1.71913	0.110542	0.820388	0.0840962	1.03947	0.634087	0.949147	1.59299
1.84646	0.10394	1.65124	1.06308	1.27719	0.930587	1.3847	0.663576	0.936354	1.11207
1.58889	0.494885	0.646358	1.90703	0.764879	1.48001	0.39429	0.183076	0.0946329	0.218344
0.0845869	0.576377	1.87786	0.139314	0.375677	0.771345	0.0255091	1.61569	1.07794	1.3513
1.14007	1.49752	1.70236	1.74173	0.827465	0.180445	0.138277	1.58248	1.80658	0.798724
0.272511	1.94256	1.46378	1.91522	0.967055	1.58264	1.8221	0.0664673	0.885528	0.651278
1.54188	0.574171	1.64126	0.810052	1.57716	1.27446	1.30353	0.695466	0.0950613	0.613901
0.15224	0.566414	1.29866	1.02721	1.71375	1.76058	1.39994	1.03405	1.14122	0.688597
1.77701	0.0799464	1.08805	0.286522	0.753891	0.733241	1.12397	1.20343	1.40176	1.33955
0.499947	0.0799806	0.715765	0.157303	0.898827	1.56816	1.22498	1.72864	0.953623	1.23511
0.875673	1.91299	1.32745	1.71116	0.872139	0.638318	1.44517	1.55955	1.21663	0.179867
0.720203	1.98068	0.816035	0.585476	1.08581	1.93604	1.70057	0.507225	0.206724	1.89621
1.87616	0.507471	1.15133	1.86943	0.524592	1.65825	1.00707	1.18579	0.390776	1.27838
0.276436	0.841299	1.2051	0.13442	0.355142	1.02424	0.961486	0.103943	0.990095	1.14821
0.534347	1.69695	0.766281	1.52618	1.36833	1.11846	1.12906	1.29742	1.30186	1.60366
0.734051	0.488329	0.53059	1.24385	1.38149	1.20648	0.545832	1.04263	1.88022	0.197837
0.404175	0.404387	0.307109	0.14248	1.96595	0.127428	1.22978	1.83931	0.859917	0.174475
1.56187	0.679532	1.71259	1.21968	1.59686	1.46982	0.905914	1.84729	1.49986	1.94481
1.42725	1.75606	1.05991	1.66987	1.81702	0.864189	1.63717	1.85725	0.361717	0.743894
0.530011	1.55855	1.00224	1.58914	0.543987	1.82195	1.70793	1.42345	0.120012	1.25208
1.35057	1.55226	1.93581	1.53098	1.72042	0.817467	0.731019	1.26903	1.19785	0.866211
1.22636	0.575788	0.426956	1.0744	1.62554	1.5874	0.281006	1.46299	1.02784	1.14785
0.372004	1.67593	0.702462	1.59201	0.273423	0.529759	1.84004	0.924124	1.1832	1.7111
0.773549	0.411359	1.0261	1.92112	1.40922	1.04737	1.37741	1.91691	1.97122	1.17377
0.698642	0.85485	0.547245	0.804608	0.469425	0.787377	1.64927	1.9193	0.0971212	0.935885
1.62531	1.52189	1.8718	1.7338	0.798842	1.04397	1.68917	0.368481	1.54895	0.0747551
1.03024	1.59114	1.32668	0.176497	0.329099	1.01495	0.609724	1.50182	1.97739	1.32026
1.80144	0.544342	1.67611	1.11903	1.02492	1.83403	0.736633	0.949883	0.72254	0.950819
0.334355	1.14291	1.50698	0.124642	0.104289	1.71615	0.495525	1.29232	1.15634	0.788924
0.351735	1.60371	1.9281	1.17408	1.60565	1.17492	1.46338	0.206967	0.669369	1.23087
1.49864	0.904509	0.782146	0.694993	1.65908	1.99618	0.369798	0.356393	0.79504	1.46006
0.737232	1.16349	0.491709	1.17898	1.76739	0.949257	1.35634	1.7005	0.961316	1.37531
1.37356	1.69602	0.52145	1.03005	1.99289	1.01928	0.752104	0.336635	0.130225	1.37802
1.18646	0.987941	1.48762	1.14421	1.02078	1.76231	1.78999	0.69626	0.505306	1.49708
1.32237	1.61375	0.718818	1.96074	1.56489	1.40513	0.479978	1.45764	0.924769	1.86564
0.971594	0.411082	0.154297	1.71245	1.84563	1.19678	0.881295	0.497765	1.96383	0.329131
0.550913	0.0671382	1.86204	1.30836	0.102937	0.197278	0.546037	0.501491	0.932369	1.18179
1.23228	0.42534	0.64688	0.359603	0.391543	0.55925	0.369016	0.939115	0.0278028	0.0217654
0.841951	1.00545	0.582449	1.21412	1.08202	1.97127	0.640682	0.875551	1.37492	1.00421
1.38684	0.727614	1.81533	1.89944	0.861655	0.0348182	0.765158	1.69877	1.45309	0.200498
0.570114	0.727447	1.88407	1.65546	1.8288	1.62407	1.55495	1.89	1.39343	0.176483
1.95752	1.68143	1.03161	0.157175	1.84724	0.0409789	0.171066	1.07508	1.31113	1.10237
0.539393	1.28585	0.874612	1.16772	1.75429	0.625083	1.63072	0.671095	1.05626	0.785326
0.340725	1.00255	0.720863	1.58489	0.822702	1.20906	0.425394	1.19488	1.8577	0.866503
0.310423	0.990048	1.91964	1.15508	1.78893	1.92053	1.54091	1.88445	1.46597	0.392097
0.570166	1.76688	1.2787	1.53543	0.517529	0.781795	0.305934	1.54429	0.918705	0.581612
1.0353	1.5684	1.82226	0.846567	0.825477	1.69065	1.90854	0.472196	1.38762	1.86961
1.2972	1.64206	0.363311	0.44908	0.581426	1.63713	1.95749	1.68358	1.08218	0.938498
1.95989	1.49633	1.47717	0.953174	1.36698	1.22962	1.13702	0.444672	0.663463	1.8071
1.20283	1.64808	0.321319	0.667449	1.89349	1.09511	1.62444	1.11135	1.24465	1.73515
1.79374	1.67751	1.0315	0.443031	1.48384	1.39362	0.833812	1.64397	1.71176	1.53259
1.58912	0.719536	0.796764	0.665934	1.36242	0.0662551	0.94663	1.3553	0.147673	1.56619
0.0448345	1.37853	1.36718	0.566164	0.0265294	0.225538	1.73107	1.25328	0.142173	1.79618
0.0440733	1.01802	1.64331	1.20979	0.109506	0.468823	1.57343	0.206855	0.923325	0.508253
1.84936	0.25022	1.68659	0.127587	0.790254	1.6137	1.7119	0.352043	0.394937	1.59399
1.79755	1.56462	0.13396	0.385613	1.31605	1.65526	1.66464	1.72283	0.952421	0.500733
0.824101	0.586834	1.68284	1.08266	1.74987	1.23983	0.172637	1.7713	1.77566	1.90932
1.65204	0.485318	0.997026	0.998957	0.585371	0.34383	1.24176	0.527395	1.25274	0.894708
1.61322	0.359554	1.93128	0.822413	0.384756	0.232911	0.350411	1.0774	0.564051	1.2561
0.877879	0.213311	1.56062	0.231693	1.66166	1.08003	0.432392	0.642697	0.472185	1.28906
1.70122	1.46488	0.580336	1.41813	1.60919	0.436749	1.957	1.84484	0.628926	0.0828267
1.11077	0.951362	1.71619	1.09069	0.743033	0.186763	0.15652	1.69213	1.37795	1.97935
1.64641	1.75294	0.532736	1.03397	1.48029	0.250582	0.677156	0.310211	0.187128	0.786582
0.173345	0.872588	0.465893	0.119079	0.298537	0.232575	0.365078	1.39199	0.0755751	0.482085
1.59165	1.24856	1.76457	1.87892	0.269946	1.09983	0.575311	0.158086	1.62756	1.67891
0.928637	1.84369	0.85612	1.06169	1.61905	1.05087	1.72017	1.68078	1.75907	1.89987
0.610869	1.76681	0.310846	0.290768	0.828903	1.02602	1.09511	1.17329	0.417524	0.18542
0.274873	1.57652	0.840609	1.59736	1.66249	1.04675	0.263474	1.30223	0.922915	1.99805
0.960274	1.27579	1.87009	1.76687	0.327537	0.125195	0.334058	0.195829	0.445878	1.90613
0.696157	1.73574	1.20357	0.75907	1.85559	1.03801	0.140203	1.45542	1.39243	1.32465
1.84126	1.32155	1.66508	1.90709	0.574676	0.497504	1.77385	1.93766	0.975515	0.58109
1.9226	0.142676	1.42743	0.987088	1.55692	1.18284	1.96861	0.312781	1.23803	0.262429
0.127025	0.108915	1.78917	0.891967	1.7115	1.92831	0.0529605	0.166537	1.71167	0.0821426
0.0628403	0.331111	0.553946	0.597135	0.696938	0.787333	1.70147	1.76758	1.93124	1.75797
1.83849	0.423635	1.30819	1.58522	1.91618	1.1006	1.17592	0.476375	0.614001	0.169893
1.64029	1.84325	0.149652	1.54278	1.6521	0.201252	1.02685	0.538851	1.57847	0.759107
1.84765	0.826102	0.406473	1.28654	1.75086	0.429452	1.52273	1.21038	0.631377	0.551073
1.18575	1.23826	0.561191	1.41447	1.12307	0.214234	0.835956	0.933858	1.72141	0.301438
1.53366	1.79675	0.341577	0.460976	1.15935	1.71322	1.68431	0.0235304	0.254257	1.15681
1.23091	1.03544	1.714	0.767844	1.21622	0.772996	1.08786	1.90735	1.66321	0.323249
0.41042	1.60883	1.94745	1.57543	1.65594	1.67929	0.400025	0.810507	1.08705	0.368293
0.896525	1.18501	0.0345588	0.23428	1.41132	1.99224	0.511759	0.715781	0.571838	1.15314
1.57481	1.82171	0.272368	0.890713	1.32727	0.134337	0.715317	1.74445	0.233941	1.44272
0.342427	0.630647	1.39311	1.06917	0.684905	1.84278	1.90938	1.85516	1.97601	0.312303
0.98865	0.92364
0.29679	0.24643
0.74761	0.53721
0.8457	0.95746
0.95857	0.88925
0.75427	0.63018
0.83814	0.49326
0.88709	0.76124
0.39757	0.29315
0.74849	0.56988
0.70591	0.90643
0.29372	0.32343
0.013127	0.74595
0.17203	0.27113
0.095875	0.031583
0.47461	0.28022
0.53257	0.70655
0.069734	0.49237
0.59866	0.6104
0.14221	0.31782
0.53256	0.67659
0.65789	0.95299
0.57615	0.57708
0.25298	0.54189
0.75559	0.94886
0.82587	0.79254
0.11824	0.33857
0.33488	0.42212
0.92994	0.57963
0.032661	0.37022
0.51127	0.99606
0.057378	0.25114
0.67005	0.77472
0.96369	0.77562
0.64965	0.6742
0.62255	0.76298
0.11848	0.20882
0.66195	0.5536
0.015889	0.3391
0.87695	0.79563
0.387	0.99478
0.18581	0.33266
0.53736	0.76925
0.89348	0.87321
0.59925	0.67846
0.91256	0.38367
0.81222	0.83503
0.53321	0.74101
0.70784	0.12829
0.52581	0.88208
0.27251	0.25668
0.061377	0.29472
0.67735	0.48278
0.42476	0.066782
0.62325	0.5329
0.15923	0.065032
0.50078	0.14889
0.7359	0.50054
0.23463	0.0068108
0.2178	0.49447
0.004402	0.89493
0.087968	0.20245
0.94078	0.54322
0.075793	0.030269
0.053466	0.20191
0.53581	0.96556
0.45794	0.45207
0.65954	0.53859
0.16036	0.59366
0.86663	0.76918
0.94304	0.69674
0.81316	0.7726
0.31919	0.67206
0.85953	0.78588
0.0055977	0.82279
0.9942	0.68632
0.12699	0.18993
0.51717	0.80475
0.95606	0.81854
0.3933	0.3845
0.38836	0.25461
0.87977	0.69542
0.53613	0.52957
0.010328	0.56678
0.71481	0.92067
0.11624	0.024514
0.40213	0.25421
0.048588	0.15513
0.87548	0.86777
0.56388	0.65113
0.12511	0.17548
0.784	0.66366
0.84187	0.50289
0.77831	0.69587
0.077769	0.26239
0.6678	0.94424
0.67506	0.96694
0.99783	0.73279
0.91691	0.53201
0.81436	0.53019
0.33951	0.34817
0.17763	0.42855
0.57188	0.71957
0.14084	0.40842
0.32945	0.41948
0.060531	0.12268
0.66282	0.96732
0.83691	0.61221
0.47487	0.10987
0.28467	0.27286
0.49098	0.10915
0.33472	0.3832
0.21378	0.35001
0.57594	0.76746
0.35174	0.25356
0.80656	0.75582
0.69075	0.95194
0.64783	0.77044
0.15158	0.42835
0.64735	0.60705
0.73729	0.83199
0.47453	0.41853
0.17021	0.26314
0.478	0.05425
0.82853	0.7466
0.41334	0.24742
0.80012	0.81299
0.78088	0.95187
0.19218	0.20872
0.40509	0.69908
0.97027	0.74531
0.80937	0.52713
0.13203	0.17233
0.4056	0.43313
0.85821	0.75725
0.66367	0.74435
0.22	0.2447
0.98152	0.57455
0.96504	0.84211
0.049015	0.92934
0.72779	0.53013
0.14035	0.42155
0.92363	0.55207
0.44077	0.28853
0.43441	0.18456
0.90536	0.53368
0.72772	0.89203
0.035581	0.82501
0.61041	0.8227
0.13894	0.23521
0.74435	0.91251
0.5458	0.57823
0.91159	0.93529
0.21652	0.33546
0.3896	0.27409
0.57763	0.92903
0.19603	0.15184
0.82876	0.98256
0.20455	0.42291
0.77423	0.73068
0.86399	0.93416
0.67049	0.87499
0.65896	0.66802
0.85052	0.74812
0.58652	0.84573
0.31121	0.16537
0.10645	0.085913
0.60761	0.8649
0.53946	0.94166
0.71038	0.86325
0.22264	0.07597
0.14823	0.058233
0.77511	0.5984
0.11753	0.45945
0.74238	0.96426
0.39878	0.17645
0.96738	0.86971
0.015899	0.12205
0.046803	0.20176
0.142	0.42101
0.16701	0.32279
0.63148	0.9555
0.87598	0.52959
0.59417	0.59866
0.46798	0.24078
0.19362	0.42262
0.76736	0.57633
0.58987	0.77931
0.31883	0.18294
0.7578	0.51264
0.95359	0.75295
0.82402	0.6813
0.5178	0.80651
0.97117	0.58033
0.38574	0.14516
0.16811	0.33769
0.065437	0.18322
0.42519	0.29625
0.67874	0.87079
0.93727	0.66509
0.60074	0.58289
0.58365	0.62272
0.93715	0.95949
0.84572	0.63809
0.41675	0.080151
0.97362	0.87374
0.9749	0.80832
0.74767	0.48958
0.94871	0.74604
0.43676	0.38483
0.091782	0.44156
0.79046	0.93737
0.98948	0.60404
0.95005	0.49807
0.8922	0.64353
0.18334	0.012617
0.47535	0.010879
0.81872	0.76129
0.29629	0.45788
0.16037	0.03979
0.44518	0.25458
0.5504	0.91801
0.18928	0.44974
0.44966	0.0059963
0.88262	0.53536
0.18115	0.47076
0.59694	0.7102
0.91783	0.89896
0.97452	0.72631
0.064233	0.19088
0.08722	0.17215
0.53928	0.98075
0.56156	0.51165
0.7815	0.81888
0.44105	0.26159
0.066512	0.19282
0.40866	0.39712
0.0082597	0.65786
0.9505	0.56504
0.40321	0.28619
0.74081	0.6536
0.40184	0.13451
0.12671	0.23816
0.1544	0.29052
0.7184	0.86268
0.81001	0.56797
0.70531	0.98456
0.10647	0.49786
0.75304	0.68341
0.44422	0.23248
0.56489	0.92544
0.62599	0.92064
0.11289	0.29681
0.17344	0.10988
0.36844	0.39547
0.79147	0.6371
0.8808	0.91445
0.30489	0.61497
0.25695	0.99807
0.48152	0.15257
0.42796	0.067873
0.50503	0.11569
0.85288	0.53832
0.70277	0.63696
0.00016767	0.8378
0.74912	0.7798
0.093187	0.21654
0.25668	0.34021
0.61162	0.53909
0.064233	0.26847
0.49135	0.22266
0.72419	0.60318
0.71481	0.50296
0.90875	0.68737
0.78564	0.54707
0.12027	0.69921
0.29573	0.1388
0.74577	0.69557
0.57015	0.64036
0.43427	0.30687
0.43498	0.22403
0.18654	0.32006
0.95921	0.86956
0.050486	0.21234
0.47076	0.078345
0.88898	0.69971
0.12104	0.28258
0.46421	0.20987
0.7192	0.89461
0.20607	0.43729
0.01888	0.25844
0.33075	0.37546
0.078095	0.20227
0.24982	0.45656
0.57745	0.86315
0.75767	0.48811
0.16992	0.1433
0.16765	0.46713
0.70498	0.6878
0.65073	0.56518
0.98234	0.50182
0.075513	0.15403
0.32546	0.34459
0.098048	0.19432
0.90775	0.88496
0.10722	0.2159
0.95898	0.56767
0.37096	0.10878
0.63327	0.42598
0.043001	0.46992
0.32726	0.4297
0.72468	0.92813
0.74971	0.73969
0.77476	0.90751
0.7902	0.76263
0.046594	0.24212
0.35633	0.33957
0.71004	0.66273
0.64045	0.50545
0.44309	0.98126
0.20562	0.32934
0.67666	0.97321
0.33164	0.099056
0.80743	0.93835
0.68117	0.55001
0.7041	0.64611
0.47219	0.33295
0.42439	0.31
0.038069	0.36375
0.38535	0.23266
0.12602	0.32631
0.78117	0.73725
0.57476	0.56873
0.82307	0.96382
0.26496	0.15246
0.30033	0.3638
0.1744	0.19719
0.642	0.90155
0.63929	0.65464
0.46098	0.11261
0.97427	0.76305
0.047677	0.26161
0.31478	0.084663
0.82009	0.57276
0.28068	0.19176
0.89651	0.74027
0.21814	0.11227
0.70911	0.88191
0.86946	0.87344
0.6952	0.60363
0.12227	0.44019
0.90991	0.60248
0.63184	0.94645
0.82707	0.73118
0.066812	0.22636
0.43052	0.07436
0.34971	0.37859
0.33374	0.35705
0.64004	0.83084
0.60421	0.56883
0.6689	0.89699
0.03194	0.28039
0.097744	0.13868
0.58364	0.54729
0.53669	0.77128
0.37263	0.16851
0.99734	0.95988
0.10144	0.20984
0.99011	0.72692
0.072238	0.97955
0.25229	0.17872
0.34779	0.28383
0.15933	0.21744
0.6639	0.98102
0.17135	0.020943
0.06915	0.13816
0.16253	0.94271
0.96064	0.72971
0.3911	0.85821
0.11601	0.17762
0.20239	0.37038
0.25531	0.2892
0.96673	0.62205
0.42169	0.47896
0.8522	0.75094
0.084225	0.098877
0.77288	0.92261
0.32044	0.21553
0.17946	0.087036
0.28758	0.40843
0.79152	0.72665
0.70311	0.65584
0.063059	0.22728
0.22389	0.43325
0.72957	0.5013
0.53901	0.42104
0.21505	0.36163
0.58219	0.65638
0.011313	0.93648
0.69412	0.69661
0.43156	0.075504
0.33422	0.17837
0.84514	0.97804
0.023619	0.083119
0.60728	0.92556
0.92599	0.73374
0.83847	0.86905
0.29741	0.40528
0.70743	0.61291
0.7541	0.54483
0.32978	0.28497
0.69194	0.56147
0.14204	0.37199
0.001546	0.89192
0.59483	0.57418
0.39749	0.42056
0.94571	0.52943
0.70022	0.96091
0.51605	0.54178
0.17473	0.36276
0.52648	0.85094
0.25494	0.16531
0.67355	0.94257
0.29692	0.33928
0.34859	0.1913
0.095135	0.15145
0.071793	0.30546
0.079289	0.82138
0.64046	0.89099
0.41156	0.34625
0.0081256	0.29944
0.22987	0.9535
0.034981	0.011314
0.15847	0.48134
0.12497	0.12895
0.44549	0.1367
0.43322	0.40143
0.80219	0.75532
0.32835	0.4293
0.54964	0.49865
0.25961	0.08116
0.07228	0.098516
0.71077	0.90872
0.63031	0.91711
0.99843	0.68733
0.18612	0.40717
0.56166	0.9126
0.32055	0.2093
0.97927	0.85285

## Sheet: data_chunk (4)
0.62032	0.697763	0.612698	1.87159	0.888557	1.06175	1.46428	1.89224	1.65691	0.812017
1.02839	1.2037	0.494621	0.889068	1.12673	0.731613	0.298663	1.07653	0.492162	0.779908
1.29283	1.3535	0.511611	0.466478	1.83899	0.438913	1.06074	1.57875	0.417892	0.685556
0.378516	0.952566	0.697107	1.09963	1.97573	1.69184	1.67882	0.137707	0.0965853	1.34806
0.394901	0.621053	0.524572	1.69206	0.488345	0.843064	1.49551	1.33698	1.51446	1.99156
1.22347	1.31112	0.608283	0.926005	1.72525	0.012833	1.39475	1.57896	0.568853	1.26283
1.07319	0.817409	1.46526	0.364624	0.939262	0.657485	0.441639	1.17059	0.566708	0.302039
1.18505	1.8002	0.617469	1.0413	1.29814	1.1258	0.40677	1.96848	1.37792	0.38227
0.0677932	1.49409	0.911282	1.22591	0.782563	0.00333047	1.91427	0.0232601	0.343298	0.623334
1.8404	0.49264	0.0894963	1.19436	1.48315	0.225726	0.598669	1.05596	0.099453	0.123491
1.80738	0.388929	0.801715	1.77551	1.81696	1.07788	1.3009	1.44422	1.462	1.68221
1.51825	1.35935	0.311561	0.984949	1.18058	0.667026	1.22462	1.58364	0.540341	0.117915
1.68297	0.858504	0.589296	0.899175	1.22126	0.297164	1.70929	1.66539	0.240774	1.95562
0.209139	1.09289	1.3671	1.42881	1.66502	1.39944	0.635367	1.80006	0.714929	0.734065
0.501709	1.49071	1.6863	0.874487	1.21178	0.257447	1.19184	0.221743	1.93736	0.625249
1.07521	1.04292	1.70776	1.9876	1.40029	0.917305	1.98576	0.797811	0.449872	1.86291
1.01799	0.952774	1.78804	0.814579	0.5726	0.599194	0.246998	1.97245	1.6528	1.30523
0.404435	0.426787	0.408931	0.174065	0.369045	0.106567	0.776543	1.18056	0.636493	0.303811
1.95198	1.11254	0.798775	0.554498	0.880652	1.88378	1.36566	0.567235	0.133393	1.04884
0.488159	1.63657	0.474162	1.10119	1.65459	1.92077	1.29278	0.146635	1.77859	1.05046
1.52501	0.665969	0.490915	0.777062	0.8987	1.85631	1.46528	0.654374	0.854703	1.69658
1.45792	0.870959	1.34193	1.63852	1.70295	1.33213	1.5311	1.87785	0.36155	1.20265
0.358158	1.88548	0.915985	0.12286	1.33846	0.244478	0.786932	0.222716	1.49409	0.126539
1.64543	1.27375	1.78517	0.0997363	0.37317	0.0282277	0.613086	1.49546	0.98958	0.351451
1.79627	1.4909	0.878701	1.54284	0.845993	0.603931	1.06504	1.98207	1.47933	1.43709
1.45227	1.30985	0.767453	1.00314	1.65862	1.75492	1.2227	1.98684	0.680975	0.0166972
0.0404387	1.37259	0.36338	1.47103	0.728367	0.426147	0.583783	0.708988	0.602971	0.899722
0.178858	1.74216	0.749533	1.00912	1.40842	0.159068	1.15689	0.751752	0.308424	1.69265
1.55535	1.93641	1.25625	0.761586	0.799312	0.422416	0.989024	1.18456	1.39774	1.07392
0.665543	1.78847	0.113815	1.21739	1.10756	1.70687	0.885234	0.19206	1.32827	1.5988
1.81945	1.27227	0.388409	1.60339	1.50452	1.44884	0.654699	1.73134	0.491445	1.21853
0.620929	1.17754	1.92548	1.64251	0.68071	0.809222	0.113798	1.81773	0.730277	0.835705
0.116905	1.96367	0.209603	0.667302	1.70405	1.60153	1.58525	0.0817688	0.824795	0.387376
1.3258	0.932794	1.59872	0.530631	0.514687	0.20162	0.685165	0.0893621	1.83927	1.05805
0.719509	0.883751	1.81904	1.29254	0.957129	0.377438	1.59388	1.13035	0.734575	1.32195
0.561358	0.614007	0.045397	0.396995	1.44682	1.94748	1.32602	1.55885	1.11583	1.45591
0.81902	0.768036	1.14683	1.94956	1.6431	0.549842	0.71608	1.0703	1.65811	1.37439
0.431848	0.270289	1.60698	1.29578	1.78895	1.25088	0.668782	0.215797	1.95884	1.78509
0.208959	1.00592	0.879683	1.03555	1.37839	1.69632	0.661205	1.48688	0.978742	0.175487
0.827395	0.758519	0.956789	1.5101	1.27217	0.853798	1.14537	0.879766	0.667977	1.52018
1.81537	1.68427	1.25416	1.66799	0.512468	1.30566	0.496464	1.02732	1.32868	0.977111
1.91082	0.185628	1.17005	0.253672	1.56647	0.246144	0.939862	0.524318	1.38792	0.437635
1.78582	0.0458201	0.456619	1.79424	1.07836	1.29223	1.29454	0.15015	0.924882	1.001
1.12951	0.545532	1.71487	1.52503	1.88945	1.67318	0.75003	0.557706	1.9352	1.21096
0.14931	0.00357234	0.346307	0.0763443	0.753494	1.36466	0.0725434	1.4896	0.0981256	1.86958
0.956235	1.90727	1.48308	0.809259	0.452604	1.58777	0.460603	1.97989	0.218692	1.06803
0.547849	0.969627	1.11288	1.45681	1.00355	0.299527	0.459953	0.205638	0.927967	1.65571
0.914852	1.88051	1.01429	1.15489	1.4682	1.09319	0.944092	1.66673	1.92023	1.52762
1.61863	1.79699	1.56872	0.268672	0.168255	0.299366	0.632133	1.1519	1.80137	0.916779
0.373336	1.78018	0.741333	1.25734	1.53907	0.77831	1.30394	0.890556	1.2094	0.737959
1.92617	0.428719	1.13869	0.574674	0.795944	0.674018	1.05439	1.15538	1.63205	0.955596
1.52697	0.867765	1.36598	0.744315	0.0881588	0.0967861	1.18157	1.73665	0.781873	0.265256
0.618324	0.349105	0.913462	1.93946	0.454527	0.360075	1.99697	1.50043	0.834581	1.87387
0.41879	0.62644	1.00931	0.13381	1.97392	1.08231	1.95384	1.29278	1.77425	0.95878
0.768039	1.26255	1.21044	0.485081	0.595998	1.08053	0.686566	1.88598	0.24752	1.11452
0.509747	1.63922	1.99042	0.923107	0.317355	0.990911	0.355942	0.793907	0.926017	1.2437
0.316662	1.06537	0.294347	0.824974	0.064574	0.20669	0.692842	0.86107	0.677347	0.75619
1.92942	0.306355	1.95768	1.69895	1.49202	0.895541	1.99157	1.79269	0.811406	0.537713
1.62278	0.94672	1.27693	0.656865	0.340814	0.990054	0.613903	1.07388	0.524776	1.35066
1.70804	1.4223	0.857947	1.17747	0.676833	0.0545578	1.34306	0.545863	0.95679	0.842867
0.551187	0.777216	1.19898	0.281569	0.405218	1.1616	0.921973	1.58438	0.339891	0.994472
0.232905	0.675616	1.59891	1.15227	1.60869	0.661457	0.980686	0.991535	1.88889	1.51803
1.36069	1.57576	0.91385	1.69984	1.50103	0.537618	1.0978	1.40945	1.8039	0.159435
1.75317	1.4322	0.0842783	0.171085	1.36404	0.868487	1.56413	0.375522	1.29615	0.858584
0.315508	1.86228	1.64866	1.48356	1.27738	1.3989	0.0903609	1.05505	0.467492	0.692605
0.627595	1.84709	0.829679	1.30136	0.809591	0.305564	0.235576	1.57166	0.304511	1.40392
1.07708	0.487745	0.622104	0.895007	0.803563	1.25162	0.473561	1.15264	0.10261	1.6798
1.13202	0.740795	1.7115	0.271246	0.562165	1.39715	1.45225	1.83182	1.02246	0.195163
1.93044	0.485186	1.11394	0.885227	1.81271	0.380916	1.76609	1.50691	1.28175	0.493559
1.59225	1.13592	1.44638	0.470149	1.35081	0.559864	0.43717	0.0908996	1.33539	1.93489
1.00964	1.32849	1.01583	1.04141	0.385871	0.748976	0.530217	0.426628	0.0162867	1.94243
0.487758	1.57138	0.600442	1.80961	0.336124	0.772086	1.85338	0.84332	0.788515	1.74581
1.48117	0.120229	0.580505	1.5361	1.28997	0.920687	1.10201	1.33706	1.17466	0.204295
0.448829	1.45691	1.91414	0.0123844	0.253507	0.874115	1.67792	0.771881	1.46802	0.451825
0.930895	0.814626	0.466603	1.7241	0.713588	1.47014	0.0839169	0.737487	0.325811	0.134207
1.50439	1.10338	0.707779	0.45758	1.48673	0.312646	1.73936	0.715368	1.61126	1.19453
0.50446	1.48513	1.53634	1.20117	1.30547	1.54022	1.803	1.46569	1.19094	1.58369
0.247356	0.0644611	0.409982	0.223945	0.284295	1.94022	0.242175	0.197353	0.935501	1.17749
1.05101	0.191836	1.95521	0.584883	1.42012	0.233386	1.06999	0.313058	0.967481	0.609208
0.670689	0.394771	1.35497	1.5402	0.569744	1.64906	1.60786	1.68822	0.27874	0.521166
0.283937	1.05277	0.899363	0.850346	0.8896	0.30236	1.58708	1.1125	1.75757	1.14487
0.668181	1.14851	1.40175	0.807346	0.314053	0.484346	1.53256	0.771563	1.38403	1.65644
1.35088	1.05253	0.115914	0.255234	1.81916	1.57436	1.0378	0.85529	0.588455	0.574417
0.588816	0.328453	0.861687	1.51772	0.168751	0.0693301	0.565384	0.641937	0.500407	0.385485
0.491993	0.591494	1.88148	1.75925	1.82345	0.283895	0.693164	0.264911	0.443491	1.70062
0.982627	0.738298	1.56372	0.850508	0.480495	0.622278	0.18186	1.97806	1.33694	0.0786604
1.12579	0.892111	1.24159	1.09132	0.485433	0.390685	1.23266	0.428348	1.62379	0.991784
1.18147	1.3498	1.3888	1.89767	0.525625	1.52781	0.299706	0.84677	1.75497	1.5209
1.56773	1.97656	0.537156	1.87871	0.0705407	1.04898	0.156328	0.823459	1.07431	1.28173
0.314835	0.869148	1.48494	1.77162	1.09707	1.50479	0.361738	0.914171	1.01321	1.0522
1.61388	1.47204	0.844455	1.36338	1.70998	1.80042	1.10989	0.924673	0.433143	0.121601
0.871812	1.85302	0.504641	0.162149	0.421705	1.35057	1.9884	1.73995	0.345572	0.159624
0.922276	0.468731	0.981063	1.15429	1.80614	1.73437	1.22775	1.70286	1.92162	1.425
1.60829	0.764139	1.83045	1.04702	1.92156	1.51642	0.464598	0.517788	0.313008	0.207199
0.299031	0.924805	1.86104	1.54944	0.130174	1.95868	1.14203	1.92502	0.337361	1.89059
0.92972	0.976162	1.02365	1.15029	0.970331	0.299754	1.09819	0.766871	0.653144	0.45848
1.05161	1.3603	1.28251	1.62079	0.675152	0.516376	0.0629449	1.06994	0.349485	0.705016
1.11762	0.449308	1.51708	1.67061	1.18649	0.212187	0.569504	1.35055	1.93922	1.50152
1.40223	1.73872	1.45816	0.791243	0.83546	0.968579	0.273409	1.2632	1.72687	0.613835
1.25282	0.194311	1.61874	1.86623	1.12854	0.383583	0.599863	0.0226846	0.259738	1.709
1.57562	1.583	1.9184	1.40672	1.7003	0.836046	1.79453	0.322659	0.373813	1.41622
0.55906	1.47182	0.617772	0.801682	0.504327	0.997224	1.82217	1.37393	0.566404	0.945356
0.64217	0.0819138	0.771194	1.91882	1.86916	0.853146	0.130717	1.93529	0.554901	0.760734
1.39724	1.86073	0.384958	1.82816	0.737808	0.671332	0.281704	1.20504	0.59427	1.74103
0.811543	0.200569	0.705578	0.919823	1.48852	1.76129	1.14984	0.316363	1.55267	1.01383
1.84254	0.593106	0.122278	1.45969	0.55642	1.384	1.16251	0.846013	0.861746	0.694831
1.77116	1.02679	0.26761	0.858156	0.964364	0.175634	1.00914	1.08399	0.925285	0.364393
0.483253	0.634049	0.92308	1.44487	0.645385	1.32055	1.52138	1.76755	1.80757	0.979555
0.361304	0.690999	0.361306	0.627779	1.90829	1.95629	1.36917	1.40415	0.882459	1.61691
0.276791	1.07685	0.149909	1.97386	1.06529	0.370747	1.3846	1.13693	1.49371	1.56947
1.64719	0.926759	1.55758	1.00012	0.187367	0.412413	0.0820482	1.33002	0.493768	0.0620155
0.596758	0.528255	1.39453	1.82527	0.244415	1.46328	0.410033	0.277319	1.87459	1.31578
1.53612	1.11387	1.58417	1.60339	0.912745	0.411582	0.241448	1.83791	1.1726	1.9313
0.49865	1.11413	1.18507	0.57772	0.188938	0.490291	1.87567	0.98212	1.69265	1.76218
1.44975	0.865	0.832285	0.151769	0.364312	0.479162	0.426266	1.12167	0.715909	1.86144
1.86709	1.78498	0.105489	0.037119	0.589361	0.138417	0.208711	1.95153	1.5224	1.09697
1.39776	0.689836	0.345948	0.53566	0.912877	1.20198	0.546751	0.576107	1.34296	0.921977
0.938898	1.332	0.941916	1.75322	1.68836	1.27231	1.94582	1.41899	0.887812	0.285063
1.85141	0.844899	1.24902	0.729542	0.750954	0.96751	1.11658	1.44285	0.28648	1.16321
1.45687	0.487494	0.374128	1.02158	1.68317	0.378658	1.68083	1.12944	0.432565	1.57082
1.88997	0.518916	1.42927	0.695058	0.945152	0.110608	1.79424	1.46349	0.703429	1.77621
0.138395	0.571132	0.217103	1.69541	0.558362	1.7322	0.240211	1.61936	1.09116	1.52729
1.16424	0.518726	0.749316	0.315662	0.851479	0.0861104	0.451516	1.79617	0.458765	1.53298
0.860087	1.46117	1.95407	0.508853	0.360184	1.30948	1.40637	1.85453	1.8249	0.0448077
0.706699	1.27628	0.835963	1.5287	1.29767	0.643007	1.63105	1.76083	1.02272	0.418284
0.418515	0.830054	0.348613	0.916703	1.28939	0.352043	0.212266	1.35143	0.616525	0.419748
0.624411	0.506063	1.39659	1.78412	0.792795	0.142495	1.24069	1.21822	1.1077	1.31088
0.859334	1.94586	0.792159	0.479145	1.10506	1.14821	0.784232	1.4669	1.85816	0.740565
0.489893	0.98422	1.92789	1.72103	1.50103	0.677792	0.668448	0.908946	1.11714	0.466911
1.41917	0.936738	1.97706	1.89756	1.62048	0.633317	0.349485	1.22316	1.54236	0.551568
1.93443	0.0851775	1.77031	1.91744	1.9155	0.58962	0.959193	1.83112	0.420601	1.94964
1.85141	1.33789	1.31652	1.28942	1.13218	0.405925	1.33432	1.81523	1.59301	0.678447
0.537293	0.87626	1.29252	0.592031	0.423159	0.114541	0.19418	0.653441	0.218942	0.525498
1.56159	1.52862	1.50629	1.32528	0.464299	1.2564	1.45433	0.793289	0.660223	0.672803
1.13552	0.928191	1.23818	1.17025	1.1075	0.755199	1.7852	0.479388	0.104443	0.228427
0.526644	1.31193	0.34059	0.572437	0.87993	0.59517	0.490614	0.562011	1.07373	1.70204
0.273019	1.09814	1.98729	1.40804	0.728298	0.319844	1.92824	1.5488	0.33243	1.10164
0.446939	1.22718	1.24048	1.31553	1.03177	1.94224	0.471916	0.797904	1.01355	1.16854
0.551887	1.19168	0.933108	1.97202	1.52557	0.356143	0.759347	0.746107	1.36934	1.42106
1.63231	0.632559	1.03331	0.652725	0.143132	0.0411694	0.692816	0.363907	1.6104	1.46472
1.21895	1.24247	0.395493	0.942748	1.32812	0.385589	0.909743	1.89097	1.48565	0.211416
1.78227	0.578274	1.16938	1.61794	1.19406	0.410673	1.81739	1.8725	0.12795	0.37589
0.33965	0.920664	1.66291	1.02954	0.569536	0.196017	1.74193	0.446203	1.50382	0.0997263
0.524173	1.40002	1.65645	1.06128	0.838322	0.160463	1.44623	1.76857	1.2351	0.359491
1.07825	0.152314	1.82837	0.526894	0.653105	1.29414	0.434328	0.275159	0.295472	1.53643
0.375684	1.51259	1.11788	0.560567	1.24858	0.637846	1.12045	1.54798	1.16189	0.761257
0.509411	0.318343	0.770852	1.59977	1.28125	0.519233	0.334462	1.33426	0.51061	1.16124
1.26796	0.902027	0.623556	1.00367	1.14587	1.95477	1.61932	1.49455	0.270548	1.57722
1.76943	0.235016	0.948235	1.06264	1.23352	0.583489	0.648375	1.66794	0.564738	1.91259
1.46223	0.903755	1.32501	1.37817	1.46716	0.703495	0.695822	0.900247	1.04513	0.159634
0.135128	0.824934	1.56361	1.63823	1.46739	0.283785	0.838709	1.47755	0.534409	1.67223
1.3505	1.7991	0.636302	1.20381	1.21279	0.269887	1.46156	1.7972	1.01798	0.437468
0.59254	0.2682	1.31577	0.0251418	0.253412	0.251596	1.56415	1.04682	0.410744	0.341592
0.395421	1.08157	1.80607	1.67013	0.870467	0.879779	1.22493	1.51632	0.720206	0.330751
1.6022	0.719239	1.55841	0.625879	0.272072	0.529761	1.10286	1.34327	0.85364	0.903554
1.47852	1.28466	0.0737445	1.14515	1.67458	1.14595	0.771671	1.94727	0.27089	0.535438
0.0775642	0.231317	1.32547	0.295591	0.904709	0.193877	0.00697398	0.0427673	0.0684566	1.77988
0.951438	1.90728	1.42253	1.51347	1.88421	1.41512	1.57321	0.525459	0.6492	1.0189
1.47833	1.88414	1.59718	1.55846	1.52654	1.90245	0.724268	1.15981	1.77868	0.00566506
0.995192	0.746841	0.198691	0.410866	0.530261	0.470281	1.13369	1.37486	0.490085	0.387732
1.4571	0.842314	1.22033	1.35165	1.77764	1.63241	0.0648959	0.232983	0.161629	0.287624
1.63714	1.15269	1.16233	0.0497323	1.58158	1.82325	0.675209	0.281765	0.401958	0.761971
1.31576	1.17911	0.908667	1.74138	1.23569	0.12199	1.40011	1.39	0.0338483	0.130338
1.36828	0.513922	0.0949204	1.17415	0.608868	1.35854	0.067227	0.84486	1.40308	0.30634
1.99069	0.983965	0.983493	1.71754	1.06467	0.458529	0.224676	1.3776	1.32332	0.41499
1.66122	0.263823	1.72199	0.896749	0.263984	1.57764	0.0537503	0.837614	1.67073	0.642343
0.835838	0.445969	0.764082	0.83785	0.791616	1.93056	1.0176	0.873971	1.58228	0.0138843
0.809802	1.01496	0.472065	1.28669	1.47904	0.621351	1.44654	1.67779	1.98821	0.448199
0.205412	0.941814	1.18997	0.672606	0.486271	0.628013	0.922656	0.693033	0.734969	0.422799
0.45775	0.797943	0.487518	0.35517	0.687088	1.0025	1.82905	1.47129	1.39758	0.0593334
1.55938	1.41478	0.032023	0.52413	0.837697	0.927855	0.98075	1.38541	1.77167	1.77548
1.68678	0.304033	0.639524	0.623728	0.571393	1.61748	0.426098	0.445671	0.491797	1.99109
1.93847	0.691954	0.0782198	1.03511	1.78977	0.837303	0.612069	0.571642	0.708886	1.20153
0.315837	1.39962	0.666175	1.13357	1.08943	0.350462	0.875732	0.720199	1.61002	0.724346
0.469512	1.70066	0.0861043	1.14916	1.91346	1.36861	1.95022	1.49963	1.21803	1.79851
1.46743	1.05207	1.59498	0.573419	1.25277	1.05409	1.67721	0.790147	1.0834	0.658315
1.50757	1.65386	0.508779	0.812615	1.02675	1.47316	1.09534	1.89286	0.36474	0.290031
0.734173	1.07517	0.761504	1.97824	0.734058	0.787822	1.27808	1.42844	0.282075	1.24673
1.60904	1.99475	0.636637	0.719185	0.312947	0.580234	0.857689	0.212532	0.606413	0.783774
1.34754	1.54576	1.14429	1.84077	1.96976	1.45996	0.991179	0.88244	1.1129	1.70256
0.47533	1.62872	0.912874	0.949428	0.35713	1.13568	0.467784	0.76943	0.881621	0.945343
0.545962	0.0833161	0.272056	1.90105	0.199799	1.22631	0.348975	0.353118	1.92118	0.275044
0.860186	0.581084	1.4807	1.17418	0.155984	1.55093	0.030805	1.2317	0.914188	1.11068
1.14505	1.19756	1.34758	1.78264	0.678947	0.797545	1.51354	0.595617	1.06959	0.474543
1.80619	0.691402	0.459571	1.60924	1.79171	0.41706	1.13383	0.223356	0.623075	0.367858
1.50884	1.69615	1.67267	0.635544	1.71436	0.892762	1.86623	1.09428	1.32379	1.12421
0.532781	1.87754	0.243836	0.335275	0.754451	1.54638	0.423106	0.963176	0.414222	0.447424
1.8263	0.399471	1.0197	1.03067	1.62593	1.02424	0.898621	1.21472	1.42254	1.47321
0.776001	1.16278	1.2162	0.430179	0.0492481	0.179841	1.51808	1.07934	1.98952	1.25189
0.690972	1.30705	0.224711	1.10014	1.89528	1.33148	1.77379	1.74789	0.11856	0.323682
1.81226	1.95897	1.21439	1.42738	1.21211	1.83346	1.82868	0.660227	0.921011	1.23927
0.982838	1.36723	0.409958	1.09835	0.580064	1.51392	1.36374	0.497394	0.110597	0.344695
0.54116	0.778646	1.81911	1.91457	1.70343	0.990177	1.68714	0.805312	1.39144	1.55153
0.705332	1.00674	1.47745	1.46035	0.143485	0.36213	1.4399	1.6423	0.521184	0.95563
0.813702	0.761853	0.424744	1.14326	1.25902	1.15215	1.17186	0.67998	1.21339	1.28612
0.909639	0.67671	1.65163	0.883488	1.36013	1.97241	1.07369	1.15972	1.79983	0.835325
0.218704	0.573655	1.42491	0.376798	1.53911	1.09851	1.67315	1.15625	1.00252	0.614744
0.341489	0.014941	0.102512	1.44224	1.96182	1.17977	0.970552	0.751881	0.564506	1.85533
1.45836	1.47861	1.33467	1.16259	1.80248	0.93378	0.597301	1.87147	1.63208	1.51777
0.72762	0.920144	1.0291	1.19991	0.435133	1.49422	0.510103	0.110842	1.74677	0.38986
0.912155	0.895807	1.20994	1.51403	0.429921	0.848584	0.463417	0.815589	0.876166	1.5418
0.26709	1.52061	1.25206	0.864756	0.11902	1.98944	1.18134	1.94099	0.215552	1.46153
1.77638	0.181517	1.75743	0.452195	1.29231	1.8011	1.58052	0.478691	0.0856941	1.69118
1.56248	1.36823	1.80795	0.549049	1.32592	1.51081	1.74271	1.29284	1.13146	0.802412
0.987706	0.0895515	1.25985	0.32817	0.864979	1.98631	0.111479	1.90212	0.856992	1.53782
0.386462	1.21928	0.0391316	0.281817	1.19441	1.81197	0.350809	1.4827	1.525	0.240564
1.29166	1.36181	1.44118	1.61315	1.36438	1.06821	1.24337	0.946871	1.97084	0.806964
0.667505	0.837629	1.19114	1.48031	0.325479	0.069499	0.223181	0.323086	1.41469	1.4821
1.54951	1.79465	1.60776	1.17152	0.509783	1.51684	0.760352	1.85145	1.58711	0.00732791
1.03856	1.38841	1.79747	0.182693	0.0906851	1.21217	0.275839	0.823239	0.817472	1.2719
0.350834	1.37451	1.62783	1.76247	1.00671	0.589106	0.532658	0.786342	0.509697	0.914167
1.58173	1.20711	1.86587	0.0720906	0.709591	1.09941	1.66694	0.871717	1.80544	1.03919
1.5916	1.45194	0.79919	1.3398	1.71034	0.111513	1.81447	0.258682	0.588244	1.2811
1.10263	1.61124	0.413809	0.845694	0.604556	0.411644	1.33094	1.01453	1.04955	0.0204483
0.798996	0.53676	1.95616	1.88457	1.56151	0.655751	0.714664	0.532747	0.595977	1.9644
0.661547	1.86452	1.76134	0.442963	0.496211	0.520823	1.85975	0.812932	1.06068	0.802494
1.09568	1.56903	1.8005	1.38829	1.98225	0.589123	0.194246	1.9075	1.433	0.558956
1.27483	1.0587	1.19899	1.16668	1.74279	0.229849	0.871477	0.91693	0.881611	0.641948
0.609488	0.745938	1.14553	0.115872	1.33711	0.823407	0.469071	1.74651	1.51916	0.785595
1.13849	0.87036	0.49025	1.1507	1.82927	0.715386	1.97902	1.91892	0.245683	0.367912
0.957912	0.609157	0.532733	1.27169	0.430288	0.222412	0.192961	1.38605	1.83668	0.0563445
0.246205	0.480822	0.467242	1.54485	1.98558	1.18344	0.434156	0.918289	1.09595	1.4642
0.395177	0.100052	0.969522	0.545941	0.255184	0.939036	0.415512	1.26652	1.79734	1.91225
1.04115	0.901994	0.112105	1.53093	1.08454	1.2298	0.833556	0.465653	0.892295	0.184265
1.62288	1.8968	1.32464	0.496606	0.654238	1.72781	0.685304	0.0418235	0.685395	0.407776
0.618555	1.63808	0.380823	0.248144	1.61154	1.78258	1.85302	0.194875	1.7214	0.688392
1.45435	1.51963	0.490776	1.44339	0.746455	1.64253	0.43312	1.90104	0.0753261	1.05212
0.484738	0.688785	0.289155	1.38737	0.872271	0.312117	0.30603	1.88667	0.638796	1.17211
0.710894	1.31376	0.515319	1.52426	1.37799	1.11457	0.732998	0.52394	0.0597841	0.373603
1.30173	1.98582	0.517422	0.684905	0.0895293	1.18227	0.651031	1.25058	1.98959	1.25362
1.30261	1.54622	0.770711	1.39248	1.11993	0.26621	1.2607	0.380979	1.2152	0.238091
0.899537	0.111412	1.30297	1.45696	1.96001	0.204893	1.25432	0.654418	1.02282	0.449167
1.28585	1.17422	0.640954	1.09389	1.80527	1.08276	0.773271	1.11544	1.88709	0.0470533
1.42924	0.470682	1.61008	1.96422	0.19918	1.13638	1.67065	0.253085	1.60432	1.58975
0.815456	0.72617	1.74994	0.137626	1.32421	1.13886	1.39093	0.811655	1.63134	1.8217
0.214028	0.519236	1.04574	1.30846	1.52315	1.4137	1.78615	0.863351	1.19533	1.72493
0.922554	1.24623	0.928818	1.248	1.91703	1.95658	1.20684	0.385676	0.421528	0.0603873
1.54977	1.79453	0.907196	1.66157	0.83387	0.931661	0.142498	0.110426	1.60387	1.56996
1.86485	0.97987	0.923099	1.67993	1.67899	0.0342544	0.303476	0.42285	1.25249	1.06159
1.7177	0.476675	1.28639	0.730329	0.787959	0.325575	0.596917	1.53605	0.320498	0.55885
0.575748	1.65539	0.571363	1.5006	0.965367	0.193001	0.689555	1.54319	1.07747	0.0180422
1.90897	1.41457	1.26641	1.7475	1.83162	1.91766	0.979818	1.02763	1.60885	1.38652
1.0838	0.54807	1.37448	1.4694	1.65892	0.180227	0.549017	1.01151	1.91922	1.2052
1.01635	1.38027	1.60568	1.72088	0.263725	0.96752	0.578713	0.171125	0.102511	0.576906
1.44268	1.45476	0.226939	0.299313	0.764563	1.2685	1.3565	0.776898	0.892624	0.833619
0.666896	1.12928	0.970102	0.371842	1.27559	1.47314	1.16327	1.96188	1.2142	0.366096
0.678746	1.474	0.306063	0.394772	1.28749	0.807683	0.204217	0.632534	1.18892	1.153
0.574504	1.09919	0.0779804	1.34217	1.09056	0.589972	0.501057	0.603322	0.368523	0.838821
1.9049	1.66502	0.575393	0.438337	1.40015	0.880613	1.73078	0.284768	0.090838	1.39416
1.53077	1.26586	0.449456	1.29132	1.00528	1.57214	0.485753	0.0358833	0.699229	0.383713
0.888807	1.10057	0.728345	1.903	1.38027	0.637412	0.0671	0.317579	0.163201	0.905387
0.692731	0.958063	1.80531	1.99919	1.24818	0.345426	1.48263	1.46132	1.60348	1.58048
1.11753	0.497458	0.941969	1.6917	0.698667	0.118382	1.87018	0.539724	0.92781	1.64549
1.63713	0.92075	1.636	1.77717	1.92155	1.94594	1.73718	1.81171	0.994982	0.805632
1.25406	1.46002	0.761866	1.05559	0.587627	1.93171	1.07812	1.75165	1.2988	0.670945
1.57095	1.55916	0.921722	0.777254	1.09711	0.279001	1.26554	0.9446	1.88026	0.16296
1.03341	0.801107	1.22039	1.56878	0.670122	1.77882	1.10829	1.3212	1.81939	0.777599
1.2894	0.774338	1.48343	0.916324	1.58987	0.350849	0.86079	0.703394	0.629146	0.283559
1.01929	0.572619	0.425273	1.24064	1.07775	0.121371	1.73962	1.44918	1.21195	0.988434
1.7998	0.653501	0.607241	1.6862	1.03376	1.89505	1.38901	1.432	1.28444	0.489448
0.992321	1.10105	0.53549	0.877367	0.292966	1.30196	1.79967	0.680172	0.857304	0.40379
1.37542	0.593825	0.551724	1.40408	1.57809	0.299675	1.49436	0.956792	1.02665	1.43815
1.98412	0.73119	1.24244	1.69191	1.44599	1.97268	1.26925	1.61683	0.267069	1.43644
1.74339	1.13078	1.76515	1.16659	0.762161	0.405264	0.88152	1.87665	0.0546283	1.9593
1.15363	0.585757	0.77935	1.14603	1.17901	1.02543	0.0595328	1.95642	1.07951	0.568559
1.98164	1.43551	1.88321	1.34548	1.41274	0.156998	0.105292	1.30202	1.57104	1.92954
0.826867	1.95865	1.12047	0.118683	1.61997	1.1725	1.97642	1.00727	0.247234	0.203758
1.80157	1.50701	1.78719	0.967176	1.40731	0.883488	1.57139	0.91534	1.64794	0.645369
0.99582	1.26608	0.957885	0.84994	1.71419	1.52732	0.418858	1.16653	0.627009	1.42863
0.155764	0.0420793	0.210339	1.7037	0.317981	1.28489	1.46312	0.550196	0.773633	1.12792
0.879969	0.822849	1.0057	1.04281	0.603266	0.4318	0.145731	0.7908	1.44865	0.715026
1.00933	1.1638	0.885612	0.759296	1.74919	1.05939	0.100515	0.790898	1.77657	0.3756
0.348673	0.350148	1.85023	0.143343	1.38718	0.238586	1.24416	0.80105	0.15254	1.09897
1.8866	1.80427	1.79504	1.99541	0.960223	1.5582	1.28144	1.06807	0.770482	1.0011
0.033264	0.98796	0.425288	0.489643	1.70701	1.56906	1.15662	1.32175	0.900716	0.0870025
1.22938	1.00331	1.47279	0.918431	1.47403	1.3619	0.478326	0.137359	0.442278	0.948114
1.34715	0.114334	1.2071	0.866928	1.86618	0.477079	0.214329	1.61064	0.526571	1.43503
1.40744	0.80783	0.306244	1.30216	0.0290499	0.293332	1.37507	0.72168	1.28958	0.926895
1.38241	1.07022	1.05264	0.428937	1.77861	0.410207	0.881343	0.848243	0.420394	0.266258
0.860073	1.05633	0.525311	1.36844	0.922984	0.536566	0.315111	1.84721	0.178921	1.53513
0.76452	0.793963	1.33524	0.271271	0.60566	0.40615	0.269703	1.11766	0.497452	0.817156
0.395424	1.58472	1.34592	1.63759	0.813465	0.95715	1.96683	0.999031	0.359191	1.6692
0.445959	0.97266	0.913176	1.45329	1.23946	0.552554	1.73258	0.600188	0.289256	0.597495
0.542282	1.82262	1.66876	1.00922	0.252188	1.11896	1.45735	0.841278	0.484662	1.02611
1.98745	1.93067	0.783116	0.67753	1.57517	1.1156	0.939139	0.831413	0.0571175	1.07686
1.0398	0.788861	0.530598	0.591725	1.65418	0.675112	0.379647	1.58817	0.255814	0.374586
1.00666	1.56076	1.45189	1.80936	0.614306	0.888061	1.86473	1.03657	1.10985	0.177441
1.55848	0.424539	0.398901	0.479117	0.0455306	0.117287	1.87475	0.767123	1.18264	1.9595
1.34546	0.830897	0.777351	1.17583	0.439041	1.42052	0.682538	1.61494	1.4469	1.09554
1.58698	0.533388	0.521934	0.273618	0.868463	0.265444	1.68743	1.21094	0.95914	0.511702
0.149975	1.64127	0.497047	0.0818142	0.326779	1.0701	0.276028	0.224319	1.44664	0.782631
0.888629	0.794696	1.2216	0.314165	1.97597	0.0184885	0.674132	0.146915	1.84301	0.271241
0.977612	1.80532	0.605977	0.650528	1.4327	0.576779	1.66951	1.93059	1.7533	0.713142
1.42778	0.638445	1.68834	1.43899	1.27293	0.215414	1.0077	1.80423	1.13459	1.81799
1.50988	1.99938	1.44245	1.86649	1.56888	1.21842	1.1809	0.83439	1.18223	1.47582
0.648914	1.43189	1.61447	0.824005	0.90074	0.750542	0.22845	1.78585	1.00212	0.885424
1.55104	1.98461	0.726314	1.86157	0.839094	0.0642331	1.97649	1.39314	0.129166	0.315767
0.603261	1.44629	1.04683	1.61702	1.97922	0.878262	0.659785	1.18194	0.116807	0.842032
0.622732	1.84307	0.0449151	1.04197	1.52748	0.183955	0.761403	0.672378	0.941381	0.809625
1.79798	1.34818	0.924333	0.903025	0.653554	0.0193244	0.310533	1.71355	1.8258	0.357265
0.555789	1.9906	0.601783	0.0992362	0.867048	1.40579	1.72511	1.12127	1.80234	1.32439
0.207449	0.928564	0.631744	0.488729	0.105205	1.656	0.714345	0.492856	0.406455	1.54091
0.182637	0.501158	1.18231	1.5378	0.344002	0.49166	0.270866	1.14861	1.72607	0.369563
0.640169	0.387292	0.72112	0.733158	0.907684	0.234459	0.716409	1.6735	0.499296	1.02197
1.07058	1.10104	1.92485	1.77906	1.55186	1.63512	0.729277	1.87047	0.770513	1.2078
1.37771	0.191816	0.416538	1.07524	0.777171	0.824402	1.77297	1.77355	1.41173	0.20603
0.731953	1.16378	0.454176	0.467653	0.148298	0.421384	1.41063	1.76716	1.2372	1.45124
1.88173	1.72031	0.865795	1.04285	1.19182	0.146599	1.71105	1.98744	1.05682	1.78499
1.19431	1.85509	1.1555	0.828029	1.51879	0.794634	1.43945	1.74916	1.73448	1.55078
0.904018	1.03154	0.805909	1.53372	0.480179	0.809015	0.868714	0.172311	0.310952	0.215376
1.85407	0.614955	1.36081	1.4586	1.64535	0.606605	0.445893	0.548235	0.852385	0.670576
0.737527	1.42155	1.505	1.04652	1.13316	0.142173	0.755064	1.02718	0.0789	0.728971
0.419815	0.301646	0.309457	0.475515	0.391575	1.00087	0.532967	0.471702	0.795878	0.874528
0.49224	0.335391	0.140968	1.35953	0.926905	1.07666	1.87677	1.94417	0.0350347	1.78962
1.51141	1.71526	1.92546	0.966062	1.76859	1.31995	1.36112	0.0860173	0.0490431	0.119529
0.0881624	1.16718	1.91163	1.42539	1.67771	1.72697	1.36604	0.737989	1.15632	1.1861
0.39235	0.441584	0.849339	0.718045	1.55341	0.909344	0.482578	1.28953	0.244414	0.410542
1.89543	1.60642	1.68534	0.33834	0.480068	1.2162	0.499068	0.223064	0.272256	1.34885
1.94897	1.53898	1.97515	0.590206	1.09102	1.64262	1.18174	0.896886	1.07992	0.627574
0.0391507	1.33717	1.57098	1.67595	1.18138	1.97701	1.10559	1.03304	0.203693	0.442823
1.02722	0.969865	1.82253	0.421417	0.593985	1.73347	0.310573	1.52798	0.732663	0.190867
1.90365	0.316262	1.40895	0.748495	0.0685981	0.705223	0.958528	0.958277	0.756445	0.127092
1.78802	1.75899	1.03179	1.91361	1.61543	1.45303	1.13191	0.0605904	1.03956	1.42983
1.09462	0.494052	1.424	1.46882	0.398229	0.715035	0.566138	1.49834	1.63634	1.13045
1.58817	0.736317	1.41884	1.54034	1.48704	1.15883	0.0988758	1.71645	0.994473	0.899354
1.82461	0.734947	0.874522	0.761968	0.832929	1.13576	1.63375	0.495645	0.574586	0.627771
0.153686	0.598441	1.6892	1.09424	1.23691	1.03017	1.80836	0.178134	0.599435	1.784
1.01103	0.599602	1.62674	1.59292	1.28348	0.614484	1.44964	0.637703	0.663429	0.147032
1.3562	1.20833	0.338595	1.94191	1.44771	0.252175	1.47749	1.61434	1.19859	0.779597
0.148601	1.26144	1.07778	1.25818	1.26745	0.434136	1.10621	0.292417	0.321184	1.54117
0.408123	1.62744	0.85532	1.70746	0.579268	1.15617	0.762932	1.52362	1.05132	0.677743
1.38151	0.941766	1.89357	0.934321	0.372484	1.31107	1.47882	1.46623	0.755687	1.80845
1.45476	1.84504	1.53697	1.50388	1.01207	1.76507	0.0935072	1.07052	1.07262	0.454052
0.679086	1.29404	0.727406	0.944719	0.560392	1.79065	0.423951	1.18648	1.65776	0.978812
1.45135	0.396692	1.21543	1.4662	0.812099	0.792064	0.197552	1.53619	0.393824	1.90373
1.36842	0.962978	0.79343	1.03184	1.99161	0.677232	1.72996	1.09641	1.95747	0.227983
1.50484	1.28773	1.74429	0.441732	0.0763413	1.32781	0.24469	1.82326	1.50553	1.02162
1.38948	1.50121	1.86674	1.84077	0.47182	0.550617	1.56202	0.711943	0.561902	0.412424
0.287614	0.515954	1.13099	1.10483	0.490644	0.871059	0.990909	0.784382	0.374868	0.702103
1.0068	1.50123	0.26207	1.91082	1.7625	1.70433	1.83656	1.95761	0.389718	1.84339
0.0527823	0.78105	1.28947	0.878934	0.201494	0.252934	0.0172218	1.94461	1.33655	1.88111
1.04834	1.39511	1.0427	1.4582	0.896647	0.512409	1.2355	1.69607	0.564736	0.133516
1.80348	0.646831	1.912	0.940052	0.23594	0.431301	1.71847	1.89927	1.34732	1.26218
1.72224	0.822867	1.80223	0.0400507	1.31062	1.7187	1.43553	1.34949	0.809201	1.68879
1.53926	1.77243	0.798681	1.30378	1.08369	0.976288	1.08893	1.42006	0.192612	1.59251
0.293141	0.69012	0.391678	0.46336	0.907066	1.01817	0.808702	0.840447	0.484739	1.7912
1.39426	0.925773	0.0695116	1.32869	0.770566	0.58094	1.58356	1.80406	0.492918	0.588384
1.0257	1.53698	1.36033	1.35578	0.35523	1.50252	0.355778	1.74641	0.552788	0.785471
0.445852	1.06299	1.10922	0.85583	1.14893	1.2241	1.29722	0.751511	1.06675	0.135378
1.5329	0.635734	1.52974	1.21809	0.436602	0.407665	0.112114	0.531624	1.06751	1.14861
0.861554	0.644156	1.71897	0.70279	1.13529	0.326141	0.253817	1.14041	1.97393	0.350304
0.650501	1.44323	0.84693	1.1928	1.717	0.0553319	1.02013	1.38301	0.530965	0.349059
1.2195	1.46473	0.910965	1.81996	1.50754	0.80034	1.45811	1.36657	1.59752	0.0673994
1.47316	1.79396	0.738426	1.71091	0.815876	1.28284	1.37284	1.5945	0.461209	1.5353
1.20088	0.982828	1.12155	1.72705	1.78466	0.0793253	0.404784	0.455737	0.854403	0.919385
0.767228	1.99697	0.352516	0.550914	0.400453	0.862816	0.452296	1.9235	1.40957	1.32014
0.880101	0.6772	1.17845	1.53855	1.78152	0.537508	1.86194	1.27374	0.459363	1.27945
1.83511	0.906874	1.38744	0.732836	1.82423	1.47307	0.50639	0.111695	1.67359	0.738035
0.894185	0.897925	0.355166	1.88243	0.834953	1.17366	1.14704	1.08321	0.793724	0.755426
0.929852	1.52173	0.679659	0.618675	1.76495	0.11302	1.81085	1.02576	0.594657	1.22208
0.775848	0.832084	1.05193	1.673	1.07861	1.68592	0.875635	1.33415	0.522094	1.6478
1.16955	1.8051	1.07673	1.07372	0.410179	1.10711	0.184434	0.279738	0.0570475	0.997737
1.61959	1.4902	0.957896	1.74414	0.528204	0.397814	1.19434	0.698444	0.12435	0.206948
0.419682	1.15981	0.153114	0.393159	0.834015	1.15542	1.98225	1.63853	0.134917	0.92612
1.9034	1.00677	0.427086	1.12276	1.85486	1.99795	1.23324	1.19466	1.09273	1.26964
0.143867	1.58655	0.153188	1.55196	1.87542	0.0405206	0.450983	1.46547	1.43361	1.43407
0.312934	0.87708	0.55056	0.327661	0.76388	0.621986	0.45913	1.45824	1.59097	0.0161195
0.370399	0.359147	0.48658	0.0936121	0.0787593	0.348132	1.02011	0.275422	0.0785956	0.445174
1.78351	1.29708	0.373417	0.400391	0.182313	0.898772	0.224089	0.875965	1.31199	1.04299
0.61962	0.757104	1.2859	1.92486	0.797702	0.556569	0.511465	1.28294	1.72558	1.72869
1.71087	1.93007	1.39165	0.585761	1.15057	0.245073	1.38161	0.163707	0.308374	0.932243
0.163546	0.60519	1.32912	1.65332	0.110483	0.200195	1.75202	1.76822	1.95808	1.11845
0.937625	0.221759	1.51043	0.0587634	0.294161	1.52671	1.3165	1.35788	1.44881	1.88202
0.567648	0.546252	1.7859	1.53335	0.694949	1.7278	0.629626	1.54504	0.590218	0.495473
0.665721	0.534436	1.1904	1.77824	0.13409	0.322233	1.64119	0.848915	0.112233	1.80669
1.5839	0.425827	0.117299	1.86942	0.711602	1.94105	0.457817	1.89073	0.232547	1.04918
0.78259	1.46189	0.968495	1.6366	1.21851	0.535022	1.59096	1.66651	1.76566	1.51049
1.08418	1.62783	1.42141	1.49917	0.976069	1.44345	1.91462	1.00823	1.68703	1.89914
1.48831	1.22925	0.715055	0.232202	0.465489	1.40831	1.52999	1.86222	0.179036	0.0146635
0.401634	0.656561	1.14828	0.66115	1.47789	0.866234	0.877648	1.00833	0.9511	1.87528
0.974985	1.79288	0.717423	0.34761	1.69067	0.586078	1.46689	1.61574	0.203893	0.04053
0.475552	1.2251	1.01191	0.926651	0.406536	1.66634	1.96194	0.659422	0.801658	0.924923
0.684222	1.75621	1.11288	0.0125942	1.85643	1.09555	0.580259	1.93588	0.28287	1.59888
0.611978	0.999702	0.94337	1.90311	1.29478	0.512994	0.907611	1.54084	1.32387	1.82261
1.17968	1.77424	0.524408	0.664496	1.17532	1.77237	1.93643	0.404405	0.509031	1.51859
0.17503	0.633014	1.87924	1.25117	1.97006	0.176979	0.426141	1.82582	0.282123	0.998524
1.0435	1.54874	1.57734	1.31626	1.44637	1.59341	1.19899	1.96433	0.746174	0.0496364
0.881741	1.80188	0.928687	0.247664	0.774443	1.59127	1.53956	1.29773	0.491027	1.30153
1.23081	0.198349	1.29906	0.158959	0.985132	0.603587	0.244108	1.43443	1.25299	1.62171
1.71719	1.68951	1.02644	1.17159	1.67154	1.12202	0.0841633	0.99794	0.660364	0.741268
0.503394	1.90745	1.10067	0.39186	1.35769	0.231578	0.907356	0.268693	0.206771	1.3147
0.955747	0.925343	1.5077	0.786444	1.73201	1.5071	1.62274	0.36556	0.138385	0.276374
1.02917	0.885552	1.58832	0.804536	1.71459	0.504956	1.65898	0.921438	1.19217	0.853351
0.440447	1.29574	0.638366	0.971957	0.0683429	0.901732	1.07919	0.586141	1.79588	1.90009
1.89898	0.510407	1.97592	1.9252	0.971232	1.44796	0.59061	1.97998	1.53599	0.0867324
0.473962	0.952499	1.14363	1.62165	1.99723	1.20859	1.43689	0.639936	1.2921	1.64902
1.87978	0.932902	1.57459	0.821866	1.57298	1.16465	1.61269	1.52797	1.51376	0.0886936
0.883339	0.838561	0.57827	1.43131	0.68473	0.856473	0.624312	1.3589	0.0718682	1.20542
1.82011	1.63449	1.00603	0.445862	1.74013	1.45635	1.58114	1.79181	0.219465	1.97655
0.330565	0.877503	1.49761	1.78086	1.90663	0.872891	0.416429	0.623685	0.820943	1.35351
1.32786	1.22873	1.36752	1.74087	0.614011	1.39834	1.67018	1.34019	0.701068	0.565993
1.02912	1.95909	0.447242	1.65017	0.292386	0.133822	0.83147	1.80724	0.31447	1.02858
0.364258	1.04298	0.651635	0.496631	1.28843	0.757933	1.0564	0.969624	0.857242	1.60192
0.762787	0.922241	1.16282	0.287741	0.219292	0.701411	1.31346	1.21193	1.08034	1.97422
0.678387	0.453789	0.692423	1.30663	1.67003	1.73336	0.822644	1.21076	0.634087	0.620032
1.3205	1.07403	1.16542	1.26864	1.15592	0.796331	1.14305	0.447629	0.745187	1.70593
1.34215	0.998863	1.60187	1.80168	1.27682	1.17212	1.60205	0.884259	0.37866	1.7062
0.474432	0.117468	1.51174	0.347198	0.786244	1.45101	0.795965	1.96003	0.150338	1.55293
0.907889	0.0949093	1.43096	1.79305	0.80486	0.635794	1.47489	1.05552	1.15571	0.855219
1.98309	0.9318	1.55647	1.11063	0.733431	1.98151	0.452302	0.103228	1.45011	0.205531
0.177483	0.363399	0.817392	0.613435	0.239123	1.7602	0.0177866	1.51187	0.1682	0.161441
0.865227	0.942141	1.25427	0.629135	1.06872	0.335465	1.1173	1.27815	0.401632	1.74364
0.691701	1.00516	1.96145	1.61533	1.0885	0.140242	1.25645	1.55387	0.450575	0.243522
1.52929	0.259058	1.29181	1.35286	0.372734	1.9482	1.86922	0.319623	1.91263	0.623259
1.10237	0.905512	1.31448	0.38081	0.277267	0.13323	1.43215	0.219614	0.727964	0.34511
0.811287	1.45156	1.83404	1.62972	1.2692	1.73374	1.74197	0.986995	1.21252	0.18822
1.23052	0.733421	1.56837	1.2434	1.89407	1.27268	1.5722	1.3042	0.392619	1.20221
0.336636	1.76814	0.619019	1.93006	1.06892	0.0661625	1.25403	0.510227	0.749778	0.0214969
1.82302	1.78913	0.562656	0.525483	1.49362	1.96904	1.64159	0.835172	1.57809	0.696495
0.928424	1.8639	1.50851	0.83627	1.35252	0.798919	0.921259	1.72376	1.72055	0.132261
0.785744	1.71856	0.537131	1.74026	0.986195	0.261172	1.53018	1.34711	0.636233	1.43178
1.16409	1.31888	0.487644	0.999714	1.4066	0.671897	0.433364	1.81684	1.77121	1.01629
0.676975	1.235	0.764754	1.1196	1.55516	1.01145	0.692268	1.25202	1.19516	0.306711
0.949968	1.50496	1.63697	1.18401	0.89631	0.0547364	1.25148	1.20021	1.83578	0.728388
0.582645	1.25562	1.04371	1.50208	1.27159	1.59664	0.674852	1.26215	1.76731	0.696538
1.26641	1.63252	1.26624	1.8383	0.785944	1.48815	0.743461	0.22854	0.118324	1.99147
1.31857	1.43524	1.22787	1.83973	1.11152	0.203178	1.63177	1.24227	1.86425	0.143571
0.853202	1.64932	0.810503	0.467549	0.211329	0.733477	1.45118	0.467101	0.418182	0.576033
1.77348	1.07664	1.36885	1.11563	1.07282	0.137344	1.34592	0.412486	1.93457	1.36754
1.28687	1.89332	1.3035	1.09684	0.50411	0.569966	1.39518	1.79121	1.96493	1.29551
0.46481	0.320021	0.504656	0.574961	0.634808	0.448232	1.58347	0.750581	1.34532	0.127734
1.08685	0.704149	1.39473	0.610869	1.46664	0.997709	0.130564	1.2145	0.192561	1.55096
1.83454	0.864929	0.813795	0.754659	0.217281	1.05046	0.968529	0.914104	0.86982	1.38767
1.62938	1.18646	0.709431	1.93737	1.12811	0.403844	0.531423	0.418621	0.288102	0.881291
0.962133	1.48653	1.07484	1.6281	1.51718	0.516431	1.86188	1.53347	0.894263	1.51551
0.334325	0.589195	0.718343	0.276632	0.925578	0.641196	1.81413	1.48833	1.57399	0.801333
0.7241	0.711929	1.41017	0.154393	1.55953	0.431898	0.193295	1.59895	1.37063	1.75926
1.38631	1.04239	1.09115	0.752744	1.27447	1.81113	0.30216	0.60524	1.64348	0.658222
1.02538	1.42218	0.995011	0.377027	0.542054	1.50074	1.3349	1.57357	0.217785	1.54429
1.09407	0.151536	1.72644	1.2012	0.792754	1.54419	0.513516	0.750428	0.267592	0.358404
1.97861	0.848203	1.53981	1.98744	1.50596	0.59721	0.957612	1.8789	1.87908	0.429053
1.14362	1.83978	1.91656	1.92788	1.53131	0.880518	0.406693	1.96092	1.49521	1.40775
1.46325	1.29527	0.412898	1.16088	1.02406	0.502657	1.3006	1.80131	1.08157	1.85782
1.20867	0.646869	0.408175	0.884091	0.535174	1.54444	0.290088	0.0813432	0.0313786	0.370744
1.46825	1.07607	0.676855	0.44493	1.42289	1.7272	1.52081	1.22587	1.21052	1.11869
1.11794	1.52516	0.867399	1.21009	0.759162	1.41426	1.12248	1.64582	1.50626	0.176661
0.297712	0.335731	0.558215	1.38653	1.08948	1.50002	0.94506	1.11001	0.613134	1.12472
0.880112	0.937722	1.36807	1.36329	1.50387	1.27101	0.0923239	1.54893	0.137713	0.0950232
1.32212	1.32104	1.95042	1.66009	1.79246	0.353579	0.365147	1.40292	1.87516	1.01289
0.621896	0.862683	0.337217	0.966361	1.75457	0.265208	0.510749	1.0721	1.98341	0.731697
1.0348	1.66254	1.6652	1.9906	1.94131	0.14987	0.739647	1.53482	0.765727	0.397162
0.89067	0.545859	0.520026	0.788057	1.32102	0.0427434	0.916235	1.40925	0.264493	0.0538633
1.27108	1.53697	1.64482	0.902336	1.86944	1.76922	1.33998	1.46386	0.8966	0.502876
1.75275	0.881654	0.104001	0.130882	0.68697	1.4744	1.50639	0.052868	0.570847	0.255625
1.93672	0.706338	1.17651	1.63368	0.624565	0.550125	1.20529	1.41855	0.869092	0.57187
1.95289	0.775899	0.0993135	0.205178	0.390318	0.424159	1.78957	1.9475	0.522127	0.688567
1.3974	1.30976	1.90986	1.32225	1.86872	1.25111	1.68821	0.524914	1.92076	1.59369
0.749847	1.29946	1.78625	1.46803	0.612948	1.72563	0.92905	0.718815	0.0368727	0.769755
1.86371	0.0452992	1.33147	0.452422	0.159456	0.598348	1.9293	0.187201	1.07127	1.16066
1.04122	0.39144	0.501816	1.30986	1.64957	1.39149	1.3393	1.67852	1.13696	0.630103
1.9361	1.58069	0.54708	1.25532	1.12405	0.282071	1.68474	0.8336	0.267902	0.801718
0.561701	0.10138	1.66353	1.07256	1.80776	1.53283	1.07896	0.473312	0.599126	0.531423
1.81799	1.26851	0.0653092	1.13055	1.56764	1.64312	1.22168	1.88968	0.376206	0.70138
0.840078	1.42712	0.477327	1.2028	0.686748	1.94504	0.491121	1.44864	0.483546	0.265757
0.479236	1.21083	1.57415	0.923739	0.998844	1.30976	0.52186	1.27375	1.6037	1.39224
0.891117	0.710073	1.89253	1.30071	1.44744	0.13781	0.508864	0.666489	1.28834	1.98104
1.06708	0.411112	1.15012	0.646195	1.07979	0.251238	0.37636	1.36748	1.33751	1.01829
0.444625	0.293632	0.550687	1.03574	1.18026	0.0752047	0.27014	1.045	1.60439	0.406791
1.68676	0.958126	1.22405	0.535775	1.72535	0.168325	1.21581	1.77547	0.290876	0.922674
1.07933	1.40972	0.772604	0.163307	1.80464	1.25169	0.681062	0.894822	1.92904	0.0824794
0.710254	1.20424	1.21081	0.514741	0.34875	0.150719	0.273816	1.10611	0.459916	1.60165
1.16991	0.201079	1.65496	0.204788	1.00058	1.51208	0.0454367	1.17122	1.99296	0.176654
1.80502	0.958968	1.41318	0.395259	0.645586	1.25391	0.375724	0.866434	1.1034	0.713056
0.750752	1.27218	1.999	1.60987	0.807423	0.261904	1.92956	0.0948491	0.209766	1.14363
0.41536	1.44922	1.17122	1.64449	0.485632	1.71909	1.1543	0.83042	0.715341	1.08832
1.39661	0.761375	0.508091	0.910696	1.42488	0.0612357	0.245201	1.84745	0.279916	0.651851
1.3247	1.91971	0.948001	0.691486	0.322034	0.0757109	1.99336	0.846318	0.901933	1.308
0.846806	0.258205	0.690323	1.59166	1.32271	0.840938	1.16908	0.579507	0.642838	1.08953
0.818812	1.08281	1.69803	1.13239	0.865327	0.0773009	1.57887	1.39426	0.78915	1.13929
0.543149	1.676	1.50734	0.0990796	0.655665	0.674019	0.062557	0.179008	1.24152	1.53839
1.18402	0.465189	0.887456	1.5457	1.46252	1.30563	1.64746	0.023393	1.77879	0.754192
0.947933	1.0755	0.56841	0.802969	0.892036	1.22213	1.89543	0.798727	1.81184	0.900648
1.28595	1.89542	1.65278	0.708644	1.50823	1.56999	0.200232	1.76624	1.40441	1.2975
1.14505	1.48408	0.895258	0.0832397	1.00475	1.0076	1.81956	1.74692	0.452127	0.988606
1.46716	0.158895	0.946976	1.14369	0.913999	0.332374	1.95092	0.304963	1.3142	1.79558
1.49377	1.02376	0.997583	0.785389	0.068251	1.68613	0.16496	1.56438	0.0807114	1.77465
0.748954	1.18321	0.065751	1.37784	0.5428	1.1984	1.47367	1.08052	0.581232	1.22551
0.748252	0.488127	0.522536	1.21756	0.487405	1.89569	1.00113	1.57699	0.505773	0.42736
1.87815	1.78322	1.62113	1.52316	0.600819	1.70495	0.388428	1.00463	0.65767	1.8689
0.832784	0.826942	1.74879	0.94754	1.91768	0.861361	0.72054	0.529786	0.417743	1.79145
0.707335	1.39179	0.735253	0.227315	0.301913	0.539006	0.932631	0.483768	0.438775	0.264736
0.600804	0.925652	0.822071	0.869946	1.58403	0.533713	1.93472	0.832084	1.44897	0.408577
1.55233	0.69717	0.881595	1.52267	1.24173	0.09131	1.1217	0.674787	1.2221	1.63791
1.10641	0.434632	1.21143	0.265457	0.864024	1.11441	0.790715	0.993148	0.747522	1.32803
1.98924	1.44959	0.761942	0.993725	1.99836	0.0471941	0.578678	1.43563	1.74617	0.706135
1.17047	1.74837	0.43338	0.779496	0.278282	1.74071	1.50048	0.158703	0.425268	0.203053
0.831392	0.565452	1.98913	0.165543	1.78606	0.277016	1.40132	0.32419	0.729342	0.294708
1.92878	0.988676	1.31351	1.52696	1.89836	0.618703	1.38101	0.444242	1.20217	0.313157
1.10796	1.75934	1.42329	0.888476	1.77847	0.658835	0.0495299	0.616706	0.784925	1.44629
1.17734	1.33683	1.05151	1.09299	0.224508	0.523976	0.499489	0.954264	1.29239	0.731326
0.398118	1.76124	1.14485	1.77496	1.01836	0.387181	1.66739	0.600902	1.4029	1.88721
0.914809	1.261	0.945308	0.83387	0.568334	1.39937	1.7542	1.19722	1.81426	0.875302
1.86235	1.91866	0.40906	0.308958	0.994257	0.790935	1.70128	1.79522	0.355079	1.77819
0.72645	0.923658	0.419649	0.265003	0.633628	0.374842	0.929075	1.02505	0.744125	0.473891
1.60861	1.35965	1.57927	1.44083	0.366443	0.129086	0.41989	1.76814	1.18792	0.169027
0.944847	1.37876	1.72776	1.18534	1.28778	1.71829	0.294215	1.36779	0.0662278	0.166274
0.730369	1.10904	1.32394	0.554795	1.81132	1.81635	0.543604	0.0593244	0.770859	0.61862
1.65843	0.994822	1.97012	1.50181	1.58218	1.22857	0.516203	0.670309	0.725969	1.06079
0.266661	0.0651367	0.998875	1.27787	0.44961	0.691242	1.94384	0.629845	0.0772231	0.227915
1.2175	0.832025	0.33073	1.38886	1.80162	1.22422	1.1371	1.6595	0.0656481	1.03154
0.507714	1.78022	1.19171	1.92645	1.72335	1.62764	1.11094	0.998447	0.908497	0.831511
1.41712	0.181939	0.0990281	1.88866	1.55151	1.9526	0.678159	0.434026	0.613711	0.701389
0.726527	0.879573	1.99773	1.97035	1.24943	1.12072	1.95754	1.58629	0.795046	1.43964
1.77253	1.02968	0.397662	1.39769	0.61531	0.399185	0.0484217	1.72457	1.11705	1.68389
0.766243	1.39796	0.61561	0.36745	1.18646	0.587346	1.4933	1.64785	1.76146	1.83726
1.31404	0.976955	1.18106	0.552579	1.86125	0.979501	1.68016	0.680631	1.11357	1.86842
0.897934	1.09049	0.394506	1.59026	0.959835	1.75296	1.82852	1.80944	0.22202	1.679
1.6308	1.90156	1.27862	0.481506	1.71304	0.880411	1.03289	1.2568	0.775822	1.37744
1.65388	1.35398	0.712797	0.232725	0.428711	0.0184702	0.671543	0.947743	0.384432	1.59484
0.886142	1.10686	1.83863	1.4827	0.814035	1.48812	1.20858	0.670546	1.16621	0.0101742
0.648949	0.852339	1.35844	0.73208	0.640087	0.204623	1.88534	0.484207	0.877594	0.804041
0.403845	1.72155	0.464946	0.613611	0.627915	1.70024	0.721797	1.4719	0.14475	0.799952
0.94565	1.7204	0.537175	0.688307	0.794102	0.595276	0.464931	0.824398	0.235615	1.42309
1.83629	0.66771	0.997161	1.06947	1.06081	0.361899	1.13737	0.917335	1.89453	0.0757411
1.31864	1.56992	1.26635	0.927895	0.897876	0.566268	0.930002	1.66599	0.128096	0.341053
0.794328	0.497492	1.88485	1.59806	1.92702	0.230547	0.407708	0.488036	0.243462	0.810699
0.993036	1.73542	1.1572	1.60929	1.89882	0.825798	0.106976	0.117613	0.0847979	1.4009
1.86193	1.53914	0.570379	0.623042	1.82197	1.69766	1.78681	0.194612	0.32567	1.03262
0.41564	1.28435	0.0255889	1.04639	0.375099	0.625822	0.412135	0.357707	0.268157	0.267946
1.39607	1.42142	1.78871	0.623622	0.736649	0.502831	1.33398	1.9107	0.186968	1.78775
1.59499	0.934303	1.29646	1.95377	0.662248	0.508954	1.50105	0.748714	1.1955	1.96404
0.240511	1.5693	0.744663	1.6305	1.82467	0.747292	0.463346	1.63233	1.01199	0.0905291
0.50102	0.728209	0.962256	1.35982	0.672275	0.406155	1.49929	1.28999	0.449435	1.63413
1.39532	0.755418	1.938	1.69951	1.21061	1.89734	0.440463	0.877163	0.96515	1.46206
0.413964	0.387885	0.532891	1.59983	1.11599	0.931117	0.845459	1.54937	0.863534	0.0447904
1.59811	0.8894	1.28048	0.674327	1.45213	0.0156335	0.597692	1.18529	1.77519	0.484916
0.322755	0.776611	0.532488	1.4228	0.624817	1.50766	1.06141	0.651004	0.982125	1.96073
1.82579	0.0317104	0.32571	1.41757	1.56707	1.57991	0.0665712	1.43458	0.749219	0.750304
0.0714755	1.81536	0.971223	0.43628	0.321578	1.02921	0.80173	1.27721	0.811607	1.73478
1.40207	1.99426	1.6837	0.797787	1.17124	0.649324	1.9903	0.684331	1.54496	0.502759
0.487465	1.40649	1.48205	1.84107	0.89715	1.49336	0.57558	1.46688	0.849975	1.61088
0.938803	1.90256	1.95622	1.1326	0.863721	0.0199713	0.229094	0.446828	1.85306	1.61909
0.799332	1.38014	0.858098	0.766433	0.862753	1.02897	1.52978	0.645751	1.24958	0.422135
0.51693	1.30273	0.626145	1.7443	0.348962	1.12324	1.83426	1.86317	0.733639	1.67848
0.536098	1.11437	1.99254	1.54011	0.433757	0.230074	0.069531	0.762301	1.00278	0.275651
1.05558	0.894603	0.471489	1.94737	0.860809	0.464779	0.372578	1.59501	0.477093	0.453231
1.74514	0.564067	1.57791	1.92349	0.841388	1.52036	1.3486	0.885664	0.316543	1.04164
1.90182	0.171253	0.799288	1.16039	1.11359	1.90592	1.51431	1.8678	1.99834	0.664902
1.55673	1.36587	1.08137	1.08969	0.447521	0.897289	1.16095	0.357801	1.29713	1.64179
0.850765	1.73721	0.696048	1.63959	1.85827	1.23561	1.03987	0.841116	0.119245	0.691586
1.86144	1.34744	1.8915	0.848175	0.783498	0.657372	1.8017	1.78498	0.139072	0.336875
1.56212	1.73801	0.957534	0.775879	1.56908	0.947215	0.52017	1.43306	0.0735012	1.44954
0.229736	0.314546	1.03716	0.655404	1.26188	0.216569	1.25433	1.83126	0.0835881	0.134706
1.43058	0.194889	1.68632	1.73522	1.27357	0.536234	1.32093	0.265792	1.23952	1.24617
0.854	1.53734	1.28921	0.136993	1.69933	0.874604	1.2398	1.93817	1.83753	0.197958
1.52498	0.997038	1.07584	0.449207	1.13893	0.71102	0.230338	0.330796	1.09493	0.500774
1.72184	0.805869	0.702395	1.20167	1.59829	1.08054	1.75798	1.73845	1.25767	0.842664
0.066229	1.26459	0.908921	0.168247	1.84161	0.91667	0.977708	0.426806	1.13721	1.54101
0.0532997	1.45422	1.72102	0.730868	0.608199	1.47455	0.0964267	0.821817	0.244983	1.27815
0.518449	1.58357	1.43602	1.58831	1.13408	0.122196	1.71238	1.46538	1.9419	1.1288
0.886537	0.974779	1.32718	0.626111	1.22115	0.872423	1.12443	0.484284	1.20083	1.63538
1.78469	0.962145	1.99072	1.13829	1.00654	1.85341	1.07785	0.949719	1.91318	1.83363
1.21797	1.03757	1.19857	0.703127	1.11725	0.745086	0.395256	0.886722	0.720545	0.468585
0.361469	1.41555	0.886735	1.49426	0.703162	1.07007	0.253543	0.0916435	1.3531	0.0801725
1.32944	1.20165	1.41244	0.788962	1.95521	0.338169	1.09117	1.3871	0.582711	0.787519
1.93981	1.81858	0.300462	1.32905	0.931035	0.148402	0.849131	0.824752	1.24483	0.202836
0.186789	1.81065	1.45322	0.383834	1.36873	1.40875	0.248694	0.817235	0.973176	0.123448
1.8537	1.1728	0.567193	0.79486	0.807818	0.864409	0.45481	0.400966	0.0810229	0.958404
0.886474	1.82726	0.367884	1.6519	1.03237	1.00383	1.27561	1.37411	0.489691	0.175605
1.96922	0.882987	1.22109	0.304589	0.572229	0.105632	0.374853	1.92796	1.43888	0.465213
0.48087	0.236122	1.56819	0.186057	0.403813	1.52507	0.654932	0.0626615	0.151371	1.44707
1.59205	0.770239	0.690426	1.89679	0.814466	1.44478	0.466467	0.599842	1.44263	1.26024
1.98714	0.648052	1.3942	1.91949	0.478696	1.03446	0.0491949	0.617698	0.272162	0.131685
0.433038	1.71939	0.0197411	0.18203	0.0845168	1.00542	1.382	1.89725	0.259887	0.623591
1.37504	0.643781	1.09435	0.430647	1.8114	0.443146	0.524196	0.147043	1.57441	0.774264
1.42398	1.89342	1.74028	0.847487	1.17361	0.447913	0.441327	0.611983	1.87219	0.531388
1.48853	1.92643	1.71297	1.70431	1.42589	1.4645	1.42669	1.45663	0.25677	0.58001
0.517651	0.806512	0.747038	0.707103	1.46096	0.0734729	1.23615	0.350632	0.804206	1.0783
0.490974	1.02641	1.96585	1.25776	1.1817	1.60348	0.214593	0.319849	0.0655031	1.47797
1.12536	0.309309	1.85025	0.988447	1.83557	1.13878	0.912761	0.283081	1.91491	0.985653
0.276519	0.917956	1.75915	1.82326	1.05341	0.47091	1.51559	1.11735	1.15671	0.6394
0.76198	1.86417	1.50149	0.550016	0.435699	0.896245	0.758088	1.46671	0.875162	1.30145
1.1954	1.49378	0.332614	1.63622	1.82609	1.82856	0.82975	1.76232	0.220572	1.11677
0.535069	1.69303	1.47952	0.94802	0.424233	0.844845	1.59141	0.451032	0.921104	1.85259
1.86732	1.20236	1.0958	0.814933	0.573982	1.14669	0.800873	1.88535	1.91126	0.785148
1.30833	0.864895	1.79386	1.60089	1.89624	0.417055	1.7644	1.27619	0.844765	1.74395
1.91027	1.16711	1.1224	0.288721	1.72115	1.30522	0.0158072	1.45465	0.18559	1.74937
0.125826	0.708196	1.36658	0.173909	0.020154	0.21206	0.885585	1.88096	1.07166	0.956637
1.62163	1.86388	0.762071	1.76502	1.46776	0.933514	1.91872	1.23562	1.18283	1.46141
0.181151	1.01049	0.765854	0.113064	1.45221	1.22682	0.927557	1.56639	1.44101	1.78933
0.993215	1.66327	1.34202	0.505408	0.709446	1.30179	1.99403	0.0714908	1.5242	1.16486
0.678053	1.54523	1.73561	1.32869	0.39524	1.14974	1.15403	1.77933	1.29092	1.6819
1.72784	1.15859	0.118631	1.26739	1.81718	1.80345	0.0360357	1.23121	0.974667	1.37685
1.96785	0.831362	1.10486	1.35532	0.707956	0.619438	1.92342	0.602378	1.17468	0.52405
1.36782	0.530838	1.40194	1.17088	0.442156	0.24385	0.117243	0.561324	1.30899	0.687376
1.05611	1.65812	1.87025	0.671316	1.2865	0.358064	1.70123	0.787296	0.268243	0.583944
1.77486	0.807404	0.727296	1.13514	0.64851	1.97952	0.337433	0.382038	0.374442	1.19611
0.247647	1.23423	0.786819	1.64807	1.13184	1.07638	0.410845	0.33818	0.524335	0.189082
0.723427	0.871071	0.132436	0.345296	1.0898	0.31404	1.76006	1.74422	0.659058	0.0993116
1.36024	0.932227	0.397155	1.1629	0.067183	0.038612	1.48976	1.40251	1.36698	1.47056
1.34199	1.23525	1.46809	0.133977	1.73084	1.98983	1.35586	0.514099	1.76585	0.734687
0.250514	0.244948	1.32073	0.826883	1.70258	0.779972	0.453614	1.78922	0.201544	1.23138
0.89232	1.59318	1.51509	1.63694	1.36966	0.72734	0.342816	0.399821	0.446951	1.65159
0.140599	1.99926	0.773469	0.30546	0.212236	1.97818	1.15779	1.51344	0.0617192	0.087163
1.15735	1.82327	1.59992	0.579411	0.696407	1.6301	0.4503	0.868862	0.379715	0.903232
0.603354	1.86276	1.81417	1.17717	0.851168	1.73016	1.71329	0.785721	1.01632	1.29035
1.85123	1.39199	0.284181	0.615129	1.64057	0.811451	1.28676	1.56607	1.13395	1.2359
1.47114	0.411731	0.473081	1.85729	0.661391	1.23449	1.84473	1.6016	0.852797	0.227844
1.12848	0.885042	0.0970874	1.92179	1.5523	1.88904	1.85678	1.0797	0.77612	1.75581
1.74516	1.66891	1.94864	0.580668	1.55119	0.242755	1.10776	0.574239	0.776878	0.890173
0.744529	1.98359	0.591302	1.82209	1.62907	1.6505	1.6623	1.79195	0.0911626	0.956643
1.8231	1.89517	1.1193	1.13789	1.84975	0.659547	1.13123	0.77171	0.657472	1.56059
0.774993	1.82755	0.723406	1.85491	0.391619	1.81124	0.0189072	1.63421	0.782168	0.108344
1.36334	1.55469	1.12956	1.94187	1.55815	0.144188	1.7857	0.649185	1.94666	1.92126
0.288415	0.0975326	1.57671	1.59962	1.19509	0.709537	1.96022	1.1056	0.212938	1.7352
1.30546	1.5171	0.840345	0.499313	0.843858	1.85838	0.945107	0.282293	0.613447	1.47897
0.228301	1.87319	1.54465	1.47182	0.123237	1.21884	0.99812	1.59531	1.6184	1.31351
1.87364	1.86002	1.76735	0.171198	1.79046	1.36145	0.236598	1.68424	1.78734	1.81798
1.56507	1.79291	1.41786	1.76014	0.0328515	0.108951	1.13951	1.42538	1.96102	1.29566
1.30917	1.62332	1.93107	1.95629	0.51308	0.431035	0.788978	0.318763	0.746814	0.823352
0.965894	1.85543	1.02708	1.23183	1.96568	1.52758	0.302808	1.96012	0.481835	1.63599
1.50774	1.66819	1.93681	0.488649	0.763463	0.486675	1.98969	1.11808	0.132838	1.35526
1.40462	0.615788	0.823496	1.82216	0.759075	0.502133	0.383663	0.0611035	0.0763102	0.755666
0.531231	0.143053	0.560419	0.0810753	0.66326	0.452021	1.44228	0.619936	1.10165	1.93417
0.702844	1.35563	1.51797	1.99134	0.996161	0.983476	1.80674	1.18924	0.394199	0.796533
0.754738	0.647596	1.37559	1.02134	0.715813	1.24568	1.67926	1.94877	1.48002	0.0434499
0.353642	1.12766	1.93313	1.01689	1.12403	0.195693	1.02901	0.682834	1.50006	1.45346
1.1843	1.74892	0.794495	0.425034	0.099809	1.30705	0.362495	0.714667	1.08631	0.336264
1.37181	0.642495	1.65839	0.304931	1.86435	1.44993	1.77624	1.0378	1.4363	1.90746
0.198369	0.696411	1.49139	1.36508	1.67174	0.351899	0.396663	0.547921	0.296639	1.14234
1.097	1.19768	1.50778	1.96442	0.267101	0.310679	0.394406	0.208541	0.953264	1.78498
1.88702	1.67347	0.99224	0.551122	1.51759	0.0288503	0.0807101	0.579995	1.81731	1.00101
1.94265	1.79793	1.26516	1.11315	0.620509	0.808193	0.887999	0.497772	1.29865	1.4928
0.790654	0.643453	1.28951	1.86778	0.801808	1.89456	1.72862	1.08312	1.51277	1.80365
1.42839	0.798247	1.94377	1.03738	1.25951	0.523532	1.53032	0.814342	1.38885	1.85496
1.23502	0.795913	0.594661	1.52758	0.60781	1.34072	0.138418	1.61024	1.73678	1.8451
1.9411	1.25602	0.535629	1.89816	0.658375	1.08772	1.30034	0.0875193	1.29896	0.436195
0.991774	0.222292	0.394876	0.124678	1.37249	1.37178	0.907199	1.0674	0.160538	1.79986
1.6728	1.28869	1.7482	0.743507	0.427863	1.0459	1.11726	1.60864	0.342214	1.35765
0.856801	1.40224	1.74181	1.53039	1.88248	0.585352	0.818652	1.2412	0.878758	1.6991
1.73575	0.928892	1.79201	0.390531	1.48791	1.7016	0.445431	1.0601	1.06541	0.933119
1.00105	1.61398	0.648088	0.79037	0.835608	0.438414	1.09372	0.2739	1.00515	0.243666
1.63878	1.98896	1.68602	0.843489	0.0964818	0.824728	1.44344	0.611009	0.00983047	0.82658
1.22259	0.356335	1.35993	0.234764	1.68813	1.77168	1.19498	0.81937	1.54036	1.64525
1.68128	0.672893	1.19755	1.70297	1.45469	1.98376	1.73312	0.125314	0.0972676	1.73506
0.53924	1.50524	1.66664	0.664551	1.88966	1.7416	0.268773	1.19539	0.732162	0.794346
1.20561	1.73992	1.17816	1.09294	1.50304	1.33582	0.721215	0.656988	1.13584	0.985126
1.86878	1.63169	1.8759	1.73232	0.755513	0.384598	0.827228	0.35112	1.8266	0.975264
1.50804	0.77752	1.4299	1.58993	0.865942	0.579154	1.60692	0.664444	0.994064	0.448859
0.389298	0.958128	1.36406	1.99014	1.72914	0.85659	1.4154	1.09773	0.551463	1.90107
0.126738	1.5448	0.114309	0.56958	0.99818	0.694913	0.695288	1.29661	0.627646	1.40268
0.174517	1.41778	1.98584	0.353373	0.515172	0.347327	1.37393	1.17312	0.0722089	0.137256
0.0473528	0.409026	1.94538	0.772922	1.76557	0.665325	0.539151	0.0968444	0.57376	0.164898
1.83948	1.33695	1.2961	1.07708	1.1456	1.5065	1.21815	1.99192	0.584194	0.101004
0.0358835	0.85335	0.0608796	0.358324	0.511899	0.320685	1.50568	1.73835	1.35504	1.67155
1.15279	0.541248	0.838887	1.0863	0.559938	0.621381	1.76111	1.75225	1.60321	0.132225
0.439609	0.748367	1.91001	1.97164	0.913679	0.0042628	0.00951529	1.43453	0.588063	1.16287
1.20698	1.92662	0.739337	1.12696	1.19024	1.58471	1.81873	1.33348	1.95161	0.76797
0.398746	1.84177	0.90564	0.667059	0.0268952	0.0652745	1.24072	1.1328	1.41988	0.599141
0.87686	0.52846	0.908621	0.837621	1.14662	1.45197	0.279226	1.30358	0.98212	0.890369
0.146848	0.962074	0.534755	0.290649	1.31182	0.97623	0.583128	0.155775	1.99781	1.123
0.950749	1.54835	1.00189	0.979495	1.13868	0.0444435	0.871894	1.61478	1.17703	0.660296
0.704314	1.7453	0.916152	1.46704	0.798952	0.336735	1.73853	0.0781528	0.160873	0.264284
0.31674	0.421485	0.912769	1.48693	1.9101	1.34607	1.82419	0.880546	0.26906	1.74847
0.838596	1.6673	1.07211	0.261592	0.154312	0.348643	0.322653	1.32818	1.10124	0.531834
0.42061	1.07869	0.707256	1.87216	1.49437	0.740549	0.446788	1.96483	1.87237	0.663123
0.375139	0.865167	1.25867	0.696689	1.24236	1.68501	0.125139	0.669962	0.0729383	0.402769
1.19285	1.17832	0.601562	1.04092	1.03339	1.58892	1.58687	0.383759	0.196058	0.694901
1.74576	1.81445	1.79836	1.2086	1.50301	0.685013	0.675723	1.58048	0.358708	0.093235
1.22439	1.05468	1.05745	1.95045	1.47896	1.43962	0.405474	0.558984	0.330798	0.74217
1.44381	0.626751	1.44465	0.777823	1.46082	0.513574	0.799767	1.2187	1.64518	0.789462
1.10406	1.15962	1.73154	0.702314	1.38785	1.43658	0.106831	1.44043	1.56797	0.36859
1.89147	1.69385	1.08339	1.66978	0.902801	1.54787	0.257692	1.47917	1.35582	1.20107
0.129377	0.911197	1.70757	0.646328	0.371953	0.0618198	0.440267	1.25804	1.95826	1.96453
1.37473	1.30752	1.34089	1.15372	1.48038	1.05756	1.26391	0.610744	1.57524	1.44688
0.992584	0.617761	0.468602	1.10147	0.490176	1.35895	1.11742	1.72938	0.0958732	0.629744
0.52224	1.14037	0.601832	1.00305	0.990691	1.86933	0.732987	0.257004	0.628908	1.96213
0.435435	0.900779	1.03137	1.05354	1.35303	0.344674	1.12558	0.138959	0.295569	1.88832
1.04438	1.27976	0.367765	0.644516	0.663332	0.0318129	1.64771	0.904976	1.1443	0.64071
1.97916	1.4657	1.75761	1.15092	1.93971	1.61055	0.910269	0.654602	0.20956	0.564799
0.0501615	1.35751	0.827438	1.32582	1.42948	1.15923	1.48574	0.459778	1.11587	1.50412
0.276117	0.857455	0.308986	0.16441	1.9701	1.20349	1.80985	1.55498	0.639465	1.85312
0.370603	0.851094	0.450018	1.15258	1.89296	0.696589	1.73145	0.0912838	1.57046	0.0870709
0.329853	0.882791	1.08086	1.21369	1.78082	0.979304	1.67102	1.72835	0.876656	1.65664
0.581623	0.818978	0.396699	0.77301	1.74821	1.86719	1.21725	1.66243	0.180988	1.57618
1.73228	0.413889	0.611616	1.56236	1.39458	0.864907	1.692	1.46292	0.251066	1.65545
0.871147	0.946611	1.12806	1.88387	1.86336	0.722582	1.31417	0.575645	0.568334	0.305467
1.26021	0.395693	1.42585	1.15091	1.31575	1.58724	0.684269	1.10128	0.120218	0.518178
0.806863	1.65952	1.72982	1.10692	1.38282	0.599511	0.375204	0.225532	0.357121	0.608427
0.132138	1.99415	1.43911	0.732249	0.115934	1.78345	0.0788264	0.778779	0.0386909	1.44171
0.182529	0.0986541	0.831659	0.0272741	0.155769	0.69491	1.27878	1.82028	1.8883	1.32334
0.821334	0.635424	1.12883	1.25617	1.42439	1.62987	1.88261	0.362241	0.870975	0.73526
1.84838	1.79996	0.560169	1.64944	0.759377	1.8098	1.94351	1.71927	1.67559	1.17771
1.44446	1.23866	0.607835	0.531177	1.28195	1.97068	0.392076	0.925498	0.465413	0.79568
1.43934	0.403666	0.491825	0.796989	1.29934	1.31839	1.22832	0.799161	1.75033	0.782852
1.66549	1.60182	1.85152	1.23494	1.25012	1.36673	0.433704	1.51627	1.83231	1.41848
1.71578	0.0891492	0.746329	0.130169	0.983311	1.50604	1.6137	1.34879	1.95342	0.0858102
0.73975	0.8553	1.11278	1.62578	0.770177	1.11638	1.04801	0.517517	0.325039	0.0385239
0.352983	1.59438	0.0267365	0.0606316	0.672069	0.230522	1.39998	1.0003	0.269092	1.0652
0.920715	0.744445	0.777865	0.835833	1.60138	1.14207	0.997683	0.698775	1.15646	1.68816
1.46864	1.78096	0.972618	0.291758	1.28028	0.102634	1.24248	0.732704	0.913111	0.97884
1.70344	1.0853	1.81029	1.78897	0.774887	0.80813	0.58398	0.829373	0.383503	1.53901
0.929251	1.79135	0.799699	1.35251	0.415434	1.86557	1.25368	0.706404	0.776905	0.846643
1.81282	1.87341	1.35409	1.22148	1.30969	0.649527	0.0431949	1.69703	0.786915	1.30019
1.23204	1.53711	1.74825	0.390445	1.95905	1.22192	1.2344	0.168872	1.70025	1.93861
1.60037	1.26416	1.34315	0.733432	1.30126	1.66744	0.403856	0.106359	1.80642	1.01949
1.87893	0.986826	0.728916	1.25559	1.79669	1.91884	0.776638	1.53713	0.96462	0.188018
1.32021	1.63521	1.18169	1.73277	1.3077	0.887802	1.5243	1.717	1.57857	0.340899
1.33261	1.09749	1.94772	1.47785	1.20529	1.7394	0.648652	1.04969	0.467608	1.28159
0.94078	0.299796	0.177182	0.789726	1.27472	0.249597	1.45036	1.56619	0.709948	0.248026
1.64681	0.434406	1.20864	1.4868	1.38963	0.406915	1.51208	1.52585	1.1101	0.710447
1.4508	1.24743	1.9282	0.663898	0.525992	1.33926	1.09086	1.18908	1.50933	1.50215
1.75661	0.900885	0.559866	1.21714	1.10296	1.53096	1.41405	0.0848907	1.73309	0.734336
1.77103	1.94539	1.76565	0.151814	1.70949	1.67511	0.383277	0.689628	1.94853	0.307356
1.54244	0.930882	0.683062	1.22984	1.20329	1.76752	0.427774	0.674867	1.37721	0.108763
1.0058	1.78713	0.495838	1.1901	1.37537	0.977265	1.17633	0.676757	1.66664	0.404073
0.510588	0.649455	0.173153	0.0380265	0.447058	0.0516119	0.66307	0.24784	0.101655	0.971375
0.780149	0.839924	1.92422	0.0643804	0.55866	1.30985	1.20474	1.47548	1.99723	1.5769
1.66544	0.538234	1.20444	1.69409	1.91638	0.150747	0.692579	0.718545	0.082503	1.93193
0.8169	1.74188	0.555747	0.738969	1.36754	0.66811	1.50279	0.446087	0.985337	0.852622
0.412504	1.43168	0.832794	0.439058	1.23227	1.02797	1.19061	1.24744	0.614472	1.79536
0.714156	1.50054	1.47968	0.835934	1.22547	1.0935	1.90077	1.05468	1.27336	0.238067
1.33412	1.84422	1.61385	0.604974	1.02497	0.00534725	0.168671	0.671662	1.88449	1.39264
0.240031	1.65235	1.24345	1.80277	1.46027	1.61085	1.51738	0.782933	0.282819	0.539563
1.302	0.934706	1.60169	0.407546	0.682943	1.17209	0.826221	1.07072	0.957991	1.51428
1.36588	1.64072	1.21322	1.07898	1.08244	1.54818	1.5051	0.317426	0.815558	0.426659
1.49553	0.817704	1.1636	1.30937	1.03898	0.206238	1.36715	0.701473	1.92913	1.89414
1.47628	0.583324	0.367924	1.56542	0.132675	1.98656	1.85495	0.575509	1.40189	0.831858
1.05529	1.34005	1.36234	0.503819	0.0647658	1.29936	1.67998	1.68379	0.709128	1.58807
0.25332	0.652119	1.32862	1.34068	1.20914	0.077965	1.89584	1.90933	0.4527	0.639688
0.650987	1.86661	1.5615	0.777644	1.22926	0.18269	0.965194	1.20455	1.06353	0.372403
0.657851	1.98518	1.20102	1.09933	1.46967	0.183872	0.828216	0.275557	0.849601	1.87332
1.30228	0.628896	1.90354	1.89577	0.253301	0.303792	0.802375	1.8229	0.564138	0.689966
0.113713	1.06616	1.0656	1.8575	0.33606	0.356573	0.314447	1.86927	0.607218	0.784795
1.04028	1.10128	1.6957	0.752058	0.686117	0.432179	1.98319	1.15828	1.60202	1.52015
1.89369	0.0462209	0.565039	1.20016	0.490309	1.57064	1.42705	0.735071	1.76917	0.974614
0.658535	1.36991	1.91895	0.36129	0.519699	0.848446	0.152739	0.669059	0.118512	1.98593
1.73402	0.676204	1.02878	1.90308	1.14003	0.628561	0.332769	0.579908	0.366871	0.47557
0.401349	1.37855	1.29711	1.05678	0.847249	0.513415	0.500307	0.0741515	1.01101	0.760359
0.456848	0.27149	0.096941	0.291301	0.434154	0.271433	0.665221	0.122483	1.90804	0.21379
1.40921	0.482151	1.04185	0.84709	1.32982	0.577564	0.132276	1.36095	0.910438	1.53508
0.447973	1.15788	1.59764	1.18473	0.921439	0.526067	0.482848	1.83614	1.36957	0.631321
1.38807	1.80906	1.03385	0.454552	0.161004	0.665669	0.400264	1.98388	1.82166	0.253768
0.642437	1.64641	1.75269	1.9809	1.41461	1.97216	0.64693	1.15358	0.570139	0.865441
0.87235	0.407765	1.41246	1.42534	0.458421	0.61826	0.393131	1.39633	1.2784	0.671705
1.52832	0.523315	1.47435	0.764811	1.24833	0.64154	1.32896	1.89957	0.665023	0.0677971
0.682348	0.366456	0.684249	0.600175	1.41077	0.161514	0.4362	1.70602	1.81746	1.94857
1.59644	0.549266	0.544449	1.70846	0.172985	0.702881	1.64083	0.208754	1.88745	1.42802
1.79307	0.892069	1.02742	0.736186	0.173637	0.484782	0.308697	0.508934	0.031572	0.0909689
1.07511	1.88877	0.392086	0.956032	1.41665	1.82674	1.90724	1.02232	1.1105	0.777293
1.30352	1.29072	0.703565	1.42764	0.452153	0.893416	1.50418	0.939593	1.48536	1.51813
0.56661	0.951652	1.3651	0.809319	1.27974	0.229813	1.35639	1.72438	1.402	0.927283
1.42527	0.621527	1.09252	0.698079	0.78391	1.43659	0.564404	0.356958	0.499454	1.69409
0.56464	0.507674	0.802785	0.976239	0.91394	1.4389	1.31956	1.14603	1.46822	0.578229
1.18077	1.27098	1.81472	1.12324	0.188993	0.887475	0.842291	1.37302	0.635165	0.461223
1.99735	1.57047	0.904352	1.33412	0.557414	0.947634	1.8809	1.45554	1.15484	0.263319
0.827019	0.0057112	1.03825	0.0759255	1.10908	0.746758	0.125145	1.85721	0.29494	0.334686
1.08621	1.81639	1.56157	0.114907	1.27659	1.87424	1.69108	0.88449	1.13956	1.0659
1.663	0.855392	1.74025	1.68785	1.048	0.128815	0.94926	0.862395	1.06219	0.930305
0.490659	1.9618	1.36934	0.336144	1.19709	1.50811	0.763486	1.00311	0.0959133	0.132664
1.28379	0.409406	1.70361	0.00581431	1.98417	0.33232	0.20646	0.377507	1.39739	0.428207
0.582278	0.517943	1.56915	1.14718	1.18639	0.88959	0.963795	0.0748134	1.0524	1.83231
1.96677	0.641438	1.00587	1.28751	0.570938	0.87597	0.799565	1.66619	1.10354	0.312623
0.775832	1.57598	0.530838	1.49805	0.250584	0.118915	1.50113	1.91263	0.880145	0.362091
0.0655384	1.11711	0.530581	0.43577	0.159044	1.67472	0.851844	1.79522	1.68313	0.152109
0.718783	1.01495	0.0944694	1.45631	1.73395	0.245199	0.224498	1.68619	1.39312	0.735384
1.18971	1.36915	1.43658	1.43946	1.8809	1.14871	1.73298	1.97408	0.989592	0.075231
0.709518	0.739154	0.979156	0.494625	0.735494	0.124802	1.03763	0.563692	1.66955	1.75759
0.977555	1.32943	0.911062	1.12044	1.97148	0.202852	0.71632	1.92415	1.91872	0.00665236
0.52432	1.70337	1.35935	1.91891	1.23677	1.68525	1.38367	1.28138	0.714915	0.817635
1.68214	0.309412	0.652744	1.41246	0.68307	1.68236	0.853465	1.4358	0.776064	0.780032
0.354922	0.869057	1.00485	1.09474	0.306149	0.192504	0.428842	1.15943	1.61019	0.733485
0.708786	1.01473	0.2741	0.484005	0.700134	0.459749	1.77732	0.820869	1.15892	1.09284
1.15853	1.05063	0.729289	0.207511	0.359761	0.0535373	1.77136	1.10679	0.391726	1.47067
1.20855	1.58588	0.997618	0.887757	0.0565913	0.319769	1.75292	1.5624	1.07067	1.34212
1.68094	1.94556	1.57582	1.29124	1.04972	0.964269	1.32577	0.391411	1.35245	1.25785
0.81345	1.61712	0.24751	0.791029	0.824364	0.329133	1.28095	0.937236	0.0978924	1.50719
1.42374	0.0545549	0.92663	1.71859	1.08665	0.164916	0.588129	1.46574	0.404019	0.893679
1.81021	1.97426	0.568289	0.754249	0.957411	0.736346	1.75918	0.985982	0.256068	0.982182
0.524514	0.804454	0.868489	1.55785	1.93493	1.64363	1.43189	1.65	1.83503	1.22275
1.99911	0.770531	0.582791	1.17592	1.1429	0.906796	0.370615	1.06516	0.580771	0.922164
0.65233	1.28919	1.09232	1.47872	0.486244	0.538684	0.0649509	0.928316	0.40452	1.77851
1.82925	0.913985	1.42223	1.40829	1.42389	0.632566	1.22661	0.321717	0.735517	0.777814
1.21754	1.31813	1.91536	1.79906	1.44378	0.0134753	0.834959	1.51588	1.21429	1.47161
0.497993	1.26886	1.01451	1.66413	1.87187	1.75652	0.265115	0.97068	1.65577	0.467473
0.504714	0.655558	1.13501	1.55626	1.73516	0.676011	1.24713	0.507498	0.269587	1.94432
0.981757	1.19685	1.23912	0.401418	0.840592	0.596016	1.58092	1.90994	1.8252	0.11108
1.59828	0.937574	1.11512	1.80505	0.895341	1.66796	0.221934	0.828902	1.25529	0.987046
0.806046	0.565582	1.3544	0.981963	1.3993	0.0388651	1.05019	1.01123	1.28724	1.45755
0.990512	1.68316	0.295638	1.15503	0.870865	1.0543	0.132569	1.1558	0.801408	1.85665
1.80477	1.62964	1.68497	1.26087	1.46552	1.43761	1.69065	1.58455	0.653958	1.15835
0.977821	0.345609	0.581866	1.82863	1.45611	1.47343	0.896996	0.981468	1.32083	1.83703
1.88983	1.56796	0.773588	1.32159	0.635801	1.06265	0.897219	1.4289	0.32812	1.93923
1.55911	0.397949	1.841	0.133233	0.702575	0.897911	1.18419	1.85579	1.9706	1.85374
0.31205	1.86994	1.58823	1.49676	1.11206	1.1759	0.389962	1.51702	0.22561	0.967922
0.716498	0.141566	1.59881	0.506901	1.23465	1.58695	1.35571	0.601974	0.130672	0.701775
0.0158929	0.282121	0.0972543	0.739395	0.733868	1.59085	0.268582	1.67344	0.798208	1.60372
1.1721	1.53515	1.88057	0.89149	0.710128	0.12656	1.66436	1.68683	0.0438242	0.255515
0.708387	1.51937	1.66365	1.45164	0.327979	1.26132	0.37309	1.70233	0.770167	1.33865
0.323737	1.20163	0.907894	1.19294	0.833939	0.795065	0.189868	0.682586	0.611523	0.422406
0.987005	0.637868	1.96172	0.333829	0.426568	0.493101	1.54035	0.385221	0.800995	1.30451
1.27577	0.52674	1.46746	1.02416	0.58431	1.50588	1.21395	0.482277	0.764519	0.210913
0.794808	0.893966	0.765467	1.69302	0.916488	1.41544	1.9262	1.27969	1.09	0.115791
1.4793	1.46936	1.62273	0.648689	0.530227	1.83639	1.98409	1.71182	0.846043	1.09037
1.55631	1.49847	0.706266	1.35605	1.4138	1.6618	0.241074	0.990998	0.485315	0.689821
0.843652	1.26896	0.820097	1.31295	0.873335	0.92306	1.99799	0.859273	1.55082	1.80597
0.941155	0.713217	1.29352	1.61922	0.772172	1.07249	1.28993	1.7197	1.60237	0.665437
0.947371	0.144687	1.47514	1.58968	0.991876	1.99628	1.93313	1.095	0.816026	1.97288
1.99959	0.904912	0.41482	0.593841	1.21822	1.15684	0.702057	0.901508	0.0180573	1.99928
1.97618	1.91859	0.579051	0.732088	0.150095	0.569864	1.86745	1.68554	0.451268	1.23294
0.898409	0.855073	1.25561	0.749322	0.953882	0.108048	1.41522	1.13517	1.37731	0.604199
1.0616	1.86576	0.338093	0.488223	0.245195	0.646616	0.657249	1.67462	1.74601	1.61599
1.18611	0.681444	0.788041	0.842383	1.97661	0.489046	1.54759	1.36989	1.68199	1.50379
1.83643	1.41941	0.532225	1.58766	1.56253	1.34011	0.425675	1.74399	1.55056	0.207968
1.01387	0.719263	1.85423	0.977201	1.08104	1.14833	0.534062	0.646461	1.79042	0.191857
0.407678	0.927187	1.17943	0.76206	0.481517	0.0177065	0.613364	1.67323	1.75231	1.51841
1.87253	0.888952	1.51448	1.36045	1.14107	0.920527	0.786529	0.0404143	0.850608	0.620799
0.792966	0.895823	1.38393	0.554472	1.17048	0.583739	1.20613	0.791536	0.440353	1.78286
0.789324	0.800846	0.748799	0.575346	1.88511	0.255705	1.38925	0.912245	0.367643	0.0632831
1.38718	1.04468	0.32464	0.938542	1.73576	0.0602471	1.79729	1.34934	0.505831	1.17461
1.03878	1.58351	0.886674	0.572422	0.506667	1.65929	1.74212	1.43475	0.993877	1.66565
1.32219	0.767697	0.899188	0.754777	0.582721	0.440783	0.475142	0.508444	1.28532	0.271477
0.642912	1.29911	0.736313	1.17012	1.91805	1.8495	1.17247	1.30095	1.56222	1.78222
1.6082	1.14979	0.148349	0.466057	1.28044	1.07828	1.72638	0.449604	0.265501	0.321827
1.84335	1.75095	1.85501	1.99162	0.0740638	1.14541	1.66617	0.857906	0.220816	1.44347
1.92337	0.961709	1.27388	1.01691	0.361654	0.68254	0.330518	0.336238	1.23924	0.988238
0.272085	0.694211	0.449878	1.09975	1.37429	1.50948	1.87291	1.49501	0.656467	1.16826
1.14648	1.22313	1.03415	1.91763	0.246492	0.922881	1.95132	0.739914	0.358163	0.697776
0.158346	1.29146	0.966866	1.74428	1.88614	0.469659	0.881581	1.58358	1.57715	1.06469
0.721641	1.48044	0.857531	0.608968	1.56488	1.88951	1.89643	1.4515	0.41993	0.126067
0.561475	0.73914	0.447391	1.86165	1.40974	0.344045	1.15329	1.63916	0.697885	1.20155
0.609885	0.748078	0.876537	1.43242	1.61164	0.67948	1.88457	0.684594	0.529957	1.27961
1.54177	0.868884	1.75705	0.805631	0.550507	0.310377	0.0751616	0.680991	1.18402	1.13263
0.382805	1.82805	0.320578	0.177201	0.0663444	0.158067	0.7668	1.08839	0.314764	1.91337
0.357229	1.94736	1.59177	1.09783	0.981094	1.11481	0.0867116	0.326296	0.367219	1.66811
1.84179	1.8779	1.68657	0.624398	0.36247	1.75385	1.84889	1.8319	1.29015	1.51138
1.49225	1.89233	1.81541	0.982982	1.16604	1.99908	0.985985	1.84171	1.86255	0.147282
1.22806	1.58353	0.814796	1.50009	1.48839	0.965772	1.45825	1.48486	1.33039	1.46404
1.44342	1.33302	1.19945	0.780016	1.50913	1.23319	0.693112	1.06848	1.3521	1.10646
1.3562	1.42751	0.262819	0.846234	0.467551	1.03545	0.221369	1.97792	1.61588	1.57541
1.74899	0.743312	0.563743	0.460861	1.16849	1.07678	0.848278	0.449437	0.838618	0.616924
0.214202	0.376984	0.641954	1.16879	1.65102	0.128703	1.38051	1.93361	1.53216	1.94442
1.93904	0.862325	1.36774	1.71628	0.463164	0.239767	0.677599	0.945774	0.163899	1.01467
1.88385	0.54588	0.903386	1.41063	1.16871	0.950795	0.904552	1.55217	0.0620449	1.30297
0.921389	0.125342	1.3758	0.201147	0.518267	1.4822	0.143639	0.585703	0.56365	1.55655
1.42054	1.20255	0.319722	0.0532811	0.665668	0.836378	0.827181	0.409314	1.25404	1.95633
0.959981	0.853032	1.7485	1.54891	0.380025	0.151682	0.734433	0.443975	0.225224	1.48353
1.23896	1.11891	1.01913	1.7442	1.65645	1.29343	0.721326	1.07644	0.4931	0.408754
1.48034	1.69092	1.44113	0.664769	0.721159	1.55928	0.853269	0.694772	0.891677	1.29403
1.10955	0.869616	1.68689	0.507146	0.892021	0.618491	0.989623	1.24287	0.420694	0.57697
0.40481	1.84879	1.79251	0.528746	1.73466	1.33059	1.49061	1.74143	1.15193	1.57022
0.352983	0.658587	1.18909	1.74105	1.16256	0.811754	1.08502	0.71078	1.36565	0.0853858
0.499952	1.10602	1.78242	1.5835	1.03724	1.26939	0.739581	1.91654	1.20712	0.377777
0.674819	0.36774	1.60347	0.172449	1.73968	0.0963712	1.87553	1.0766	1.99912	0.119781
1.05544	0.855394	0.75897	0.963549	1.51661	0.265255	0.468614	1.05364	1.58955	0.0205084
0.142808	1.04905	0.803139	1.09327	1.42438	1.14173	0.268967	1.88386	0.818074	1.56986
1.61441	0.706001	1.58128	0.701383	0.652474	1.39422	1.17547	1.68943	0.0755199	0.894456
1.62015	1.53902	1.01337	1.44522	0.842175	1.59657	0.398999	1.5112	1.28911	1.92421
1.07161	1.63256	0.863477	0.906756	1.17479	1.20441	1.91624	1.15061	0.367596	1.91787
1.72604	1.62547	0.894077	0.885139	1.56936	1.49921	1.06074	1.08621	1.35409	1.85937
1.08222	0.116554	0.674369	1.95673	0.415989	1.08135	0.152205	0.774601	0.260021	0.698072
0.199206	1.15156	1.91172	0.445115	0.145818	1.77511	0.134647	1.44084	0.628779	0.403253
1.1876	1.16712	1.81955	1.80924	0.464783	0.16937	1.77518	0.142789	0.138258	1.01491
1.21819	1.87327	1.14943	0.253095	0.987001	0.486216	1.27994	0.839274	1.07838	1.98966
1.70272	0.699251	1.7633	1.86851	1.55014	1.88683	1.83372	0.16433	1.97391	0.287883
1.37949	1.77898	0.910927	0.128492	1.3318	1.44237	0.130877	0.264356	0.202423	0.960735
0.561434	1.23948	0.751147	1.57979	0.855322	1.285	1.21412	0.769938	0.485536	1.81759
1.09115	1.64165	1.42636	0.430479	1.03611	1.4162	1.34919	0.914837	1.6306	1.33137
0.352347	1.55236	0.794981	1.18484	1.76292	0.661336	1.34641	0.547985	0.918803	0.513974
0.33229	1.04231	1.08854	0.976371	1.93533	1.89524	0.822504	1.05834	0.970417	0.689243
1.85956	1.29643	0.506809	1.2895	1.13913	1.95263	0.209494	0.553261	0.110107	0.304858
0.920083	0.323813	0.458659	0.737908	1.89829	1.70721	1.13429	1.67517	1.34878	1.12358
0.488082	0.937132	1.83042	1.31571	1.27187	0.976	1.64479	1.47246	0.0562123	0.16617
0.856618	0.686413	0.343035	0.602302	1.50486	0.932892	1.02165	1.24428	0.420332	1.37718
0.43016	0.613364	0.633672	1.6779	0.728251	0.549692	1.26806	0.859462	1.70724	0.560285
1.72499	1.25101	0.946716	1.20993	1.36617	0.561848	0.617954	0.601367	1.48424	1.42088
0.351832	0.489404	1.19425	1.01361	0.244234	0.425016	1.64136	0.346466	0.759152	0.801204
1.28758	1.20227	1.80869	1.51482	1.88063	0.618188	0.905448	0.210032	0.599458	1.83518
1.87318	1.14531	1.58422	0.808582	1.25969	0.72427	1.43477	1.38433	1.46934	0.00650573
0.30469	0.607477	1.65976	1.54751	0.0852171	0.404092	0.0107772	0.482469	1.55765	1.66305
1.22085	1.16986	1.89734	1.67042	1.26808	0.09814	0.215806	0.431239	1.10216	1.67601
0.80061	1.35193	1.00873	0.450628	0.871502	0.792585	0.761317	1.59662	0.547479	0.0575154
0.378588	0.370338	1.21647	0.121163	1.04792	1.9651	0.383432	1.43725	0.350017	1.07379
1.81893	1.74869	1.27841	1.78635	0.517428	0.884112	1.89042	1.80537	0.826876	1.9556
0.191166	1.70312	1.81333	1.25589	0.935426	1.34264	1.81096	0.856275	1.32055	1.53943
1.24142	1.63954	0.519798	1.15315	0.88429	0.90415	1.72192	1.74991	0.432981	0.97362
1.88236	1.51479	0.439614	0.0829682	0.703673	0.697865	1.93297	1.48341	0.970197	0.148861
1.34527	1.59973	1.75542	0.983901	1.34298	1.00622	1.1318	0.82795	1.18766	0.295121
1.20661	0.863543	1.03976	1.52428	0.712094	0.790108	0.815017	1.11435	1.19672	0.774668
1.46273	0.626448	1.72505	1.7494	1.68467	1.3493	0.7664	1.67215	1.79985	0.270154
1.99593	1.5688	0.419384	0.874717	0.729605	1.62568	0.747516	0.507997	0.131015	0.953093
0.247607	1.13891	1.71384	0.610908	0.806489	1.04282	1.76761	1.12556	1.83974	1.37543
0.0957483	0.563219	1.82566	1.55404	0.546623	0.334565	0.518538	0.178205	1.95808	0.356085
1.13215	1.26376	1.01259	1.42583	0.770335	1.72027	1.78329	1.99243	1.9515	1.01403
1.6787	0.666006	1.04229	1.60062	0.581984	0.252877	0.128543	0.665669	1.52952	1.36689
1.20321	1.62048	0.284041	0.410879	1.56778	0.269239	0.854268	1.42016	0.406749	1.3016
1.34278	0.290645	0.834433	1.01624	0.867427	0.849505	0.135621	1.60613	1.60209	1.84262
1.69576	0.647523	1.0436	1.82255	0.959932	0.433481	1.12121	0.365493	0.791462	0.931771
1.20131	0.676907	1.08807	1.18592	1.35423	1.11433	0.0431316	0.85848	0.661169	0.237401
1.60146	1.89952	1.24197	1.77997	1.88053	1.30597	1.61197	1.13454	0.545857	1.90995
0.499824	1.86264	1.75464	1.35347	0.886562	1.86341	1.08187	0.294114	0.521199	0.0061276
1.53377	1.67087	0.678171	1.52707	1.34005	1.54325	1.15464	1.21832	1.22189	1.87139
1.93846	1.4376	0.577128	1.43228	1.73583	1.52153	1.78886	1.47237	1.00574	1.72322
1.285	0.721841	0.639576	1.47717	0.672741	0.163281	0.490354	0.317882	1.39558	1.60658
0.828237	1.83433	1.68984	1.57974	0.831136	0.82175	1.2182	1.59859	0.789459	1.11584
0.122002	1.43984	0.112189	1.33777	1.79056	0.163906	1.87575	0.546784	0.367232	1.44562
0.465894	0.584972	0.259957	0.658036	1.7653	1.10549	0.340956	0.156784	1.80697	1.20934
0.530442	1.52844	1.34706	0.987804	1.76691	1.04851	1.44405	0.698602	1.45896	0.253473
1.92931	1.81781	0.157562	0.0324349	0.210876	1.73934	1.93273	0.809675	0.79735	1.77631
1.61391	0.698536	0.417551	0.598599	0.271228	0.593885	1.83597	1.96861	0.967317	0.326408
1.14186	0.662723	1.76309	1.43247	1.6346	0.647772	0.176391	1.06276	1.678	1.51443
1.93745	1.35503	0.717325	0.687837	1.79536	0.478022	1.09561	0.777094	0.367221	0.853428
1.47141	1.03705	1.45864	1.72829	0.415072	1.65917	0.761918	1.98923	1.39869	1.31352
0.556406	1.01489	1.42008	0.936068	1.39022	1.20799	1.7618	1.0759	0.65623	1.62892
0.560654	0.617395	1.12049	1.39067	1.9858	1.88382	1.50189	0.0744033	1.2071	0.358352
0.484936	1.46789	1.10395	0.795108	0.906864	1.8373	1.14198	0.553088	0.14004	0.548776
1.94904	1.9543	1.63974	1.86261	1.70348	0.733442	0.0359747	1.14199	1.87	0.493819
1.81738	1.48145	0.41917	0.280344	1.13881	0.443057	0.577052	1.45034	1.67502	1.46773
1.9146	1.1495	1.24698	1.03287	0.466604	1.64214	0.598762	0.480032	0.812255	1.09796
1.82718	1.6738	0.219054	0.680755	0.668763	0.245646	0.674535	1.52179	0.883672	1.58321
0.540625	1.66233	0.119351	1.54532	0.228865	0.566055	1.49997	1.97732	0.73204	1.58058
1.42149	0.488046	0.823135	0.462257	0.626843	0.0200166	0.479876	0.552925	1.40261	0.566121
0.772844	1.00489	0.743946	1.13306	1.06373	0.811641	1.77805	1.74731	0.859588	1.53458
1.92885	0.52088	0.320248	1.11614	1.96272	0.282762	1.78671	1.4006	1.36321	1.73054
0.353522	0.653467	1.79565	1.57122	1.48176	0.274875	1.31182	1.75736	0.278607	1.26037
1.85377	1.54539	1.12676	0.721355	0.381331	0.464314	0.265904	1.06386	1.32682	0.940081
0.669964	1.70334	0.55665	1.05309	0.294536	1.28943	0.844922	0.988602	1.60491	0.498623
1.89606	1.6241	1.19072	0.608853	1.31501	1.81203	1.32555	0.414541	1.6959	1.14893
1.54159	1.17821	1.55211	1.84	1.12738	0.615451	1.51582	1.82804	1.25748	0.794426
1.76359	0.62841	0.237117	1.99151	0.133084	1.71836	1.47487	0.651974	0.554245	1.22174
0.940023	0.4028	1.33684	0.14471	0.708191	1.70472	0.928894	0.34584	1.96974	1.26808
1.96643	0.509744	0.784	1.34315	1.51691	0.396362	0.968407	0.854815	0.488734	0.399142
0.933396	1.37856	1.68132	0.599067	0.861084	1.4597	0.287351	1.91808	1.62782	0.720219
1.91628	1.02342	0.679004	0.253691	0.0592023	0.383111	1.51034	1.2804	0.294228	1.79914
1.60129	1.32356	0.469481	0.587322	1.0565	0.121719	1.04918	0.680328	0.971027	1.36147
1.67373	0.880035	0.111183	1.85277	1.89622	0.634456	1.36594	1.88177	1.67983	1.27402
1.21197	1.99808	0.478778	0.194292	0.123738	0.5149	0.289323	0.7878	0.247684	0.533713
0.367924	0.727603	0.344785	1.07245	1.8633	1.80985	1.1387	0.679738	0.400177	0.782087
1.6637	0.185239	0.442111	1.05397	1.43548	0.398495	1.66987	0.481726	0.307138	0.591635
0.0396433	1.92002	1.58969	1.63333	1.95128	1.89316	1.1385	0.589947	0.828721	1.07805
1.44594	0.247731	0.151702	0.133384	0.9644	1.2745	1.23696	0.24164	1.52618	1.00171
0.61055	1.44375	1.1157	1.20869	1.35453	1.9367	0.281082	0.355269	1.15873	0.330537
1.75947	1.93039	0.378348	1.66075	1.91277	1.17626	0.573656	0.542421	0.328236	1.07958
0.31602	0.21596	1.04095	0.511902	0.634539	1.37699	1.27103	0.876247	1.67851	1.66183
0.904654	1.29681	0.868072	0.293111	1.17457	0.0363812	0.36142	0.583637	0.119364	0.292824
0.632895	0.436951	1.26951	1.6547	1.89877	0.376426	1.17956	1.53168	1.84128	1.58887
1.33981	1.44004	0.131757	1.76226	1.13212	1.41903	1.92986	1.94356	0.688583	1.19819
1.55155	1.43868	0.917905	1.10275	0.792479	0.881775	1.36873	1.03345	1.01336	1.80279
0.967556	1.52155	1.08432	0.414211	0.103544	1.58018	1.08677	1.67313	1.7977	0.471745
0.955108	1.40199	0.540925	0.552964	0.964034	0.472577	1.09816	0.911424	0.864755	0.0344026
1.46793	0.847308	1.56402	0.414713	0.104746	0.561566	0.321545	0.70733	0.331862	0.276041
0.594526	1.92792	1.00313	1.92553	0.743926	1.83032	0.35358	0.427137	0.978253	1.59233
0.580399	1.15496	0.0710716	1.28787	0.0207864	1.84146	1.75293	0.718364	1.37363	0.809208
0.991653	0.977396	1.99742	1.67519	0.897898	0.738263	0.728426	1.717	0.0796132	0.651254
1.07053	0.98332	1.44041	0.984181	0.992792	1.2491	0.424347	1.314	1.88823	0.684029
0.984719	0.608569	1.49234	1.8555	1.29087	0.429462	0.771693	1.70442	1.34164	1.92208
1.8089	1.11214	1.20885	0.0494511	0.0970746	1.64692	1.09863	1.10977	1.20223	0.440496
1.47532	0.120247	1.98074	0.27082	0.0799372	1.88338	1.87462	0.0271052	1.65616	0.135811
1.41335	1.36589	1.60746	1.39378	1.94169	0.319247	0.610039	1.65166	0.31545	1.37064
1.21941	0.999204	1.79688	1.00941	0.898698	1.70979	0.760034	1.47333	1.39939	0.80435
1.12476	0.489649	0.0487359	0.549001	0.095892	0.378817	1.00727	0.68887	0.29252	0.264299
0.528277	0.787835	0.747175	0.681545	0.715337	0.765472	1.63178	0.522149	0.0665053	0.419816
1.80268	1.08141	1.95124	1.97967	0.90856	0.950488	1.80782	1.07261	1.25968	0.477339
1.85101	0.680823	0.701036	1.48988	1.58421	1.63153	1.09988	0.530931	1.02278	0.153639
1.12019	0.753578	1.95222	0.883497	1.08277	0.185816	0.258545	0.442021	1.55288	1.16653
0.576874	0.802517	0.681947	0.706948	0.0914471	1.68414	0.702481	1.32877	1.15886	1.47069
1.02024	0.165096	1.68048	1.32557	1.15929	1.84888	0.658349	0.651636	1.23632	1.67231
0.678325	0.498969	1.6801	1.13656	1.26646	1.81173	1.35935	1.25508	0.471451	0.504306
1.34744	0.50524	1.1163	1.68644	1.25398	0.916758	1.36209	1.97721	0.729113	0.174147
1.49126	0.498736	1.98214	1.81471	1.21246	0.197093	1.57766	0.838865	0.59439	0.10208
0.74268	1.92786	1.43138	1.52226	1.26291	1.19191	1.42898	0.900881	1.71525	1.35671
0.36853	0.036435
0.69194	0.76895
0.61997	0.72466
0.45161	0.21867
0.21818	0.39648
0.33976	0.07407
0.85911	0.63841
0.49426	0.4069
0.79211	0.80105
0.63972	0.72769
0.29147	0.086344
0.80671	0.52222
0.037799	0.087238
0.094301	0.038129
0.78713	0.82649
0.096184	0.34565
0.44586	0.33051
0.37215	0.38821
0.53556	0.59889
0.58209	0.61059
0.72376	0.92282
0.65446	0.87922
0.90045	0.50373
0.72226	0.67452
0.80455	0.50984
0.846	0.89627
0.5653	0.82141
0.19431	0.48939
0.6124	0.71214
0.7559	0.71865
0.35385	0.41341
0.39995	0.27013
0.71747	0.60944
0.98865	0.92364
0.29679	0.24643
0.74761	0.53721
0.8457	0.95746
0.95857	0.88925
0.75427	0.63018
0.83814	0.49326
0.88709	0.76124
0.39757	0.29315
0.74849	0.56988
0.70591	0.90643
0.29372	0.32343
0.013127	0.74595
0.17203	0.27113
0.095875	0.031583
0.47461	0.28022
0.53257	0.70655
0.069734	0.49237
0.59866	0.6104
0.14221	0.31782
0.53256	0.67659
0.65789	0.95299
0.57615	0.57708
0.25298	0.54189
0.75559	0.94886
0.82587	0.79254
0.11824	0.33857
0.33488	0.42212
0.92994	0.57963
0.032661	0.37022
0.51127	0.99606
0.057378	0.25114
0.67005	0.77472
0.96369	0.77562
0.64965	0.6742
0.62255	0.76298
0.11848	0.20882
0.66195	0.5536
0.015889	0.3391
0.87695	0.79563
0.387	0.99478
0.18581	0.33266
0.53736	0.76925
0.89348	0.87321
0.59925	0.67846
0.91256	0.38367
0.81222	0.83503
0.53321	0.74101
0.70784	0.12829
0.52581	0.88208
0.27251	0.25668
0.061377	0.29472
0.67735	0.48278
0.42476	0.066782
0.62325	0.5329
0.15923	0.065032
0.50078	0.14889
0.7359	0.50054
0.23463	0.0068108
0.2178	0.49447
0.004402	0.89493
0.087968	0.20245
0.94078	0.54322
0.075793	0.030269
0.053466	0.20191
0.53581	0.96556
0.45794	0.45207
0.65954	0.53859
0.16036	0.59366
0.86663	0.76918
0.94304	0.69674
0.81316	0.7726
0.31919	0.67206
0.85953	0.78588
0.0055977	0.82279
0.9942	0.68632
0.12699	0.18993
0.51717	0.80475
0.95606	0.81854
0.3933	0.3845
0.38836	0.25461
0.87977	0.69542
0.53613	0.52957
0.010328	0.56678
0.71481	0.92067
0.11624	0.024514
0.40213	0.25421
0.048588	0.15513
0.87548	0.86777
0.56388	0.65113
0.12511	0.17548
0.784	0.66366
0.84187	0.50289
0.77831	0.69587
0.077769	0.26239
0.6678	0.94424
0.67506	0.96694
0.99783	0.73279
0.91691	0.53201
0.81436	0.53019
0.33951	0.34817
0.17763	0.42855
0.57188	0.71957
0.14084	0.40842
0.32945	0.41948
0.060531	0.12268
0.66282	0.96732
0.83691	0.61221
0.47487	0.10987
0.28467	0.27286
0.49098	0.10915
0.33472	0.3832
0.21378	0.35001
0.57594	0.76746
0.35174	0.25356
0.80656	0.75582
0.69075	0.95194
0.64783	0.77044
0.15158	0.42835
0.64735	0.60705
0.73729	0.83199
0.47453	0.41853
0.17021	0.26314
0.478	0.05425
0.82853	0.7466
0.41334	0.24742
0.80012	0.81299
0.78088	0.95187
0.19218	0.20872
0.40509	0.69908
0.97027	0.74531
0.80937	0.52713
0.13203	0.17233
0.4056	0.43313
0.85821	0.75725
0.66367	0.74435
0.22	0.2447
0.98152	0.57455
0.96504	0.84211
0.049015	0.92934
0.72779	0.53013
0.14035	0.42155
0.92363	0.55207
0.44077	0.28853
0.43441	0.18456
0.90536	0.53368
0.72772	0.89203
0.035581	0.82501
0.61041	0.8227
0.13894	0.23521
0.74435	0.91251
0.5458	0.57823
0.91159	0.93529
0.21652	0.33546
0.3896	0.27409
0.57763	0.92903
0.19603	0.15184
0.82876	0.98256
0.20455	0.42291
0.77423	0.73068
0.86399	0.93416
0.67049	0.87499
0.65896	0.66802
0.85052	0.74812
0.58652	0.84573
0.31121	0.16537
0.10645	0.085913
0.60761	0.8649
0.53946	0.94166
0.71038	0.86325
0.22264	0.07597
0.14823	0.058233
0.77511	0.5984
0.11753	0.45945
0.74238	0.96426
0.39878	0.17645
0.96738	0.86971
0.015899	0.12205
0.046803	0.20176
0.142	0.42101
0.16701	0.32279
0.63148	0.9555
0.87598	0.52959
0.59417	0.59866
0.46798	0.24078
0.19362	0.42262
0.76736	0.57633
0.58987	0.77931
0.31883	0.18294
0.7578	0.51264
0.95359	0.75295
0.82402	0.6813
0.5178	0.80651
0.97117	0.58033
0.38574	0.14516
0.16811	0.33769
0.065437	0.18322
0.42519	0.29625
0.67874	0.87079
0.93727	0.66509
0.60074	0.58289
0.58365	0.62272
0.93715	0.95949
0.84572	0.63809
0.41675	0.080151
0.97362	0.87374
0.9749	0.80832
0.74767	0.48958
0.94871	0.74604
0.43676	0.38483
0.091782	0.44156
0.79046	0.93737
0.98948	0.60404
0.95005	0.49807
0.8922	0.64353
0.18334	0.012617
0.47535	0.010879
0.81872	0.76129
0.29629	0.45788
0.16037	0.03979
0.44518	0.25458
0.5504	0.91801
0.18928	0.44974
0.44966	0.0059963
0.88262	0.53536
0.18115	0.47076
0.59694	0.7102
0.91783	0.89896
0.97452	0.72631
0.064233	0.19088
0.08722	0.17215
0.53928	0.98075
0.56156	0.51165
0.7815	0.81888
0.44105	0.26159
0.066512	0.19282
0.40866	0.39712
0.0082597	0.65786
0.9505	0.56504
0.40321	0.28619
0.74081	0.6536
0.40184	0.13451
0.12671	0.23816
0.1544	0.29052
0.7184	0.86268
0.81001	0.56797
0.70531	0.98456
0.10647	0.49786
0.75304	0.68341
0.44422	0.23248
0.56489	0.92544
0.62599	0.92064
0.11289	0.29681
0.17344	0.10988
0.36844	0.39547
0.79147	0.6371
0.8808	0.91445
0.30489	0.61497
0.25695	0.99807
0.48152	0.15257
0.42796	0.067873
0.50503	0.11569
0.85288	0.53832
0.70277	0.63696
0.00016767	0.8378
0.74912	0.7798
0.093187	0.21654
0.25668	0.34021
0.61162	0.53909
0.064233	0.26847
0.49135	0.22266
0.72419	0.60318
0.71481	0.50296
0.90875	0.68737
0.78564	0.54707
0.12027	0.69921
0.29573	0.1388
0.74577	0.69557
0.57015	0.64036
0.43427	0.30687
0.43498	0.22403
0.18654	0.32006
0.95921	0.86956
0.050486	0.21234
0.47076	0.078345
0.88898	0.69971
0.12104	0.28258
0.46421	0.20987
0.7192	0.89461
0.20607	0.43729
0.01888	0.25844
0.33075	0.37546
0.078095	0.20227
0.24982	0.45656
0.57745	0.86315
0.75767	0.48811
0.16992	0.1433
0.16765	0.46713
0.70498	0.6878
0.65073	0.56518
0.98234	0.50182
0.075513	0.15403
0.32546	0.34459
0.098048	0.19432
0.90775	0.88496
0.10722	0.2159
0.95898	0.56767
0.37096	0.10878
0.63327	0.42598
0.043001	0.46992
0.32726	0.4297
0.72468	0.92813
0.74971	0.73969
0.77476	0.90751
0.7902	0.76263
0.046594	0.24212
0.35633	0.33957
0.71004	0.66273
0.64045	0.50545
0.44309	0.98126
0.20562	0.32934
0.67666	0.97321
0.33164	0.099056
0.80743	0.93835
0.68117	0.55001
0.7041	0.64611
0.47219	0.33295
0.42439	0.31
0.038069	0.36375
0.38535	0.23266
0.12602	0.32631
0.78117	0.73725
0.57476	0.56873
0.82307	0.96382
0.26496	0.15246
0.30033	0.3638
0.1744	0.19719
0.642	0.90155
0.63929	0.65464
0.46098	0.11261
0.97427	0.76305
0.047677	0.26161
0.31478	0.084663
0.82009	0.57276
0.28068	0.19176
0.89651	0.74027
0.21814	0.11227
0.70911	0.88191
0.86946	0.87344
0.6952	0.60363
0.12227	0.44019
0.90991	0.60248
0.63184	0.94645
0.82707	0.73118
0.066812	0.22636
0.43052	0.07436
0.34971	0.37859
0.33374	0.35705
0.64004	0.83084
0.60421	0.56883
0.6689	0.89699
0.03194	0.28039
0.097744	0.13868
0.58364	0.54729
0.53669	0.77128
0.37263	0.16851
0.99734	0.95988
0.10144	0.20984
0.99011	0.72692
0.072238	0.97955
0.25229	0.17872
0.34779	0.28383
0.15933	0.21744
0.6639	0.98102
0.17135	0.020943
0.06915	0.13816
0.16253	0.94271
0.96064	0.72971
0.3911	0.85821
0.11601	0.17762
0.20239	0.37038
0.25531	0.2892
0.96673	0.62205
0.42169	0.47896
0.8522	0.75094
0.084225	0.098877
0.77288	0.92261
0.32044	0.21553
0.17946	0.087036
0.28758	0.40843
0.79152	0.72665
0.70311	0.65584
0.063059	0.22728
0.22389	0.43325
0.72957	0.5013
0.53901	0.42104
0.21505	0.36163
0.58219	0.65638
0.011313	0.93648
0.69412	0.69661
0.43156	0.075504
0.33422	0.17837
0.84514	0.97804
0.023619	0.083119
0.60728	0.92556
0.92599	0.73374
0.83847	0.86905
0.29741	0.40528
0.70743	0.61291
0.7541	0.54483
0.32978	0.28497
0.69194	0.56147
0.14204	0.37199
0.001546	0.89192
0.59483	0.57418
0.39749	0.42056
0.94571	0.52943
0.70022	0.96091
0.51605	0.54178
0.17473	0.36276
0.52648	0.85094
0.25494	0.16531
0.67355	0.94257
0.29692	0.33928
0.34859	0.1913
0.095135	0.15145
0.071793	0.30546
0.079289	0.82138
0.64046	0.89099
0.41156	0.34625
0.0081256	0.29944
0.22987	0.9535
0.034981	0.011314
0.15847	0.48134
0.12497	0.12895
0.44549	0.1367
0.43322	0.40143
0.80219	0.75532
0.32835	0.4293
0.54964	0.49865
0.25961	0.08116
0.07228	0.098516
0.71077	0.90872
0.63031	0.91711
0.99843	0.68733
0.18612	0.40717
0.56166	0.9126
0.32055	0.2093
0.97927	0.85285

## Sheet: data_chunk (5)
1.87036	0.922874	0.203713	0.266417	0.486704	0.360436	0.626168	1.09398	0.343247	1.52382
0.617759	1.88792	1.07413	0.973569	1.41376	1.88263	0.0497222	0.907639	0.337506	1.37158
1.22842	0.443294	1.31691	0.26237	0.384004	1.36061	1.64707	0.7917	0.764466	1.79806
1.19516	0.0986396	0.864041	1.76141	0.427781	0.833672	1.75262	0.307424	0.797717	1.82896
0.782865	1.47	1.88722	1.53877	1.70167	1.6436	1.33621	0.807986	0.180313	0.694982
1.33447	0.439703	1.8223	1.56404	1.72079	0.62302	1.18598	1.07388	1.25703	0.819195
1.64538	1.20003	1.18485	0.71983	0.283107	0.279127	1.31284	0.902445	0.104758	0.518566
1.58966	0.498404	0.118042	1.57878	0.705477	1.60224	0.323924	1.05467	1.26088	0.815798
1.86097	1.7295	0.79251	0.253406	0.219086	0.0943327	1.30118	1.07066	0.774819	0.693365
0.191237	1.39108	1.97839	1.28137	1.17686	0.750457	1.00721	0.691226	0.81112	0.181224
0.418019	0.352241	1.16329	1.89308	0.986984	1.85481	0.433607	1.15369	0.154691	0.339323
1.9066	1.96922	1.72432	1.868	1.60451	1.95504	1.72985	0.957674	0.58264	0.264633
1.99405	1.68303	1.38428	1.69752	1.4147	0.431056	1.65386	1.12913	0.811981	1.88352
1.23101	1.59682	0.884295	1.1663	0.687703	1.04409	0.876307	1.52951	0.725811	1.58177
0.246616	1.42797	1.66762	0.300609	0.166418	0.0540314	1.43248	1.55093	0.320095	1.55032
1.70472	0.509979	1.33114	1.09825	0.354741	0.16331	1.0964	1.08616	1.45339	0.288648
0.763954	0.937749	0.932414	1.48685	0.141262	0.0683873	0.656946	1.65129	0.601074	0.816485
1.49544	0.806087	0.302586	0.797568	1.35104	0.276991	0.290054	0.345521	0.381076	1.39828
0.0455807	1.61036	0.368477	1.43024	0.377057	0.422168	0.251024	0.260065	0.30746	1.32292
0.966017	1.71864	1.00558	1.60114	1.59703	0.956475	1.97399	0.96465	1.77985	1.16729
0.352613	0.465651	0.528028	1.25471	0.491769	0.14531	0.104157	0.739058	0.56051	1.2309
1.7499	0.125329	1.8097	1.13114	0.562246	1.88561	1.75406	0.830334	1.88035	0.872368
0.995914	0.657068	1.72864	1.80683	0.791414	1.75461	0.469716	1.08464	0.490873	0.907767
1.63163	1.44767	0.70345	1.33152	1.88241	1.40835	1.93251	1.78948	1.34578	1.94095
1.33635	1.6045	1.54969	0.63113	0.47871	0.589286	1.32362	0.359286	1.19522	1.07257
0.903738	1.04679	0.663509	0.175562	1.84824	0.0893234	0.0477074	1.00678	1.08626	1.20158
0.920913	0.932843	0.286206	1.2061	0.126237	0.161865	1.14327	1.92528	0.527246	1.42753
0.632752	0.941549	1.04437	0.922716	0.549376	0.373497	0.934344	1.17501	1.5783	1.33638
0.673037	0.823367	0.956753	0.250039	0.739083	1.84174	0.674551	1.68113	0.531192	1.37837
0.348358	1.50383	1.12683	1.61117	0.185053	1.99576	0.744463	0.589108	1.67249	1.58493
0.988477	1.83592	1.59551	1.32499	1.58667	0.616353	0.882612	0.727703	1.52604	1.91511
0.969983	0.802091	1.61682	1.61418	1.32692	0.837288	0.345625	0.439015	0.577458	1.00921
1.1695	1.40107	0.854291	0.854105	0.709394	0.605027	0.346106	1.89215	1.06037	1.05798
1.18586	1.10313	1.41675	1.04169	0.773077	0.246372	1.97648	0.315166	1.33534	1.56771
1.15702	1.30249	1.94784	1.91985	0.123669	0.358534	0.748818	1.51584	1.98156	1.01097
1.77653	1.5632	1.03228	1.76879	1.6723	1.05032	0.358888	0.910488	0.0798632	1.50186
1.35755	0.622231	0.835508	0.951093	1.65456	1.057	0.179658	0.117453	1.7293	0.194632
0.829977	0.910829	0.422989	1.31954	1.86453	0.104196	1.83878	1.33661	1.7871	1.60712
0.813515	1.77777	1.16109	1.77328	0.843883	0.440248	1.12807	1.3975	0.0104171	1.51152
0.600324	1.42939	1.61542	1.36353	0.712845	1.98857	0.794716	1.9976	0.150833	1.03347
1.42768	1.89688	1.88738	0.589926	1.42504	1.25908	0.985373	0.990768	0.775959	0.325531
0.139344	0.547892	0.501827	1.00691	0.64883	0.0700072	0.952685	1.20286	0.996829	0.372924
1.22557	0.709211	0.881605	1.8618	0.265038	0.662146	1.46082	1.64469	0.527551	0.841332
1.56576	0.731997	1.11631	1.26657	1.87476	1.61695	1.75726	0.72537	1.05996	1.49408
0.445583	0.348607	1.6167	1.1663	0.515281	0.366569	1.5265	1.41507	1.93624	0.963798
0.469294	1.85903	1.51964	1.9158	1.17874	1.57795	0.0854799	0.9099	1.20733	0.566804
1.49057	1.43589	0.791274	1.91539	1.54374	1.71873	1.22571	1.23077	0.989294	0.968585
1.33714	1.93089	0.233287	0.983556	0.214011	0.491521	0.415853	1.58549	0.325488	0.405111
0.134632	1.98868	1.16993	0.718398	0.337193	1.31894	1.48529	1.72	0.689385	0.762838
0.928173	0.445784	1.28331	1.48871	0.453047	1.92019	1.9124	0.00812995	0.00656903	0.454745
0.527887	1.55811	0.723794	0.442402	0.427789	0.389392	1.57349	0.233475	0.377418	1.65995
1.38331	0.78982	1.82177	1.01495	1.56299	0.33787	0.192003	0.60619	0.298196	1.70355
0.62731	0.636499	0.106528	0.548805	0.0904773	1.39622	0.142875	1.67538	0.454727	0.773198
0.38912	1.6874	1.8539	1.18043	1.2317	0.635148	1.51609	1.47986	1.48339	1.74483
1.79818	0.721097	1.16554	1.9119	0.381113	0.39247	0.232325	0.0728894	0.0747416	1.03148
1.78968	0.194353	1.85306	0.285424	1.58792	1.92051	1.42085	0.654332	1.88444	1.42933
0.886505	1.7408	1.39533	1.1909	1.99664	0.83183	0.314115	1.34912	0.961883	1.93384
1.36288	0.752795	1.23723	0.0375999	0.418371	0.718415	1.43999	1.64957	0.619017	0.65846
1.72095	1.4458	0.0919048	1.06512	0.419554	1.3442	0.1349	1.02343	0.741417	0.750089
0.461525	1.38866	1.14633	1.61435	1.78978	0.895132	1.92179	1.17772	0.553194	1.10653
1.5103	1.06792	0.839789	0.869355	1.94705	1.22451	0.6872	0.125019	1.43952	0.39259
0.418541	1.80574	1.6826	1.98629	1.13586	0.0870055	0.697055	0.0943284	1.80052	1.09222
1.51385	1.41436	1.53602	1.56428	1.62672	0.783802	0.225917	1.05777	0.631103	0.764792
1.95764	1.35803	1.01364	1.22402	0.0946789	0.0445669	1.3	1.04809	1.0549	0.576768
0.163917	0.474456	0.83697	1.88372	1.35294	1.4099	0.201221	1.23422	0.534321	1.18162
1.10781	0.860168	0.727702	0.956975	0.481157	1.87704	0.592671	1.35828	0.93924	1.56351
0.275816	1.43518	1.62998	0.956743	0.976453	1.77903	1.78799	0.525374	0.34608	0.0473411
1.89696	0.45268	1.08595	1.19055	1.15942	1.78061	0.659735	1.37705	1.08442	1.54144
1.33584	1.40556	1.56082	1.59181	0.668803	1.07367	0.400863	0.744763	1.17496	0.72929
0.644775	1.9588	1.17509	1.82967	1.56337	1.11469	1.24248	0.659716	0.362871	0.400819
0.920179	1.95677	0.551102	0.489491	1.17489	1.07197	0.318895	0.402978	0.765649	1.87594
1.48905	1.40395	0.59997	0.490744	1.71609	1.95748	0.332994	0.949659	0.294691	1.19213
0.359235	0.304552	0.735145	0.90404	0.662831	0.711638	0.145831	1.64815	0.955476	1.70424
0.699298	0.0971621	0.0547968	0.697432	1.45228	0.316921	0.785687	0.747614	0.312773	1.54099
1.12048	0.666807	1.44372	1.58626	1.65656	0.452955	1.36167	1.45959	0.0620873	1.78859
0.260797	1.63748	1.73067	1.21985	0.580134	0.673789	1.97726	0.589339	1.22319	1.56561
1.85002	0.112619	0.246427	0.69158	0.22597	0.533609	1.55244	1.88395	1.08673	1.23792
0.783012	1.79477	1.58066	1.58506	0.183651	0.431101	0.762366	0.817832	1.62903	0.0940838
0.666033	1.06016	1.12401	1.25966	1.76614	1.9739	1.7066	0.711565	0.811605	0.647657
1.17759	1.54986	1.74048	1.9879	1.61379	1.21973	1.02896	1.12664	0.272715	0.231689
1.16909	1.53208	1.26461	1.52531	1.0431	1.69658	1.50216	1.68481	1.21025	1.55356
1.79482	0.922105	0.0022831	0.1891	1.52946	0.488416	1.77614	1.52818	0.792201	0.467654
0.50596	1.7959	0.95102	1.25539	1.68676	1.10185	1.12517	0.50176	1.21347	1.33099
0.293246	1.60882	0.998625	0.631439	0.945802	0.139342	1.50001	0.733352	0.0700647	1.76287
1.34311	1.94661	1.42074	0.493932	0.293282	1.20887	0.871433	0.356487	0.0519869	1.26131
1.05181	1.21266	0.509346	1.73125	0.417903	0.0696708	1.73383	1.42299	1.68636	0.183298
0.998779	0.816921	1.98608	1.84253	0.14448	0.770495	0.985194	0.172147	1.35993	1.36208
1.87722	1.35491	0.129397	0.349097	1.47542	0.0466614	0.345689	0.10175	0.909239	0.422701
0.941465	1.60948	1.3161	1.14712	0.487529	0.953549	1.33591	1.38405	0.947699	1.9571
1.07429	1.34782	1.97505	0.774127	0.813017	0.697363	0.791297	0.671644	1.19915	1.16392
0.817419	0.775305	0.572688	0.859286	1.69423	0.823993	1.46073	0.967094	0.265378	0.208255
1.68181	1.3964	1.89998	1.96123	1.17284	1.29203	0.729205	0.689957	0.295183	0.54879
1.25766	1.16597	0.481061	1.41462	0.651519	0.297408	0.351227	1.50225	1.60406	0.403504
1.62565	0.0119609	0.0507675	0.194944	0.422533	1.14659	1.64572	1.24992	0.019163	1.04715
1.42593	0.109832	0.866679	0.257379	1.30511	1.74185	1.4106	1.20249	1.84215	0.337895
1.11177	1.26468	1.46128	0.341173	0.840644	0.344044	0.581005	1.66614	1.22953	1.68614
0.433926	1.86896	1.63162	1.57004	0.83672	1.29429	0.392105	0.703233	1.77416	1.55058
0.261012	1.43096	0.780126	0.897334	0.38869	1.16787	0.751739	1.75082	1.89633	0.9798
0.711357	1.60339	0.985027	1.10144	1.89089	0.258436	1.68654	0.460969	0.652093	0.0608132
1.53364	1.62953	0.40196	0.884347	0.699882	1.72538	0.922586	1.83558	1.0965	0.972366
0.179908	1.7904	0.0883694	0.967368	1.76061	0.150532	0.796701	1.07163	1.92506	1.83222
0.842904	1.97436	1.79142	0.795788	0.173949	1.72512	1.19396	1.79915	1.6362	1.848
0.49197	0.135765	1.72497	1.92413	0.445297	0.568609	0.857346	0.882939	0.0593878	1.30504
1.5481	1.969	1.39635	1.36195	1.02684	1.81657	0.226935	1.50752	1.58453	0.122413
1.74119	1.04907	1.08785	0.685581	1.98729	1.01205	1.75993	0.901873	0.447344	1.98124
0.58886	1.76526	0.823756	1.05743	1.06413	1.19528	1.64026	1.41046	1.41374	0.95804
1.96368	1.49511	1.87174	1.25926	1.06284	1.49069	0.604487	1.62096	1.9252	1.98353
0.78749	0.883417	1.85761	1.6644	0.867118	1.55847	1.62041	1.92502	1.71518	1.06417
1.4487	1.45471	0.85392	1.98696	1.67245	0.525878	0.336827	1.83037	1.8711	1.09907
0.637315	1.05166	1.56604	0.771049	0.842062	1.47345	0.593371	0.560695	0.304007	1.67164
1.39006	0.264531	0.687036	0.314157	0.604281	0.655169	0.874103	1.96619	0.143692	1.5642
0.668659	1.89302	0.312466	1.67622	0.173554	1.83313	1.57229	0.546678	1.96447	1.74329
1.45779	1.22968	1.65483	0.663476	0.334037	1.20465	0.200867	1.05658	1.62028	0.868564
1.6084	1.36189	1.71784	1.7658	1.59226	1.1006	0.781082	0.492755	0.297056	1.24657
1.43117	0.898626	1.27411	1.12227	1.4373	1.94748	0.303428	1.24959	1.12442	1.79722
1.61309	0.808511	0.484574	1.58859	0.51985	0.225727	0.798465	1.13866	0.699832	1.23615
1.61228	1.56873	0.169605	1.8663	0.678409	0.996802	1.15158	0.291111	1.27507	0.44959
0.515055	0.743491	1.76344	1.72515	1.74462	0.523174	1.44718	0.924764	1.95743	1.85591
0.464233	1.11456	0.13099	1.05967	1.37049	1.43789	1.72648	1.7362	0.735617	1.06685
1.32666	0.543555	0.431469	0.983749	0.969975	0.443164	1.39654	0.642892	0.467937	0.347002
1.6878	0.682479	0.30296	1.87691	0.192226	1.7995	0.544721	1.75062	0.206546	1.66826
1.65918	0.546936	0.840389	0.698317	1.05678	0.524924	1.5433	1.62419	1.86799	0.902307
1.53591	1.70938	1.13755	1.81215	1.05621	0.363487	0.327194	1.79367	1.22442	0.773577
0.658171	1.63181	0.8222	1.7723	1.13948	1.94567	0.623278	1.53697	0.235743	1.78277
1.00493	0.782789	1.04463	1.33086	1.33724	0.905301	0.532565	1.65672	0.512115	1.76579
1.73089	0.137939	1.81317	1.54807	1.72144	1.13142	1.35044	1.54397	0.85943	1.36318
1.91038	0.317405	0.10609	1.43389	1.11398	0.380997	0.135888	1.8958	0.496288	1.77151
0.650795	1.36006	0.646957	1.77798	1.39071	1.83095	0.360108	0.333439	0.460265	0.457259
0.793168	0.0725089	0.809605	0.767692	0.929379	0.302186	1.95876	0.546788	0.0396456	0.689635
0.810387	0.901031	1.22362	1.52412	1.5603	0.786733	0.295851	0.350555	1.32011	1.34406
1.27088	1.60269	1.3655	0.733735	0.427982	1.07895	0.666568	1.28891	0.848045	1.14493
0.440774	0.874021	0.413448	0.234227	0.220214	0.964288	0.856864	1.95958	1.46803	0.266723
1.17653	1.47052	0.690485	0.902442	0.123859	0.557153	1.66462	1.62386	1.88506	0.102979
0.21799	1.09356	0.698018	0.901756	1.13824	1.42921	1.01118	0.647074	0.844744	1.99542
1.61945	1.03286	1.67328	0.103336	0.179208	0.478863	0.861478	1.21713	1.64679	1.40382
1.69074	0.727615	0.828161	1.26135	1.21924	0.264577	0.292655	1.63744	1.24432	0.114074
0.365967	0.453271	1.0473	0.645451	0.102506	0.421491	1.82886	1.51329	1.62264	0.822542
1.93723	1.85935	0.549967	0.483032	0.908136	1.0199	0.3468	1.6524	1.96797	0.854253
0.150129	1.10218	0.870753	0.782512	1.58497	1.63808	0.31688	1.88809	1.42105	0.174996
0.57039	0.59933	0.795085	0.279444	0.590423	1.56068	0.902318	1.773	1.86977	1.22249
1.87636	1.5817	1.40102	1.73653	1.14033	0.858241	1.83728	1.52802	1.90619	1.13185
1.5553	1.67426	1.43925	0.947363	0.38229	1.93739	1.85186	1.88828	1.48402	1.33031
1.29168	1.47754	0.628018	1.254	1.75239	1.13416	1.2072	0.0239974	1.81374	0.357245
1.05102	0.78297	1.86384	0.908495	1.52784	0.805466	1.29649	0.357373	0.480596	1.86728
0.523691	1.65503	0.558607	1.38396	0.685584	0.644311	0.0460696	0.892515	0.25864	1.46832
1.09828	1.85231	1.73895	0.633438	0.890287	0.170139	1.56331	1.56207	0.55551	1.20616
0.492437	0.908545	1.78561	0.412315	1.10604	1.60512	0.148782	1.24822	0.467651	1.22122
1.33087	0.567401	1.06896	0.510188	1.24577	1.15294	0.230672	1.84654	1.00874	0.0453438
0.218337	1.49088	0.680383	1.14295	1.80163	1.81069	1.93193	1.92003	0.998309	0.258463
1.62127	0.583332	0.171244	1.83453	1.62919	0.850486	1.32222	1.93186	1.75325	1.06298
0.876857	1.38751	0.434659	1.49981	0.484233	0.135509	1.18723	1.638	0.249924	1.85393
1.98521	0.607509	0.525999	0.898537	1.45633	0.429173	1.68456	0.667274	0.997632	0.465655
1.50243	1.91572	1.26202	1.94372	0.463085	1.67176	1.76013	1.41653	0.799418	0.663474
0.525855	1.02679	1.10009	1.61843	0.373907	0.712795	0.206617	0.611837	1.73772	0.781717
1.04145	1.53667	0.816306	0.231956	0.539452	1.07003	0.791887	0.909782	1.32273	0.0282292
1.03773	1.14919	1.79005	1.41721	1.76243	1.57853	0.601385	1.97383	1.92919	0.253784
0.117584	1.12502	0.965491	1.20493	1.21484	0.336658	1.56921	0.87852	0.176908	0.494277
1.78948	1.78421	1.06305	1.99595	1.26428	1.74201	1.98509	1.52003	1.20781	1.87419
0.509969	1.45018	1.32304	1.77716	1.37555	0.598532	1.40966	0.6839	0.836271	1.97111
0.968738	1.58545	1.24519	1.08058	0.778953	0.572438	1.4617	1.84968	1.22032	0.596004
1.9154	0.988854	1.31809	1.59644	0.751017	0.306298	0.120964	1.83053	1.5547	0.554801
0.443502	1.2232	1.37577	1.8822	1.30438	0.810185	1.8004	1.88109	1.97219	0.617525
0.818862	1.14676	0.554567	0.861192	0.980859	1.6005	1.79881	0.815934	0.695242	1.48665
1.13333	0.559589	1.16073	1.1008	0.365126	1.15927	0.611717	0.679028	0.653373	1.9437
1.71263	1.12385	1.14282	0.956806	0.361887	0.51852	1.50761	1.7438	0.907045	1.11261
1.51884	1.7272	1.43852	0.456374	1.07566	0.83084	1.70682	1.47028	0.237725	0.118448
1.80622	1.44556	1.1248	0.298661	0.495981	0.222783	0.594343	1.00348	0.87548	0.815262
1.37338	0.803751	0.963553	0.142243	1.06083	0.26193	1.69374	1.10733	0.729635	0.464162
0.108237	0.94173	1.28873	0.765673	1.1108	1.99281	1.53631	1.62577	0.327559	0.234726
0.122338	0.348441	1.67713	0.172955	1.89423	0.885336	1.95017	1.87686	1.56223	0.359339
0.858402	1.37999	1.80684	1.0453	0.979956	0.317944	0.159539	1.77177	1.17815	1.51608
0.799327	0.31255	0.313199	0.288924	0.182872	0.703991	0.339971	1.86923	0.808135	0.594628
0.164794	0.0893636	1.22533	0.813372	1.20071	1.75192	1.15522	1.28633	1.31485	1.24187
1.49419	0.88252	1.48534	0.391106	0.0234079	0.690253	1.31575	0.843484	1.55451	0.740575
0.688274	0.875599	1.75578	1.26918	1.96263	0.230048	0.665758	0.107347	1.57643	1.09215
0.284285	1.30707	0.627123	0.403704	0.729463	0.602969	0.4542	0.746969	0.0566431	0.108612
0.373201	1.69685	0.323521	0.111487	1.83356	0.0745623	0.213216	1.51073	0.839998	0.612557
1.69344	0.413648	1.67313	1.3225	0.885155	0.57282	0.580998	0.0624441	0.745356	1.13273
1.02452	0.647304	0.0825127	1.09754	1.64805	1.51065	1.18572	1.98119	1.38442	0.67945
0.287191	0.612438	0.0736456	0.783215	0.131448	0.157173	0.451903	1.49525	0.447957	0.0191187
1.6809	1.70649	1.32426	0.0553482	0.0687733	0.393525	1.40315	0.860761	0.0827101	0.0734211
0.469927	0.741974	1.47981	0.0815791	0.770439	1.09374	0.454995	0.833296	1.46894	1.57128
1.02568	0.136622	0.17121	1.07507	0.393365	1.95243	0.138735	0.370184	1.57424	1.88026
0.262824	1.25931	0.516335	1.74165	1.82742	0.64496	0.222246	0.60066	0.251748	0.569323
1.84378	1.79256	1.29986	0.10883	0.178419	0.218899	0.396757	1.12897	1.8525	1.73559
0.906033	0.442221	1.32051	0.157921	1.71347	0.751315	1.38817	0.494732	1.64368	1.53518
1.55667	0.395074	1.86547	1.99174	1.43315	0.283427	1.49487	1.67621	1.20536	1.02929
0.86273	0.431891	0.843922	0.741693	0.502909	1.42975	0.960923	1.36263	1.26177	1.73989
0.394987	0.559477	1.275	1.75396	1.4445	0.484809	1.01789	0.832501	1.34056	0.707512
1.5883	1.50731	0.803879	1.8067	1.71664	0.106656	1.2057	1.11435	0.47231	1.77973
1.26159	1.09976	0.769959	0.32812	0.220567	0.516809	0.376532	1.88306	1.76203	0.0662044
1.81421	0.870795	1.37425	0.889703	1.35335	0.785718	1.70577	0.915282	1.79747	0.163393
0.435967	1.2213	0.8068	1.85386	1.96364	0.745781	0.741842	1.49983	1.01204	1.96576
0.0696772	1.17568	0.364636	1.85473	0.473187	0.00486803	0.53767	0.345379	0.901582	0.107424
0.069398	0.272108	0.350629	1.98326	1.99653	0.856036	0.047955	0.740056	1.4594	0.392773
0.601722	1.5472	1.22389	1.93727	0.877401	1.79238	1.38672	1.50566	1.27744	0.314074
0.767459	0.902949	0.243935	0.554299	1.21816	0.690373	1.61785	1.83838	1.00153	0.399029
0.518255	0.780019	0.676275	0.689914	0.93134	0.645328	1.40762	0.516199	0.324665	1.71252
0.778359	0.527641	1.27492	1.78278	1.21267	0.349332	0.296905	0.318268	0.33604	0.997571
1.48713	0.501189	1.90086	1.22118	1.18339	1.12454	0.282416	1.20227	1.06125	0.130091
1.74872	1.33828	1.71833	1.21812	0.263466	0.422763	0.65583	1.01661	0.0818058	1.51041
0.476759	1.92007	1.47972	1.89878	1.47586	0.76307	1.18432	1.77213	0.675456	1.69887
0.777817	1.1946	1.76184	1.36132	1.08657	0.102124	1.8228	1.2425	1.10829	0.55409
0.500684	0.349559	0.868834	1.73552	0.138966	1.22862	1.57546	1.1071	0.66384	0.534158
1.80772	0.388663	1.6891	1.85451	0.804841	1.47451	0.282032	1.02817	1.47961	1.91776
0.710356	1.66677	1.22366	1.53929	1.80328	1.71542	1.37758	1.10489	0.970213	0.841525
1.62763	1.22523	0.96242	1.3678	1.54388	0.176494	1.69997	1.88014	1.26198	0.381913
1.72869	0.106852	0.0729325	0.480689	0.0485911	0.421743	0.790972	0.837858	1.37709	0.844744
0.714775	1.18163	0.832361	0.771988	1.33353	0.405351	1.11749	1.26458	1.60028	0.783815
1.43395	1.6567	1.05191	0.1575	1.9925	0.769959	1.93563	0.956641	0.347867	1.20792
1.75017	1.96946	0.41318	0.801596	1.38388	0.792119	0.288688	0.957215	1.17247	0.695133
0.534526	1.20131	0.692031	1.18609	1.09482	1.98724	0.511147	1.68571	1.01765	0.470153
0.0589505	1.42965	1.62878	0.995948	0.0709436	0.773293	1.29365	0.244538	0.8087	1.57138
1.38196	1.54333	1.22788	1.10186	0.453764	0.404282	0.213339	0.604214	1.17204	1.41407
0.351476	0.450496	0.537497	1.87582	1.94324	1.1728	1.98745	1.49059	0.728245	0.0653536
0.635372	1.15161	1.89462	1.27636	0.295864	1.032	1.46882	0.412864	0.927386	0.642326
1.08838	1.1177	0.47315	1.73941	1.82895	0.308132	0.289691	0.62829	0.392338	1.09675
1.88604	1.01599	1.55067	1.6001	1.37466	0.44186	0.385288	0.891482	0.553047	1.03645
1.6651	1.03329	0.808603	0.857013	1.22148	0.569301	1.40706	1.97087	0.882891	0.272273
1.12941	1.85754	1.27903	0.120068	0.04629	0.790017	0.0624881	1.89425	1.44522	0.000618577
1.90505	1.18703	0.963649	1.13274	0.86804	1.85069	1.26772	1.62647	0.563588	0.568497
0.87037	1.50653	1.45783	0.463657	0.666493	0.871774	1.36553	0.788232	1.47356	1.60265
1.06486	1.90647	1.28089	1.83862	0.134404	1.54239	1.59647	0.315239	0.0685713	0.0505055
1.66323	1.00617	1.65727	1.18453	0.114677	0.358243	0.668315	0.93502	1.19755	1.66112
0.687632	1.12229	0.560208	1.74741	1.89816	1.42124	0.530507	1.81711	1.41912	1.04872
1.34459	0.410573	0.916198	0.971503	0.367448	0.0630482	1.23175	0.965498	0.740345	0.318487
0.847329	1.92324	1.31244	1.21315	0.232754	1.26404	1.54972	1.21617	0.462603	1.48453
1.74695	1.45941	0.607756	0.904277	0.224392	0.66773	0.667868	0.70897	1.70463	0.325175
0.106005	1.26919	1.54201	1.12964	1.87607	1.16553	0.814923	1.30307	1.44223	0.614603
1.89162	0.520452	1.24558	1.44477	0.652131	0.628737	1.40503	0.0294247	0.531326	0.00275052
1.56244	0.995271	0.692317	1.18003	0.831317	1.89198	1.18151	1.8988	0.782238	0.185771
1.19947	1.95154	1.55292	0.810468	1.81887	1.01989	0.392119	1.8193	0.976645	1.57633
0.267405	1.04906	1.84667	1.03449	0.651935	1.15983	0.53144	1.26833	0.850472	0.880574
0.835067	1.36882	0.106395	0.128513	1.60424	1.77435	1.98743	0.928007	0.152928	0.831732
0.872169	0.628753	1.52423	0.927612	1.94224	0.275245	1.30107	1.32988	0.342524	0.824469
1.17311	1.96407	0.917834	1.59032	0.278114	0.361732	1.65504	0.647428	1.62143	0.111356
0.803887	0.751281	0.547991	0.463317	1.14682	0.770255	1.03278	0.309846	0.699205	0.273233
0.0356286	1.73441	0.424983	0.12478	0.705187	1.25762	1.51897	1.22076	1.03095	1.76114
0.697217	0.907029	1.67488	1.15139	0.530045	1.89947	0.550294	1.9557	0.761365	1.12383
0.245568	0.771084	1.04278	1.18594	0.628594	0.819544	0.0688543	1.50367	1.50873	0.716933
0.688328	0.458341	1.88589	1.24852	0.87361	0.772218	0.632255	1.11676	0.816717	1.73543
0.436054	1.02654	0.686366	1.74627	0.713213	0.910231	0.312864	1.14376	0.0833765	0.556074
1.75438	0.89958	0.75713	0.578227	0.995087	1.97613	1.12957	0.377158	0.766011	1.1675
0.383701	0.0959108	1.34582	1.19047	1.93161	0.922073	0.382572	0.205394	0.982865	1.39996
1.18368	0.891847	0.735908	1.28842	1.60672	1.4978	0.61116	1.75715	0.0639629	0.30373
1.64395	0.718816	0.359903	0.963378	1.1138	1.14592	0.234626	1.9596	0.360698	1.68728
0.470461	1.90226	1.56302	0.960074	1.82897	1.25466	0.963617	0.647054	1.43539	0.800025
1.91265	1.06663	1.07862	1.63363	1.88333	0.125151	1.80546	0.538517	0.759734	1.44804
1.66207	1.1053	0.502695	0.330804	1.10115	1.42435	0.719332	1.86434	0.264158	0.611996
1.5551	1.73847	1.19683	0.68417	1.98913	0.638384	1.59471	1.52685	0.321989	0.208053
0.795106	0.80143	1.89256	1.76382	0.162173	0.198986	1.30319	0.560211	1.29275	1.55909
0.465767	1.17368	1.15481	0.583243	1.1484	1.76267	0.665835	1.61949	1.73684	0.0197142
1.53457	1.9802	1.32503	0.924482	0.575899	1.25696	0.712521	0.713496	0.983564	0.558062
0.0355734	1.02577	0.048973	0.253568	0.523739	0.501511	1.34184	0.235901	0.444226	1.92934
0.330822	1.09554	1.92137	1.66841	1.79889	0.813095	0.307958	1.53695	0.491539	0.296964
1.57848	1.47417	0.743678	0.865633	1.56072	1.93022	0.023685	0.652926	0.0766836	0.267536
1.30107	0.775785	0.305656	1.08984	0.593047	0.47687	0.874032	1.84337	0.572821	1.00303
1.17193	0.856401	1.7936	0.780452	0.14783	0.577867	0.87849	1.07513	0.315329	0.239909
1.93711	1.64357	1.99574	1.31456	1.30658	1.94034	0.260167	1.34804	1.04804	1.5312
1.59324	1.04767	0.53995	0.81675	1.56238	0.472025	0.196822	0.559247	0.983887	1.99626
1.08492	1.14138	1.42059	1.41112	0.540605	1.02167	0.0514488	0.409105	0.988778	0.551546
0.461435	0.898248	1.99453	1.02956	1.20874	0.658264	1.74075	1.32426	1.82968	0.0960666
0.166914	0.235765	0.24479	0.176547	0.646242	1.00894	1.51678	1.43203	0.534571	0.926818
1.45417	1.56308	0.765357	0.313308	0.849011	1.9367	1.35109	1.4512	1.95302	0.12375
1.41838	1.63368	1.94852	1.27157	0.769886	0.231918	1.00469	0.261008	0.229422	1.84959
1.60345	1.32061	0.226585	0.119549	1.5287	0.568286	0.413456	0.4266	0.746596	1.71357
0.235613	0.875963	0.82772	1.6681	1.73997	1.40701	0.488432	1.08289	1.4281	0.938899
1.58843	0.145706	1.82058	0.346951	1.10902	1.64741	0.841255	1.96435	1.95807	1.84202
1.33784	0.90493	1.23368	1.13758	1.00469	0.468334	1.71906	0.449554	0.360348	1.06323
0.0649644	1.81515	1.92997	1.92693	1.04708	0.32845	1.79344	1.96417	0.230603	0.353844
1.09833	1.28684	1.55461	0.539452	0.336673	0.555867	0.234153	0.488034	0.00378561	0.504877
1.92001	0.483589	0.507919	1.03404	0.991426	0.194671	0.547603	1.49829	1.27086	1.99592
0.106309	1.3094	1.11	1.74511	1.30827	1.40558	1.06514	1.0703	1.18177	1.07514
0.175905	1.7489	1.11423	0.884087	0.460512	0.27572	1.37735	1.91198	0.775526	0.880902
0.454313	0.00415719	0.46664	1.46964	0.295745	1.1326	0.767601	0.223629	1.22326	1.54716
0.944674	1.19631	0.934124	0.427544	0.980081	0.1312	1.05235	0.352925	0.164639	0.949869
0.505156	1.25764	1.30372	0.26311	1.66193	0.716763	1.0322	0.721423	1.25283	0.096724
1.26752	1.34558	1.23352	0.625628	0.54487	0.360876	0.269454	1.57227	0.503151	1.21343
0.381169	0.758162	0.62255	0.526704	0.292882	0.702163	0.516697	1.30254	1.93973	0.171199
1.81901	1.56188	0.853824	0.9267	0.242336	0.980308	0.494537	0.820007	0.258982	0.927127
0.92035	1.37831	1.25096	1.04444	0.129253	0.0317215	0.678463	1.82026	1.68549	1.26141
0.294904	1.63166	1.50826	0.76229	1.71607	0.188427	0.796641	1.92466	0.937357	0.309102
1.24357	0.0477955	0.792728	1.33909	1.37162	0.74797	1.37582	0.576642	0.374068	1.01366
1.48386	1.17844	0.772046	1.03265	0.907491	0.55769	0.565217	1.88071	1.43946	0.939758
1.50638	1.66153	1.95935	0.385118	1.03434	0.302253	1.45888	1.98916	0.0893495	0.213144
0.749267	0.805669	1.81043	1.98535	1.21515	0.40296	1.55436	1.45664	1.25713	0.842858
1.12756	1.103	0.0985844	1.10445	0.792193	1.05045	1.42297	1.72293	1.98592	0.963896
0.367467	0.327844	1.70359	1.90608	0.155592	1.81672	1.21952	1.53749	1.45045	0.478348
0.587113	1.14911	0.609819	1.24548	1.32425	1.89003	0.38595	0.640032	0.187629	0.262926
1.55489	0.895357	1.09288	0.707889	0.847875	0.172827	0.971144	0.404591	0.987161	0.118034
1.72741	0.127331	1.77125	0.315996	1.31924	1.41388	1.21828	0.844818	1.81024	0.468266
0.911572	1.42141	1.81045	1.40688	1.73382	1.04739	0.218096	1.36422	1.12162	0.442063
1.88172	1.82532	1.58037	0.104764	1.28214	1.30497	1.73813	0.283434	1.20442	0.789757
0.363311	1.91163	1.13505	1.60424	0.737182	0.956176	1.38415	1.00196	0.0896837	1.50462
1.08227	1.59776	0.826381	0.160293	0.607289	1.24271	1.45487	0.0546185	0.53926	1.88962
0.397879	1.40501	1.5244	1.63714	0.124012	1.65777	0.195328	0.634826	1.7417	0.654884
1.69059	0.605644	0.958483	1.23158	0.473212	0.630387	1.20798	1.43391	1.18904	0.707759
1.94903	1.22495	1.80641	1.95445	1.6142	1.12777	0.113514	1.16784	1.03256	1.63412
0.537226	1.40667	1.9883	1.12306	1.29665	0.280059	0.705158	1.3463	0.948806	1.6509
0.199754	1.4897	0.178152	1.40655	0.284935	0.756643	0.312771	0.188499	0.761603	1.59926
1.83619	0.475521	0.841735	1.85981	1.05899	0.69214	0.18509	1.46747	0.890279	0.182836
1.28391	1.60406	1.40374	0.769293	1.77954	0.0723207	0.944293	1.73332	0.337745	1.20924
1.64076	1.21537	1.88954	0.355372	1.34825	0.55827	1.57914	1.91198	1.20177	0.0985907
0.143374	1.14493	0.0949129	0.739937	0.739563	1.76368	1.48987	0.320232	1.93575	0.40471
1.95148	1.88614	1.57078	1.45777	1.25556	1.75128	1.28389	1.81591	1.82473	1.89305
1.69469	0.720897	1.1219	1.28244	1.01594	0.731304	1.20393	1.63486	0.194334	1.88896
1.85431	1.61055	1.5718	1.36554	1.47013	0.443428	1.36158	1.79226	1.49002	0.225586
1.56993	0.447832	0.173588	1.76019	1.07547	1.22278	0.0218314	0.810275	1.95714	0.185313
1.71934	1.12807	1.67875	0.459829	0.891631	1.78296	1.70954	1.37196	0.350495	0.68285
1.71439	0.771517	0.790981	1.19512	0.116274	1.6484	0.153557	0.444003	1.88322	0.772647
1.92699	1.47074	0.50022	1.01566	1.12245	1.03323	0.433204	1.82471	1.22846	1.4916
0.708754	0.840019	1.30353	1.58836	1.61627	1.4201	0.483689	0.786923	1.63102	1.2781
0.335488	0.28962	1.47221	0.665983	0.276476	1.12718	0.449888	0.174423	1.90321	1.84308
0.169996	1.70924	0.967705	1.89069	1.04155	1.92753	0.162636	1.67895	0.67804	1.14498
1.12017	1.33641	1.196	0.524018	0.540884	0.881654	0.557312	0.674667	0.542971	1.92674
0.904306	1.90061	1.17059	1.94687	1.85889	0.328176	1.5663	1.29977	1.69068	1.17509
1.71723	1.10493	1.1009	0.923146	0.636759	1.61116	1.98415	0.289935	0.831814	1.1852
0.870878	1.4852	1.28641	1.96674	1.38164	0.72917	1.78844	1.61972	0.885296	1.78888
1.96795	0.404827	0.27741	0.249113	1.46485	1.91251	0.0300056	1.75867	0.475069	0.53355
1.88053	1.89166	1.6708	1.67732	0.833151	1.92703	0.873586	1.82406	1.04091	1.85439
1.00884	1.03183	0.531373	1.40983	0.484386	0.617883	0.373947	1.53849	1.65983	0.354755
0.174635	1.0618	0.805185	0.782188	1.14602	0.554789	0.600512	0.568028	0.681993	0.262652
0.133802	0.408365	0.465867	1.671	0.31966	0.526694	0.0304604	0.244007	1.79135	1.63135
0.629829	1.45886	0.780229	1.72673	0.394445	0.75775	0.960015	1.13098	0.346977	1.94287
1.63124	0.871225	0.404826	0.447399	1.24784	0.131226	1.25056	1.58129	0.0711883	0.626459
1.61804	0.794164	0.0972176	0.829211	1.87921	1.13689	1.94875	0.561431	1.23894	0.328985
0.322563	0.619525	1.0152	0.477058	1.70512	0.528444	0.920562	0.985687	0.125376	1.03901
1.85825	1.33424	1.25765	0.592135	0.264595	1.51369	0.536422	1.65869	0.703874	1.45882
0.938526	0.401484	1.1939	0.968104	0.680781	0.217726	1.79867	0.783257	0.144193	1.04904
1.34129	0.336187	0.597779	0.599096	1.06718	0.903531	1.95099	1.73402	1.75374	0.372664
0.0912775	1.98108	0.0755436	0.306126	1.66866	0.357668	0.833663	0.451629	1.49751	1.83893
0.689367	1.56222	1.36051	0.606283	1.17019	1.19363	1.50439	0.214649	0.623761	1.42236
1.04658	1.35774	1.87196	0.0920091	1.19256	1.66345	0.595622	1.16513	0.826388	0.602571
1.43122	1.22301	1.45639	0.964116	1.69744	1.33648	1.89488	1.45819	1.24016	1.98173
1.70869	0.447326	0.254291	1.17176	0.140731	1.99742	0.723444	0.512888	0.448523	1.09602
1.51951	1.88587	1.12578	0.299065	0.255912	1.40548	0.64835	1.26289	0.25144	1.55479
0.811975	1.63338	1.85841	1.91019	1.54114	1.07249	0.659182	0.493316	0.621663	0.0428524
1.02193	1.56116	0.982998	1.64734	0.813717	0.53361	0.73465	1.01451	1.39224	1.85592
1.67398	1.01692	0.68009	1.03712	1.24244	0.613028	1.04151	1.54129	0.174934	1.29678
1.06868	0.54939	0.68299	1.76299	0.415633	1.01088	1.56404	1.51172	1.77224	0.0471294
0.775113	1.23781	1.91666	1.55864	0.964532	1.13515	1.99719	0.682203	1.82052	0.256662
0.773193	0.17294	0.186384	1.7007	1.55497	1.7776	0.10057	0.3177	0.20036	1.74382
1.84428	1.50178	1.71914	1.29309	1.60828	1.51846	1.73142	0.364478	0.1143	1.85085
0.450458	1.35013	1.99226	1.26141	0.797753	1.3015	1.21106	1.50595	0.218891	1.87571
1.94797	1.95849	0.883545	0.771776	1.40693	0.793538	1.55155	1.27113	0.737398	1.04136
1.53728	1.80488	1.19325	1.0551	1.71428	1.74437	0.0880802	1.92519	0.170746	0.924138
1.36009	0.665655	1.0678	1.82407	1.49969	0.645955	1.08017	0.721879	0.755982	0.0950774
1.29443	1.88316	1.27043	1.26832	0.89593	1.4952	0.672027	1.33391	0.849278	0.449558
0.705813	1.41927	1.85026	0.691669	1.38387	0.494793	1.33445	1.51728	0.640981	0.95566
1.66561	1.93765	1.2404	0.927198	1.80303	1.48873	1.44519	1.91469	1.81197	1.37441
0.753177	1.0914	1.24476	0.326317	0.798036	1.16134	1.1002	1.85293	0.543795	0.374058
0.880183	1.22131	1.60853	1.31354	1.1092	0.934082	0.488934	1.44185	1.35786	0.70749
1.71597	1.4839	1.6013	1.54412	0.309186	0.711858	1.61565	1.24215	1.62473	1.16903
1.87167	0.47855	0.993409	0.0738355	1.05082	0.0868288	1.35962	0.212569	0.499565	1.27696
0.615657	1.72038	0.556253	1.01748	1.24802	1.62345	0.367872	0.724924	1.79743	0.053974
1.69399	0.821356	1.19139	0.897455	1.00105	1.20681	1.54706	1.06299	0.912748	0.791691
0.682737	1.20248	1.46594	0.974427	1.79365	1.84526	1.74063	0.683784	1.38217	0.0171176
0.996811	1.76746	1.23191	1.36796	0.554688	0.350448	1.91331	0.693932	0.275305	1.27264
1.18144	1.98842	1.57619	1.4227	0.501238	1.22134	0.671577	1.2287	0.175211	1.22246
0.587732	1.45036	0.246725	1.54704	1.55219	0.615422	0.19416	0.101576	0.760091	1.90438
0.79097	0.975598	0.989964	1.21915	0.277457	0.305558	0.395793	0.862361	1.5936	1.07315
1.16479	1.50199	1.70848	1.19215	0.519577	0.60051	1.47927	0.571613	0.940925	1.20152
0.988676	1.72507	0.598657	0.690419	0.685723	0.265106	0.377544	0.858374	0.941407	0.714191
1.77235	0.141024	1.40645	1.65424	1.80132	0.518379	1.94089	0.813046	1.92838	0.348745
0.897245	0.325596	1.29109	1.20922	1.55653	1.01067	0.179168	1.29712	0.206499	0.503874
0.773201	0.76706	0.98176	0.519894	0.566584	1.50688	0.204805	0.87078	0.198324	1.59015
1.07188	1.11656	1.12508	0.406337	0.457504	0.353845	0.18609	0.446878	1.4812	1.2182
0.227039	0.795741	0.249086	0.101507	1.30598	0.380889	0.0818329	0.368711	0.824762	0.706019
1.36842	0.0722667	1.08956	1.68924	0.0218348	0.0348028	0.712252	0.880251	1.21981	1.08678
1.36064	1.6109	1.83353	1.24645	1.61956	1.36231	0.603666	1.41201	0.13958	0.0177488
1.92123	1.05369	1.35798	1.83356	1.99699	1.95644	1.44278	1.42587	1.52507	0.438396
0.830066	1.27022	0.71255	0.977395	0.925097	0.982636	1.08782	1.7979	1.87682	0.738036
0.927133	1.83654	1.5024	1.7356	1.84394	0.40859	0.654838	0.697727	1.24293	1.78676
1.13738	1.53347	0.237243	0.439308	0.81689	1.38448	0.803048	1.15669	0.192152	0.34215
1.75308	0.449778	1.58658	1.69223	1.89894	0.675845	0.22253	1.66141	0.720666	1.89289
1.30128	0.97905	1.69518	1.52745	1.98788	0.268365	0.522311	1.55632	0.28769	1.65932
0.552277	1.41278	0.34419	0.446234	0.612453	1.97438	0.705909	0.583583	0.0860815	1.36421
[truncated: 1,076 more rows]

## Sheet: data_chunk (6)
1.35197	0.880183	0.469386	0.826217	0.214993	0.0655919	1.33577	0.26648	1.32978	1.03029
[truncated: 1,452 more rows]

[truncated: 27 more sheets: data_chunk (7), data_chunk (8), data_chunk (9), data_chunk (10), data_chunk (11), data_chunk (12), data_chunk (13), data_chunk (14), data_chunk (15), data_chunk (16), lable_chunk（1）, lable_chunk (2), lable_chunk (3), lable_chunk (4), lable_chunk (5), lable_chunk (6), lable_chunk (7), lable_chunk (8), lable_chunk (9), lable_chunk (10) …]
