# Supplementary material for: Entropy-based dynamic ensemble classication algorithm for imbalanced data stream with concept drift
Source: PLoS One. 2024 Dec 13;19(12):e0311133. doi: 10.1371/journal.pone.0311133 (PMC11643253; doi:10.1371/journal.pone.0311133)
Supplement: S4 Dataset — (XLSX) [file pone.0311133.s004.xlsx]

## Sheet: data_chunk（1）
5.84408	-0.679803
6.11501	-0.754938
5.49544	0.994762
4.68583	0.541326
7.08963	-0.61893
4.32179	0.683547
3.82592	0.287268
5.21969	-1.91923
3.98376	0.498741
4.04453	-0.857899
6.0339	-0.808199
4.22504	0.382119
3.83414	-0.347052
4.65468	-0.526145
5.25132	-2.82817
6.16849	-0.36805
5.21857	-0.401685
4.9453	0.208269
4.66028	-0.0263859
5.97009	0.682664
4.81789	-0.821628
4.91951	0.794112
3.7052	-0.961377
5.64441	-0.833153
4.07113	0.296938
3.32191	0.396697
4.23151	1.10016
2.72271	-0.198977
3.68435	1.25758
4.89673	-1.00721
6.03843	1.66136
3.47291	-0.645146
5.95797	-0.511629
2.74838	-0.163443
5.47308	-0.154865
4.87058	0.161809
4.58533	1.89617
3.67374	-1.22701
4.15123	-0.851245
4.41267	1.27872
7.2656	0.670323
5.0251	1.05432
7.72037	-1.34839
5.11901	0.785379
5.37761	-1.19335
5.98951	-0.317024
3.96586	-0.798264
7.40064	-0.987546
4.14968	1.11547
4.75661	0.650002
5.74409	-0.193487
2.93078	0.930916
5.97329	2.1355
5.17984	-0.830053
4.14509	0.924216
5.37693	-1.6267
4.92274	-0.214969
5.65832	-0.648018
5.17997	0.348269
4.53581	-0.385974
4.86989	-0.391294
5.85462	0.597309
7.44487	-0.867251
3.89171	1.95507
6.43948	0.384506
5.07438	-1.77204
3.539	0.276659
6.02726	1.03568
5.64164	1.03405
5.54558	1.11267
4.26103	1.09661
4.38792	-0.857756
5.84578	-0.0983291
5.99993	-1.27893
6.8605	1.41299
4.11873	0.0257588
5.26128	0.738775
4.67963	1.34784
3.88731	-0.290645
4.7655	-0.201993
7.86571	0.256433
5.37976	0.481039
5.77754	-0.12696
5.22848	-0.249247
6.20349	0.245148
4.55897	-0.139203
4.26433	-1.08579
5.53312	0.13296
8.87519	0.3421
6.53445	0.232517
3.71281	-0.366362
4.27189	-0.0449315
3.61979	-1.36558
5.64529	1.97273
6.10738	-0.23621
4.82493	-0.265797
4.44868	0.496541
3.87273	0.560553
6.22509	0.752974
5.66001	0.879482
4.03573	1.24441
7.02625	-0.0673208
5.15063	0.838216
6.67071	0.81041
3.26577	-0.310117
6.50375	0.0330076
4.72576	1.50504
3.26184	2.78324
5.82267	0.722264
5.51413	-1.22292
8.76546	0.648635
5.49488	3.48662
4.07637	-1.90186
5.18929	-0.298705
6.28239	0.825228
5.26438	0.530011
3.09692	-1.81304
6.45652	-1.63068
4.25938	-0.519491
7.09041	1.22164
5.81769	-0.343712
4.36114	0.386075
5.59476	-0.351702
3.74178	-1.26473
3.87361	-0.428644
4.64541	-0.346429
5.63018	1.89836
7.12386	0.138804
5.70696	0.239562
8.64326	0.436773
4.14785	1.82366
5.22894	-1.15224
4.4751	1.89482
6.13758	0.442849
5.56406	0.893191
4.69065	-0.0385581
4.4754	0.296803
5.48159	-1.25925
5.48251	-0.478813
4.56844	-0.794363
6.29544	0.32167
4.99925	-1.34793
5.01051	-0.192355
3.38827	0.0691355
3.64422	-1.49925
5.08687	-0.43434
5.24198	0.654689
5.15719	-1.4594
5.29175	-0.0475363
4.24214	-0.286974
4.48402	0.433036
4.86311	0.100915
6.83102	1.31979
5.08487	-0.506692
3.82475	-0.73861
5.94507	-0.661457
5.23904	0.544796
3.7222	-0.597334
3.84748	-0.548501
4.97864	1.28754
6.41821	0.259835
6.18307	-1.24653
4.30341	0.432579
6.87013	1.65495
5.00665	0.0604433
5.09083	-1.96862
4.52789	0.754352
6.22361	0.380308
5.66831	0.15625
4.4501	-0.0748939
3.73485	0.310012
6.94215	1.2945
4.96595	1.44523
5.16701	-1.02701
5.43783	1.37527
4.90651	0.636156
6.2165	1.38602
3.97123	0.9605
5.01974	0.332641
2.7918	-0.443226
4.27571	-1.75824
6.48507	-0.399952
5.73892	-0.0564116
3.19686	0.590653
4.63355	1.44768
5.59542	-2.32356
3.48912	-1.07699
6.96206	-0.914866
4.02568	-0.317938
7.26847	-0.0596908
6.90403	-0.934473
2.57123	-0.320537
6.85479	0.307612
3.86823	0.0755967
5.89697	0.490604
5.78884	-0.330192
4.4988	0.144796
2.87433	-1.28015
4.79892	1.424
5.31305	1.13465
3.80655	0.734838
4.74948	1.01196
5.32432	-0.242011
5.0131	-0.654683
5.32297	0.375807
4.59424	0.0492049
6.29307	-0.612638
4.36863	-0.455172
6.59371	1.35689
5.26387	0.296916
5.85476	0.700194
5.65385	0.429206
4.4368	-0.576818
6.34894	0.196838
4.78316	-1.26754
4.64183	1.21044
2.96373	1.13273
3.28998	1.39832
6.16558	-0.995198
4.70106	-0.382192
4.111	-1.08356
5.68422	-0.0107044
4.51278	1.38671
5.06604	1.90559
2.72384	0.0877838
3.79413	0.259369
5.06708	0.292194
5.12623	-1.04612
7.31885	0.354809
5.13226	-1.03959
8.36845	-0.970515
4.14636	0.836702
5.58672	-0.722986
6.28558	-0.125176
7.14116	0.864807
4.06152	0.184794
5.76219	-0.323892
5.71755	-0.00239336
5.91111	-1.9121
3.32935	-0.0381556
4.98881	0.160248
4.42617	1.24817
6.32837	-1.8718
5.71343	1.72964
4.10905	-0.657851
4.70118	-0.678907
2.80791	0.563729
5.15214	0.673287
6.56645	1.49957
4.09607	0.171352
3.60669	1.84411
4.77871	-0.596422
4.81583	-0.431311
6.78897	0.717344
4.28923	-1.34146
4.54264	1.28438
6.2867	-0.863628
4.98886	1.20676
4.14349	0.891818
9.08014	0.593402
4.09845	0.916965
5.24354	1.57321
6.57992	-0.73498
2.83552	0.530115
6.08049	1.04497
5.1076	1.92893
5.70251	0.0665061
5.22022	-0.388314
6.80994	-0.382959
5.93372	0.650735
7.00327	-0.507682
4.72838	-0.10961
3.41123	-2.48462
4.76572	0.826093
4.33506	1.5243
6.67975	0.709491
5.48296	1.94118
7.59677	-1.30993
5.02131	-0.44522
4.19027	0.701232
6.56932	0.411916
4.25844	0.124889
5.5297	0.031263
3.22462	1.17563
4.79222	-0.819571
4.3162	-0.420221
4.73818	-1.07866
3.65639	1.10862
4.08833	-0.873147
5.70724	-0.595879
3.90972	-0.27017
4.84155	1.1764
5.84564	0.548384
3.99511	0.665373
2.59042	-0.506799
6.47123	-1.17677
4.06955	-0.0123731
5.1901	-0.329976
4.67646	-0.18934
4.19241	1.87808
3.25803	1.29913
5.02572	0.879157
4.59727	0.992186
6.49415	-1.11511
2.99161	0.267117
4.54806	1.24938
4.43147	0.554739
3.99968	-0.20226
4.17175	0.577839
5.8289	-1.52943
4.38094	0.81072
6.49987	-0.83268
5.76	-1.45793
4.41708	-1.16307
4.93861	-2.11299
4.87402	0.116076
4.30525	0.0938515
4.89096	-0.0397635
3.69758	-0.480429
5.19945	0.00891072
6.28646	-1.24823
4.33326	0.0882509
4.09168	-1.21921
4.59577	-0.349845
5.81656	0.184348
6.02902	-0.474706
4.57	1.72129
6.98655	0.775326
4.32115	0.580888
4.77879	0.770687
5.59731	-2.7545
4.39478	-1.93153
7.11312	-0.185146
4.45091	-2.33041
4.57465	1.36069
5.72352	-1.48005
6.16683	-0.284926
4.2979	0.695594
4.82998	-1.44601
4.63601	-1.8521
6.1123	0.61819
3.74168	0.79575
5.93582	1.28608
3.74606	-2.01303
7.12013	0.569685
4.66013	0.701882
5.67494	-1.06707
4.08106	-0.864846
3.76453	0.33141
6.66689	1.5645
5.08983	1.36837
4.52413	-0.85226
5.91235	0.633792
5.11615	0.347528
5.0228	1.6895
4.83827	-0.492619
6.316	-0.79463
4.39958	0.359168
5.95149	0.296486
4.1093	1.1664
5.51442	1.49436
5.62193	-1.04276
4.29168	-0.0329182
4.88003	0.319362
6.44493	1.65566
5.84062	-1.98708
3.43232	-0.167106
4.46466	0.194
5.72998	-0.959864
4.84117	-1.41643
4.52412	0.013046
5.28329	-0.822703
4.44353	-0.908302
9.18716	-0.0715892
5.68228	0.199363
4.82245	0.76268
7.07524	0.305265
5.78523	-0.46943
4.98503	-2.12953
4.55267	1.4854
3.55557	-0.237108
4.75989	-0.148719
3.81589	0.643508
5.8452	-1.14329
2.87852	-1.10545
4.44477	2.09811
4.54343	0.106829
4.7533	0.374775
5.20892	0.296673
4.96002	-0.425728
5.76638	-1.01657
2.78696	-0.426014
3.76435	-0.86108
4.04198	1.17814
5.20276	-0.724448
5.77466	0.350194
3.78397	-0.767402
4.99908	0.0221737
5.01419	-0.637148
3.5991	-0.577238
5.96934	0.391706
6.13871	-1.18059
6.3289	0.0440793
6.34424	-1.49159
4.34791	-0.663689
4.6324	0.479096
4.8775	-0.435709
5.50631	-0.923422
3.05547	-0.3687
3.81931	-0.748374
5.38895	-0.396266
5.4413	-0.833944
5.87764	1.44
8.01378	-0.0305125
5.64778	-0.326494
5.06905	0.293663
3.33166	1.75836
6.67895	-0.245199
4.66597	0.38704
4.26048	0.834983
5.2807	-0.13868
4.94796	-0.20668
2.81356	1.29607
6.32455	0.565942
4.79905	-0.316925
4.56775	-1.2883
5.36246	-1.16844
4.10028	-0.869287
4.78035	0.583931
5.40334	1.70974
4.89272	-1.21993
3.59195	1.12512
5.4222	0.560345
5.86476	-1.22619
6.60248	-0.687511
3.23815	-1.08455
6.75762	0.544852
3.97707	0.524872
4.98709	0.162464
5.35751	-0.946615
5.86689	-1.59534
6.3433	-0.33518
3.39014	-0.627244
7.75248	2.21092
4.96839	0.879084
4.63621	0.941097
5.1634	0.686462
6.5467	0.157211
5.08982	-2.26534
5.26157	0.653561
5.32222	-0.728422
6.68664	-0.263974
4.09497	0.134573
4.82766	0.774834
6.19573	-0.611892
6.09474	-0.495147
5.63267	0.656492
5.6196	0.968129
4.52154	1.0431
5.0061	-0.279484
5.9005	1.48156
4.94319	-0.50685
5.89145	0.107712
4.61789	0.386627
5.17922	-0.750649
5.47089	1.45686
4.22076	0.283512
4.098	0.36821
6.59545	0.0771617
4.64473	-0.461209
5.88647	0.702481
3.81538	1.00181
6.13029	-1.17928
5.51785	1.6062
6.42162	0.190159
7.95404	-0.820764
5.22801	1.39639
2.56349	0.00606935
3.94257	1.46355
3.46707	-0.255701
6.0192	0.508789
4.89641	0.604129
7.27475	-0.464553
4.5833	0.342145
4.02207	-0.783832
4.07057	1.48574
3.2875	0.132167
4.30884	1.09076
3.8477	-0.540598
5.70877	0.782281
4.02268	-1.02415
4.84676	-0.213114
5.25748	-0.572388
5.99415	0.56738
4.00464	0.300516
4.40173	-1.38273
5.6028	-0.188396
4.48627	-1.47908
5.35792	-0.764255
4.97862	0.746566
6.25603	0.489802
4.37027	-0.626184
5.60269	1.23053
6.27334	1.09746
3.92232	-0.72053
5.41117	-1.4131
4.39286	0.42476
4.1529	1.01296
6.53336	-0.828411
2.51057	1.81997
5.2955	-0.518301
4.36324	-0.76371
5.33287	-1.41241
5.1888	-1.37648
4.30678	-0.790383
3.79384	0.743176
5.39336	1.79566
5.65743	1.55476
5.41946	1.40319
6.13657	0.841443
5.89052	1.03231
5.84894	-0.655904
5.90496	-0.970636
5.20077	1.54757
6.29387	-0.799139
4.0273	-0.439968
6.38962	1.30161
5.66491	-1.63704
6.67725	-1.87068
6.23427	0.0507235
6.79906	1.03508
3.08549	0.984201
5.40323	-2.33632
4.66119	0.0463074
5.06491	1.95186
6.3799	0.430069
5.50819	0.448128
5.91678	0.538694
5.83955	-0.190303
4.91124	0.2724
5.90925	-0.462254
5.28283	-2.425
4.37244	-1.02813
3.685	0.838706
3.30578	-1.96029
3.38859	-0.983012
5.69247	1.02817
4.09583	0.325275
6.53403	-0.995882
4.03178	-1.87014
6.36561	0.233644
6.05135	0.129336
5.87901	-0.347637
4.61239	-0.267529
6.33704	-0.393709
6.21829	-0.0272568
4.99993	1.33264
4.79262	-1.48638
6.97998	0.464585
5.61727	-2.67882
1.79116	-0.990219
7.93278	1.08397
4.34512	-0.829552
3.50286	-1.37443
4.29448	0.0616994
5.36792	-0.00420863
4.12234	1.21363
5.17607	0.190305
4.82779	-0.25163
4.36439	-0.396331
4.82956	1.55305
4.56865	-0.695494
4.8183	-0.819733
4.63399	0.0712364
7.36059	-0.215334
4.58687	-0.335225
5.37918	0.503804
6.2827	-0.814034
7.62298	0.762858
6.0396	-1.21165
3.72354	-0.821299
5.58807	1.04517
4.36829	-0.984092
5.26303	0.15842
4.32049	-0.0385447
5.75814	1.6635
4.96822	1.18072
4.77935	0.606797
3.49079	-0.931996
4.40803	-0.980154
5.50544	0.758937
3.54915	-0.468054
4.66738	-0.645106
4.04051	1.62869
4.2664	0.566878
4.11685	-1.05811
3.32391	0.0114704
4.39099	-1.54244
5.07064	-0.169853
6.34923	0.490181
5.54184	0.0875946
5.2239	1.05572
5.21266	0.656033
3.96694	0.227657
2.40681	-0.300762
4.73685	-1.04141
4.32447	-1.10207
5.05339	0.396133
5.14595	-1.5782
3.55146	1.02125
6.81922	1.41693
4.58782	-0.770493
5.58913	-0.621986
6.72759	-0.443636
4.05217	1.73141
3.04799	0.221631
4.22366	-0.150672
7.38097	-0.603085
5.55518	-0.904743
3.50655	0.860547
3.95352	-0.0324542
6.44705	0.612149
5.06814	-1.27053
2.72424	0.605465
7.52468	-0.16442
5.62601	0.0576421
4.998	-1.91656
4.81049	2.6938
4.40436	1.20112
6.7141	-1.89252
4.66197	1.40433
5.67296	0.961435
5.13887	0.589111
4.87009	0.123917
4.18139	0.16454
6.88986	-0.862917
5.30078	1.38233
6.76901	0.165117
5.00432	-0.136022
6.33802	-0.317708
4.20556	0.411538
6.85285	-0.75439
4.20249	-1.16029
6.31816	-0.19127
4.16612	-1.86938
4.56068	0.010561
4.29336	2.50997
3.66323	-0.497211
5.82676	0.338788
5.11217	-0.414147
4.39118	0.449612
5.2963	-0.601898
5.14127	0.405377
4.72831	1.80106
5.5504	0.74854
4.55677	0.254816
3.08073	1.63931
7.2194	0.802829
6.44164	1.21521
4.94931	-1.56249
5.16045	0.374465
4.91401	-0.311997
4.87743	-0.491086
5.75999	0.52903
3.49765	0.873459
6.2603	0.30985
5.99434	-0.172041
3.54247	0.262996
4.54252	0.546045
5.93881	-0.426132
5.15269	-0.203567
7.0536	-1.44358
4.85105	0.728607
5.02359	-1.40337
5.64498	-0.460946
3.83898	0.557521
4.85858	-1.14323
7.28973	-1.20344
5.59153	-0.149474
5.75693	-2.71881
5.82129	-0.274111
5.0178	-0.247832
4.46588	0.465582
4.44167	-1.88273
5.80436	-0.645909
5.73913	-1.45293
4.25966	-0.0037674
6.95843	0.0705716
5.85474	-0.895113
3.45522	-0.223393
5.40269	-0.403299
3.29234	0.8533
4.99924	0.0502087
6.27646	-0.659922
5.01741	-0.830063
5.24618	-1.85597
4.98187	-1.45596
3.70805	1.21308
4.99932	-1.02824
5.11323	-1.06848
5.86742	0.380151
5.48566	1.01733
3.22738	-0.810499
5.46478	-1.48304
4.96492	-0.163302
5.7269	-0.258975
4.48103	0.60536
4.04672	-1.35683
7.60597	-0.772282
4.7844	1.18387
3.73289	1.30096
5.27854	0.27394
5.73744	0.25689
4.77156	1.07692
4.65223	0.134256
4.18247	-1.30845
3.78478	0.0202971
3.73665	0.764033
3.97103	-1.06976
3.59315	1.51227
4.68662	2.50582
7.36158	0.170848
4.35045	-1.08171
6.18884	0.0987799
5.66854	0.971268
3.09305	1.59149
6.053	-0.673009
3.96327	-0.386299
5.76396	0.483396
3.24806	-1.1728
4.23739	0.190048
4.31067	0.152925
4.54341	0.584165
6.17254	-0.918623
5.55881	0.237817
6.28559	-0.956125
3.32326	-0.622354
6.6058	-0.717543
3.73025	0.505304
5.52616	-0.380189
4.99004	-2.32917
5.97186	0.0965843
3.48612	-0.281273
4.4212	1.23444
4.71445	2.45821
4.82646	-0.040867
5.79412	-1.16905
5.35961	-0.205308
4.39244	2.43559
5.28086	0.456527
4.65063	0.567695
4.47266	1.49004
4.55364	-0.161795
5.66264	-0.760841
4.56698	0.591473
5.19235	-0.552118
3.81527	0.341178
5.47421	0.809808
5.12903	-0.895497
4.26913	-0.658315
4.3897	0.899722
4.29993	-0.616718
4.10837	-1.69629
7.29762	-0.887502
6.315	1.46711
5.19401	-0.894445
4.70462	0.448078
4.45626	0.761575
4.65141	0.911546
3.67522	-0.792234
6.37811	1.08416
3.54202	-0.451555
4.90611	0.546157
3.13176	-0.977307
5.24423	1.17555
3.51927	0.624902
5.21356	-0.382105
4.44636	2.21366
5.00113	1.66301
6.44976	0.795863
4.97607	-0.307559
5.58233	0.73019
8.11468	0.119211
4.34913	-1.79842
5.74536	-0.917377
5.83518	-1.08698
2.48421	-2.06237
2.41693	3.20642
5.24904	0.00591442
5.51466	-0.0448487
3.73728	-0.216079
3.44765	0.186091
5.75086	-0.124621
6.3862	-0.924171
5.42754	-1.63261
4.30977	-0.349112
4.05996	2.4323
6.19428	-0.733548
5.74126	-0.548458
6.37005	-0.444381
3.14639	-1.11795
4.79361	-0.144442
4.11032	0.788689
4.32003	1.04098
5.17834	1.55812
3.12211	-0.444054
5.38663	-0.447034
7.2534	1.94301
4.75658	-1.02391
6.73517	1.06631
3.83487	-0.327313
4.65468	1.7966
3.93798	-0.412846
4.93813	0.437407
4.79504	0.243426
3.51828	-0.315866
5.09767	0.0531902
5.6582	-0.238019
4.58407	-0.298236
3.96874	-0.507486
4.31486	-2.00972
4.82411	-0.952002
4.54153	-0.042805
5.93985	-1.7879
8.31692	0.116862
4.34996	-1.28217
6.8966	-0.537938
4.1549	-0.314781
5.92781	-0.422613
5.86803	-0.277917
3.55241	1.13508
4.74751	-1.14066
3.95874	0.935069
6.74192	0.756042
7.618	0.184328
5.73379	1.27963
6.03056	-1.8569
3.64421	-1.04551
4.8202	0.0891652
3.37018	0.56791
6.02951	0.657944
6.01977	-0.856075
6.9566	-0.826899
5.8686	0.433726
4.40938	-1.10763
4.93638	-0.529536
6.30963	-0.647143
3.34995	-1.85853
4.93959	-0.737634
4.97264	-0.363542
6.54412	-0.70858
5.43552	-1.18862
4.54467	-0.86692
4.64203	1.51551
3.91218	0.0906584
6.70245	0.719
5.14162	0.681622
5.23713	0.132575
4.99856	2.01812
3.53722	2.0678
6.77491	0.406441
6.28016	0.0575239
5.95864	-0.025525
4.07528	-1.34045
2.85976	1.36956
4.39232	-0.570261
5.82926	-1.89983
3.8005	-0.787285
3.30162	1.83465
5.63661	1.12289
3.14806	0.699492
5.31045	-0.657308
4.97975	-0.880663
5.32598	0.413635
5.95647	1.37198
7.92258	1.43309
5.69289	-1.42023
4.24702	1.43916
5.73764	-1.42408
5.14064	1.02784
7.10746	-1.12706
6.25766	-0.584828
4.16726	0.15982
4.11991	0.0384386
3.7663	0.3592
7.96327	-1.16965
5.14399	-2.16339
4.47979	0.908173
4.601	0.22929
5.9548	0.441386
7.09734	2.18725
6.00139	-0.14149
4.46092	-1.32081
3.48325	-0.0586206
5.46439	-0.777414
3.28781	-0.382317
4.12084	0.0612739
5.31256	-0.122518
4.88515	0.454281
4.2192	0.692063
5.72111	1.19469
6.16878	-0.397121
3.64274	0.000772564
7.11669	-0.568196
3.89579	-0.730797
4.86901	-0.295297
5.36513	0.109165
5.30469	0.0312547
7.40529	0.355183
5.7492	-1.23663
6.67095	-0.00187253
4.58725	-0.984102
5.63756	-0.702329
5.73739	-0.345993
5.06011	-0.0129705
3.69368	-0.163939
3.15925	-0.914328
4.86523	0.983011
4.99144	-0.370544
4.69161	-0.277842
5.06909	-0.561785
5.92666	-0.114747
3.607	0.770721
4.79674	0.766053
3.8762	-0.7672
5.01021	0.228375
5.32565	0.725803
4.33173	0.680603
4.12495	1.15915
4.78223	1.67499
5.90808	0.210393
7.03653	0.217961
6.21788	1.67703
6.46347	0.32109
3.86545	0.0212853
5.23353	-2.91207
4.74049	-0.431467
6.07897	0.610707
5.47617	-1.54823
3.9971	-0.182927
4.27602	0.724159
3.97437	-0.311104
6.21949	1.64763
4.72559	0.125638
3.88681	1.51579
4.53569	0.262419
5.13876	-1.92329
4.20881	-0.821424
3.54997	-0.0155536
4.56657	-2.66519
4.12105	0.707835
4.01031	-0.944855
4.86663	0.0196711
3.06465	-0.798103
3.99955	0.625558
6.70643	1.3719
5.03225	0.0334941
4.78167	0.135366
3.61185	-1.46532
4.38949	-2.87743
5.00374	0.62784
2.96396	-1.1279
4.94893	-0.575144
4.20607	-0.0778407
6.34451	-1.18559
5.00227	-0.288849
3.14526	-1.00402
6.27606	0.71453
4.41064	1.8118
6.82538	-1.85045
5.40368	-0.0161042
3.42444	0.499509
5.0555	0.23285
4.59438	0.472766
4.53562	0.30835
6.83593	0.30897
6.73901	1.47743
3.92957	-1.10313
4.51073	-1.33166
4.46088	-0.700813
5.6887	0.0281473
4.54022	-1.60183
5.66954	1.06003
5.59172	-1.516
5.53732	0.7423
3.73265	-0.430665
7.98496	0.815599
5.23578	-1.46787
4.73823	-0.0532335
7.31271	0.355831
5.30479	0.287068
4.04281	0.581773
5.33089	1.5658
7.39779	0.224826
5.26467	1.61928
4.8626	0.597198
4.35795	1.51139
4.98958	0.563167
5.78816	-0.657745
4.80291	-0.683816
0.7559	0.71865
0.35385	0.41341
0.39995	0.27013
0.71747	0.60944
0.98865	0.92364
0.29679	0.24643
0.74761	0.53721
0.8457	0.95746
0.95857	0.88925
0.75427	0.63018
0.83814	0.49326
0.88709	0.76124
0.39757	0.29315
0.74849	0.56988
0.70591	0.90643
0.29372	0.32343
0.013127	0.74595
0.17203	0.27113
0.095875	0.031583
0.47461	0.28022
0.53257	0.70655
0.069734	0.49237
0.59866	0.6104
0.14221	0.31782
0.53256	0.67659
0.65789	0.95299
0.57615	0.57708
0.25298	0.54189
0.75559	0.94886
0.82587	0.79254
0.11824	0.33857
0.33488	0.42212
0.92994	0.57963
0.032661	0.37022
0.51127	0.99606
0.057378	0.25114
0.67005	0.77472
0.96369	0.77562
0.64965	0.6742
0.62255	0.76298
0.11848	0.20882
0.66195	0.5536
0.015889	0.3391
0.87695	0.79563
0.387	0.99478
0.18581	0.33266
0.53736	0.76925
0.89348	0.87321
0.59925	0.67846
0.91256	0.38367
0.81222	0.83503
0.53321	0.74101
0.70784	0.12829
0.52581	0.88208
0.27251	0.25668
0.061377	0.29472
0.67735	0.48278
0.42476	0.066782
0.62325	0.5329
0.15923	0.065032
0.50078	0.14889
0.7359	0.50054
0.23463	0.0068108
0.2178	0.49447
0.004402	0.89493
0.087968	0.20245
0.94078	0.54322
0.075793	0.030269
0.053466	0.20191
0.53581	0.96556
0.45794	0.45207
0.65954	0.53859
0.16036	0.59366
0.86663	0.76918
0.94304	0.69674
0.81316	0.7726
0.31919	0.67206
0.85953	0.78588
0.0055977	0.82279
0.9942	0.68632
0.12699	0.18993
0.51717	0.80475
0.95606	0.81854
0.3933	0.3845
0.38836	0.25461
0.87977	0.69542
0.53613	0.52957
0.010328	0.56678
0.71481	0.92067
0.11624	0.024514
0.40213	0.25421
0.048588	0.15513
0.87548	0.86777
0.56388	0.65113
0.12511	0.17548
0.784	0.66366
0.84187	0.50289
0.77831	0.69587
0.077769	0.26239
0.6678	0.94424
0.67506	0.96694
0.99783	0.73279
0.91691	0.53201
0.81436	0.53019
0.33951	0.34817
0.17763	0.42855
0.57188	0.71957
0.14084	0.40842
0.32945	0.41948
0.060531	0.12268
0.66282	0.96732
0.83691	0.61221
0.47487	0.10987
0.28467	0.27286
0.49098	0.10915
0.33472	0.3832
0.21378	0.35001
0.57594	0.76746
0.35174	0.25356
0.80656	0.75582
0.69075	0.95194
0.64783	0.77044
0.15158	0.42835
0.64735	0.60705
0.73729	0.83199
0.47453	0.41853
0.17021	0.26314
0.478	0.05425
0.82853	0.7466
0.41334	0.24742
0.80012	0.81299
0.78088	0.95187
0.19218	0.20872
0.40509	0.69908
0.97027	0.74531
0.80937	0.52713
0.13203	0.17233
0.4056	0.43313
0.85821	0.75725
0.66367	0.74435
0.22	0.2447
0.98152	0.57455
0.96504	0.84211
0.049015	0.92934
0.72779	0.53013
0.14035	0.42155
0.92363	0.55207
0.44077	0.28853
0.43441	0.18456
0.90536	0.53368
0.72772	0.89203
0.035581	0.82501
0.61041	0.8227
0.13894	0.23521
0.74435	0.91251
0.5458	0.57823
0.91159	0.93529
0.21652	0.33546
0.3896	0.27409
0.57763	0.92903
0.19603	0.15184
0.82876	0.98256
0.20455	0.42291
0.77423	0.73068
0.86399	0.93416
0.67049	0.87499
0.65896	0.66802
0.85052	0.74812
0.58652	0.84573
0.31121	0.16537
0.10645	0.085913
0.60761	0.8649
0.53946	0.94166
0.71038	0.86325
0.22264	0.07597
0.14823	0.058233
0.77511	0.5984
0.11753	0.45945
0.74238	0.96426
0.39878	0.17645
0.96738	0.86971
0.015899	0.12205
0.046803	0.20176
0.142	0.42101
0.16701	0.32279
0.63148	0.9555
0.87598	0.52959
0.59417	0.59866
0.46798	0.24078
0.19362	0.42262
0.76736	0.57633
0.58987	0.77931
0.31883	0.18294
0.7578	0.51264
0.95359	0.75295
0.82402	0.6813
0.5178	0.80651
0.97117	0.58033
0.38574	0.14516
0.16811	0.33769
0.065437	0.18322
0.42519	0.29625
0.67874	0.87079
0.93727	0.66509
0.60074	0.58289
0.58365	0.62272
0.93715	0.95949
0.84572	0.63809
0.41675	0.080151
0.97362	0.87374
0.9749	0.80832
0.74767	0.48958
0.94871	0.74604
0.43676	0.38483
0.091782	0.44156
0.79046	0.93737
0.98948	0.60404
0.95005	0.49807
0.8922	0.64353
0.18334	0.012617
0.47535	0.010879
0.81872	0.76129
0.29629	0.45788
0.16037	0.03979
0.44518	0.25458
0.5504	0.91801
0.18928	0.44974
0.44966	0.0059963
0.88262	0.53536
0.18115	0.47076
0.59694	0.7102
0.91783	0.89896
0.97452	0.72631
0.064233	0.19088
0.08722	0.17215
0.53928	0.98075
0.56156	0.51165
0.7815	0.81888
0.44105	0.26159
0.066512	0.19282
0.40866	0.39712
0.0082597	0.65786
0.9505	0.56504
0.40321	0.28619
0.74081	0.6536
0.40184	0.13451
0.12671	0.23816
0.1544	0.29052
0.7184	0.86268
0.81001	0.56797
0.70531	0.98456
0.10647	0.49786
0.75304	0.68341
0.44422	0.23248
0.56489	0.92544
0.62599	0.92064
0.11289	0.29681
0.17344	0.10988
0.36844	0.39547
0.79147	0.6371
0.8808	0.91445
0.30489	0.61497
0.25695	0.99807
0.48152	0.15257
0.42796	0.067873
0.50503	0.11569
0.85288	0.53832
0.70277	0.63696
0.00016767	0.8378
0.74912	0.7798
0.093187	0.21654
0.25668	0.34021
0.61162	0.53909
0.064233	0.26847
0.49135	0.22266
0.72419	0.60318
0.71481	0.50296
0.90875	0.68737
0.78564	0.54707
0.12027	0.69921
0.29573	0.1388
0.74577	0.69557
0.57015	0.64036
0.43427	0.30687
0.43498	0.22403
0.18654	0.32006
0.95921	0.86956
0.050486	0.21234
0.47076	0.078345
0.88898	0.69971
0.12104	0.28258
0.46421	0.20987
0.7192	0.89461
0.20607	0.43729
0.01888	0.25844
0.33075	0.37546
0.078095	0.20227
0.24982	0.45656
0.57745	0.86315
0.75767	0.48811
0.16992	0.1433
0.16765	0.46713
0.70498	0.6878
0.65073	0.56518
0.98234	0.50182
0.075513	0.15403
0.32546	0.34459
0.098048	0.19432
0.90775	0.88496
0.10722	0.2159
0.95898	0.56767
0.37096	0.10878
0.63327	0.42598
0.043001	0.46992
0.32726	0.4297
0.72468	0.92813
0.74971	0.73969
0.77476	0.90751
0.7902	0.76263
0.046594	0.24212
0.35633	0.33957
0.71004	0.66273
0.64045	0.50545
0.44309	0.98126
0.20562	0.32934
0.67666	0.97321
0.33164	0.099056
0.80743	0.93835
0.68117	0.55001
0.7041	0.64611
0.47219	0.33295
0.42439	0.31
0.038069	0.36375
0.38535	0.23266
0.12602	0.32631
0.78117	0.73725
0.57476	0.56873
0.82307	0.96382
0.26496	0.15246
0.30033	0.3638
0.1744	0.19719
0.642	0.90155
0.63929	0.65464
0.46098	0.11261
0.97427	0.76305
0.047677	0.26161
0.31478	0.084663
0.82009	0.57276
0.28068	0.19176
0.89651	0.74027
0.21814	0.11227
0.70911	0.88191
0.86946	0.87344
0.6952	0.60363
0.12227	0.44019
0.90991	0.60248
0.63184	0.94645
0.82707	0.73118
0.066812	0.22636
0.43052	0.07436
0.34971	0.37859
0.33374	0.35705
0.64004	0.83084
0.60421	0.56883
0.6689	0.89699
0.03194	0.28039
0.097744	0.13868
0.58364	0.54729
0.53669	0.77128
0.37263	0.16851
0.99734	0.95988
0.10144	0.20984
0.99011	0.72692
0.072238	0.97955
0.25229	0.17872
0.34779	0.28383
0.15933	0.21744
0.6639	0.98102
0.17135	0.020943
0.06915	0.13816
0.16253	0.94271
0.96064	0.72971
0.3911	0.85821
0.11601	0.17762
0.20239	0.37038
0.25531	0.2892
0.96673	0.62205
0.42169	0.47896
0.8522	0.75094
0.084225	0.098877
0.77288	0.92261
0.32044	0.21553
0.17946	0.087036
0.28758	0.40843
0.79152	0.72665
0.70311	0.65584
0.063059	0.22728
0.22389	0.43325
0.72957	0.5013
0.53901	0.42104
0.21505	0.36163
0.58219	0.65638
0.011313	0.93648
0.69412	0.69661
0.43156	0.075504
0.33422	0.17837
0.84514	0.97804
0.023619	0.083119
0.60728	0.92556
0.92599	0.73374
0.83847	0.86905
0.29741	0.40528
0.70743	0.61291
0.7541	0.54483
0.32978	0.28497
0.69194	0.56147
0.14204	0.37199
0.001546	0.89192
0.59483	0.57418
0.39749	0.42056
0.94571	0.52943
0.70022	0.96091
0.51605	0.54178
0.17473	0.36276
0.52648	0.85094
0.25494	0.16531
0.67355	0.94257
0.29692	0.33928
0.34859	0.1913
0.095135	0.15145
0.071793	0.30546
0.079289	0.82138
0.64046	0.89099
0.41156	0.34625
0.0081256	0.29944
0.22987	0.9535
0.034981	0.011314
0.15847	0.48134
0.12497	0.12895
0.44549	0.1367
0.43322	0.40143
0.80219	0.75532
0.32835	0.4293
0.54964	0.49865
0.25961	0.08116
0.07228	0.098516
0.71077	0.90872
0.63031	0.91711
0.99843	0.68733
0.18612	0.40717
0.56166	0.9126
0.32055	0.2093
0.97927	0.85285

## Sheet: data_chunk (2)
6.01577	0.172844
3.42441	1.4375
5.84747	1.51934
6.20072	-0.62768
4.42609	-0.0532308
6.41852	-0.172847
4.99023	-0.167337
4.70836	-1.31756
3.88156	-0.508634
6.33519	0.318955
4.01776	0.375239
5.40981	-0.681006
6.40933	-1.51727
4.46391	-1.03409
5.35607	0.581041
5.49782	-0.684462
4.94729	-0.407485
4.88023	-0.0100055
7.84747	-0.0170116
4.63921	-0.282113
3.25919	-1.11306
7.24249	1.78786
4.73082	-0.848938
5.18877	-1.74682
2.43769	-0.277658
4.08522	-1.86232
3.49538	-0.466962
5.22604	0.552211
4.29548	1.2671
4.99173	-0.797266
7.4957	-1.0099
4.91508	-0.870585
4.55411	-0.346485
3.4093	0.870184
5.22797	-0.615435
4.57222	-0.179947
6.51712	-0.493139
5.55413	-0.267862
3.96251	0.625433
3.98003	1.0926
4.82165	-0.391269
5.02248	-0.337037
4.3835	1.8679
4.89377	-0.844326
5.96815	-1.67516
3.39352	0.287881
4.86292	-1.1766
5.61113	0.521548
6.116	-0.729631
6.36149	-0.993662
2.97795	0.0148304
4.66089	0.132917
4.26795	-0.0826623
5.49721	1.04564
6.26897	0.225354
3.45023	-0.476851
4.67618	0.135
4.27674	1.12246
5.25574	-1.66562
6.15781	-0.300615
5.44557	-0.816983
3.35956	0.591845
3.59978	0.640599
2.32096	-0.304112
5.27368	-2.20251
3.29584	0.0968086
6.85966	-0.0281932
3.42558	0.4557
4.28531	-0.0831402
4.95164	0.462734
5.22327	-1.43771
4.88046	1.5136
5.25276	1.28339
4.95462	0.200497
5.96606	1.67857
4.80774	0.738278
3.04682	2.03813
5.74718	-0.533968
6.14952	-0.741489
6.24347	-0.457005
4.3189	0.00606972
3.62777	-0.297858
4.59383	-0.138441
5.02994	-0.981238
6.09167	-1.67182
5.01438	-0.355218
6.79912	0.197495
4.37644	0.814319
5.3581	0.169967
5.35729	0.0281082
4.12836	-0.627915
5.87978	0.915505
6.44015	-0.834054
5.99743	0.00636905
4.52803	1.0586
6.11446	-1.24436
4.7374	2.5254
6.03621	-0.570636
4.26548	-0.993059
4.65272	-0.0877855
3.19051	0.411844
5.4542	0.0266386
5.3328	-1.22569
4.27138	0.0382403
4.27559	-0.286508
5.64082	-0.673582
4.63664	1.00945
4.68369	0.715361
5.66005	-0.0606499
5.25017	-1.86738
3.06035	0.0376627
5.50461	0.565902
5.44343	0.164169
5.62912	-0.142516
5.01754	0.822073
4.49419	1.45417
5.15981	1.55728
6.68317	0.251284
5.3979	-1.91655
3.28514	0.51189
3.92671	0.643155
2.63659	0.97457
4.14128	1.37598
4.99272	0.116863
4.5127	-0.196367
7.65486	-1.58218
3.55198	0.130041
4.49844	1.03711
4.87941	0.196146
3.68051	1.59404
5.06684	-1.49323
3.48902	1.03604
5.17095	-2.67745
4.54168	-0.371422
5.75532	-1.51421
4.4415	-0.588172
3.84242	-0.104988
5.91554	-0.207734
6.32815	0.331337
3.74242	0.575622
2.95251	1.74363
5.55932	-0.0359826
4.42197	-1.08324
3.82283	-1.03039
3.64839	0.61764
5.07441	0.923013
4.95794	-0.27867
5.6105	1.23531
5.13218	0.114806
5.06429	-1.37124
5.11593	-3.26359
5.21568	0.526449
5.13155	0.0677557
4.53574	-1.18117
5.28654	1.32501
5.05413	-0.0655089
3.27414	-0.0526133
3.6198	0.992803
5.83556	0.197038
4.26931	-0.721073
5.28387	0.0362099
5.91893	0.00441435
4.61213	-1.62861
3.48445	-0.655377
5.79951	1.01482
4.18932	1.70788
4.61538	0.398759
5.87065	-1.84863
3.35039	-0.823084
5.55059	-0.993615
4.05631	0.464206
5.39106	0.181929
5.18882	0.499998
6.88595	0.983579
3.31928	0.669967
3.45643	0.287482
4.46534	0.612167
5.49786	0.679945
4.8143	0.284948
3.19986	-0.433874
5.10024	1.45103
8.80892	0.867291
3.69755	-0.789547
3.51483	0.382562
4.11783	-0.954654
4.2207	-1.72927
3.66527	-0.851683
5.19468	-0.443822
5.35248	-0.128692
5.69031	-1.58616
3.84842	-0.479877
6.15042	-0.995864
3.48841	1.04444
3.29725	-1.89715
6.22354	-0.660002
2.53302	-0.0594171
4.75511	1.49981
2.47723	-0.293295
5.5194	-0.010914
5.73354	1.76383
4.87093	0.170263
6.78978	-0.346116
4.75594	0.38622
5.70039	1.70151
5.15305	2.00673
5.87301	-1.22075
2.89159	-0.416256
4.40374	0.343833
4.83423	-0.764859
6.21024	-0.439093
4.92419	-1.72535
5.0341	0.794946
4.27379	0.0284787
5.25738	-0.449203
3.26696	0.197487
5.7485	1.12801
5.46686	1.65669
5.78083	1.57251
4.08783	0.882554
4.56172	-0.35139
4.22033	-1.71111
2.5841	-0.320197
5.83362	-0.322181
4.31388	0.0424139
7.20798	-0.782669
6.55393	-1.35906
3.67937	0.306558
6.06117	0.39068
2.9804	0.970138
5.25963	0.103007
3.82591	-0.0710533
4.65378	-0.554075
5.53784	-0.692277
4.4045	0.488698
4.19827	-1.60814
3.93773	2.60936
5.61736	-0.779938
5.46865	0.304199
5.25227	1.69261
4.34245	-0.450443
4.1857	0.711657
4.8076	-0.316297
3.77913	-0.110659
4.09456	-0.225446
6.21438	-1.31582
6.36794	-0.455542
5.55973	0.451695
3.96849	-1.20602
3.64001	0.0233009
4.96576	0.303353
5.43986	-0.354136
4.6083	-1.6001
6.08938	-0.0286563
5.02553	0.341693
3.4386	0.0245761
2.97025	0.104238
4.47286	-1.28268
3.57169	-1.38193
6.21392	-0.877288
5.19512	-0.505377
4.05036	0.350473
1.99348	0.410805
4.89653	-0.756275
5.48375	1.15522
5.90545	-1.59172
4.29608	0.379245
6.63568	-0.741537
3.2178	-1.56908
2.88911	2.2821
5.44001	-0.509739
5.01983	1.13369
6.22149	-0.102497
4.88751	-0.241824
4.70024	0.24786
5.2574	-0.827772
4.53562	0.236471
4.95136	1.22564
4.28063	0.184576
4.80712	0.748414
2.97086	0.386501
4.69887	0.971316
4.80618	-0.352374
3.5831	-0.604214
4.23153	-1.3223
6.82095	-0.641819
6.5693	0.768798
4.32893	-0.275677
6.35608	0.268215
4.05555	-0.553098
5.79601	1.1529
4.2454	1.51895
3.46222	0.290502
4.46176	0.728143
4.2392	-1.1105
4.06314	0.0286467
4.40885	0.852545
5.70526	-1.69996
6.05668	-0.614243
2.7649	-0.374714
5.12896	-0.544773
5.16794	0.692553
3.2809	2.317
4.93902	0.0593291
4.5494	0.0434061
4.85198	0.758808
5.9593	-0.736452
4.54713	0.213716
4.57287	0.255923
5.18365	1.14207
4.9244	0.755116
4.79134	0.190668
5.08019	0.0892147
5.19014	-0.515215
5.33814	-2.01306
5.70501	-0.672377
5.09357	1.02428
4.54333	-0.0267509
4.7895	-1.19932
4.76461	-1.27717
4.67678	-1.33798
3.89956	0.0326579
5.62667	0.115
5.94586	1.42648
5.7997	-0.717654
5.07335	-1.9156
5.56802	-1.95731
4.10369	-1.02314
3.41477	0.799948
6.07248	-0.15569
4.71621	0.54012
4.00243	-0.650025
4.79685	0.360879
5.24289	0.465671
2.25237	1.25289
4.47478	2.02054
5.43175	-1.28766
4.40156	1.54484
6.26608	1.83739
4.61154	-0.654198
4.99615	-0.846966
4.10145	-0.140372
3.63114	-1.74213
3.31907	-1.34212
4.68144	-0.110063
4.47709	1.92184
5.33826	0.198484
6.97477	-1.0198
4.57547	1.338
5.34188	0.758358
3.2802	-0.673953
3.30597	-0.0153995
5.22797	1.40549
6.13695	-0.0613016
4.95317	-1.16418
6.08	-0.316335
3.91838	0.0361913
5.64071	0.657088
4.87717	-0.411659
7.8122	0.0291902
4.77778	0.0352464
5.88894	-1.52626
4.05152	1.87589
6.43169	-0.533743
5.95574	0.52964
5.94692	-0.652531
6.76974	0.524906
3.1836	-0.0967711
4.87104	-0.438854
6.16896	1.0392
4.53946	0.615925
3.28303	-0.965619
3.71507	-1.14957
4.99552	1.09668
5.69409	-1.01244
6.02094	-0.419184
5.70893	-0.826288
5.77567	-0.903736
4.36094	-0.168287
4.14692	0.890233
4.51379	-1.25553
4.42811	-1.24038
8.11684	-0.762909
4.40843	0.328028
6.48065	-1.6525
3.69455	0.20081
7.7678	0.035237
5.96837	1.62822
5.65227	-0.180331
5.93845	-0.0437588
3.88328	0.168956
5.72505	0.266934
5.37743	0.376943
2.66079	0.710758
5.18788	-1.98249
4.75641	0.732147
3.2705	0.52529
6.25288	0.591903
6.29452	-0.617543
4.37921	-0.738998
4.82327	-0.968555
4.72221	-0.269049
5.21236	-0.864591
4.20301	1.38902
4.40685	0.880244
5.18831	0.872389
2.58462	-1.37376
5.44789	0.6483
5.11471	0.915628
5.06927	-1.60302
6.11599	-1.69467
5.31884	0.670498
3.47261	-0.749051
4.24825	-0.115437
4.2857	1.54996
4.42916	-0.0908784
4.4877	-1.38873
3.46214	-0.637436
5.11986	0.932962
5.5812	0.724157
3.85543	-0.310057
5.92975	-0.0630693
7.43728	1.29128
4.74024	1.30696
5.72351	1.26802
4.72276	1.03939
5.13213	-1.45461
3.80917	1.45063
4.96412	-1.27912
4.80543	0.452111
4.15923	-0.56862
4.60323	-1.35709
5.11222	0.88725
4.11322	0.124263
4.93563	-0.772574
4.59826	2.12376
4.89265	1.26928
3.42628	-0.374064
5.20979	0.194384
5.29154	-2.27183
4.76036	-2.15413
3.5674	2.21006
5.56582	1.74357
5.08033	-1.71951
2.86996	-0.363664
6.89984	-0.479373
4.33753	0.507715
4.7077	0.084823
4.4598	-1.34342
5.41267	-0.0865549
4.75865	1.62179
5.87385	1.11891
3.77469	0.734157
4.23993	1.58914
3.76865	0.000897255
3.79214	0.601272
3.88881	-0.45292
4.69944	0.644954
4.93072	-0.294414
6.85576	-0.174573
4.56904	-1.00895
3.53647	0.364211
4.85493	1.64534
3.98315	1.14979
5.22072	-2.17675
4.72201	2.87038
5.52155	-0.362851
6.16784	0.764339
6.01682	-0.204374
4.644	0.888049
4.04501	0.474159
6.24833	2.28572
3.83288	0.689786
3.2772	-1.97264
4.27215	0.0181144
5.41714	0.183813
4.87514	-0.262564
4.42943	-2.27908
4.92306	-0.55792
5.86221	0.143828
4.91133	0.84249
4.23959	1.11325
4.90034	-1.08094
5.70479	0.025757
4.8129	-0.899584
3.71035	0.549241
4.90976	-1.10822
4.89596	-0.567339
4.90142	-0.940791
4.73142	1.19721
4.72492	1.65665
4.81611	-0.886088
5.01329	-1.56378
5.14162	1.45283
5.07463	-1.18033
6.52435	-0.52527
3.55142	0.0686615
5.80697	-1.29569
3.5422	-1.04627
3.62401	1.27871
5.21245	0.40609
4.00835	-0.000993829
5.45543	-0.414788
3.68884	-0.0195782
4.18141	0.135559
5.5768	0.64858
5.40871	0.0370046
4.15177	0.309473
5.49101	0.0115493
7.91243	-0.469792
7.38526	1.9116
4.64821	-0.177279
4.75265	-0.59308
4.98834	0.186243
5.98523	1.64472
7.20903	0.106839
6.47826	-0.496637
6.03665	-0.653986
5.8208	-0.430503
4.04656	-0.0357583
4.51851	1.0112
6.27097	-0.809191
4.43862	1.02705
3.91982	-0.868552
4.83934	0.743215
3.8739	-0.56997
5.19541	0.119594
3.35866	0.355083
7.40486	0.766021
3.39934	0.325912
4.878	0.410821
5.79707	0.0375931
4.80024	-0.0228053
7.96059	0.560438
6.12547	1.80667
4.58646	1.1337
3.34182	-0.435498
3.94685	1.02277
5.50623	-0.704583
5.00327	-0.169206
4.43904	-0.280188
3.26034	0.507829
5.05481	-2.11333
3.49337	0.324907
6.40264	-0.614636
4.59984	1.49663
4.05115	-0.348819
5.92405	0.554163
5.71911	1.31777
6.13828	-0.151778
3.33849	-2.55084
5.44251	2.02966
3.41454	0.850173
5.27356	0.0749202
4.01782	1.26816
5.81388	0.816618
2.24106	1.37345
5.58935	0.833373
3.47311	-0.209502
4.33491	0.307785
5.71101	0.694462
6.16745	-0.221412
4.28476	-0.847306
5.47599	1.82327
5.32138	-2.02713
4.36673	1.82281
5.01796	-0.328527
4.03033	0.631971
3.52394	-0.695651
4.21454	0.619115
4.95968	-0.598497
4.63005	-1.06376
2.93854	-0.294805
5.29865	0.331917
4.08822	-0.961867
5.53008	0.875484
4.2229	-1.40308
5.30344	1.00671
5.96087	-0.793962
4.35809	-0.813703
4.49753	-0.562748
3.49982	0.142282
4.46238	-1.8338
5.29357	-1.47547
6.68929	-0.414942
5.06163	1.56124
6.52981	-1.00807
7.14521	-1.00711
2.80206	-1.55144
3.87786	0.333362
5.24579	0.407132
5.69515	-1.14094
4.20064	-0.383363
5.78049	-0.287193
5.52381	-0.573034
5.0155	-1.94844
5.08721	0.41537
5.0463	-1.75799
5.13193	-1.73639
5.50096	-1.21815
3.96971	-2.96975
5.8368	0.590768
4.48987	-1.02754
4.27653	0.430732
4.84095	0.316423
4.10858	-0.199946
5.6655	0.68186
4.19032	-0.445168
5.46388	-1.36588
4.72965	1.42976
5.40026	1.31148
6.43069	-1.96551
5.43863	-0.595252
3.85394	-0.0500648
3.09603	-0.635219
4.76984	-0.332641
3.43897	-0.940036
4.59964	-0.691745
4.60674	0.0254422
5.73705	1.62773
2.77041	-0.497479
7.37065	0.575617
3.53678	-1.49907
7.87775	-0.012822
3.42128	0.997134
5.3584	-0.0390921
4.18118	1.66012
5.15028	0.395193
5.20596	0.25512
3.96699	1.30822
6.5713	-0.60072
4.82506	-0.289762
5.27479	-0.565049
3.34449	-1.30665
4.21939	-0.0646135
5.56476	-2.26439
4.44676	-1.44963
5.73198	0.444752
5.3413	-0.78747
4.99748	0.0797246
8.49031	0.0269781
3.20205	1.10876
4.98387	0.441301
5.11364	1.76231
4.56374	-0.14507
4.50896	0.608193
4.33018	-1.04315
4.07121	0.173702
4.66949	1.55039
4.43269	0.950548
3.77132	0.84777
3.79301	-0.907134
6.428	0.139577
5.12702	0.389858
5.41191	1.29499
5.15324	1.29424
3.8511	-0.0811247
3.54271	-2.32987
4.6654	0.997856
3.92783	0.599566
4.35579	0.269642
4.15788	-0.627943
6.08183	0.383069
3.95963	-1.2463
3.57061	-1.55572
3.51503	0.755772
3.53654	-2.32361
6.44343	1.20873
5.29832	1.18241
4.38496	-1.26002
6.49661	1.66628
7.07229	-0.315141
4.6364	-0.596306
3.91881	2.3646
4.63347	0.435504
5.6552	-1.919
5.7659	0.108392
4.37562	-2.24674
4.05139	-0.220645
6.86246	0.452159
4.95813	0.448248
3.44009	0.403667
3.34625	0.687836
5.11	-0.28006
6.44795	-0.217266
5.52619	-0.377014
5.25333	-0.0550208
4.84908	-1.49235
4.5311	-0.989376
4.92694	-0.0911364
4.91994	-2.36417
5.7129	-0.620291
6.4018	1.25375
5.0314	-0.911203
5.45227	0.190413
4.17853	-1.2955
3.5383	-0.574021
5.19589	2.82688
4.01621	-1.67658
4.94643	-0.68261
5.61154	-1.14545
5.31822	0.112997
4.0702	-0.870329
5.64834	-0.467299
6.10775	-0.870398
5.70819	-0.183402
6.28886	0.567516
3.31519	-0.455282
7.38537	0.292028
5.05584	-1.47626
4.26182	0.606884
3.83419	-0.304013
5.38304	1.49213
4.41682	-0.581027
4.27683	-0.15311
5.07806	0.28562
4.01096	0.579306
4.34369	-0.809666
4.36442	0.570996
5.76246	0.11888
4.55317	-1.61421
6.13586	-0.230669
3.3631	-1.20545
6.32648	1.58111
4.80525	-1.50299
7.15852	0.043436
4.72089	-0.532379
5.07701	-0.0150485
6.48373	0.628374
5.22611	0.48357
6.25266	1.14128
4.90148	-0.656079
4.04561	-1.86418
3.54422	0.37722
3.44473	-0.563599
5.2085	-0.784205
4.60062	-0.468736
3.42127	0.737154
4.80764	-0.140163
4.14705	0.514246
5.62377	0.389836
3.62651	0.115193
6.26618	0.347862
4.91974	0.0628496
3.90654	-1.15779
4.24058	0.543313
4.10226	0.76481
5.02739	0.473884
3.94352	0.580034
4.8987	-1.5196
4.88712	1.07684
5.3058	0.109566
4.87895	0.386224
6.29626	-2.68372
4.04122	0.578807
6.42657	0.394307
6.8653	-0.434256
1.87736	2.81213
6.03207	0.552208
3.89368	0.874027
3.94073	-1.02165
3.34674	0.744459
3.52778	0.455861
5.56238	0.400181
4.52949	0.183777
4.73289	0.14837
5.92704	-0.527627
5.37979	-1.51333
3.68826	0.019101
4.76807	-1.59649
4.4178	0.0646236
5.74053	-0.266681
4.55973	0.271566
5.4672	1.58874
4.89596	0.310851
3.7317	-0.700233
4.78196	0.0725723
5.73745	0.50142
3.78961	3.69724
5.33852	-0.27592
5.84825	1.79063
5.03074	-1.59335
4.7287	0.273833
5.56605	-0.49638
5.42172	0.720049
4.15503	-0.899597
3.95103	1.47303
6.02252	-0.219639
4.27338	0.594651
4.58554	0.88513
4.37955	0.431277
5.24609	0.860855
6.46419	1.12733
6.73593	0.214976
6.72439	0.821206
5.7611	-1.04615
4.09863	-0.927185
3.23819	-0.366096
4.22749	0.700495
5.32888	1.56
5.97843	1.86182
4.97354	-0.135294
4.87047	1.12016
3.1272	-2.30058
4.43373	-1.37866
5.41913	-1.27414
5.01817	0.294801
4.20343	-1.3746
4.88347	-0.714032
5.57227	-0.442507
3.8875	-2.3305
5.03185	-0.334617
5.48772	-0.307609
3.92081	-1.51636
5.13152	1.22638
5.28007	2.57262
4.58107	-1.79355
4.38724	-1.97215
4.21497	-1.98155
6.30561	-0.709586
4.25055	0.565199
4.47176	0.356445
3.19796	0.675695
4.7252	-0.163213
4.39993	0.678495
5.86613	-1.08954
4.32617	-1.30677
4.80969	0.984198
5.13721	0.937503
5.44403	-1.12995
5.74786	-1.92567
5.83009	0.410218
6.12312	0.0726932
4.29584	0.583553
2.6357	-0.924271
5.63082	-1.58385
4.02957	0.437532
6.75855	-1.0669
3.76896	0.246422
3.55036	-1.15964
5.83641	-1.22312
4.84413	-0.847172
4.02214	-1.82401
3.91452	-0.0589035
5.89015	0.504785
3.10743	1.26055
5.52785	2.17097
4.12078	-1.88538
3.60046	1.22159
4.33056	0.829578
4.75614	1.30095
4.22131	0.310717
2.63378	-0.149063
6.58815	0.582796
5.80993	1.4736
5.28412	-0.0107332
6.96414	-0.374238
4.70724	-0.49713
3.67877	-0.292478
5.92906	-0.679423
3.71166	-0.431717
5.94354	1.17432
3.93297	-0.133109
4.49356	-2.09183
5.59457	0.145961
2.96479	2.19088
3.30884	-1.9491
5.47015	0.142864
3.37751	-0.325027
4.88423	-0.0155756
5.14718	-0.0334664
5.11816	-0.656895
6.99164	0.841287
6.13229	-1.32609
4.83147	1.79184
4.15688	1.8243
4.5592	-0.31946
4.72449	0.374773
3.90497	0.538639
4.10829	-0.598265
3.83541	1.61435
4.58978	1.53582
3.88877	-1.04041
3.99531	-0.543756
4.29541	0.264186
7.1129	-1.02247
6.25049	0.0789512
3.96541	-0.517533
4.3995	-0.860561
5.65574	-0.609868
4.993	0.198139
5.5608	1.60064
4.59343	-0.810362
4.3276	-1.16314
4.27776	2.04099
5.46174	-0.339413
6.03321	2.24277
4.01917	-0.596004
4.33308	0.977594
4.38209	0.193287
5.22557	0.719023
3.48996	1.07827
5.57083	-0.243001
4.40874	-0.16096
5.24466	0.228099
4.74763	0.517917
5.08799	-0.843301
3.78627	-0.468859
6.55099	-0.453409
6.34556	0.589795
4.38985	0.584892
5.25926	1.27098
5.53786	1.12464
4.58835	-0.724923
6.49237	-0.11375
6.3009	1.73532
5.4229	1.83931
5.54787	-0.340368
5.21146	1.62292
4.9118	-1.20483
5.02409	0.893561
4.35269	-0.303863
5.75522	1.02874
2.96209	-0.424086
5.2041	-0.721242
4.57831	-0.229405
4.1636	0.421744
5.84405	0.785583
4.36131	1.14693
3.19683	0.104642
3.91926	-2.03947
4.81224	0.459614
4.19694	-0.950256
6.40941	-0.539442
3.50355	0.79156
5.27334	-2.02987
4.5047	0.550933
4.88107	-2.07345
5.15858	-0.120456
5.9718	1.29033
7.21242	0.167931
4.39517	2.32572
4.82504	0.99091
5.4177	-1.92004
3.62716	0.0133018
5.44176	-1.1074
4.53952	0.0470719
4.21697	0.929015
4.97663	0.309096
5.95019	0.396244
4.7868	-1.8392
5.59701	0.250977
4.91952	1.65484
5.64152	0.237133
5.43637	0.582551
5.06472	-1.08404
5.60511	0.701038
3.27314	-1.18979
5.77451	0.398813
6.1203	1.12303
6.58605	0.662051
4.00376	-0.451471
5.15962	-2.13277
4.13128	-0.600993
3.694	-1.16446
4.25121	-2.66118
4.77427	1.00835
4.07948	2.37458
4.13863	1.94335
3.45068	-0.176377
6.84751	1.88822
5.96413	-0.00270624
3.11637	-1.07726
3.54754	-0.350834
4.42162	-2.16226
4.62787	0.645022
3.41986	-1.49818
4.97578	0.243056
5.42347	-0.898619
5.76049	-0.300549
4.01707	1.83089
5.30121	0.620907
4.56975	-0.351543
5.844	2.74206
3.78438	-0.712988
3.96392	-0.891299
4.91016	0.0764923
3.84838	0.32924
4.92609	1.08623
6.45235	1.20621
3.32245	-1.02311
4.61338	-0.53817
4.07399	0.14252
4.45541	1.13756
6.55607	0.241267
4.35811	-0.74003
7.66541	-0.169951
4.4387	0.294929
6.37235	-0.562078
3.2829	-1.385
5.20996	0.621265
0.7559	0.71865
0.35385	0.41341
0.39995	0.27013
0.71747	0.60944
0.98865	0.92364
0.29679	0.24643
0.74761	0.53721
0.8457	0.95746
0.95857	0.88925
0.75427	0.63018
0.83814	0.49326
0.88709	0.76124
0.39757	0.29315
0.74849	0.56988
0.70591	0.90643
0.29372	0.32343
0.013127	0.74595
0.17203	0.27113
0.095875	0.031583
0.47461	0.28022
0.53257	0.70655
0.069734	0.49237
0.59866	0.6104
0.14221	0.31782
0.53256	0.67659
0.65789	0.95299
0.57615	0.57708
0.25298	0.54189
0.75559	0.94886
0.82587	0.79254
0.11824	0.33857
0.33488	0.42212
0.92994	0.57963
0.032661	0.37022
0.51127	0.99606
0.057378	0.25114
0.67005	0.77472
0.96369	0.77562
0.64965	0.6742
0.62255	0.76298
0.11848	0.20882
0.66195	0.5536
0.015889	0.3391
0.87695	0.79563
0.387	0.99478
0.18581	0.33266
0.53736	0.76925
0.89348	0.87321
0.59925	0.67846
0.91256	0.38367
0.81222	0.83503
0.53321	0.74101
0.70784	0.12829
0.52581	0.88208
0.27251	0.25668
0.061377	0.29472
0.67735	0.48278
0.42476	0.066782
0.62325	0.5329
0.15923	0.065032
0.50078	0.14889
0.7359	0.50054
0.23463	0.0068108
0.2178	0.49447
0.004402	0.89493
0.087968	0.20245
0.94078	0.54322
0.075793	0.030269
0.053466	0.20191
0.53581	0.96556
0.45794	0.45207
0.65954	0.53859
0.16036	0.59366
0.86663	0.76918
0.94304	0.69674
0.81316	0.7726
0.31919	0.67206
0.85953	0.78588
0.0055977	0.82279
0.9942	0.68632
0.12699	0.18993
0.51717	0.80475
0.95606	0.81854
0.3933	0.3845
0.38836	0.25461
0.87977	0.69542
0.53613	0.52957
0.010328	0.56678
0.71481	0.92067
0.11624	0.024514
0.40213	0.25421
0.048588	0.15513
0.87548	0.86777
0.56388	0.65113
0.12511	0.17548
0.784	0.66366
0.84187	0.50289
0.77831	0.69587
0.077769	0.26239
0.6678	0.94424
0.67506	0.96694
0.99783	0.73279
0.91691	0.53201
0.81436	0.53019
0.33951	0.34817
0.17763	0.42855
0.57188	0.71957
0.14084	0.40842
0.32945	0.41948
0.060531	0.12268
0.66282	0.96732
0.83691	0.61221
0.47487	0.10987
0.28467	0.27286
0.49098	0.10915
0.33472	0.3832
0.21378	0.35001
0.57594	0.76746
0.35174	0.25356
0.80656	0.75582
0.69075	0.95194
0.64783	0.77044
0.15158	0.42835
0.64735	0.60705
0.73729	0.83199
0.47453	0.41853
0.17021	0.26314
0.478	0.05425
0.82853	0.7466
0.41334	0.24742
0.80012	0.81299
0.78088	0.95187
0.19218	0.20872
0.40509	0.69908
0.97027	0.74531
0.80937	0.52713
0.13203	0.17233
0.4056	0.43313
0.85821	0.75725
0.66367	0.74435
0.22	0.2447
0.98152	0.57455
0.96504	0.84211
0.049015	0.92934
0.72779	0.53013
0.14035	0.42155
0.92363	0.55207
0.44077	0.28853
0.43441	0.18456
0.90536	0.53368
0.72772	0.89203
0.035581	0.82501
0.61041	0.8227
0.13894	0.23521
0.74435	0.91251
0.5458	0.57823
0.91159	0.93529
0.21652	0.33546
0.3896	0.27409
0.57763	0.92903
0.19603	0.15184
0.82876	0.98256
0.20455	0.42291
0.77423	0.73068
0.86399	0.93416
0.67049	0.87499
0.65896	0.66802
0.85052	0.74812
0.58652	0.84573
0.31121	0.16537
0.10645	0.085913
0.60761	0.8649
0.53946	0.94166
0.71038	0.86325
0.22264	0.07597
0.14823	0.058233
0.77511	0.5984
0.11753	0.45945
0.74238	0.96426
0.39878	0.17645
0.96738	0.86971
0.015899	0.12205
0.046803	0.20176
0.142	0.42101
0.16701	0.32279
0.63148	0.9555
0.87598	0.52959
0.59417	0.59866
0.46798	0.24078
0.19362	0.42262
0.76736	0.57633
0.58987	0.77931
0.31883	0.18294
0.7578	0.51264
0.95359	0.75295
0.82402	0.6813
0.5178	0.80651
0.97117	0.58033
0.38574	0.14516
0.16811	0.33769
0.065437	0.18322
0.42519	0.29625
0.67874	0.87079
0.93727	0.66509
0.60074	0.58289
0.58365	0.62272
0.93715	0.95949
0.84572	0.63809
0.41675	0.080151
0.97362	0.87374
0.9749	0.80832
0.74767	0.48958
0.94871	0.74604
0.43676	0.38483
0.091782	0.44156
0.79046	0.93737
0.98948	0.60404
0.95005	0.49807
0.8922	0.64353
0.18334	0.012617
0.47535	0.010879
0.81872	0.76129
0.29629	0.45788
0.16037	0.03979
0.44518	0.25458
0.5504	0.91801
0.18928	0.44974
0.44966	0.0059963
0.88262	0.53536
0.18115	0.47076
0.59694	0.7102
0.91783	0.89896
0.97452	0.72631
0.064233	0.19088
0.08722	0.17215
0.53928	0.98075
0.56156	0.51165
0.7815	0.81888
0.44105	0.26159
0.066512	0.19282
0.40866	0.39712
0.0082597	0.65786
0.9505	0.56504
0.40321	0.28619
0.74081	0.6536
0.40184	0.13451
0.12671	0.23816
0.1544	0.29052
0.7184	0.86268
0.81001	0.56797
0.70531	0.98456
0.10647	0.49786
0.75304	0.68341
0.44422	0.23248
0.56489	0.92544
0.62599	0.92064
0.11289	0.29681
0.17344	0.10988
0.36844	0.39547
0.79147	0.6371
0.8808	0.91445
0.30489	0.61497
0.25695	0.99807
0.48152	0.15257
0.42796	0.067873
0.50503	0.11569
0.85288	0.53832
0.70277	0.63696
0.00016767	0.8378
0.74912	0.7798
0.093187	0.21654
0.25668	0.34021
0.61162	0.53909
0.064233	0.26847
0.49135	0.22266
0.72419	0.60318
0.71481	0.50296
0.90875	0.68737
0.78564	0.54707
0.12027	0.69921
0.29573	0.1388
0.74577	0.69557
0.57015	0.64036
0.43427	0.30687
0.43498	0.22403
0.18654	0.32006
0.95921	0.86956
0.050486	0.21234
0.47076	0.078345
0.88898	0.69971
0.12104	0.28258
0.46421	0.20987
0.7192	0.89461
0.20607	0.43729
0.01888	0.25844
0.33075	0.37546
0.078095	0.20227
0.24982	0.45656
0.57745	0.86315
0.75767	0.48811
0.16992	0.1433
0.16765	0.46713
0.70498	0.6878
0.65073	0.56518
0.98234	0.50182
0.075513	0.15403
0.32546	0.34459
0.098048	0.19432
0.90775	0.88496
0.10722	0.2159
0.95898	0.56767
0.37096	0.10878
0.63327	0.42598
0.043001	0.46992
0.32726	0.4297
0.72468	0.92813
0.74971	0.73969
0.77476	0.90751
0.7902	0.76263
0.046594	0.24212
0.35633	0.33957
0.71004	0.66273
0.64045	0.50545
0.44309	0.98126
0.20562	0.32934
0.67666	0.97321
0.33164	0.099056
0.80743	0.93835
0.68117	0.55001
0.7041	0.64611
0.47219	0.33295
0.42439	0.31
0.038069	0.36375
0.38535	0.23266
0.12602	0.32631
0.78117	0.73725
0.57476	0.56873
0.82307	0.96382
0.26496	0.15246
0.30033	0.3638
0.1744	0.19719
0.642	0.90155
0.63929	0.65464
0.46098	0.11261
0.97427	0.76305
0.047677	0.26161
0.31478	0.084663
0.82009	0.57276
0.28068	0.19176
0.89651	0.74027
0.21814	0.11227
0.70911	0.88191
0.86946	0.87344
0.6952	0.60363
0.12227	0.44019
0.90991	0.60248
0.63184	0.94645
0.82707	0.73118
0.066812	0.22636
0.43052	0.07436
0.34971	0.37859
0.33374	0.35705
0.64004	0.83084
0.60421	0.56883
0.6689	0.89699
0.03194	0.28039
0.097744	0.13868
0.58364	0.54729
0.53669	0.77128
0.37263	0.16851
0.99734	0.95988
0.10144	0.20984
0.99011	0.72692
0.072238	0.97955
0.25229	0.17872
0.34779	0.28383
0.15933	0.21744
0.6639	0.98102
0.17135	0.020943
0.06915	0.13816
0.16253	0.94271
0.96064	0.72971
0.3911	0.85821
0.11601	0.17762
0.20239	0.37038
0.25531	0.2892
0.96673	0.62205
0.42169	0.47896
0.8522	0.75094
0.084225	0.098877
0.77288	0.92261
0.32044	0.21553
0.17946	0.087036
0.28758	0.40843
0.79152	0.72665
0.70311	0.65584
0.063059	0.22728
0.22389	0.43325
0.72957	0.5013
0.53901	0.42104
0.21505	0.36163
0.58219	0.65638
0.011313	0.93648
0.69412	0.69661
0.43156	0.075504
0.33422	0.17837
0.84514	0.97804
0.023619	0.083119
0.60728	0.92556
0.92599	0.73374
0.83847	0.86905
0.29741	0.40528
0.70743	0.61291
0.7541	0.54483
0.32978	0.28497
0.69194	0.56147
0.14204	0.37199
0.001546	0.89192
0.59483	0.57418
0.39749	0.42056
0.94571	0.52943
0.70022	0.96091
0.51605	0.54178
0.17473	0.36276
0.52648	0.85094
0.25494	0.16531
0.67355	0.94257
0.29692	0.33928
0.34859	0.1913
0.095135	0.15145
0.071793	0.30546
0.079289	0.82138
0.64046	0.89099
0.41156	0.34625
0.0081256	0.29944
0.22987	0.9535
0.034981	0.011314
0.15847	0.48134
0.12497	0.12895
0.44549	0.1367
0.43322	0.40143
0.80219	0.75532
0.32835	0.4293
0.54964	0.49865
0.25961	0.08116
0.07228	0.098516
0.71077	0.90872
0.63031	0.91711
0.99843	0.68733
0.18612	0.40717
0.56166	0.9126
0.32055	0.2093
0.97927	0.85285

## Sheet: data_chunk (3)
3.11975	0.72573
3.4147	1.11025
6.48811	0.0258673
6.07401	-0.0874123
3.73964	0.110578
7.12317	0.419279
4.60619	1.03899
4.42077	0.108326
5.08043	0.97091
6.35259	-0.47258
6.47192	-1.05763
7.72808	0.224148
4.55448	-0.0818556
5.88912	-0.666375
3.51526	-1.70624
4.92917	0.694686
3.31004	0.970208
5.40267	-0.152561
4.19937	-0.108204
5.97498	1.32922
4.90068	-0.262842
4.25091	0.000870342
6.34733	-0.942014
4.06643	-0.127553
3.11857	1.71832
3.37126	-0.35122
4.47167	-0.610163
5.93273	0.380706
4.27203	-0.318133
6.01462	-0.946353
4.65251	0.0430202
4.79315	-0.0354237
5.85181	1.08469
5.17245	-1.03253
4.13708	0.53807
3.58915	2.19175
1.8909	1.48915
5.03138	1.54062
4.87659	0.814854
4.53476	0.234128
4.45769	1.42923
5.16963	1.63332
5.44744	-0.667945
4.45393	1.515
3.82717	1.46836
4.88402	-0.762178
4.00986	-0.137063
4.72836	-0.436571
4.23004	0.365198
5.65345	-0.637852
3.41801	-0.34943
3.63661	0.392281
2.46259	-0.291427
6.7432	-0.197038
4.71873	-0.571893
3.69346	-0.718059
5.10189	1.37329
5.49456	-0.606527
4.77983	0.730427
2.15867	-0.822196
5.40114	0.538775
2.30293	1.33421
3.93184	2.50009
5.89256	-0.4601
5.2504	0.246225
6.2624	-0.350584
3.71215	-0.146247
3.33257	0.921561
4.88822	-0.0307568
2.09167	-0.0723471
5.35999	0.946438
5.49431	1.80257
5.4391	-0.605548
3.81468	-1.38196
6.3095	0.85449
3.96066	-0.095123
5.09805	1.24441
3.43341	-1.24533
4.30619	0.508061
5.3993	-1.85861
4.43869	-1.46887
4.20185	-1.10467
5.05913	-0.480786
5.37847	0.626435
5.56163	-0.0661716
2.95063	0.709993
3.54261	-0.0981087
5.06015	0.620651
4.33135	0.642847
5.46339	-0.549658
4.14741	0.632192
4.48327	0.788771
4.31115	-0.750373
3.76605	1.48318
3.86241	-0.0710157
3.16748	-1.56905
5.6409	-1.55803
4.13185	-0.470081
4.27925	-0.910692
4.04603	0.49094
4.62503	0.981445
4.0969	-0.15887
4.62198	-0.545102
2.65188	-0.953715
2.7084	1.63204
3.1837	0.57679
4.84916	-0.256595
5.55306	-0.923577
4.90768	0.403814
3.67555	-0.828149
4.6605	0.197852
5.3039	-0.692771
3.85847	1.51407
3.79463	-0.39583
4.21637	0.645688
3.84763	-1.77309
4.26555	-0.122413
6.64848	-0.962407
6.57933	0.17456
5.5839	1.74195
4.92834	-0.181138
6.29929	1.13046
4.51935	2.51295
6.00471	1.04644
3.24085	0.170514
4.55108	0.923232
5.7631	0.944721
3.71164	0.467413
3.84526	0.546127
4.1161	-1.37906
7.20658	-0.337596
4.50322	1.27624
5.03059	-0.713257
4.98746	-0.24701
3.9345	-0.200064
4.55984	0.675726
2.55973	-1.63
6.20472	0.742891
4.22968	0.462911
3.39903	-0.40446
5.89987	-0.838372
2.89585	0.548002
4.00564	0.718963
5.83866	1.3298
2.39256	-0.212702
3.9337	0.090375
4.86593	-0.195403
4.4075	-3.33073
4.50058	1.43417
5.75263	-0.571605
4.40695	-0.733177
5.39299	0.275589
4.78427	-0.343545
4.54416	0.903628
3.56296	0.144944
3.6875	1.83198
3.49486	0.570634
3.84709	0.884403
4.41772	-0.308058
3.97545	-1.96666
3.33795	-1.08231
4.01423	0.151713
3.85951	0.85823
5.28506	0.749865
6.59825	-0.339191
4.32649	-0.102238
7.25663	1.5652
3.69426	-0.185322
5.77457	0.588082
6.41662	-0.49361
4.92874	-0.58314
6.34199	-1.62432
5.6577	-0.963729
3.694	-1.08627
4.51611	0.0799819
4.71443	0.999633
5.91368	-2.33943
4.19856	-1.01188
5.91517	0.990406
2.98998	-0.192941
4.87255	-3.82894
3.76211	0.903604
2.75571	-0.0138903
4.43015	0.926607
4.25334	0.270488
5.30621	0.906925
5.79142	-0.43006
2.93328	-1.34704
4.25287	1.01912
3.14491	1.54574
5.45258	0.468129
4.34663	0.0416299
4.05436	-0.25089
5.4782	-0.75393
3.79833	1.12599
4.86681	-0.516755
5.35101	0.0206044
3.72823	-0.278943
4.81338	-0.0650715
5.49701	-0.218113
4.27094	0.315694
3.59443	-1.23868
4.72683	1.55245
5.41523	-0.747451
5.54685	-0.0317299
3.45833	1.26715
4.23504	1.11047
5.34466	-0.101144
5.46121	0.572093
3.45856	-1.2308
5.55325	-0.0738173
4.50262	-0.193875
3.5901	0.569343
4.51676	-0.43831
5.01686	0.182734
3.70057	1.18896
3.88364	0.0997565
4.27085	0.549271
6.31787	-0.49153
4.23551	-0.631383
5.56268	0.648594
5.01857	0.425293
4.95347	0.781985
4.15756	-0.297081
4.54239	-1.27006
4.43343	-1.08494
6.963	0.822321
3.33433	-0.456872
5.67754	0.197322
7.37751	-0.842785
7.19206	-1.37225
4.89168	-1.25161
3.51035	0.646186
3.48537	-1.38312
5.16148	-0.115427
2.46068	-1.61764
8.40382	-0.285521
6.11282	-0.697647
3.59637	0.178964
4.673	-0.413255
3.77216	-0.292243
3.76319	0.325815
4.375	-0.989462
4.66938	-0.849069
5.75949	-0.26494
3.48843	0.348534
3.57815	-0.975397
5.59821	-0.609579
5.45823	-0.167782
5.48468	-0.304013
1.9169	-0.801386
5.29946	0.675548
5.16392	-0.904869
4.57506	-0.72038
4.2322	0.201818
4.09705	0.989749
5.24876	0.509824
5.2442	1.88039
3.44675	0.110688
5.07104	-2.19159
4.98306	1.54347
4.32482	-0.595265
2.84025	0.979341
4.22094	0.831731
3.46943	1.26849
6.15652	0.55081
4.98194	1.65708
7.18694	-0.285188
4.49169	-0.0282887
3.65332	-0.0780322
5.69198	-2.4871
5.03826	-0.855568
4.63998	-1.09763
5.38132	-0.0326964
3.71619	-0.482809
5.60647	-0.550431
3.89583	-1.04878
3.87282	-1.8534
5.30883	-0.985881
5.06847	-0.207676
4.97804	1.46653
6.06549	0.0859748
6.47572	-0.480662
2.9715	0.372725
6.9658	-1.6296
7.73816	-0.226107
4.80831	0.102521
5.36916	1.65625
4.83029	1.65646
7.44549	0.473197
3.91475	-0.304878
4.80451	-0.98903
6.05049	-0.420849
5.14276	0.0399931
4.41987	-0.81549
3.23111	0.23201
5.36818	1.78994
4.97157	1.12153
3.40964	0.439122
5.39386	-0.286302
4.50288	1.01625
4.44989	0.0818987
7.63851	-1.78901
5.08132	-0.0686647
5.47153	1.15739
7.24351	-0.0252164
3.80571	0.00581413
3.74904	-0.569095
6.02765	-0.883968
3.42108	1.61498
3.59826	2.06276
3.91239	-1.7305
3.80688	-1.25072
2.98164	-1.70211
3.52804	-1.16279
5.16818	-0.732024
4.74012	-0.215139
5.58644	-0.612894
5.75664	-0.126309
3.99776	-0.13453
5.91045	-0.944234
4.077	-1.59921
3.91708	-0.343836
5.45612	0.837431
5.58335	0.579949
5.03627	-0.604416
5.2803	0.207777
3.17611	-1.17962
5.58432	-2.6451
3.39386	-0.457677
4.52917	-1.73972
5.69674	0.353568
5.7632	-1.10089
5.85674	-0.546814
4.2554	0.129573
5.8557	-0.512972
4.26522	0.254747
6.75415	-0.104223
5.60963	0.0873926
4.51399	-0.288534
6.36989	-0.923492
4.39811	0.244643
4.78037	-0.653726
3.4011	-1.13108
5.43267	1.60331
4.57697	1.35709
5.13589	-1.25384
2.72405	1.17677
3.69359	-0.510828
5.80123	-0.174786
5.41514	1.96602
5.4396	0.875156
4.10583	0.138596
5.43079	-1.61967
4.22582	0.605747
3.04521	-0.627212
4.27181	-0.661837
5.74841	0.473027
5.72845	0.198987
6.3385	0.440234
3.91384	-0.0318267
5.89572	-1.34302
6.97451	-0.835892
4.43743	0.322322
4.12524	-0.0509186
4.00074	0.338028
5.3094	1.9781
6.01468	-0.64759
5.05112	-0.488135
3.55207	-0.354327
3.90367	0.092425
3.85832	0.331512
3.84983	0.712237
5.82065	-1.32062
5.89769	-1.27383
5.99577	-1.14288
4.0718	-0.448007
6.40673	-1.03112
2.88797	-0.241732
4.39509	-0.512644
5.12106	-1.06258
4.11757	0.481096
4.90022	-1.18815
3.10789	-0.879584
4.78427	0.0496582
4.37151	-0.933051
5.16624	1.05022
7.09892	0.396744
5.11507	0.458208
3.7414	-0.725505
4.31448	0.810054
5.142	0.258514
3.2573	-1.00855
4.656	0.687914
5.29908	-0.69276
3.92475	1.43699
2.95343	-1.09566
3.28657	-2.31495
2.85386	0.660782
6.11622	0.867046
4.69435	-2.30344
3.47928	0.594333
3.33684	-1.08043
4.82984	0.802692
4.93635	-1.90846
4.68901	-1.03547
3.39852	1.03905
4.48251	-0.453839
8.47979	1.3741
4.93378	-0.522594
5.35798	0.370165
4.48934	1.14075
4.90454	0.376109
3.82138	0.459315
4.83819	0.0856956
5.23886	-1.78568
5.21626	1.07987
4.0125	0.520058
5.15146	-0.0740417
4.26254	-0.758261
3.6448	0.362482
4.69629	-1.28047
5.12488	-1.03939
4.82852	0.256092
3.39893	-0.525779
3.84438	-0.51753
3.85761	-0.315
6.40994	-0.990176
4.96329	-1.02273
5.48648	0.0600329
4.79693	0.196475
5.57352	1.37655
5.40092	0.369696
6.25652	0.74754
4.06238	-0.475272
5.86501	-0.0885884
5.59617	-0.733056
3.16746	0.749301
5.54009	0.168191
6.9788	-0.40012
3.80688	1.0507
4.8199	-0.439361
3.41067	-0.584993
3.7672	-0.155141
5.29242	0.433728
4.5612	0.823839
4.64434	-0.299541
2.95182	1.46461
4.51907	-1.37334
4.24957	-0.00513972
4.67213	2.22763
4.04444	-1.79543
5.95684	-0.355231
3.39487	1.29729
5.34094	0.821552
4.59227	0.849663
5.31441	-0.271879
4.12528	0.142757
4.64039	0.235524
3.44035	0.665031
5.1129	-1.11072
4.02368	0.439532
5.4236	0.569354
5.25861	-0.723298
4.98015	-1.17576
4.50553	0.404253
3.79629	-0.341602
4.71887	-0.977242
3.69502	-0.347938
5.66322	-0.875121
5.69174	1.352
5.38809	1.32205
5.75707	-0.217684
4.1216	-0.663303
3.55039	0.319581
2.29564	0.102668
3.2968	0.589102
6.38863	0.610576
2.34362	-0.897436
5.16219	-1.11187
4.40021	0.0529597
3.51191	-0.675512
4.42766	-0.668569
7.01677	0.111262
4.32335	-1.87144
5.64523	-0.771906
3.39386	-0.08884
4.75799	-1.27321
4.70593	0.715706
5.44385	-0.300799
1.41411	-1.20074
2.59301	-1.096
4.59872	0.585391
5.43889	-0.495053
3.65657	-0.0448534
3.95663	-0.394181
2.27922	-0.639801
4.08494	-0.456745
5.01616	1.1606
4.29634	-1.7307
5.70213	-0.106384
6.0002	0.160901
3.64462	-0.549881
3.31262	0.730028
6.46001	-0.154213
4.16904	0.514311
7.0708	0.181005
5.48377	-0.989323
5.67183	0.44307
4.65177	1.03329
4.18022	0.268574
5.22304	0.155141
4.71352	-0.0105649
5.90345	0.600632
4.68714	-0.619928
5.728	-0.936844
4.75506	0.89522
4.04763	1.47841
4.3202	-1.1003
6.3871	0.371289
3.84959	0.680826
5.2207	0.297381
2.31222	0.448757
4.44533	-0.117183
5.0116	-0.716416
5.0141	0.848014
5.68553	-0.552883
6.51407	-0.935042
3.59991	-0.245021
5.55139	-0.512058
6.18303	-1.04855
3.8786	-0.535529
6.0137	1.41506
5.32755	0.566471
4.35202	-0.642868
6.07067	-0.282881
6.14502	-1.10997
4.64855	-0.344497
4.62161	-0.370631
4.05568	-0.522341
4.34795	-2.22515
2.99491	-0.320958
5.50792	0.443331
4.41041	-0.355611
4.40483	1.76786
2.61486	1.30578
5.01877	0.99659
5.96794	0.895207
3.75777	0.545422
4.72247	2.05164
4.60764	-0.739196
4.51077	-0.458744
7.34036	-0.941868
6.46905	-2.40598
5.11223	-1.09194
5.11606	1.18753
5.47389	1.26298
7.37228	1.17521
5.09591	0.843019
5.14267	0.374363
6.2141	1.58919
5.01794	1.32783
4.60577	-0.679789
1.64269	0.712463
4.16304	-1.01744
4.75069	-0.407543
5.56216	-0.960442
5.94296	-1.5351
4.12576	-1.7828
4.25946	1.19767
5.06077	-0.629409
4.6802	1.31467
5.04531	-0.160347
4.86692	-0.38478
5.56315	-0.742314
5.39604	-1.93607
4.31305	-0.262739
4.02943	-0.477955
5.00862	0.538185
4.44354	-0.541935
3.50089	0.333997
3.24325	-0.221077
6.19676	1.48517
7.4447	0.954882
4.76517	0.940833
4.248	0.109834
6.24978	-1.78966
4.55515	-0.218822
3.70098	1.54876
5.11527	-1.71106
4.1098	0.38217
4.74701	0.467534
5.08288	0.345211
4.80192	-0.0794808
3.72365	1.41259
4.67499	-0.689544
2.31527	-0.233897
5.21394	0.81408
6.84865	-0.397537
4.33847	-0.441939
3.41202	-0.965342
5.34461	0.843484
4.38838	1.29762
4.96301	3.18735
3.79603	0.878601
4.84961	0.00689986
6.7482	-0.788432
4.51706	-0.197654
4.32425	0.335926
5.58049	-0.433688
4.67917	-0.167488
4.85359	0.00177726
5.871	0.128072
5.7864	-1.73165
3.84512	1.14199
5.07697	-0.4044
5.10769	-0.492129
4.41954	-0.803883
5.603	1.24096
7.56403	-1.21515
4.28396	0.305443
4.44295	0.272296
3.90182	0.0978665
4.44237	-0.465078
2.36304	-1.23748
5.33133	-0.0770562
4.18388	-0.846105
5.56382	0.833051
5.23233	0.104809
4.85775	-0.765849
3.43974	0.0719042
5.98996	2.0582
4.38669	0.253744
4.47691	-1.43889
3.89904	-0.0463919
4.78689	-0.999488
4.38455	-0.868567
4.13087	0.492851
4.80895	-0.863759
5.83266	-0.191567
5.05617	0.438552
5.17642	1.23349
5.12171	1.76439
4.49308	-0.626983
5.30245	0.9623
5.35065	-1.10667
4.59619	1.02342
4.41715	-0.271889
3.40116	-0.179048
4.1313	-0.652005
4.68644	-0.16488
5.05019	-0.915443
5.15024	-0.249395
6.10311	0.616967
4.66833	-0.828274
5.51919	-0.665278
5.31164	-0.75284
3.10225	-0.118961
3.82675	-0.456858
3.7214	0.475928
4.01374	-0.257693
4.91082	-0.702461
4.53166	1.73489
5.98283	0.268501
5.35064	-0.72479
4.4053	-0.125957
4.30853	0.923675
6.04057	0.261272
5.10464	0.316035
5.473	-0.518871
3.47205	1.20071
6.37504	1.13341
5.2863	0.936512
6.66602	0.332284
4.94842	1.32056
5.75313	-0.283662
4.91521	-2.31747
4.206	0.116053
6.11501	0.369861
6.2718	-0.0460117
4.02037	-0.117179
6.40278	-0.988864
5.29215	-1.1024
5.49656	1.82229
3.91212	0.928098
5.71121	-0.326989
3.13624	0.823831
6.3249	-0.262555
4.33628	-1.27454
3.7296	0.464299
5.08086	-1.21213
4.52103	-0.240916
3.77587	-0.456739
5.93765	-1.69464
6.10212	0.337575
3.76965	0.33329
5.15508	0.0903355
5.22765	0.223571
4.65375	-0.000600317
4.51883	-0.684349
6.44073	1.79957
4.53922	-1.68267
4.349	-0.374122
4.02549	0.495347
2.43621	-1.36313
2.89985	-2.69236
5.43853	0.758041
3.8163	-0.0543423
4.72057	0.710796
5.3989	1.25325
4.29731	1.02498
6.1716	-0.543814
4.43733	-0.437185
6.22401	1.00403
4.3494	0.147194
3.1825	-1.16198
5.45212	0.0539463
3.96137	-0.256076
4.25588	0.369007
4.29823	0.0455242
7.44025	0.244421
5.81568	1.62062
5.62778	-0.166628
4.93477	0.643518
5.05029	1.37904
5.71403	0.26385
5.78556	1.24222
1.80781	2.55577
4.8679	-0.785688
4.78876	2.13234
7.92333	-0.349292
6.27183	-1.87085
5.58047	-0.85209
2.19911	0.694642
5.29267	2.00011
5.99917	-0.721173
6.69366	0.329832
3.88787	1.30389
6.00662	-0.987134
4.56974	1.03705
5.02991	-0.357247
5.33361	0.332343
5.40459	0.10644
5.26387	-1.14714
3.65706	0.276532
4.48281	-0.595256
4.96514	-0.375722
5.86542	-0.892832
2.84629	-0.291611
5.51976	0.406272
5.23187	0.00920843
2.94272	-0.506292
5.82398	1.1753
4.55518	0.730583
2.90932	-0.200947
3.8812	-1.03318
4.14413	-0.732523
7.48486	0.65283
4.41902	0.10606
5.12776	-1.20379
3.13588	-2.85139
3.70608	0.242895
3.4892	0.398649
3.65148	1.79506
4.29918	1.41137
2.03518	-1.55079
3.89404	-0.748286
5.86526	-0.00530306
3.81091	-0.723971
5.42882	-0.00388279
6.31918	0.828425
3.09809	-0.459091
3.54285	0.87979
3.34172	-1.28694
6.49566	-1.93643
4.64369	-0.667965
5.37411	0.95879
4.42688	0.638109
4.65503	-0.625004
5.17501	-0.336864
7.17764	-1.31868
3.75883	0.878206
5.43823	-0.0754163
5.15764	2.35136
4.65486	0.207226
6.76603	2.28214
4.03606	0.27334
3.72864	-0.338017
6.53307	0.00628703
5.05341	0.255385
4.17899	2.20555
6.12662	-1.10245
3.54462	-0.28067
2.67679	-1.08003
5.44422	-0.71131
6.2793	1.18781
5.50501	1.30536
4.6867	-0.182229
5.67278	-0.924571
4.95845	1.13435
5.38968	-0.187867
4.66908	-1.79822
3.92671	-0.604712
5.00416	-0.11079
2.48222	-1.65137
4.0049	-1.2663
6.13411	-0.325856
4.7762	-0.0202723
2.51324	-0.980115
5.93575	0.562192
4.05108	-0.803086
5.61278	-0.72403
4.53728	-1.60387
4.34543	1.02809
4.90005	-0.267555
3.42303	-1.23976
4.09497	1.61492
5.20236	0.77389
3.63951	1.33894
4.29787	-0.691107
5.84671	-0.269951
5.26958	1.11946
4.97523	-0.735753
3.11321	-1.1766
5.05922	-0.573297
4.82945	-0.897461
3.76901	-0.559777
5.09663	-0.477754
2.81817	-0.488743
4.17095	-1.40729
3.612	-0.814658
3.79528	-1.51627
4.68772	0.0870711
4.1122	0.373289
5.11763	-1.20123
5.89513	0.646348
3.64913	-1.59021
4.66667	-0.281996
5.72543	0.334303
1.67491	0.164581
4.91495	-0.351351
5.69605	0.466202
5.18523	0.316325
4.12451	-0.778613
4.60678	-1.26559
4.80047	0.361701
5.21002	-0.580757
1.85603	-0.806903
5.31036	-0.6871
5.09865	-2.01111
4.26419	-1.35977
3.06989	-0.647562
7.1005	1.86109
5.81672	-0.647434
3.18032	0.552829
4.91756	-0.104871
3.82025	-0.484481
5.88615	-1.37269
4.88868	0.0794905
5.10463	1.26912
5.35864	0.563675
4.96788	0.651958
6.03589	-0.641689
5.19407	0.00896317
4.54982	0.171109
5.80337	-0.890242
3.95162	0.628617
4.10174	-1.62997
8.17251	-1.03488
4.88212	-1.31989
3.74922	2.25733
5.44069	1.22377
4.48062	0.144106
6.12516	1.83651
7.32855	-0.829129
4.78994	0.527959
5.41307	0.985807
3.18165	-0.651665
5.83434	-1.4879
4.83846	-1.79351
5.09153	-0.508079
3.28327	1.10497
3.76695	-0.0646638
2.65262	1.83641
4.59268	0.69374
5.35702	-0.486077
3.33296	-0.151703
4.82737	0.944457
3.84116	2.23091
3.85268	0.564428
4.23638	1.50906
5.86287	-0.431744
4.56992	-0.220166
5.85076	-1.21509
4.78734	0.216016
6.64312	-0.0426724
5.06444	1.3265
5.03722	0.379885
3.62154	-0.210536
2.80859	-1.42375
4.46312	-0.891285
6.32438	-0.57465
5.37588	1.70532
5.39751	-1.52887
5.63512	-0.151281
5.51296	-2.1161
4.49931	0.0176416
4.62033	-0.978717
6.7617	-0.921973
6.21835	-0.188684
3.81238	0.375261
4.06609	0.727597
6.21051	-0.016225
4.04483	0.337095
6.18195	-0.691698
4.19146	1.86438
4.69345	-0.443012
6.10636	0.348771
4.43284	0.768996
2.76384	1.28567
4.1292	0.959443
5.37147	0.688032
3.89422	0.717779
4.86579	0.911331
1.87384	-0.544648
5.38444	0.355217
4.90308	2.00063
3.74575	0.293376
4.53514	-0.220654
3.94896	-0.987835
7.57974	1.91898
6.86289	0.438123
5.23089	0.396369
5.2073	0.586708
4.53721	-0.831019
5.84579	-2.23752
5.88895	0.490629
4.5944	0.448047
3.33636	0.367208
5.92963	0.0364926
3.96483	1.02183
4.52719	0.552488
2.62644	-0.140345
4.52332	0.598301
3.69005	1.38448
5.61877	-2.3433
6.50619	0.780603
6.04882	1.26165
5.19318	-2.55959
5.83941	-1.71547
5.27194	0.247083
5.31592	-0.321331
5.55679	0.215325
4.73304	-0.265494
4.17678	0.422651
3.43698	-1.04955
3.82259	1.52105
3.10833	-1.27299
6.87824	0.702647
6.76784	-0.787094
4.50372	0.274894
4.21503	-0.256275
4.36174	0.394329
4.15179	-0.122342
5.56026	-2.14554
5.21435	-0.342691
5.91893	-1.57241
5.06869	-0.716973
5.00843	-1.12911
5.3958	-0.395983
3.79143	0.660936
4.86839	1.025
4.73532	-1.5159
5.9384	-0.437229
4.96713	-0.113908
4.56967	0.331464
5.33559	-0.957611
5.28984	-0.367018
4.65544	1.30837
4.20368	1.14637
5.03153	0.761432
4.20494	0.977972
6.14695	-0.926514
4.75351	0.156012
8.37605	-0.947902
6.43185	0.223025
6.48137	-0.468372
5.73709	1.49925
4.3788	-1.87402
5.2052	0.529001
7.59648	0.250436
5.31395	-0.316191
2.98903	2.16848
3.20291	-0.109736
5.66717	-1.7763
4.09079	0.144571
2.99029	-1.08866
4.38458	-0.0751681
6.35517	1.66607
3.61901	0.347697
0.7559	0.71865
0.35385	0.41341
0.39995	0.27013
0.71747	0.60944
0.98865	0.92364
0.29679	0.24643
0.74761	0.53721
0.8457	0.95746
0.95857	0.88925
0.75427	0.63018
0.83814	0.49326
0.88709	0.76124
0.39757	0.29315
0.74849	0.56988
0.70591	0.90643
0.29372	0.32343
0.013127	0.74595
0.17203	0.27113
0.095875	0.031583
0.47461	0.28022
0.53257	0.70655
0.069734	0.49237
0.59866	0.6104
0.14221	0.31782
0.53256	0.67659
0.65789	0.95299
0.57615	0.57708
0.25298	0.54189
0.75559	0.94886
0.82587	0.79254
0.11824	0.33857
0.33488	0.42212
0.92994	0.57963
0.032661	0.37022
0.51127	0.99606
0.057378	0.25114
0.67005	0.77472
0.96369	0.77562
0.64965	0.6742
0.62255	0.76298
0.11848	0.20882
0.66195	0.5536
0.015889	0.3391
0.87695	0.79563
0.387	0.99478
0.18581	0.33266
0.53736	0.76925
0.89348	0.87321
0.59925	0.67846
0.91256	0.38367
0.81222	0.83503
0.53321	0.74101
0.70784	0.12829
0.52581	0.88208
0.27251	0.25668
0.061377	0.29472
0.67735	0.48278
0.42476	0.066782
0.62325	0.5329
0.15923	0.065032
0.50078	0.14889
0.7359	0.50054
0.23463	0.0068108
0.2178	0.49447
0.004402	0.89493
0.087968	0.20245
0.94078	0.54322
0.075793	0.030269
0.053466	0.20191
0.53581	0.96556
0.45794	0.45207
0.65954	0.53859
0.16036	0.59366
0.86663	0.76918
0.94304	0.69674
0.81316	0.7726
0.31919	0.67206
0.85953	0.78588
0.0055977	0.82279
0.9942	0.68632
0.12699	0.18993
0.51717	0.80475
0.95606	0.81854
0.3933	0.3845
0.38836	0.25461
0.87977	0.69542
0.53613	0.52957
0.010328	0.56678
0.71481	0.92067
0.11624	0.024514
0.40213	0.25421
0.048588	0.15513
0.87548	0.86777
0.56388	0.65113
0.12511	0.17548
0.784	0.66366
0.84187	0.50289
0.77831	0.69587
0.077769	0.26239
0.6678	0.94424
0.67506	0.96694
0.99783	0.73279
0.91691	0.53201
0.81436	0.53019
0.33951	0.34817
0.17763	0.42855
0.57188	0.71957
0.14084	0.40842
0.32945	0.41948
0.060531	0.12268
0.66282	0.96732
0.83691	0.61221
0.47487	0.10987
0.28467	0.27286
0.49098	0.10915
0.33472	0.3832
0.21378	0.35001
0.57594	0.76746
0.35174	0.25356
0.80656	0.75582
0.69075	0.95194
0.64783	0.77044
0.15158	0.42835
0.64735	0.60705
0.73729	0.83199
0.47453	0.41853
0.17021	0.26314
0.478	0.05425
0.82853	0.7466
0.41334	0.24742
0.80012	0.81299
0.78088	0.95187
0.19218	0.20872
0.40509	0.69908
0.97027	0.74531
0.80937	0.52713
0.13203	0.17233
0.4056	0.43313
0.85821	0.75725
0.66367	0.74435
0.22	0.2447
0.98152	0.57455
0.96504	0.84211
0.049015	0.92934
0.72779	0.53013
0.14035	0.42155
0.92363	0.55207
0.44077	0.28853
0.43441	0.18456
0.90536	0.53368
0.72772	0.89203
0.035581	0.82501
0.61041	0.8227
0.13894	0.23521
0.74435	0.91251
0.5458	0.57823
0.91159	0.93529
0.21652	0.33546
0.3896	0.27409
0.57763	0.92903
0.19603	0.15184
0.82876	0.98256
0.20455	0.42291
0.77423	0.73068
0.86399	0.93416
0.67049	0.87499
0.65896	0.66802
0.85052	0.74812
0.58652	0.84573
0.31121	0.16537
0.10645	0.085913
0.60761	0.8649
0.53946	0.94166
0.71038	0.86325
0.22264	0.07597
0.14823	0.058233
0.77511	0.5984
0.11753	0.45945
0.74238	0.96426
0.39878	0.17645
0.96738	0.86971
0.015899	0.12205
0.046803	0.20176
0.142	0.42101
0.16701	0.32279
0.63148	0.9555
0.87598	0.52959
0.59417	0.59866
0.46798	0.24078
0.19362	0.42262
0.76736	0.57633
0.58987	0.77931
0.31883	0.18294
0.7578	0.51264
0.95359	0.75295
0.82402	0.6813
0.5178	0.80651
0.97117	0.58033
0.38574	0.14516
0.16811	0.33769
0.065437	0.18322
0.42519	0.29625
0.67874	0.87079
0.93727	0.66509
0.60074	0.58289
0.58365	0.62272
0.93715	0.95949
0.84572	0.63809
0.41675	0.080151
0.97362	0.87374
0.9749	0.80832
0.74767	0.48958
0.94871	0.74604
0.43676	0.38483
0.091782	0.44156
0.79046	0.93737
0.98948	0.60404
0.95005	0.49807
0.8922	0.64353
0.18334	0.012617
0.47535	0.010879
0.81872	0.76129
0.29629	0.45788
0.16037	0.03979
0.44518	0.25458
0.5504	0.91801
0.18928	0.44974
0.44966	0.0059963
0.88262	0.53536
0.18115	0.47076
0.59694	0.7102
0.91783	0.89896
0.97452	0.72631
0.064233	0.19088
0.08722	0.17215
0.53928	0.98075
0.56156	0.51165
0.7815	0.81888
0.44105	0.26159
0.066512	0.19282
0.40866	0.39712
0.0082597	0.65786
0.9505	0.56504
0.40321	0.28619
0.74081	0.6536
0.40184	0.13451
0.12671	0.23816
0.1544	0.29052
0.7184	0.86268
0.81001	0.56797
0.70531	0.98456
0.10647	0.49786
0.75304	0.68341
0.44422	0.23248
0.56489	0.92544
0.62599	0.92064
0.11289	0.29681
0.17344	0.10988
0.36844	0.39547
0.79147	0.6371
0.8808	0.91445
0.30489	0.61497
0.25695	0.99807
0.48152	0.15257
0.42796	0.067873
0.50503	0.11569
0.85288	0.53832
0.70277	0.63696
0.00016767	0.8378
0.74912	0.7798
0.093187	0.21654
0.25668	0.34021
0.61162	0.53909
0.064233	0.26847
0.49135	0.22266
0.72419	0.60318
0.71481	0.50296
0.90875	0.68737
0.78564	0.54707
0.12027	0.69921
0.29573	0.1388
0.74577	0.69557
0.57015	0.64036
0.43427	0.30687
0.43498	0.22403
0.18654	0.32006
0.95921	0.86956
0.050486	0.21234
0.47076	0.078345
0.88898	0.69971
0.12104	0.28258
0.46421	0.20987
0.7192	0.89461
0.20607	0.43729
0.01888	0.25844
0.33075	0.37546
0.078095	0.20227
0.24982	0.45656
0.57745	0.86315
0.75767	0.48811
0.16992	0.1433
0.16765	0.46713
0.70498	0.6878
0.65073	0.56518
0.98234	0.50182
0.075513	0.15403
0.32546	0.34459
0.098048	0.19432
0.90775	0.88496
0.10722	0.2159
0.95898	0.56767
0.37096	0.10878
0.63327	0.42598
0.043001	0.46992
0.32726	0.4297
0.72468	0.92813
0.74971	0.73969
0.77476	0.90751
0.7902	0.76263
0.046594	0.24212
0.35633	0.33957
0.71004	0.66273
0.64045	0.50545
0.44309	0.98126
0.20562	0.32934
0.67666	0.97321
0.33164	0.099056
0.80743	0.93835
0.68117	0.55001
0.7041	0.64611
0.47219	0.33295
0.42439	0.31
0.038069	0.36375
0.38535	0.23266
0.12602	0.32631
0.78117	0.73725
0.57476	0.56873
0.82307	0.96382
0.26496	0.15246
0.30033	0.3638
0.1744	0.19719
0.642	0.90155
0.63929	0.65464
0.46098	0.11261
0.97427	0.76305
0.047677	0.26161
0.31478	0.084663
0.82009	0.57276
0.28068	0.19176
0.89651	0.74027
0.21814	0.11227
0.70911	0.88191
0.86946	0.87344
0.6952	0.60363
0.12227	0.44019
0.90991	0.60248
0.63184	0.94645
0.82707	0.73118
0.066812	0.22636
0.43052	0.07436
0.34971	0.37859
0.33374	0.35705
0.64004	0.83084
0.60421	0.56883
0.6689	0.89699
0.03194	0.28039
0.097744	0.13868
0.58364	0.54729
0.53669	0.77128
0.37263	0.16851
0.99734	0.95988
0.10144	0.20984
0.99011	0.72692
0.072238	0.97955
0.25229	0.17872
0.34779	0.28383
0.15933	0.21744
0.6639	0.98102
0.17135	0.020943
0.06915	0.13816
0.16253	0.94271
0.96064	0.72971
0.3911	0.85821
0.11601	0.17762
0.20239	0.37038
0.25531	0.2892
0.96673	0.62205
0.42169	0.47896
0.8522	0.75094
0.084225	0.098877
0.77288	0.92261
0.32044	0.21553
0.17946	0.087036
0.28758	0.40843
0.79152	0.72665
0.70311	0.65584
0.063059	0.22728
0.22389	0.43325
0.72957	0.5013
0.53901	0.42104
0.21505	0.36163
0.58219	0.65638
0.011313	0.93648
0.69412	0.69661
0.43156	0.075504
0.33422	0.17837
0.84514	0.97804
0.023619	0.083119
0.60728	0.92556
0.92599	0.73374
0.83847	0.86905
0.29741	0.40528
0.70743	0.61291
0.7541	0.54483
0.32978	0.28497
0.69194	0.56147
0.14204	0.37199
0.001546	0.89192
0.59483	0.57418
0.39749	0.42056
0.94571	0.52943
0.70022	0.96091
0.51605	0.54178
0.17473	0.36276
0.52648	0.85094
0.25494	0.16531
0.67355	0.94257
0.29692	0.33928
0.34859	0.1913
0.095135	0.15145
0.071793	0.30546
0.079289	0.82138
0.64046	0.89099
0.41156	0.34625
0.0081256	0.29944
0.22987	0.9535
0.034981	0.011314
0.15847	0.48134
0.12497	0.12895
0.44549	0.1367
0.43322	0.40143
0.80219	0.75532
0.32835	0.4293
0.54964	0.49865
0.25961	0.08116
0.07228	0.098516
0.71077	0.90872
0.63031	0.91711
0.99843	0.68733
0.18612	0.40717
0.56166	0.9126
0.32055	0.2093
0.97927	0.85285

## Sheet: data_chunk (4)
6.25509	-0.999791
2.8832	0.0181897
5.38956	-0.553404
3.58	-1.31739
2.90457	-0.0285707
3.42629	-1.54899
4.09118	-1.98449
5.7552	-0.220909
4.25909	-0.76544
7.57517	2.2075
5.15462	-0.554601
4.24899	-1.27021
4.65474	-0.896036
5.17667	-0.700139
4.70487	1.44593
4.33547	1.66034
3.77971	-2.48879
3.2151	-0.456504
5.05357	1.4938
4.2856	-1.2023
3.76259	0.644905
1.25403	-0.727863
5.11853	-0.630816
2.37596	0.35622
4.05741	-0.150174
4.57676	0.769823
4.59176	-0.416516
6.10674	1.66797
5.12248	-0.267277
4.08379	0.70811
5.5562	-0.00258256
3.17782	1.12751
5.52708	-0.806484
4.78466	-0.401375
1.96167	1.23094
5.90758	1.21105
4.48833	-0.684424
2.85429	1.17326
4.47062	-1.08991
5.48227	-1.99575
3.99936	-0.126494
4.04386	-0.402319
2.95743	1.0583
5.27179	0.104283
3.28671	0.579509
6.0754	0.7912
3.39344	-0.313049
3.88297	0.103565
3.47261	0.0664957
4.3835	-1.29148
5.92241	1.60042
4.04056	-0.834064
4.20147	0.279451
4.16491	1.35662
2.28331	0.961372
5.76915	-1.09387
4.96709	1.2879
5.35737	-0.450791
5.39215	-0.393027
5.68493	-1.82629
3.61091	-1.46622
4.88311	-0.253965
5.80521	0.810648
4.11181	0.604511
5.48768	0.139301
4.38571	-0.0474622
5.72817	0.319053
4.67898	0.323908
4.80454	-0.498866
4.72752	-0.792371
2.91333	-0.793544
5.11915	2.08579
4.13445	-1.07869
4.60866	2.11258
6.88754	1.47409
3.21646	-1.03108
4.61634	0.0208773
4.56982	1.14479
4.00557	-1.68752
4.42893	0.64974
4.87289	-0.873729
5.44627	-0.402444
5.25268	0.420132
4.29709	-0.753898
4.57489	1.44087
5.31253	-2.05067
4.39596	-0.313496
5.58698	-1.46345
4.17111	2.04816
3.85112	1.5556
3.7327	1.36574
4.66729	1.64028
4.17943	-1.5083
4.46516	0.877383
5.01055	-1.1883
3.86518	1.05493
4.51123	-2.88724
5.60209	-1.87286
4.2766	-0.0860072
3.16369	1.62697
3.33235	-0.677368
5.87732	-0.6093
3.97412	-0.803235
5.11205	-0.509571
5.74403	1.55406
3.49019	-1.83305
4.84438	0.659184
3.6351	-1.37176
4.1048	0.44998
4.7843	0.32467
4.89638	1.13661
5.56594	-0.445785
4.38433	2.32746
4.81835	0.068289
1.94925	0.431428
5.04607	-0.741984
4.82949	-1.02956
4.48099	-0.996139
1.93606	0.769957
3.97073	-2.02114
3.84521	-1.39707
4.4967	-1.0896
4.33922	-0.515358
1.02549	1.58586
3.88119	-0.711927
2.68996	0.686067
3.54496	0.483239
2.90755	-1.0416
5.85597	0.666601
3.19351	-1.32198
6.55775	-0.0891474
2.95212	0.377089
3.34026	0.996463
2.15352	0.278647
5.57906	-1.03085
3.99282	-0.0389753
4.54616	-0.444661
2.81978	1.04571
4.9247	0.470276
5.90178	-0.223902
2.41941	0.102715
3.14464	0.145201
4.4702	1.05675
3.65766	0.294069
4.24145	0.256704
5.48969	-1.1962
5.61545	0.0705383
4.48271	0.949577
4.68303	-0.170749
3.00525	0.880414
4.42438	-1.11519
3.73604	-0.316118
6.82349	-0.623547
3.51533	-0.499179
4.81326	1.00107
4.59667	0.121512
4.35301	1.24275
5.43339	2.00572
3.81442	0.617156
4.84962	0.845377
3.54252	-1.13311
4.62958	-0.0198494
4.16262	0.632948
3.8674	-1.59319
2.29329	1.36323
2.74659	-0.776242
3.63669	1.60997
6.25322	-0.351575
4.27481	-0.793977
4.22043	0.408591
6.1303	0.633805
5.46759	-1.25923
3.99223	-1.90931
4.55383	1.94223
5.2458	1.05043
4.58452	1.07438
2.53108	1.50423
3.43953	-0.245334
4.99888	0.477467
3.54003	0.114964
3.28225	1.04219
2.77532	0.727066
5.9086	-0.837234
3.97867	-2.22858
5.18619	-1.4346
5.48016	-0.328789
7.53802	-1.02335
3.91154	1.17784
5.44625	-1.27822
6.74526	0.439092
3.33419	-1.03343
5.60861	1.11087
3.86739	-0.29905
5.39305	-1.27648
4.93965	-0.590503
5.37097	1.17036
4.32261	-0.086435
6.7018	-1.31976
5.1245	1.52545
7.8843	0.704034
5.49791	2.00786
3.57506	-0.0417965
5.18036	1.23322
3.34137	-1.49069
3.64308	-1.7657
3.67186	-1.5007
4.29513	-1.50232
6.21651	0.104552
4.58054	2.15799
5.06083	1.03075
5.39197	1.15123
4.75377	1.07583
3.30631	0.362648
4.57014	-0.350903
4.71613	0.430743
4.77286	-0.817362
2.25587	0.229634
4.0853	0.628263
4.36787	-1.2054
6.74135	0.178583
3.66841	-0.176901
6.50152	1.80714
4.66811	-0.310615
6.27578	0.224123
2.63785	0.34216
4.46494	1.4853
4.86678	-1.10246
3.13439	-0.606103
5.83409	-1.22422
3.30327	0.444338
8.46041	-0.0591076
5.01009	0.0769874
4.51589	-0.163859
4.32076	1.09077
3.9654	-0.262044
4.0923	-0.84488
5.47053	1.81464
4.61524	0.0564496
3.75692	0.0218589
4.28334	-0.287604
3.59328	0.414879
4.02404	-0.0111569
3.84505	-1.03752
4.93768	1.7147
5.35129	-1.57627
4.42231	-0.220718
4.32874	-0.320842
2.74838	-0.80445
6.61899	0.654431
5.45689	2.26599
4.86711	0.724079
5.13128	1.68129
4.25672	-1.26965
4.22821	-2.05564
4.26261	0.0169516
4.18921	0.680714
5.22778	2.94813
4.10951	-2.04587
5.18497	2.08919
3.7422	-1.75813
4.92562	1.09472
5.56855	-2.45628
3.76405	-0.255649
5.36856	-0.857803
3.37572	0.559528
4.67995	-0.41645
5.24402	-0.831184
6.656	-0.510968
5.57913	0.171607
3.77865	0.593281
4.7548	-0.0448789
3.47888	-0.136159
4.19677	0.903324
4.13739	1.4319
4.2466	-0.458599
2.7087	1.09935
5.3027	0.353979
4.29962	0.372823
6.32118	1.44329
4.14257	-0.133219
6.07306	0.406748
5.21713	0.393486
4.82365	-0.425274
4.87907	0.801474
2.2756	-1.95879
3.80943	-0.790189
1.45516	0.854839
6.03953	1.67069
4.77197	-0.314638
3.43197	0.257225
4.66743	-0.226982
3.31744	0.580617
3.92506	0.554302
4.86908	0.523506
4.25936	-0.84031
3.96646	-1.42783
6.76905	-0.229414
3.36913	2.01887
5.11039	-0.381212
4.69107	1.88513
5.18459	1.94955
4.38493	-0.465218
6.71671	0.556691
5.28144	-2.45029
5.20192	-1.36616
3.68383	0.0530357
4.05647	0.967732
3.69094	0.277848
5.14522	-0.376284
4.83521	-0.697977
4.47499	3.21565
5.23076	0.937141
2.94188	1.19053
4.98854	-0.990223
5.3319	-0.889209
5.03076	0.244467
6.0565	2.17156
3.25515	-1.43818
3.07439	1.16474
3.71644	-1.77713
4.83704	-0.2438
3.50777	0.166486
5.92176	0.61715
5.88945	-0.50432
5.42401	-0.890554
4.36718	-1.75797
2.85403	1.54758
3.67105	1.08357
3.43702	-0.0697811
4.8916	-1.94152
4.76565	-1.88132
4.06078	-0.081778
3.33874	1.41114
3.19048	-0.488012
4.84267	1.12385
5.85286	0.264688
5.45821	0.120158
5.06929	-0.225497
5.63119	0.131424
3.04824	0.78225
5.68679	0.235148
2.90009	0.41792
4.62077	0.752341
7.26772	1.17278
4.24709	1.85726
4.00487	-1.1952
7.01751	-0.204304
5.69297	-0.119524
3.20604	-0.798466
4.73272	1.79738
4.33793	-0.890344
3.86325	0.67461
5.66745	0.0887347
4.8934	-0.606255
6.054	1.05868
4.66307	-0.2157
3.75089	0.922102
3.99753	0.234094
5.81365	-0.246363
6.11598	-0.818927
7.3255	-2.09381
4.52176	-0.647049
4.07969	-0.521081
4.05541	-0.929971
6.3875	-0.402191
4.17749	0.0269783
5.1129	-1.12092
5.10493	-2.02364
3.64678	1.97329
4.98976	-0.557237
4.47514	-0.393043
4.11416	-1.09129
4.52609	0.67284
6.26304	0.584857
5.90673	0.492602
6.43138	1.11438
5.68786	0.802603
4.08609	0.0237173
3.50926	-1.70289
5.56869	2.26328
3.23862	-0.593503
2.90767	1.51852
3.70341	2.95625
2.14768	1.84352
3.31976	-1.53672
4.04575	1.11011
5.70918	0.828144
4.31441	-0.966408
4.13117	-0.62602
3.86326	-1.50772
4.53951	-1.07183
3.79953	1.68189
4.87532	-1.36173
4.38247	-0.0613662
4.135	-0.886974
4.44585	-1.28135
8.54781	0.23711
3.85279	-1.34894
4.66796	0.7012
3.66023	-0.0291317
3.18958	0.401753
2.73487	0.416404
3.85817	0.541611
4.55827	-1.88225
3.47583	-1.64676
4.54902	1.96788
4.50133	-1.51809
5.04896	1.39429
4.74059	-2.59506
4.01369	1.77626
5.17395	0.174083
3.62125	0.624439
4.87202	-0.789321
3.51309	-1.56023
2.92022	-1.70885
3.96171	-0.431615
3.10579	1.26225
4.22511	-0.116393
5.99399	1.53757
3.5935	-0.0658476
3.585	1.04217
5.09819	-0.8256
2.46124	0.530128
5.74118	-0.591996
4.43985	0.179695
4.42252	-1.78548
7.49379	-0.985791
4.57337	1.81574
3.55226	-0.74548
2.43785	1.91596
5.15052	0.807385
4.33516	-2.32001
4.7141	2.03682
6.35456	1.7409
7.19414	-0.688374
7.05867	0.770908
2.51715	-0.818478
4.28062	0.62776
5.796	-0.437984
4.03188	0.929303
4.56137	-0.569015
3.96997	-0.757001
6.09877	0.153767
5.51667	0.73055
8.22018	-0.790672
3.55813	0.487514
5.09086	0.489825
4.15046	-1.19105
3.83461	0.451466
4.46878	-1.26455
5.26883	0.718159
4.2215	-1.85118
5.07915	-0.0742903
4.98036	-0.781354
3.60034	-0.652669
5.85537	0.806568
5.31403	0.560248
5.23512	-0.849037
4.93118	0.329871
5.75707	0.198574
4.52209	0.1761
4.08478	-1.1041
5.02801	-0.096236
2.98222	-0.719518
3.56789	-1.37572
3.01323	0.852599
4.68928	1.17683
3.58949	-0.880269
4.11375	0.618734
3.1433	0.257674
4.13806	0.763923
3.37706	-1.97771
4.18954	-1.70077
5.11467	-0.579385
6.70438	0.959413
5.9793	1.58768
5.33898	0.808536
6.14219	0.0635969
4.23295	1.17007
3.1831	-0.253226
5.19488	-1.76977
6.28767	0.584625
5.44889	0.0252031
3.7888	-0.246881
3.39317	0.740854
3.35619	-0.0196449
3.82387	0.660455
4.97496	1.80262
4.32281	-0.846715
5.26462	-1.08882
4.94221	-0.109111
3.92717	-1.394
4.20768	-0.401807
6.17185	0.640709
5.40447	0.150213
5.78347	0.247521
2.93093	1.38718
4.15247	-1.36222
3.94998	0.698588
5.73739	-0.00427202
3.03811	-2.43148
4.89682	0.248717
4.51774	-0.999757
2.99164	-0.0113318
3.34977	0.0357898
6.36627	-2.06913
5.56291	0.330657
5.63477	0.181243
3.76149	0.310733
4.87813	0.511161
5.00996	-1.10723
5.56431	1.29084
6.25887	0.176103
6.13211	0.649618
3.52877	-0.803658
5.01774	-1.76776
2.89281	0.0728026
4.76724	-0.0460085
3.94924	-0.937534
2.03665	-0.2658
6.22278	-0.544791
2.93585	-1.10951
2.48011	-1.60558
3.5827	0.311542
3.86188	0.135131
3.01532	-1.57274
3.09398	1.78698
5.00182	-0.224241
3.8606	-0.431248
3.90139	-0.459731
5.54178	-0.639547
5.58095	0.556611
4.87842	-0.844388
5.13575	-0.940398
3.74215	0.639218
5.62517	1.61646
4.15079	2.42822
3.60148	0.0344064
3.46707	0.358399
4.06811	0.746186
4.14225	0.348774
3.31575	-0.538815
4.81793	0.327671
4.12406	-0.270452
5.44021	1.11808
4.67211	1.92492
3.03783	-1.1824
3.21824	-0.916392
5.70307	0.736342
5.90665	0.372616
5.69389	-0.898273
4.3595	0.227213
4.13133	-0.119324
4.56008	-0.499299
3.55202	0.82031
4.63605	-0.61291
4.66579	-0.300145
4.98474	-0.391362
2.53739	-0.17837
5.58651	1.56096
5.0071	-0.417777
4.14771	-0.216664
4.73657	-1.37521
5.59892	0.323347
3.41794	2.06314
2.2437	0.263742
4.06766	-0.697759
3.38299	-1.73584
4.26834	1.47876
4.94045	-0.109133
4.17119	-1.27842
4.49678	0.955706
2.94794	-0.093616
4.52544	-0.182689
6.40306	0.26745
4.42075	1.08824
5.1105	1.18191
4.30832	1.10755
3.99723	1.04933
6.45621	0.281578
4.35618	-0.954862
4.72206	1.38266
4.05492	-0.218387
5.99957	0.508114
6.33706	0.836387
6.01051	-0.0461493
4.13115	1.62956
4.866	0.224413
4.9071	-0.240001
4.75607	-0.70549
4.68581	-1.98086
4.32875	-0.0283875
5.80896	0.595772
3.55796	-0.478281
3.67894	-1.42828
6.12214	-0.010949
4.14658	-0.993429
4.35976	0.18891
2.89783	0.280821
4.45229	0.308845
2.94432	-0.237326
4.99381	0.0802188
5.72502	-2.65441
5.3257	0.405957
4.59326	0.260106
5.1314	-1.11358
3.45523	-1.04944
2.16064	-0.541339
3.81283	-0.632685
4.37552	0.219195
4.11284	0.700455
3.5037	0.669811
5.09535	-0.556002
3.71256	-0.387376
5.10284	1.31687
5.44267	-0.991872
6.08364	0.727039
4.50126	1.06558
3.15606	-0.97901
2.96317	1.25463
4.94479	1.61254
5.66951	0.908244
3.87609	0.653242
5.64391	1.96015
4.84833	0.593895
4.63779	0.988637
7.19808	-0.719844
4.35631	-0.191207
6.35664	0.454885
4.10712	-0.180979
5.05308	0.260437
3.23767	-0.692909
2.26873	1.57891
5.21433	0.685649
3.81372	0.100622
3.76725	0.0702188
2.26639	-0.0731766
4.32569	0.296627
3.5656	0.811127
6.98593	-0.0687745
4.60014	-0.628927
4.30227	-0.383795
3.50541	1.80312
7.15441	2.02195
5.06237	0.97762
5.14367	-1.48356
4.44498	-0.875575
5.01317	-2.3871
3.30846	0.989731
1.97136	-0.692364
4.20616	1.52098
3.51798	1.60771
3.42381	-0.904852
3.51853	0.550941
4.23605	0.462579
5.26736	-0.214503
5.86229	-0.93296
2.51571	0.452084
3.62167	1.32928
3.33402	-0.27794
5.08063	-0.11505
2.47908	-0.892341
4.7719	1.51042
2.25592	-0.919386
1.94245	-0.0317563
4.60331	0.828628
5.57687	2.23398
3.75064	0.395332
5.65651	0.321002
5.30197	0.440424
4.59386	-0.0776675
4.12943	-0.0165948
3.51947	-1.19008
7.51899	1.28576
4.62578	-1.05207
2.71687	-0.0423392
2.70241	-0.925514
5.20781	-1.63634
7.5712	-0.818847
4.12423	-1.29261
4.77706	-0.400562
3.79242	1.0534
3.77675	-0.913464
5.23307	0.818298
4.02076	0.403679
4.37505	-0.684347
3.29472	-1.1478
3.38148	-0.755245
4.29837	0.426825
4.20322	-0.0141949
3.62523	0.135097
3.73036	-0.860362
4.10331	0.419462
7.32369	-0.343653
3.97172	1.30038
3.83807	0.319751
4.48868	-0.115449
4.33927	-1.82883
4.33375	0.361647
4.25498	-0.223724
3.24759	1.79327
4.20288	0.185143
5.51523	0.455631
5.21495	-2.09991
4.58625	-1.30972
3.27601	0.306172
4.20758	-0.0407192
4.46557	0.567661
5.01213	0.186811
5.80289	-0.0472774
5.39344	0.433809
3.2365	0.610571
5.17082	1.57185
4.40399	0.664894
5.20983	1.66621
5.97099	-0.431291
3.47112	-1.27918
6.0678	-1.32802
4.14682	-0.0358834
6.3847	-0.369317
5.21168	0.057337
4.22765	1.55929
5.24589	-0.170135
6.27118	0.0774845
4.98673	0.749569
7.07542	-1.95928
5.23156	-0.137965
3.8963	0.535064
4.18802	1.48866
4.70031	1.17573
5.40926	-1.07987
7.08887	-0.904492
5.25908	0.506257
2.93769	-0.841416
5.03254	0.99406
5.08396	1.17234
3.28039	-0.996188
4.3161	-0.497037
5.86354	0.243363
4.89461	-0.345443
4.04043	-0.586609
3.17221	-0.353078
3.53557	0.455533
4.43725	0.343584
5.87502	-1.71268
3.78013	0.884376
5.41941	1.0214
4.13834	0.055756
3.84454	0.194901
4.66093	0.725948
4.41353	-0.583296
5.55402	-0.232682
5.04205	1.10714
6.51151	1.6619
5.08325	0.749868
5.11379	-0.457943
4.94906	1.79422
3.46471	0.264243
4.99503	-0.922621
5.71641	-1.77843
6.15332	0.293502
3.51502	-1.59958
6.01243	-0.931516
5.22626	0.0768696
3.6037	0.670368
4.95258	0.43761
4.90878	1.64683
5.16782	-0.0517106
2.51656	-0.579274
4.0917	0.595691
5.34087	1.64259
6.3342	-0.168525
4.44916	0.426088
3.73082	1.14711
2.531	0.218754
4.20827	-0.133077
4.61836	-0.628863
2.60386	1.20842
5.17705	-2.13078
3.30581	-0.370143
3.33914	0.791873
3.49077	1.20735
5.07503	-0.554344
6.24732	0.366162
3.40308	0.906246
4.05278	-2.44748
5.03488	1.38636
5.65265	-1.55596
5.30174	-0.0723598
5.54632	-1.77136
3.4596	-1.1149
4.75498	-2.98014
4.69003	0.357636
5.52441	2.15186
5.46702	-1.03913
4.62964	0.099548
2.92658	0.488592
3.40573	1.0274
3.96108	-0.299367
4.09267	0.389036
5.37328	0.786233
3.26949	-0.746661
4.52055	1.189
3.62813	0.880704
4.11087	-0.426257
5.70675	1.19358
4.82748	-0.0887969
3.99675	-1.56785
4.42397	-1.23695
5.00281	0.531847
3.06461	0.587989
3.68028	0.542655
4.97719	-0.199619
6.27049	0.896901
4.74068	-0.534792
3.85532	-0.0479547
3.99051	-1.52338
4.76955	-1.25384
4.7691	0.10007
2.73161	1.05221
4.69945	-0.149885
4.64201	0.377073
5.80593	0.855376
3.97908	-1.87098
4.20658	-0.184908
4.00314	0.223596
6.2884	1.03251
4.65695	-0.894751
4.73793	-1.80255
3.88559	1.71803
5.62459	-0.486188
5.4374	0.0608803
6.66409	-0.495932
3.44869	0.219394
4.80485	-1.16564
3.86596	0.443911
5.1564	-0.214996
5.42387	-0.609205
2.88064	0.469664
4.28619	0.284292
3.36852	0.562208
4.03986	-0.302831
4.55166	-0.262362
3.13792	-0.675021
3.92381	0.0347196
4.47946	0.423764
4.05466	0.338967
3.73915	1.24259
4.61471	0.165348
3.3244	-1.26298
3.34381	0.484936
3.8608	0.010659
3.1789	-0.499793
5.84771	0.515388
6.15589	-0.57407
5.81433	1.44429
5.15415	-0.97733
3.31784	1.97895
3.24903	0.466788
4.72138	-0.622548
4.26558	-2.19336
3.67783	-0.412069
5.7052	-0.972697
4.12423	0.464536
3.30595	-1.71752
3.71721	-1.30026
4.04717	0.0590905
6.88839	-0.798762
4.00224	-0.708677
5.55093	1.2941
3.98216	0.526957
5.20759	-0.442311
2.08958	1.96166
4.38866	1.24724
4.15563	-0.477924
3.72549	-0.711131
4.23409	-2.19959
5.52592	1.49684
3.73377	0.558336
5.65855	0.615444
5.12001	0.14959
5.76296	-1.18299
4.04177	-1.23593
3.19513	-0.558966
7.18287	1.63721
4.24765	0.0100036
5.17247	0.190337
7.15688	-1.16872
5.3662	-0.650277
3.62963	0.0397797
4.50495	-0.96771
5.42131	-1.33737
5.1192	-1.39729
2.88141	-0.602822
4.57167	-0.876841
5.88335	0.813934
4.73005	1.31261
5.6206	0.747526
4.82447	1.41006
3.69794	0.475277
3.6331	0.430854
4.73087	0.972969
3.27015	-0.929382
4.21176	-1.13993
4.05812	0.334223
4.32336	-0.189357
4.73015	1.34221
4.09488	0.133657
6.96203	-0.628003
4.94103	1.63341
4.2471	-1.24179
5.18731	-0.872238
3.32314	0.158133
4.11008	-1.98594
2.71057	0.632238
3.90914	-1.08961
6.17094	1.56404
5.23957	-0.983628
4.06691	-0.337964
4.69358	-0.990904
5.12612	0.755444
4.23007	-2.38813
4.33267	-1.06548
5.23424	-0.41127
4.11139	-1.59484
2.62181	0.793896
4.2711	0.683615
4.53714	-0.436873
3.49665	0.300732
5.29419	-0.712887
4.28282	0.742612
4.18907	-1.45498
5.10589	1.07446
2.79823	-0.11365
6.15005	0.731253
5.02962	-1.78368
6.85867	-1.40117
4.66136	0.119832
3.30486	-0.5847
5.26451	-1.18106
5.20905	1.10297
4.84923	-2.08629
4.31497	-0.118539
4.30596	0.616092
2.45885	-2.32565
3.97986	0.673298
3.44688	1.07614
5.96731	0.0963017
3.75428	0.552605
3.45719	-0.53851
4.25694	-0.140965
5.2904	-1.42962
3.9951	2.33438
5.02143	-0.809531
4.81049	0.359916
4.50526	0.858154
4.15901	-2.22662
4.62445	1.35511
6.16938	-0.43178
6.52623	0.354428
5.22264	0.841565
3.68944	0.798964
4.2787	1.25845
4.08727	-1.32471
5.22698	1.07059
5.83956	0.359736
4.79584	0.638201
3.81937	-0.313787
6.3002	-1.74912
4.82136	0.155732
4.64689	-1.57202
6.0815	-0.623985
4.89007	-1.25286
3.18881	0.319653
4.3032	-0.598211
1.63359	0.47063
4.25909	1.03286
5.83872	0.315727
4.67733	1.09763
4.05069	2.2008
5.23468	0.528434
4.12098	-1.44262
4.02005	2.01161
5.11214	-2.16353
3.6909	0.0426075
3.28324	-0.133409
3.4818	-0.000973549
3.89068	-0.0402741
4.45	-0.485772
3.18282	1.26738
3.61764	-0.486278
5.20574	1.53217
4.49277	-0.447487
2.81667	-0.471034
2.49054	-0.159612
4.90997	-0.30967
4.14226	-1.01607
5.37898	0.237464
4.0496	-0.0528431
4.33202	1.45082
0.7559	0.71865
0.35385	0.41341
0.39995	0.27013
0.71747	0.60944
0.98865	0.92364
0.29679	0.24643
0.74761	0.53721
0.8457	0.95746
0.95857	0.88925
0.75427	0.63018
0.83814	0.49326
0.88709	0.76124
0.39757	0.29315
0.74849	0.56988
0.70591	0.90643
0.29372	0.32343
0.013127	0.74595
0.17203	0.27113
0.095875	0.031583
0.47461	0.28022
0.53257	0.70655
0.069734	0.49237
0.59866	0.6104
0.14221	0.31782
0.53256	0.67659
0.65789	0.95299
0.57615	0.57708
0.25298	0.54189
0.75559	0.94886
0.82587	0.79254
0.11824	0.33857
0.33488	0.42212
0.92994	0.57963
0.032661	0.37022
0.51127	0.99606
0.057378	0.25114
0.67005	0.77472
0.96369	0.77562
0.64965	0.6742
0.62255	0.76298
0.11848	0.20882
0.66195	0.5536
0.015889	0.3391
0.87695	0.79563
0.387	0.99478
0.18581	0.33266
0.53736	0.76925
0.89348	0.87321
0.59925	0.67846
0.91256	0.38367
0.81222	0.83503
0.53321	0.74101
0.70784	0.12829
0.52581	0.88208
0.27251	0.25668
0.061377	0.29472
0.67735	0.48278
0.42476	0.066782
0.62325	0.5329
0.15923	0.065032
0.50078	0.14889
0.7359	0.50054
0.23463	0.0068108
0.2178	0.49447
0.004402	0.89493
0.087968	0.20245
0.94078	0.54322
0.075793	0.030269
0.053466	0.20191
0.53581	0.96556
0.45794	0.45207
0.65954	0.53859
0.16036	0.59366
0.86663	0.76918
0.94304	0.69674
0.81316	0.7726
0.31919	0.67206
0.85953	0.78588
0.0055977	0.82279
0.9942	0.68632
0.12699	0.18993
0.51717	0.80475
0.95606	0.81854
0.3933	0.3845
0.38836	0.25461
0.87977	0.69542
0.53613	0.52957
0.010328	0.56678
0.71481	0.92067
0.11624	0.024514
0.40213	0.25421
0.048588	0.15513
0.87548	0.86777
0.56388	0.65113
0.12511	0.17548
0.784	0.66366
0.84187	0.50289
0.77831	0.69587
0.077769	0.26239
0.6678	0.94424
0.67506	0.96694
0.99783	0.73279
0.91691	0.53201
0.81436	0.53019
0.33951	0.34817
0.17763	0.42855
0.57188	0.71957
0.14084	0.40842
0.32945	0.41948
0.060531	0.12268
0.66282	0.96732
0.83691	0.61221
0.47487	0.10987
0.28467	0.27286
0.49098	0.10915
0.33472	0.3832
0.21378	0.35001
0.57594	0.76746
0.35174	0.25356
0.80656	0.75582
0.69075	0.95194
0.64783	0.77044
0.15158	0.42835
0.64735	0.60705
0.73729	0.83199
0.47453	0.41853
0.17021	0.26314
0.478	0.05425
0.82853	0.7466
0.41334	0.24742
0.80012	0.81299
0.78088	0.95187
0.19218	0.20872
0.40509	0.69908
0.97027	0.74531
0.80937	0.52713
0.13203	0.17233
0.4056	0.43313
0.85821	0.75725
0.66367	0.74435
0.22	0.2447
0.98152	0.57455
0.96504	0.84211
0.049015	0.92934
0.72779	0.53013
0.14035	0.42155
0.92363	0.55207
0.44077	0.28853
0.43441	0.18456
0.90536	0.53368
0.72772	0.89203
0.035581	0.82501
0.61041	0.8227
0.13894	0.23521
0.74435	0.91251
0.5458	0.57823
0.91159	0.93529
0.21652	0.33546
0.3896	0.27409
0.57763	0.92903
0.19603	0.15184
0.82876	0.98256
0.20455	0.42291
0.77423	0.73068
0.86399	0.93416
0.67049	0.87499
0.65896	0.66802
0.85052	0.74812
0.58652	0.84573
0.31121	0.16537
0.10645	0.085913
0.60761	0.8649
0.53946	0.94166
0.71038	0.86325
0.22264	0.07597
0.14823	0.058233
0.77511	0.5984
0.11753	0.45945
0.74238	0.96426
0.39878	0.17645
0.96738	0.86971
0.015899	0.12205
0.046803	0.20176
0.142	0.42101
0.16701	0.32279
0.63148	0.9555
0.87598	0.52959
0.59417	0.59866
0.46798	0.24078
0.19362	0.42262
0.76736	0.57633
0.58987	0.77931
0.31883	0.18294
0.7578	0.51264
0.95359	0.75295
0.82402	0.6813
0.5178	0.80651
0.97117	0.58033
0.38574	0.14516
0.16811	0.33769
0.065437	0.18322
0.42519	0.29625
0.67874	0.87079
0.93727	0.66509
0.60074	0.58289
0.58365	0.62272
0.93715	0.95949
0.84572	0.63809
0.41675	0.080151
0.97362	0.87374
0.9749	0.80832
0.74767	0.48958
0.94871	0.74604
0.43676	0.38483
0.091782	0.44156
0.79046	0.93737
0.98948	0.60404
0.95005	0.49807
0.8922	0.64353
0.18334	0.012617
0.47535	0.010879
0.81872	0.76129
0.29629	0.45788
0.16037	0.03979
0.44518	0.25458
0.5504	0.91801
0.18928	0.44974
0.44966	0.0059963
0.88262	0.53536
0.18115	0.47076
0.59694	0.7102
0.91783	0.89896
0.97452	0.72631
0.064233	0.19088
0.08722	0.17215
0.53928	0.98075
0.56156	0.51165
0.7815	0.81888
0.44105	0.26159
0.066512	0.19282
0.40866	0.39712
0.0082597	0.65786
0.9505	0.56504
0.40321	0.28619
0.74081	0.6536
0.40184	0.13451
0.12671	0.23816
0.1544	0.29052
0.7184	0.86268
0.81001	0.56797
0.70531	0.98456
0.10647	0.49786
0.75304	0.68341
0.44422	0.23248
0.56489	0.92544
0.62599	0.92064
0.11289	0.29681
0.17344	0.10988
0.36844	0.39547
0.79147	0.6371
0.8808	0.91445
0.30489	0.61497
0.25695	0.99807
0.48152	0.15257
0.42796	0.067873
0.50503	0.11569
0.85288	0.53832
0.70277	0.63696
0.00016767	0.8378
0.74912	0.7798
0.093187	0.21654
0.25668	0.34021
0.61162	0.53909
0.064233	0.26847
0.49135	0.22266
0.72419	0.60318
0.71481	0.50296
0.90875	0.68737
0.78564	0.54707
0.12027	0.69921
0.29573	0.1388
0.74577	0.69557
0.57015	0.64036
0.43427	0.30687
0.43498	0.22403
0.18654	0.32006
0.95921	0.86956
0.050486	0.21234
0.47076	0.078345
0.88898	0.69971
0.12104	0.28258
0.46421	0.20987
0.7192	0.89461
0.20607	0.43729
0.01888	0.25844
0.33075	0.37546
0.078095	0.20227
0.24982	0.45656
0.57745	0.86315
0.75767	0.48811
0.16992	0.1433
0.16765	0.46713
0.70498	0.6878
0.65073	0.56518
0.98234	0.50182
0.075513	0.15403
0.32546	0.34459
0.098048	0.19432
0.90775	0.88496
0.10722	0.2159
0.95898	0.56767
0.37096	0.10878
0.63327	0.42598
0.043001	0.46992
0.32726	0.4297
0.72468	0.92813
0.74971	0.73969
0.77476	0.90751
0.7902	0.76263
0.046594	0.24212
0.35633	0.33957
0.71004	0.66273
0.64045	0.50545
0.44309	0.98126
0.20562	0.32934
0.67666	0.97321
0.33164	0.099056
0.80743	0.93835
0.68117	0.55001
0.7041	0.64611
0.47219	0.33295
0.42439	0.31
0.038069	0.36375
0.38535	0.23266
0.12602	0.32631
0.78117	0.73725
0.57476	0.56873
0.82307	0.96382
0.26496	0.15246
0.30033	0.3638
0.1744	0.19719
0.642	0.90155
0.63929	0.65464
0.46098	0.11261
0.97427	0.76305
0.047677	0.26161
0.31478	0.084663
0.82009	0.57276
0.28068	0.19176
0.89651	0.74027
0.21814	0.11227
0.70911	0.88191
0.86946	0.87344
0.6952	0.60363
0.12227	0.44019
0.90991	0.60248
0.63184	0.94645
0.82707	0.73118
0.066812	0.22636
0.43052	0.07436
0.34971	0.37859
0.33374	0.35705
0.64004	0.83084
0.60421	0.56883
0.6689	0.89699
0.03194	0.28039
0.097744	0.13868
0.58364	0.54729
0.53669	0.77128
0.37263	0.16851
0.99734	0.95988
0.10144	0.20984
0.99011	0.72692
0.072238	0.97955
0.25229	0.17872
0.34779	0.28383
0.15933	0.21744
0.6639	0.98102
0.17135	0.020943
0.06915	0.13816
0.16253	0.94271
0.96064	0.72971
0.3911	0.85821
0.11601	0.17762
0.20239	0.37038
0.25531	0.2892
0.96673	0.62205
0.42169	0.47896
0.8522	0.75094
0.084225	0.098877
0.77288	0.92261
0.32044	0.21553
0.17946	0.087036
0.28758	0.40843
0.79152	0.72665
0.70311	0.65584
0.063059	0.22728
0.22389	0.43325
0.72957	0.5013
0.53901	0.42104
0.21505	0.36163
0.58219	0.65638
0.011313	0.93648
0.69412	0.69661
0.43156	0.075504
0.33422	0.17837
0.84514	0.97804
0.023619	0.083119
0.60728	0.92556
0.92599	0.73374
0.83847	0.86905
0.29741	0.40528
0.70743	0.61291
0.7541	0.54483
0.32978	0.28497
0.69194	0.56147
0.14204	0.37199
0.001546	0.89192
0.59483	0.57418
0.39749	0.42056
0.94571	0.52943
0.70022	0.96091
0.51605	0.54178
0.17473	0.36276
0.52648	0.85094
0.25494	0.16531
0.67355	0.94257
0.29692	0.33928
0.34859	0.1913
0.095135	0.15145
0.071793	0.30546
0.079289	0.82138
0.64046	0.89099
0.41156	0.34625
0.0081256	0.29944
0.22987	0.9535
0.034981	0.011314
0.15847	0.48134
0.12497	0.12895
0.44549	0.1367
0.43322	0.40143
0.80219	0.75532
0.32835	0.4293
0.54964	0.49865
0.25961	0.08116
0.07228	0.098516
0.71077	0.90872
0.63031	0.91711
0.99843	0.68733
0.18612	0.40717
0.56166	0.9126
0.32055	0.2093
0.97927	0.85285

## Sheet: data_chunk (5)
5.03911	0.364684
6.32622	0.151214
3.95455	-0.394602
4.93436	-0.267754
4.33951	-0.463283
1.36004	0.132086
4.52752	1.09498
4.99845	-0.329673
5.0095	-0.916827
4.26166	0.949459
2.61038	1.78376
3.75007	0.621911
4.2538	0.0523219
4.30215	0.860713
4.68141	-0.167845
5.83751	-0.417319
5.38237	-0.976254
4.99842	0.480406
5.74436	1.03158
2.44399	0.804438
3.78588	0.653009
3.92033	0.34472
2.28488	-0.257701
4.3819	1.75386
5.49448	-1.00496
3.69782	0.599752
5.1842	-0.310771
4.3136	-0.0713053
5.40164	0.182724
4.36649	0.471623
3.81425	-1.29844
5.22306	-0.0283531
3.9781	1.53518
3.41428	0.800221
4.95658	-0.147879
3.46085	0.845077
1.94088	0.274841
3.9416	0.0128226
3.33812	-0.74722
4.01663	-0.319603
3.7101	-1.49908
3.46021	0.908535
7.25021	0.347104
4.01371	-2.03135
3.35499	1.04386
5.86518	0.871284
3.93709	0.815166
3.8985	0.732788
3.6603	-1.22546
2.39482	-0.800228
4.40603	-2.47969
4.92473	-0.332712
3.89462	1.47831
4.37497	0.0730508
4.29632	1.1625
6.23148	-0.788116
4.20747	-1.1615
5.28525	0.335824
3.77436	0.512601
4.41569	1.17157
3.7281	1.39761
1.94847	0.885705
4.59812	0.230679
3.91818	0.255608
4.19957	0.836556
3.87034	1.96364
4.69099	0.20316
3.04752	-0.35014
2.73597	1.92636
4.08791	0.0992161
5.33929	1.44625
3.90612	-0.701867
4.15329	1.2725
3.36987	-1.48918
4.62211	-0.901132
3.65123	0.288083
4.26441	1.14245
3.91125	1.65537
4.506	-0.200745
5.19061	-0.449315
4.23262	-0.605758
1.6755	2.80137
3.98249	-0.288499
2.97721	0.934677
4.05714	0.181357
4.30995	-0.323479
2.98795	1.64116
2.283	0.704508
5.8975	-0.771681
5.87809	-0.681626
3.46409	0.967124
5.46896	-1.17152
3.63973	-1.21092
4.2685	0.217376
4.94319	0.0273898
5.25696	1.17614
6.12055	0.377122
4.35566	1.79247
7.26454	-1.35795
4.28136	-0.89044
5.01236	0.480241
4.75392	0.166061
5.25241	0.155888
5.79204	-0.833807
4.20196	1.61428
2.52681	0.703308
4.44157	-0.679601
5.55042	0.0149917
4.59829	-0.275096
4.92309	-0.0486286
4.4024	0.492512
4.64244	-0.389934
0.931891	-0.309602
4.31251	0.706594
4.19956	-0.125235
4.35432	0.990447
3.36771	-0.223315
3.63871	-1.35979
4.24398	-0.052488
2.53351	-0.818338
3.63134	0.751781
4.18723	0.805632
4.85971	-0.840675
1.76575	-0.336016
4.35464	-0.801031
4.28277	-0.187735
6.90865	-0.446247
4.18088	-0.390869
3.12377	-1.11549
5.83005	-0.274361
4.5504	0.633267
4.46169	-0.340397
3.50881	-0.0996002
3.97832	-1.66627
4.54077	-1.35337
5.15591	-0.854049
4.09389	-0.0722004
3.4915	1.17108
6.82169	-0.490574
5.4956	-1.48147
5.04779	-0.436488
1.57505	-0.530405
2.0066	-1.60198
4.08974	1.21615
4.21239	1.44507
4.64728	0.181242
4.34889	0.128288
3.931	0.384831
4.60734	1.74502
5.03753	-0.0361617
3.46012	1.96859
4.807	-0.0767563
4.25293	-0.276533
4.25164	-0.0564108
4.97952	1.93825
3.50231	-1.36925
5.66795	1.34647
4.18575	0.207546
6.94898	-0.913011
5.74789	0.970593
3.16756	0.0285465
4.1969	0.30874
2.96034	0.633431
5.02778	-0.194058
4.76883	0.128002
3.03679	-0.357565
3.67693	0.181961
4.27686	-0.0957425
1.4058	-1.05714
1.77849	0.238137
2.92684	0.9419
4.38485	-0.346448
3.44819	0.695543
5.36105	-0.400911
3.421	0.281521
3.16787	-1.05604
5.56627	1.62856
5.37461	1.26551
2.05792	1.19881
2.79232	0.328383
4.27952	-0.818121
4.59372	1.29041
4.32658	0.172522
7.0689	0.964891
4.7097	-1.5149
4.30355	-0.591242
6.39152	-0.474712
2.93788	0.294546
3.80133	-0.0339145
3.07381	0.100044
3.80744	0.881995
4.38233	-0.669289
4.4297	0.229307
3.18076	1.65868
2.82278	-0.0724275
4.67882	-0.215172
5.003	1.74292
4.23053	-1.28048
2.68589	0.866114
4.6214	-2.56307
5.80969	1.83901
2.82977	0.321339
5.0374	-1.26841
2.73304	-1.21519
5.1761	-0.407668
4.26077	-0.00928466
4.19773	-1.32925
7.34551	-1.72229
4.63782	-0.242073
4.33575	0.0795676
5.32612	0.830477
3.81277	0.490944
3.35404	-0.164951
4.35206	0.576871
2.62953	-0.215739
3.87191	-0.200551
5.17432	0.261094
4.57509	0.480009
3.43458	0.572928
4.12027	-0.671199
3.87433	-2.38301
4.29919	-1.19734
4.32855	0.775925
4.0211	0.515222
2.90123	0.630416
5.13265	0.722716
3.71046	1.92901
3.81767	0.641772
4.32275	-1.82662
4.09072	-0.506023
5.80583	1.43668
3.47553	1.42913
4.54709	0.430102
4.09336	-0.206401
5.48049	1.04186
4.45813	-0.210873
1.06145	-0.623549
6.8613	0.775393
6.4323	-0.515468
4.52037	1.0467
3.20394	0.000127121
5.5631	-0.572298
4.96808	2.20503
3.27211	-1.46805
4.1432	-1.1242
5.44411	0.547446
5.79816	-1.20672
5.30062	0.363497
4.33146	-1.26292
3.14614	-1.30103
2.559	-1.23581
4.24545	0.428165
3.56114	-1.24855
3.87306	0.0766155
4.55797	0.716994
3.69976	-0.247971
3.01341	1.03819
7.79367	-0.394124
1.7059	0.368219
4.52125	-0.96644
4.13012	-0.777465
6.86025	-0.343865
4.24073	-1.06963
3.65919	-1.79435
2.82247	0.756976
3.7813	-1.49525
3.96124	-0.626637
3.89255	1.62781
3.66886	-0.607114
6.24836	-0.392926
3.85985	-1.21874
4.26034	-0.370706
3.24955	0.284556
4.48914	-0.196911
3.86657	1.22512
4.32286	-1.4111
4.879	0.0364925
5.00248	-1.53616
5.58293	-0.581372
5.77812	0.0895519
3.85526	-0.897643
4.44163	1.24511
5.09633	0.939138
5.10132	0.465928
5.26094	-0.359864
3.75362	-1.98493
3.3962	-1.21712
4.53623	0.255942
4.86539	0.68583
3.04598	-1.51861
6.28156	-0.549142
3.1813	-0.0896516
2.33033	-0.406112
4.16771	0.516905
5.84856	-0.90978
3.81246	-1.24765
6.09084	0.660877
7.04017	-0.440717
4.08077	-0.809412
4.48239	0.244773
1.70809	0.260316
4.37918	-0.225886
4.18623	-1.0052
5.21353	-0.469559
3.32683	-0.978236
3.37274	1.41426
6.00175	-0.345334
5.80188	0.66018
3.64026	1.06703
4.01415	0.0207429
4.11898	-1.29661
5.86366	-0.458768
4.29802	0.866528
5.47358	-0.562357
1.61261	-1.82371
3.44947	1.56418
4.7323	-0.371653
6.64236	0.105381
7.92833	-0.425498
3.21977	-0.834051
5.0916	-0.147437
4.24323	-0.273185
5.99192	0.112597
3.47454	-0.0707888
5.91887	0.262844
5.63345	-0.346759
4.14928	0.60998
2.41628	-0.270265
4.07564	-1.6141
2.75476	-0.463631
5.52938	1.09687
3.5459	-0.495924
4.36093	-0.565816
3.23917	-1.61372
5.68157	0.572357
4.1058	0.703821
4.01337	-0.857671
3.13936	0.718351
5.48051	1.61394
7.3747	1.62317
2.68039	0.421478
6.08697	-0.567747
3.30185	-1.51002
4.56966	0.910073
3.80021	-0.817281
5.90086	-0.638975
3.0539	0.864802
3.90654	0.505309
7.8724	-1.27864
4.26409	0.248327
3.65101	0.149691
5.47979	0.265424
3.89888	1.94342
3.59032	1.90329
3.02445	0.777522
4.16713	0.0905629
3.26289	0.150602
5.37437	0.585708
5.2669	-0.859992
4.62715	1.35728
4.16735	0.163833
4.86708	-1.39919
3.97636	-0.370392
2.86273	-1.64439
5.38924	-1.92065
3.87749	1.71189
4.19167	-0.281537
3.32957	-1.88701
4.53644	-0.637587
3.96237	1.3572
4.84174	-0.821578
4.03625	0.187641
5.38986	-0.835307
3.35308	-1.05731
5.01735	1.01941
4.58535	0.820052
5.25128	1.71104
4.19484	-0.360804
2.83163	-0.571885
3.54267	0.120135
4.72056	0.208573
5.23795	-1.66774
4.36803	-0.346639
5.29135	-0.61264
4.88093	0.254173
5.1529	1.40744
4.75592	0.24881
5.20708	0.515211
5.91434	2.81579
3.93019	0.553194
3.46567	0.701854
4.32813	1.01436
3.53262	-0.457903
4.16788	0.18979
3.02074	1.05639
3.35897	1.86988
5.45244	1.24936
5.97008	-1.76535
5.43136	0.0166189
4.81719	-0.860049
5.52723	-0.226459
4.62869	1.18405
5.26822	-0.00451505
3.08452	-1.26547
3.14056	1.5635
4.10568	0.0262567
3.47207	-0.129485
3.17334	1.08318
3.96991	0.829643
4.56733	1.23017
3.80231	-0.553674
6.36819	0.927476
5.05807	0.580184
4.23722	0.0203707
5.50314	-1.16078
4.34937	0.108061
4.33735	0.0719486
2.01383	-0.312231
2.48913	0.610224
3.99568	-0.703636
3.56893	-0.542857
4.14714	-0.0214899
3.84964	-0.345338
5.95018	-0.0593515
4.18567	1.40008
2.63504	1.14454
2.27388	0.111551
5.01922	1.34803
3.65392	-0.484357
3.71199	0.186971
4.79541	-0.0907601
4.44163	-0.675917
2.24476	0.453318
4.79869	-0.0418281
2.61909	-1.03495
3.14129	0.0644522
2.61064	0.377217
3.18926	0.50305
5.83136	0.35646
4.17438	0.850098
4.10148	-1.48466
4.89522	-0.924297
3.24201	0.334509
4.44417	0.764608
4.7788	-1.74825
5.01399	0.523658
3.73587	-0.0909759
4.61582	-0.772432
1.3048	1.70713
3.03372	0.0674239
3.51214	0.530953
3.77383	-1.01043
3.65543	-1.71331
2.6914	0.503948
5.86357	-0.443916
3.15767	1.20912
4.43036	0.148371
4.30404	0.547529
3.76421	-0.413564
4.26459	0.106129
3.94709	-0.102142
4.02924	0.26709
5.30651	-1.38423
3.83309	-1.83838
3.54288	0.745853
4.52	-0.0577118
4.51662	-0.651515
2.54387	1.1503
3.88849	-1.41798
3.13519	1.34824
4.36086	0.61905
4.44226	0.250888
3.37338	-2.34844
4.36678	1.01419
3.01607	0.43915
3.55557	-0.829902
6.20214	0.178101
5.10982	-0.42321
5.57299	1.81555
2.32322	-0.474352
4.41805	0.457642
3.8803	-0.889858
2.98389	1.70623
5.7221	-1.05313
2.68228	0.756207
4.80626	-1.06261
4.2195	-0.596843
5.7825	0.148172
5.04464	-2.74656
4.93188	-0.582806
4.6499	0.731426
4.6559	-0.123327
3.92914	-1.13874
3.36553	-0.637793
6.52149	0.642183
1.85981	-1.41644
3.89369	-1.00326
4.56394	1.38658
4.8971	-0.128849
3.68968	0.32381
4.62475	-0.0216296
3.36041	0.835662
2.72113	-0.272556
3.98879	-0.896642
4.02311	-0.400581
3.74435	-0.554956
4.37518	1.37689
3.85277	0.889554
1.8744	0.733184
4.72479	1.53554
3.18735	-0.671545
5.62898	-0.202111
4.71653	-1.15955
4.61816	-0.772137
3.14892	-1.36455
3.7692	1.34053
4.51033	0.215119
3.93496	-0.0161786
6.66531	1.35629
1.63146	1.35531
4.13187	-0.744408
4.69813	0.435912
5.10851	0.779918
3.60344	1.04095
4.52218	-0.689926
2.40912	-0.483914
5.29204	-0.530309
4.23098	2.12644
4.29527	-0.241733
3.56493	0.614905
5.33283	-1.34641
3.76653	-0.581844
4.99538	0.403782
5.05308	1.31044
2.35312	-0.179791
4.05465	0.599022
3.67699	2.04965
3.17523	-0.312388
3.59348	0.761865
4.20711	-0.1676
4.17598	-0.182548
2.38225	0.0486287
5.19581	-0.457598
5.92546	-1.20985
3.7196	-0.280908
5.48647	0.715098
3.18972	-0.408053
3.77184	1.12512
2.78757	0.899054
4.45978	-1.35254
5.39191	-2.89912
5.56088	-0.916591
4.22597	2.39886
4.58331	-0.823223
5.51796	-0.676359
4.71084	-0.617147
4.89114	0.123486
4.1979	-0.789508
3.08071	-0.722965
4.67539	-1.87248
3.89012	-0.547342
3.99931	0.710226
3.00254	0.6397
2.93447	0.497876
4.4222	0.47713
4.87332	0.966022
3.27139	-1.36174
3.11675	0.0199419
2.59993	-0.259227
5.11371	0.421032
4.07473	-0.235681
4.03364	-0.908643
4.70433	1.03943
4.68599	-0.272441
5.84481	0.882283
4.50422	-0.2236
3.36826	-1.59415
3.96699	-0.369079
5.62217	0.0901666
3.00187	1.40968
5.21713	0.0847032
5.76668	-2.74314
3.11827	0.610756
3.95446	0.609858
3.78913	-1.83401
4.16234	1.58641
3.74527	0.121272
4.31718	-0.535148
3.82963	0.0640093
3.65204	0.0195136
4.68369	-1.75485
3.48392	-1.12074
5.57499	0.989761
4.29437	1.22483
4.55884	-1.91003
3.90108	-0.861896
4.74269	1.35026
3.95742	-0.895188
6.21197	-0.456516
4.66908	0.217625
5.66804	0.554103
4.7539	0.135554
2.74747	-0.464002
4.30856	0.709242
5.016	0.640103
6.54657	1.40563
4.6129	-0.389698
3.43508	1.08562
2.3486	-0.106941
4.36258	-0.683453
3.94134	-0.107391
3.82181	0.444957
4.81749	0.106724
3.65027	-0.341086
3.81175	0.434323
3.52407	-1.80708
3.4938	0.383283
4.13082	0.797105
4.01098	0.0712575
3.84997	-0.298928
4.12885	0.412016
2.27802	1.23049
5.68454	0.769191
3.82525	-0.472257
4.19601	-0.419258
5.35091	-0.905112
4.54173	0.540979
5.83666	1.42505
2.72906	-1.33669
6.09476	-1.77968
3.56099	0.0583128
3.62379	0.0773104
4.08071	0.252758
2.89641	1.2189
3.33667	0.544461
6.7052	1.60091
3.11347	-1.16263
7.84083	0.451009
4.82208	-0.976429
4.8445	-0.571015
4.92373	1.16388
3.19474	-0.0225891
4.29581	0.615755
3.44551	0.569133
3.40382	-0.040513
3.90722	-0.84419
4.1657	0.514723
4.7509	1.09239
3.31861	0.157926
2.78363	-0.954943
3.54068	-1.65909
1.70134	-1.76088
4.95597	0.569871
2.34832	0.0430764
4.67729	-0.533306
4.782	1.11277
3.85236	-0.468925
1.49882	-1.58573
3.51572	-0.614958
4.52995	0.667532
4.94948	-0.771719
4.0025	0.913351
4.73335	-1.96233
4.5295	0.0488421
4.62093	-0.444999
2.75731	1.0037
4.21651	0.737752
4.60952	-0.760311
4.26385	0.213397
3.95524	0.740838
5.65057	1.92925
5.04744	-0.378983
4.3458	0.427503
3.20523	0.964383
4.98649	-1.50021
5.6052	2.11289
4.95197	-1.50483
4.34379	0.472473
2.01421	-2.30413
4.9005	-0.971135
4.49543	0.254487
3.21336	1.24758
4.26207	-1.00652
3.89556	0.485837
4.16532	1.5806
5.8725	-1.46463
4.76514	0.147842
4.64282	-0.19555
3.85962	0.824414
5.93079	0.0237296
5.98885	0.419657
4.72956	0.495365
2.95881	-1.27
4.53349	0.198043
3.15251	-0.794847
3.10213	1.09671
3.36621	-0.148389
3.07803	1.683
4.10007	-1.85511
5.50793	-1.50257
6.48939	0.130153
6.16766	-0.847273
4.91839	1.73977
2.62781	-0.345595
6.20733	-0.026817
1.3635	0.317553
3.254	0.957488
4.12739	-0.178118
1.95108	-1.3673
3.26364	0.469754
3.8041	1.31965
3.67035	-1.2707
3.67863	1.54897
4.3891	0.721515
5.85533	0.509996
5.05808	1.45499
4.45674	-0.073593
4.51358	-0.679397
4.03222	0.135192
3.06679	-0.0831382
4.9676	-0.204629
5.82086	-0.657108
4.71731	1.70374
4.42426	1.97962
3.35282	0.251179
2.65429	0.380315
6.05189	0.490791
4.81705	-2.31888
5.85637	0.132095
2.55884	0.421394
4.91494	-1.55187
2.79231	3.20358
5.36476	0.288283
6.38761	-0.148299
4.2863	0.435515
5.02648	0.498567
3.79072	0.311683
6.24082	-1.02621
4.85785	0.969455
4.44553	0.219258
4.46437	1.02972
3.4182	-1.31258
3.27429	-0.509114
4.91776	-0.243133
5.42891	-1.20927
3.86781	0.279621
3.88247	0.053878
4.17073	-0.158273
2.55836	-0.572342
2.77157	0.590198
2.5055	-1.05509
3.97807	-2.1821
4.84859	-0.360556
3.53123	1.37341
4.38393	0.10346
2.91587	0.277672
4.2829	0.470785
4.84746	-2.0697
4.89873	0.100588
4.34929	2.1597
2.40205	-0.402715
4.20437	1.45507
3.21351	0.852722
2.27502	-0.984932
1.78507	-0.26584
2.91497	0.292847
3.44582	2.17007
4.67454	0.831922
3.67363	-0.82047
3.63965	1.11248
3.46121	-0.237367
6.63456	-1.14243
3.35628	-0.864277
4.63849	-0.996707
6.40582	-0.336183
3.97143	0.800842
3.60518	0.34739
3.55927	-0.543648
3.32601	-1.46742
4.61262	0.971694
5.27889	-1.25747
4.16299	0.858715
4.89241	0.952061
3.40359	-0.390384
4.97434	-0.591768
4.14182	-1.12882
3.86375	1.09751
5.93223	0.969538
5.53812	-0.972745
4.00129	0.39934
4.57181	-0.207431
4.65842	-0.54588
3.22434	0.0466301
4.44731	-0.519207
3.50773	0.0727667
4.3809	-0.391287
3.1957	-0.37275
5.8257	0.666936
4.08337	-1.24054
3.49932	0.722227
4.15264	-2.21125
5.08598	-1.80837
6.28177	0.0196139
4.2952	1.17906
4.51752	-0.0124232
4.73151	0.851264
5.9434	0.323015
3.68283	-0.562397
4.32301	-0.663768
3.92677	1.72364
1.86417	-1.45379
4.31087	0.841028
3.46388	-0.219083
3.7049	0.752012
5.92151	0.861238
3.83373	0.488485
6.22243	0.40474
4.23623	0.0665643
5.00581	-0.872416
4.65325	-0.659717
8.07736	-0.124563
3.71548	0.980053
5.00296	-0.115233
3.37455	1.3458
3.63257	1.05925
5.87868	2.26468
4.6644	0.606482
3.66222	-1.48117
3.14959	-0.79016
4.35598	-0.705696
3.67647	-1.18233
5.45635	-2.41817
5.75407	1.59766
5.1457	-0.0778121
2.85615	1.25562
3.32299	-0.608581
3.6087	-0.131807
4.19209	-1.44764
2.26377	0.0428373
3.24354	-1.15389
3.39031	-0.188977
4.49107	-1.47566
3.67282	1.76541
2.88197	1.08647
3.31773	-1.05268
4.28405	-0.0423383
4.34923	-0.514669
3.41378	-1.52987
5.10373	-1.45632
3.61835	-1.61978
4.75087	-0.473023
3.93556	-0.179491
3.71033	-1.88739
5.71218	-0.0843457
3.26968	0.586938
5.60014	-0.348663
3.72826	-1.22335
5.99683	0.286017
3.57878	0.224198
3.07124	-0.665402
7.63839	-0.511233
3.70668	0.510658
3.16658	0.0984362
5.9664	-0.29115
3.56613	-1.31722
7.91694	1.08096
2.8367	0.0750242
5.39045	-1.15552
4.04188	-1.55426
5.56283	-0.789013
3.99732	-0.3621
5.34567	-0.661301
3.34899	1.36547
6.92681	0.398547
3.92944	1.58397
2.70663	1.02358
5.04243	-0.871948
3.71813	-0.38171
5.17908	-1.55949
6.33806	-0.713373
2.7657	0.258842
5.59084	0.368004
4.87826	0.124655
3.7052	1.07497
3.32886	2.47152
3.86191	1.30037
3.70528	-0.958928
4.28662	-0.207439
5.30875	0.484293
3.63837	0.624552
4.06216	0.5809
3.10086	1.5344
3.88267	-1.28376
5.72987	1.41912
3.16988	-1.47941
4.97478	0.484556
3.33725	-0.715296
4.43236	-0.384577
3.19902	0.970138
3.89655	-1.43806
3.22196	-0.144657
3.86548	-0.389741
5.32546	0.0728796
4.84635	-0.0738098
4.2496	0.178524
5.49243	-0.0932476
4.54276	-0.165026
4.75717	0.196225
4.33304	-1.81314
4.14006	0.21129
3.59299	-1.33979
5.44531	-0.438798
3.42662	-0.489686
5.02789	0.318654
4.2587	0.29687
4.00441	0.172349
3.54586	0.352058
4.95972	-1.91146
4.17249	0.640249
2.47124	-1.36993
2.35722	-1.42762
6.60183	0.356036
2.03616	0.559595
3.81308	-1.73669
3.71255	-1.53636
6.12882	0.846677
4.19072	-0.843934
2.90011	-0.721735
4.66533	0.05306
5.22115	-1.04417
4.9246	-0.417354
5.44631	-1.01755
3.56564	1.59995
5.99464	0.591207
4.96894	0.168789
3.62241	-0.855287
3.16458	0.487445
2.8905	-1.15017
3.94182	-0.820127
5.77694	1.11366
3.75892	1.80745
4.23855	-1.16435
2.9082	-0.430807
3.99486	0.787764
6.67775	-0.978542
4.32408	-1.307
4.62881	0.644201
3.49994	0.0068377
4.99486	-0.75184
4.41428	-0.653965
3.48002	-0.19046
3.96308	-0.506933
3.20815	-0.431421
4.37101	-0.463315
5.10802	-0.216606
3.96581	-0.36926
5.09291	0.441088
6.2317	-1.13683
3.86823	0.582766
3.54173	-1.16192
4.53456	-0.39178
3.66257	-1.43202
4.74802	0.244533
5.15781	0.947952
3.68418	0.0464518
5.67822	-0.13314
4.33903	-0.558737
4.04691	0.548095
3.19817	0.485402
4.1916	-1.75039
3.07054	0.461844
4.89757	-0.582702
3.7204	-0.878008
5.69104	0.308354
5.21745	0.397518
3.7085	-0.522426
3.46688	-0.349291
3.85782	-0.117359
3.56995	2.00118
5.12608	0.126935
4.36989	-1.10128
7.25599	0.0946842
4.74101	1.05198
4.33609	0.238017
4.0508	-0.309173
4.81076	0.4465
4.34249	1.37613
5.3574	-1.07898
4.87806	-0.454182
5.62282	-1.58493
3.97117	-1.15393
4.30787	1.47761
7.00073	1.26981
3.66822	-0.173263
5.44394	-2.60167
4.58929	2.20333
3.82232	-0.393204
4.08567	-1.77308
6.37241	0.0773838
3.45566	-0.485833
0.7559	0.71865
0.35385	0.41341
0.39995	0.27013
0.71747	0.60944
0.98865	0.92364
0.29679	0.24643
0.74761	0.53721
0.8457	0.95746
0.95857	0.88925
0.75427	0.63018
0.83814	0.49326
0.88709	0.76124
0.39757	0.29315
0.74849	0.56988
0.70591	0.90643
0.29372	0.32343
0.013127	0.74595
0.17203	0.27113
0.095875	0.031583
0.47461	0.28022
0.53257	0.70655
0.069734	0.49237
0.59866	0.6104
0.14221	0.31782
0.53256	0.67659
0.65789	0.95299
0.57615	0.57708
0.25298	0.54189
0.75559	0.94886
0.82587	0.79254
0.11824	0.33857
0.33488	0.42212
0.92994	0.57963
0.032661	0.37022
0.51127	0.99606
0.057378	0.25114
0.67005	0.77472
0.96369	0.77562
0.64965	0.6742
0.62255	0.76298
0.11848	0.20882
0.66195	0.5536
0.015889	0.3391
0.87695	0.79563
0.387	0.99478
0.18581	0.33266
0.53736	0.76925
0.89348	0.87321
0.59925	0.67846
0.91256	0.38367
0.81222	0.83503
0.53321	0.74101
0.70784	0.12829
0.52581	0.88208
0.27251	0.25668
0.061377	0.29472
0.67735	0.48278
0.42476	0.066782
0.62325	0.5329
0.15923	0.065032
0.50078	0.14889
0.7359	0.50054
0.23463	0.0068108
0.2178	0.49447
0.004402	0.89493
0.087968	0.20245
0.94078	0.54322
0.075793	0.030269
0.053466	0.20191
0.53581	0.96556
0.45794	0.45207
0.65954	0.53859
0.16036	0.59366
0.86663	0.76918
0.94304	0.69674
0.81316	0.7726
0.31919	0.67206
0.85953	0.78588
0.0055977	0.82279
0.9942	0.68632
0.12699	0.18993
0.51717	0.80475
0.95606	0.81854
0.3933	0.3845
0.38836	0.25461
0.87977	0.69542
0.53613	0.52957
0.010328	0.56678
0.71481	0.92067
0.11624	0.024514
0.40213	0.25421
0.048588	0.15513
0.87548	0.86777
0.56388	0.65113
0.12511	0.17548
0.784	0.66366
0.84187	0.50289
0.77831	0.69587
0.077769	0.26239
0.6678	0.94424
0.67506	0.96694
0.99783	0.73279
0.91691	0.53201
0.81436	0.53019
0.33951	0.34817
0.17763	0.42855
0.57188	0.71957
0.14084	0.40842
0.32945	0.41948
0.060531	0.12268
0.66282	0.96732
0.83691	0.61221
0.47487	0.10987
0.28467	0.27286
0.49098	0.10915
0.33472	0.3832
0.21378	0.35001
0.57594	0.76746
0.35174	0.25356
0.80656	0.75582
0.69075	0.95194
0.64783	0.77044
0.15158	0.42835
0.64735	0.60705
0.73729	0.83199
0.47453	0.41853
0.17021	0.26314
0.478	0.05425
0.82853	0.7466
0.41334	0.24742
0.80012	0.81299
0.78088	0.95187
0.19218	0.20872
0.40509	0.69908
0.97027	0.74531
0.80937	0.52713
0.13203	0.17233
0.4056	0.43313
0.85821	0.75725
0.66367	0.74435
0.22	0.2447
0.98152	0.57455
0.96504	0.84211
0.049015	0.92934
0.72779	0.53013
0.14035	0.42155
0.92363	0.55207
0.44077	0.28853
0.43441	0.18456
0.90536	0.53368
0.72772	0.89203
0.035581	0.82501
0.61041	0.8227
0.13894	0.23521
0.74435	0.91251
0.5458	0.57823
0.91159	0.93529
0.21652	0.33546
0.3896	0.27409
0.57763	0.92903
0.19603	0.15184
0.82876	0.98256
0.20455	0.42291
0.77423	0.73068
0.86399	0.93416
0.67049	0.87499
0.65896	0.66802
0.85052	0.74812
0.58652	0.84573
0.31121	0.16537
0.10645	0.085913
0.60761	0.8649
0.53946	0.94166
0.71038	0.86325
0.22264	0.07597
0.14823	0.058233
0.77511	0.5984
0.11753	0.45945
0.74238	0.96426
0.39878	0.17645
0.96738	0.86971
0.015899	0.12205
0.046803	0.20176
0.142	0.42101
0.16701	0.32279
0.63148	0.9555
0.87598	0.52959
0.59417	0.59866
0.46798	0.24078
0.19362	0.42262
0.76736	0.57633
0.58987	0.77931
0.31883	0.18294
0.7578	0.51264
0.95359	0.75295
0.82402	0.6813
0.5178	0.80651
0.97117	0.58033
0.38574	0.14516
0.16811	0.33769
0.065437	0.18322
0.42519	0.29625
0.67874	0.87079
0.93727	0.66509
0.60074	0.58289
0.58365	0.62272
0.93715	0.95949
0.84572	0.63809
0.41675	0.080151
0.97362	0.87374
0.9749	0.80832
0.74767	0.48958
0.94871	0.74604
0.43676	0.38483
0.091782	0.44156
0.79046	0.93737
0.98948	0.60404
0.95005	0.49807
0.8922	0.64353
0.18334	0.012617
0.47535	0.010879
0.81872	0.76129
0.29629	0.45788
0.16037	0.03979
0.44518	0.25458
0.5504	0.91801
0.18928	0.44974
0.44966	0.0059963
0.88262	0.53536
0.18115	0.47076
0.59694	0.7102
0.91783	0.89896
0.97452	0.72631
0.064233	0.19088
0.08722	0.17215
0.53928	0.98075
0.56156	0.51165
0.7815	0.81888
0.44105	0.26159
0.066512	0.19282
0.40866	0.39712
0.0082597	0.65786
0.9505	0.56504
0.40321	0.28619
0.74081	0.6536
0.40184	0.13451
0.12671	0.23816
0.1544	0.29052
0.7184	0.86268
0.81001	0.56797
0.70531	0.98456
0.10647	0.49786
0.75304	0.68341
0.44422	0.23248
0.56489	0.92544
0.62599	0.92064
0.11289	0.29681
0.17344	0.10988
0.36844	0.39547
0.79147	0.6371
0.8808	0.91445
0.30489	0.61497
0.25695	0.99807
0.48152	0.15257
0.42796	0.067873
0.50503	0.11569
0.85288	0.53832
0.70277	0.63696
0.00016767	0.8378
0.74912	0.7798
0.093187	0.21654
0.25668	0.34021
0.61162	0.53909
0.064233	0.26847
0.49135	0.22266
0.72419	0.60318
0.71481	0.50296
0.90875	0.68737
0.78564	0.54707
0.12027	0.69921
0.29573	0.1388
0.74577	0.69557
0.57015	0.64036
0.43427	0.30687
0.43498	0.22403
0.18654	0.32006
0.95921	0.86956
0.050486	0.21234
0.47076	0.078345
0.88898	0.69971
0.12104	0.28258
0.46421	0.20987
0.7192	0.89461
0.20607	0.43729
0.01888	0.25844
0.33075	0.37546
0.078095	0.20227
0.24982	0.45656
0.57745	0.86315
0.75767	0.48811
0.16992	0.1433
0.16765	0.46713
0.70498	0.6878
0.65073	0.56518
0.98234	0.50182
0.075513	0.15403
0.32546	0.34459
0.098048	0.19432
0.90775	0.88496
0.10722	0.2159
0.95898	0.56767
0.37096	0.10878
0.63327	0.42598
0.043001	0.46992
0.32726	0.4297
0.72468	0.92813
0.74971	0.73969
0.77476	0.90751
0.7902	0.76263
0.046594	0.24212
0.35633	0.33957
0.71004	0.66273
0.64045	0.50545
0.44309	0.98126
0.20562	0.32934
0.67666	0.97321
0.33164	0.099056
0.80743	0.93835
0.68117	0.55001
0.7041	0.64611
0.47219	0.33295
0.42439	0.31
0.038069	0.36375
0.38535	0.23266
0.12602	0.32631
0.78117	0.73725
0.57476	0.56873
0.82307	0.96382
0.26496	0.15246
0.30033	0.3638
0.1744	0.19719
0.642	0.90155
0.63929	0.65464
0.46098	0.11261
0.97427	0.76305
0.047677	0.26161
0.31478	0.084663
0.82009	0.57276
0.28068	0.19176
0.89651	0.74027
0.21814	0.11227
0.70911	0.88191
0.86946	0.87344
0.6952	0.60363
0.12227	0.44019
0.90991	0.60248
0.63184	0.94645
0.82707	0.73118
0.066812	0.22636
0.43052	0.07436
0.34971	0.37859
0.33374	0.35705
0.64004	0.83084
0.60421	0.56883
0.6689	0.89699
0.03194	0.28039
0.097744	0.13868
0.58364	0.54729
0.53669	0.77128
0.37263	0.16851
0.99734	0.95988
0.10144	0.20984
0.99011	0.72692
0.072238	0.97955
0.25229	0.17872
0.34779	0.28383
0.15933	0.21744
0.6639	0.98102
0.17135	0.020943
0.06915	0.13816
0.16253	0.94271
0.96064	0.72971
0.3911	0.85821
0.11601	0.17762
0.20239	0.37038
0.25531	0.2892
0.96673	0.62205
0.42169	0.47896
0.8522	0.75094
0.084225	0.098877
0.77288	0.92261
0.32044	0.21553
0.17946	0.087036
0.28758	0.40843
0.79152	0.72665
0.70311	0.65584
0.063059	0.22728
0.22389	0.43325
0.72957	0.5013
0.53901	0.42104
0.21505	0.36163
0.58219	0.65638
0.011313	0.93648
0.69412	0.69661
0.43156	0.075504
0.33422	0.17837
0.84514	0.97804
0.023619	0.083119
0.60728	0.92556
0.92599	0.73374
0.83847	0.86905
0.29741	0.40528
0.70743	0.61291
0.7541	0.54483
0.32978	0.28497
0.69194	0.56147
0.14204	0.37199
0.001546	0.89192
0.59483	0.57418
0.39749	0.42056
0.94571	0.52943
0.70022	0.96091
0.51605	0.54178
0.17473	0.36276
0.52648	0.85094
0.25494	0.16531
0.67355	0.94257
0.29692	0.33928
0.34859	0.1913
0.095135	0.15145
0.071793	0.30546
0.079289	0.82138
0.64046	0.89099
0.41156	0.34625
0.0081256	0.29944
0.22987	0.9535
0.034981	0.011314
0.15847	0.48134
0.12497	0.12895
0.44549	0.1367
0.43322	0.40143
0.80219	0.75532
0.32835	0.4293
0.54964	0.49865
0.25961	0.08116
0.07228	0.098516
0.71077	0.90872
0.63031	0.91711
0.99843	0.68733
0.18612	0.40717
0.56166	0.9126
0.32055	0.2093
0.97927	0.85285

## Sheet: data_chunk (6)
2.875	-0.441012
4.18933	-0.936418
4.51029	0.765657
4.82282	0.913213
3.05562	0.703064
5.72883	-0.599627
3.89137	-1.16683
4.91944	-0.265739
2.19717	2.01226
4.58047	0.146659
3.93332	-0.819317
2.89438	-0.314077
2.43861	-0.600606
3.62903	0.615538
3.77443	1.81829
2.25508	0.493506
4.55672	-0.484838
4.26006	1.26627
4.80425	-0.92001
3.8446	1.97196
4.3847	-0.305082
3.57726	0.169287
3.36363	1.308
3.97726	-0.0570385
2.5304	-1.55046
5.18978	-0.169635
4.82402	1.10755
3.74433	2.51799
3.80917	-0.479969
4.42354	0.392663
2.99836	-0.403709
3.64764	-0.0726466
2.22802	1.42335
3.17077	-0.0455862
4.54456	0.42046
3.56991	2.11063
2.63524	1.59088
3.85162	0.584902
2.9845	1.45553
4.59507	0.285685
4.31741	-1.02209
2.97397	0.246467
4.0837	-0.168036
3.88801	-0.26019
2.89996	1.33204
3.54546	1.91035
4.05956	-0.588953
4.23621	-0.615676
3.87002	-0.150749
4.17285	-0.156683
3.19548	-0.329532
4.85022	0.91528
5.99404	-1.01587
4.56595	0.229515
4.00845	-0.540711
2.69725	0.485205
3.70013	1.61072
1.54061	0.762174
4.57711	0.340612
5.58831	-0.409315
4.24863	0.414052
2.80169	-1.19665
2.87355	-1.56736
2.87151	-1.56183
4.68468	-1.6393
2.24478	0.618638
4.10922	-0.0850518
6.09157	-1.05024
4.11629	-1.46083
5.1794	1.52116
5.18226	0.847771
5.57653	-2.45019
4.72574	-0.156645
2.9053	-0.279839
2.8695	-0.641136
4.2763	1.87206
2.94505	0.733221
3.39012	-0.53062
3.26564	-0.532849
2.88493	-0.901995
5.40112	2.30122
3.17467	1.13472
2.58882	-0.945255
3.12857	0.952499
2.91756	1.10761
3.93958	0.670995
5.22538	2.03631
5.00257	0.0331838
5.76352	2.36246
5.53269	-1.63444
4.66364	-1.15275
4.4044	0.584542
3.20608	-0.502565
3.63816	0.917574
3.88211	-0.394105
2.94964	0.446027
3.86446	0.0853433
4.1946	0.140579
1.92704	-0.983585
3.8489	-0.740478
4.32857	-0.483502
5.07754	0.433686
4.12219	1.38255
4.8545	-1.66349
4.57208	0.236809
5.87608	1.26265
2.95454	-0.388461
4.87451	0.479254
4.07728	-0.829198
2.7916	0.378407
3.74361	1.35826
3.82163	0.212356
3.44127	-1.03987
3.63558	0.294373
4.00653	-0.717815
5.45064	-1.86105
4.76599	-0.253633
4.2374	1.20082
4.21168	0.479034
3.7088	-0.999963
4.44594	1.63193
4.39741	0.36412
5.2946	-2.00376
4.23305	0.418033
5.05177	0.357907
3.52798	-0.637536
2.49817	-0.389987
3.87989	0.993681
4.18924	0.257475
3.58591	0.16669
2.8391	0.446995
4.12173	0.742701
3.05517	-0.193541
5.89913	-1.63357
3.86374	-0.516036
4.46458	0.622233
4.04296	2.56799
5.85681	2.06105
5.41966	1.6753
2.89139	0.335025
4.04	0.451374
5.14565	0.778077
6.43082	-0.249415
4.02015	-0.487394
3.14591	-0.0597451
5.25896	0.283562
5.24002	-1.72744
1.94037	1.41846
3.7952	0.635279
5.69781	1.28253
4.91144	-0.944676
3.52875	0.928011
4.41438	-0.665383
4.26374	0.031053
4.63426	-0.867026
3.12071	-2.36243
2.51689	-2.24105
5.49552	-2.36209
3.13397	0.770044
2.9332	-0.149694
5.52396	1.28157
3.70604	-0.122463
2.57283	-1.37778
4.65404	0.873614
3.98075	-0.906196
5.58439	-0.339735
3.18598	0.548034
3.93783	-1.56089
3.97865	-0.839499
4.14086	0.732241
3.87901	-0.65613
3.99885	0.86346
4.58911	-0.89976
2.93021	0.0498536
4.71029	-0.175957
5.04307	0.237699
3.75663	-1.20091
4.15927	1.42405
2.69875	-2.33191
3.27476	0.756659
4.19055	-0.134422
2.3973	-1.92512
3.70497	0.226501
3.24075	-1.23697
4.2457	1.49796
4.20892	-0.930323
3.61082	0.84853
4.76434	0.0205378
4.4504	-1.12536
6.10716	1.24016
3.64775	-0.787684
4.65358	0.847271
2.76876	0.164936
2.11147	-0.203203
4.62404	0.755424
5.43184	-0.855066
3.81362	-0.519066
4.46783	-0.0888186
4.05716	-0.815409
4.56882	-0.0810097
1.85524	1.41709
4.46025	-1.25717
3.08683	-1.08307
4.42599	0.0129704
4.15264	0.226803
4.15778	1.28463
2.00187	-0.0278786
3.90364	0.241847
4.2693	-0.702416
3.55307	-0.027876
4.2545	-0.680033
5.02078	1.14919
4.64719	1.57586
4.05469	-0.333969
3.63318	0.68437
2.83656	0.50733
2.79985	1.37636
3.46534	1.65117
3.77015	-1.83196
4.90453	-2.13889
3.21081	1.5592
7.85812	0.279072
1.59068	-1.00222
3.59282	1.44157
3.24742	-0.848922
4.84531	0.133003
4.68687	-0.614177
5.67587	0.907072
3.39717	0.726476
4.20953	-1.3981
4.3339	1.27376
4.89233	-0.745333
4.39461	0.169193
2.95615	1.19197
5.20733	0.631558
5.0072	2.74085
6.38234	1.50717
6.2667	-0.267396
2.79208	0.820826
5.30301	-0.391397
3.89626	0.82032
3.32565	1.30881
3.46977	0.58187
4.84945	0.331294
3.80539	-0.620604
3.72032	0.011583
4.47626	0.812098
5.6238	-0.723719
2.54363	2.7968
3.31635	-0.781872
3.0229	0.638694
4.10668	1.06827
3.94454	-0.0984994
5.2768	0.832783
5.25926	0.310184
2.77857	0.668673
6.81254	0.410138
1.49584	0.502149
3.18705	0.459103
2.91065	0.246947
3.62685	0.0875148
5.19741	-0.558856
4.16588	-1.01501
4.517	-0.941481
1.73245	0.97973
5.3754	0.144117
4.78185	-0.538032
3.5853	-2.59524
3.38808	0.517755
2.86348	-1.10506
3.53325	1.58026
5.44223	-0.474599
3.92131	0.0734614
3.58333	-2.1949
3.59294	0.845429
3.76231	1.1228
4.83014	-0.525605
4.05322	1.77779
5.06383	-0.687856
3.33566	1.10998
6.10581	-2.38597
4.40075	-0.921192
4.22754	0.896194
2.88524	-0.128482
4.32267	-0.124618
4.38286	0.0358813
3.93362	0.532376
3.81363	-0.947539
4.44739	0.794989
5.17443	-0.139316
3.79512	0.39152
4.67247	0.933849
3.74829	0.131564
4.59838	-1.50927
4.19601	0.335067
4.92208	-0.637541
6.88876	0.605669
3.17794	-0.342692
2.88743	0.693626
1.98955	0.813323
4.20188	1.28444
3.73487	-0.0391235
3.22394	-0.955592
2.8377	-0.225044
4.57421	1.31965
2.71455	0.0135524
3.94834	0.959286
5.50502	1.27398
3.67615	1.58801
3.14284	-1.09417
5.50294	0.326227
3.606	1.05601
3.99824	-0.406412
4.05719	1.07214
4.21075	1.10699
5.03992	-0.801794
4.0672	-0.141606
4.09523	-0.400405
4.51808	-0.750432
5.74354	0.593851
3.84651	0.894071
5.08857	0.805224
3.08842	1.87883
4.76154	-0.610313
3.8525	-0.0673996
3.86794	2.03576
3.00676	0.49891
3.35879	0.593661
3.63054	-0.431262
4.34744	-0.0792424
5.30237	-1.23763
4.26741	0.072976
4.95236	1.43223
5.37416	-0.0856919
4.19488	-0.599981
4.70368	-1.10694
2.22192	0.0353888
4.36945	-0.326387
4.35841	-0.580061
3.83864	0.336414
4.79058	-1.50837
4.06278	2.06597
4.84625	0.181601
6.75022	0.785717
2.40153	-0.574882
5.87765	1.38035
2.96241	0.516378
2.0054	1.20024
3.98363	0.661664
3.951	0.652505
3.54924	0.506621
2.711	1.37246
4.38187	1.22319
4.70739	-1.12682
5.16173	0.814073
4.91908	0.526566
4.40922	-0.583778
3.89411	-0.469434
3.18815	-1.3804
3.67156	-1.38208
5.24734	-0.522477
4.0749	-1.45466
5.66637	-1.5602
5.46292	0.533228
4.10003	-0.0123864
4.85047	-0.333643
4.30094	0.996685
4.74322	-1.1421
1.97667	0.652361
4.09351	0.229834
4.80276	-0.679778
4.00366	0.00370952
4.75175	0.0366161
4.10424	-0.439938
2.9159	-0.269097
4.132	-0.0180873
4.65679	-0.359607
2.63097	0.176838
3.86957	-1.54848
4.52252	-1.84667
3.42555	0.65331
5.65574	0.37022
3.69551	1.30649
1.24272	-0.525403
4.68171	0.649018
4.11432	0.68767
3.6411	-1.43186
4.9684	0.733961
5.21366	-0.388629
4.33555	1.01871
4.64735	-0.75606
5.31948	1.00633
2.94357	-0.979517
2.09853	0.797024
4.70118	1.15379
2.22824	-0.476932
5.11986	-0.350184
5.03526	-1.11149
5.27022	1.12831
4.49817	0.375115
6.98552	-1.00554
6.25272	-1.09904
4.54907	-0.560619
5.44413	-0.499514
2.81529	-1.78235
4.58431	1.62303
5.53106	0.191845
2.43375	0.17017
1.45738	0.18259
2.32687	-1.41475
3.02907	0.173348
5.0265	-0.115833
4.65635	0.313417
2.69511	0.346171
3.69325	-1.10276
3.71072	-0.472036
5.09495	0.793699
3.73263	0.304514
3.27567	-0.721804
4.08774	-0.710061
3.32048	-1.0129
2.88519	-0.459522
4.91038	-0.0461692
3.97775	0.283859
6.77532	-0.44158
3.46204	0.550702
5.11304	-0.917836
2.98823	-1.53418
4.54514	-0.00906154
5.33165	-0.941256
6.17845	-1.13533
4.42315	-0.856525
3.78564	-2.3974
3.75112	-0.870713
3.27996	-0.947924
5.40676	-0.975991
4.13319	-0.627302
4.81754	-1.02746
3.78068	-0.573338
4.52394	-0.77318
3.9237	-0.973998
2.72302	-1.22839
2.17656	0.413631
5.9982	-0.0377145
3.8349	-1.11836
4.886	-0.835769
5.41817	1.19707
4.24729	0.406898
3.29702	1.0568
5.36169	-0.538262
3.0846	-0.86443
4.22754	-0.343948
2.65652	-0.794468
3.2154	0.65161
3.22815	0.010017
5.55016	-1.99831
5.25004	1.66643
3.623	0.186159
4.45992	-0.265449
2.67005	0.477016
2.55785	0.822234
5.01404	-0.396152
2.81082	-1.17793
5.14084	1.49048
5.11746	-2.2282
2.23503	0.282979
2.17927	1.89792
6.54485	1.226
3.82136	2.13435
4.68211	-1.17823
4.52462	0.749649
3.71049	0.798776
3.53587	-1.55975
4.25861	-1.31558
2.93632	0.849613
7.03394	0.19011
3.83637	0.746224
3.44447	4.57718
2.66388	-0.255409
2.68693	-0.520071
3.34286	0.0848312
4.22592	-0.254819
3.27989	-0.758551
4.59536	0.467727
4.36923	-0.642503
5.15785	-0.28394
1.80242	-0.989019
2.72261	-0.624942
1.48857	0.181333
3.81673	-1.22758
4.4103	-0.441927
3.42986	-0.99578
4.18383	-1.50241
3.05271	-0.839575
3.20243	-0.924509
3.84381	-0.89527
4.94304	1.16168
5.6357	-0.864372
6.25838	-0.925763
4.80641	0.483355
5.63268	-0.345867
5.39949	-0.17916
3.69217	-0.854369
2.29503	0.724774
4.45029	-0.909544
4.97363	0.168088
2.81899	0.817547
4.57321	1.68548
3.53466	1.187
5.88238	0.620295
4.96319	-1.05599
2.6532	1.32741
2.29113	-2.19286
4.40607	0.670575
5.18021	0.439705
3.29559	0.139867
4.948	0.830292
2.3255	0.437291
3.36448	-0.774437
2.76284	0.209509
3.04484	-0.300175
3.71355	1.00837
3.74158	1.47535
4.2617	0.650355
3.76378	0.919228
4.04548	-0.177159
2.17167	0.777312
4.08557	-0.0382926
4.09615	0.529119
5.83147	0.630145
2.6527	-0.0170208
3.59971	-0.606939
3.56113	0.966103
2.31462	-0.580131
3.56782	-1.26354
2.54735	-0.874953
6.5762	1.54541
3.49561	0.142554
8.60645	-0.496602
4.75749	-0.140066
4.74248	-0.844443
3.92888	-0.18157
3.68312	-1.02816
5.08971	1.0346
5.04224	2.36925
3.97147	-0.14315
3.40435	0.85374
3.81579	-2.1166
4.37989	1.33063
4.41568	2.27005
3.52872	-0.232364
4.94926	0.93985
3.21942	-0.242043
4.88267	-0.218736
3.6713	0.897379
5.51121	0.0272548
2.55349	-0.445348
4.12302	-1.07595
2.87845	1.16861
6.51366	1.42325
5.93434	0.820698
3.9838	0.650275
5.1887	-0.535067
4.04636	-0.420891
5.91466	1.75097
3.76074	0.896528
3.1136	-0.765624
7.41003	-1.28658
4.70106	-0.885617
4.50405	0.13418
5.07728	-2.14025
4.58513	-0.296771
4.02216	-0.41087
4.88844	2.16512
3.48274	-0.947232
1.31646	-0.327973
4.14103	0.30689
4.11109	-0.723183
4.87641	0.0132734
2.53958	0.703385
2.92973	-1.51889
2.5052	0.295411
3.33275	-1.4944
2.76171	-0.353757
5.09322	-1.00465
4.04016	-1.73814
2.4624	-0.20767
3.34227	-1.3348
2.37556	0.937526
5.20763	0.0704588
3.55013	0.549014
4.01436	0.492439
4.55437	0.470079
2.8801	0.176247
3.03112	-0.973442
4.23112	0.909987
5.38071	-0.788394
4.00834	-0.351815
3.96434	-0.423017
4.30798	-0.61854
3.71651	-1.00114
4.91315	-0.309248
3.46954	-0.0629056
6.08193	-1.40863
5.44848	1.49941
3.37167	0.890154
5.49042	0.433165
3.50189	-0.0885042
4.62861	0.905932
4.07985	2.26334
3.92617	0.806092
4.13172	0.263001
4.80982	-0.403877
4.13212	-0.345502
2.84175	0.575424
3.33884	-0.15756
5.29138	-1.27173
2.59667	0.206378
4.31867	-0.475296
2.88017	-0.497548
5.72413	-0.84699
4.24352	0.800614
3.83542	1.34447
3.80288	-0.465958
3.25526	0.33977
3.1423	-1.10979
5.18852	-1.56774
4.00331	0.0776538
4.78839	-1.23082
4.07245	-0.203562
5.60322	0.761902
4.8132	-0.415551
4.91564	0.224707
4.04147	-0.942138
2.84951	-2.09229
2.04459	0.26249
5.74147	0.126236
7.12581	-1.02787
4.34834	0.991389
5.22756	-0.263283
4.58694	-2.87028
3.88249	1.00241
3.7786	0.0214478
4.87891	1.48274
4.18613	-0.711489
5.50126	-0.799361
3.97549	-1.45377
5.12388	-1.4098
2.84558	-0.462881
2.13224	0.407465
2.86811	-0.461011
4.95342	0.107794
2.19941	-1.83864
3.68084	1.58886
3.66213	0.711061
4.29417	0.177588
4.41603	0.627768
3.52321	-0.088342
5.15366	0.634696
3.57648	-0.0351522
6.10205	-0.886138
3.05685	0.839995
3.20541	-0.0469477
3.7424	-0.916419
4.23819	-0.500701
5.21971	1.09167
4.00929	-0.0548287
4.06429	-1.06568
4.10569	0.104556
5.93146	-0.112047
5.03719	-1.10758
4.04587	1.5764
4.37715	-0.446564
2.84088	-0.0255638
4.37633	2.15143
4.91848	-1.27248
3.24538	-1.11386
3.39217	-0.557188
4.36377	0.850988
3.21503	-0.346769
3.44937	-2.55456
5.45531	-0.00506606
5.06664	1.49571
5.04494	-1.85259
4.48328	-1.1664
5.03618	-1.00302
4.02794	0.686122
4.33835	0.512478
3.62324	-1.04457
4.35693	0.17479
5.62555	-0.482538
5.98595	0.313574
5.24173	-1.76773
3.31128	1.39395
3.03847	-1.51184
2.7847	-0.915924
4.04576	-0.323225
4.05521	0.325677
4.26728	-0.546306
4.87487	2.01117
4.94554	-0.409607
3.7366	-1.63213
4.54324	-0.686666
4.68966	0.771899
2.62429	0.795269
4.72933	1.06546
4.68666	-0.0783643
5.95903	2.22568
2.42433	-1.01948
5.61959	0.993594
2.67327	0.360631
3.14915	0.823564
3.46413	0.381792
4.62351	-0.834199
1.89375	-1.21398
3.57281	-1.68712
2.29092	-0.0745656
4.22447	1.38205
3.72801	-1.3272
5.58118	0.424736
4.45224	-1.50147
4.60112	-0.644069
6.19911	0.309852
4.33586	0.992586
4.67082	-0.737733
2.9223	-0.197146
3.50092	0.363867
4.73033	0.611832
5.29987	-1.06166
4.47325	-0.640979
3.46994	-0.878896
5.0303	3.06141
5.24798	1.19842
4.05422	-1.49198
3.01401	-0.0282793
3.41492	-0.815417
5.37852	0.424255
4.37321	1.15002
4.19746	-1.3573
5.86744	-0.0157506
5.41551	0.0395574
5.52362	-0.094913
2.32942	-0.119598
2.84112	-0.133097
3.62942	1.02254
5.008	0.682692
3.46601	-0.632648
4.56108	-0.369673
4.05307	0.355937
4.0785	-1.30029
2.9846	-0.479006
4.18385	0.403169
4.10327	-0.423266
4.90428	0.708897
2.97018	0.475923
5.10615	0.191492
3.68029	1.49177
4.0274	-0.739585
3.80008	-0.206792
3.95949	0.0716011
5.06337	0.393521
3.54817	0.960486
4.73045	-1.20167
4.55421	-1.20597
3.03349	-0.0843312
5.53127	0.454575
2.9292	0.449432
2.37622	0.786675
3.43511	-0.344349
3.49261	-0.0196008
3.39708	-0.49208
4.43995	0.829334
3.42624	0.0964606
4.19288	0.959377
4.43993	-0.91992
5.31684	2.39724
3.34235	-1.68982
3.37368	-1.29411
2.78595	-1.05673
4.46264	0.546821
4.27733	-1.1272
3.24073	0.988279
3.49858	-1.07754
4.13194	0.326229
3.84052	-1.32157
2.73314	-0.833807
3.79587	-1.34714
3.79897	-1.16569
6.15231	1.02057
3.08655	-0.603623
5.13269	1.02763
5.06251	1.65411
7.55564	-0.581029
3.82626	0.387014
5.77719	-1.77803
3.46856	0.856736
2.43036	0.386318
4.50951	1.30827
4.79794	-0.425174
4.8711	-0.42295
5.18792	1.56504
3.35465	-0.349659
3.57424	0.4943
2.83907	0.00263253
6.18936	0.445341
3.87738	1.60945
4.14606	1.80472
7.24661	-2.13072
2.69111	-0.808534
3.49519	-0.132676
4.11169	1.32097
4.39188	1.14498
3.4505	3.06015
4.21803	0.285797
3.6735	2.23315
3.51195	-0.792776
3.73638	0.523427
5.57368	-0.239779
5.70596	0.598387
2.64173	-0.142735
4.93284	0.505683
3.83858	-1.95561
2.66627	0.390337
3.01014	0.8084
5.11333	-1.20207
4.2445	-0.998037
2.58452	-1.59391
3.9937	-1.46998
4.22137	-0.825869
4.92534	0.390827
5.12795	-1.48143
5.62889	0.983706
4.00849	-0.292686
4.59049	-0.66474
1.99777	0.506481
6.33071	-0.860356
3.90791	-1.5281
4.53532	-1.13142
2.95147	-0.311702
4.56939	1.17387
4.70677	-0.853986
3.55676	0.589647
2.93719	0.592895
3.3944	-0.528906
3.4861	0.286126
3.43259	2.05468
3.40284	-0.262032
6.37722	1.85443
3.96141	-0.243346
4.48135	1.41114
5.5422	0.268576
2.70672	-0.938445
2.41546	-0.025075
4.56148	-0.253721
4.83528	2.17568
3.88772	-0.270188
6.51663	0.910111
2.9338	0.129445
4.16312	-0.41294
4.7498	-2.3906
3.75284	0.27526
4.7356	-2.46886
4.63403	0.786493
3.73521	0.50484
5.10167	0.422178
3.8814	0.193358
3.30003	-0.163056
3.19815	0.241781
2.87216	-1.68757
3.47299	-0.0383451
4.02193	-0.521828
6.0292	-1.17468
4.64779	-0.245735
3.91255	0.300893
3.68223	0.294172
3.41761	-0.29126
6.57158	1.81814
5.28802	0.222593
4.87135	-1.13221
4.11362	1.87541
2.88147	-1.05632
4.45432	-0.0539718
4.36808	-0.431769
2.37122	1.55902
3.86332	-0.312866
4.57726	-0.690137
5.20356	-0.860652
5.08545	0.188697
2.25121	0.134688
5.52446	-2.2123
4.25882	1.55257
4.12573	-0.906148
3.91811	-1.26764
3.03011	-0.447777
3.89412	0.629046
5.62594	1.4007
4.23397	-3.03963
4.70887	-0.754811
3.52587	1.56893
5.00916	-0.430895
3.34611	0.111742
3.40362	-0.73841
3.75883	0.672681
3.4691	1.12974
6.82875	-0.647971
2.62656	0.576731
2.51378	0.644464
4.94826	-1.68188
4.33078	0.355473
3.91017	0.394556
2.98519	-0.646732
3.14603	-2.17323
3.303	-1.43234
5.1637	-0.116364
2.39503	0.42938
3.60664	-0.907035
3.3344	-0.998398
4.3473	-0.653853
5.52496	-1.50166
4.15393	-1.46267
3.1744	1.14304
1.27507	0.356439
3.26757	0.533637
6.83603	-0.673312
5.78414	0.996872
5.66511	-0.0780198
3.26842	0.612248
3.75006	0.0949771
3.06414	0.730863
3.04936	-0.4914
3.48785	-0.397892
5.05338	-0.598117
4.32693	-0.292353
4.41134	-0.650478
4.11696	-1.03403
3.91758	1.00364
3.34941	-0.150932
3.55298	-0.223386
5.03467	0.0134245
3.23274	-0.0500682
5.40625	0.146846
4.98103	0.27532
3.48862	1.55371
3.1859	0.135564
2.92509	-1.30232
4.75688	-1.82958
3.47478	0.272888
4.71982	-0.51883
3.77899	-0.150244
3.54231	-0.0892335
4.45833	0.105747
4.3891	0.677418
4.68071	-1.67967
4.9655	-0.643325
4.48524	0.0189037
3.66078	0.675053
3.75505	0.940582
3.23801	-0.978271
3.77408	-0.679693
3.0861	-0.24781
1.41099	0.429386
3.73593	-0.840473
3.94781	0.354426
6.68443	-1.48572
4.99242	-1.08019
2.62913	-1.84683
6.87725	0.645868
4.18594	0.00821791
7.25643	0.816591
2.63635	-0.731208
2.98326	1.7429
3.81774	-0.140652
4.48947	-0.117513
3.37523	-0.197744
6.49964	1.054
3.98721	0.679995
2.10478	1.71095
4.60123	-0.569829
5.36773	-1.17403
5.13675	-1.15472
2.26029	-1.37737
3.89241	0.0413162
3.04475	-0.314906
3.43267	-0.269618
3.96486	-2.87853
3.41408	0.877217
3.46256	0.3669
6.74601	1.00032
4.74652	-0.976555
4.92261	-0.93957
4.52746	-1.83893
3.55271	-0.713242
5.52673	1.71068
4.67753	-1.64581
3.64779	-0.872641
4.78753	0.170566
2.96962	-0.617511
4.45017	0.0953904
3.94476	0.11625
4.38018	-0.922093
0.7559	0.71865
0.35385	0.41341
0.39995	0.27013
0.71747	0.60944
0.98865	0.92364
0.29679	0.24643
0.74761	0.53721
0.8457	0.95746
0.95857	0.88925
0.75427	0.63018
0.83814	0.49326
0.88709	0.76124
0.39757	0.29315
0.74849	0.56988
0.70591	0.90643
0.29372	0.32343
0.013127	0.74595
0.17203	0.27113
0.095875	0.031583
0.47461	0.28022
0.53257	0.70655
0.069734	0.49237
0.59866	0.6104
0.14221	0.31782
0.53256	0.67659
0.65789	0.95299
0.57615	0.57708
0.25298	0.54189
0.75559	0.94886
0.82587	0.79254
0.11824	0.33857
0.33488	0.42212
0.92994	0.57963
0.032661	0.37022
0.51127	0.99606
0.057378	0.25114
0.67005	0.77472
0.96369	0.77562
0.64965	0.6742
0.62255	0.76298
0.11848	0.20882
0.66195	0.5536
0.015889	0.3391
0.87695	0.79563
0.387	0.99478
0.18581	0.33266
0.53736	0.76925
0.89348	0.87321
0.59925	0.67846
0.91256	0.38367
0.81222	0.83503
0.53321	0.74101
0.70784	0.12829
0.52581	0.88208
0.27251	0.25668
0.061377	0.29472
0.67735	0.48278
0.42476	0.066782
0.62325	0.5329
0.15923	0.065032
0.50078	0.14889
0.7359	0.50054
0.23463	0.0068108
0.2178	0.49447
0.004402	0.89493
0.087968	0.20245
0.94078	0.54322
0.075793	0.030269
0.053466	0.20191
0.53581	0.96556
0.45794	0.45207
0.65954	0.53859
0.16036	0.59366
0.86663	0.76918
0.94304	0.69674
0.81316	0.7726
0.31919	0.67206
0.85953	0.78588
0.0055977	0.82279
0.9942	0.68632
0.12699	0.18993
0.51717	0.80475
0.95606	0.81854
0.3933	0.3845
0.38836	0.25461
0.87977	0.69542
0.53613	0.52957
0.010328	0.56678
0.71481	0.92067
0.11624	0.024514
0.40213	0.25421
0.048588	0.15513
0.87548	0.86777
0.56388	0.65113
0.12511	0.17548
0.784	0.66366
0.84187	0.50289
0.77831	0.69587
0.077769	0.26239
0.6678	0.94424
0.67506	0.96694
0.99783	0.73279
0.91691	0.53201
0.81436	0.53019
0.33951	0.34817
0.17763	0.42855
0.57188	0.71957
0.14084	0.40842
0.32945	0.41948
0.060531	0.12268
0.66282	0.96732
0.83691	0.61221
0.47487	0.10987
0.28467	0.27286
0.49098	0.10915
0.33472	0.3832
0.21378	0.35001
0.57594	0.76746
0.35174	0.25356
0.80656	0.75582
0.69075	0.95194
0.64783	0.77044
0.15158	0.42835
0.64735	0.60705
0.73729	0.83199
0.47453	0.41853
0.17021	0.26314
0.478	0.05425
0.82853	0.7466
0.41334	0.24742
0.80012	0.81299
0.78088	0.95187
0.19218	0.20872
0.40509	0.69908
0.97027	0.74531
0.80937	0.52713
0.13203	0.17233
0.4056	0.43313
0.85821	0.75725
0.66367	0.74435
0.22	0.2447
0.98152	0.57455
0.96504	0.84211
0.049015	0.92934
0.72779	0.53013
0.14035	0.42155
0.92363	0.55207
0.44077	0.28853
0.43441	0.18456
0.90536	0.53368
0.72772	0.89203
0.035581	0.82501
0.61041	0.8227
0.13894	0.23521
0.74435	0.91251
0.5458	0.57823
0.91159	0.93529
0.21652	0.33546
0.3896	0.27409
0.57763	0.92903
0.19603	0.15184
0.82876	0.98256
0.20455	0.42291
0.77423	0.73068
0.86399	0.93416
0.67049	0.87499
0.65896	0.66802
0.85052	0.74812
0.58652	0.84573
0.31121	0.16537
0.10645	0.085913
0.60761	0.8649
0.53946	0.94166
0.71038	0.86325
0.22264	0.07597
0.14823	0.058233
0.77511	0.5984
0.11753	0.45945
0.74238	0.96426
0.39878	0.17645
0.96738	0.86971
0.015899	0.12205
0.046803	0.20176
0.142	0.42101
0.16701	0.32279
0.63148	0.9555
0.87598	0.52959
0.59417	0.59866
0.46798	0.24078
0.19362	0.42262
0.76736	0.57633
0.58987	0.77931
0.31883	0.18294
0.7578	0.51264
0.95359	0.75295
0.82402	0.6813
0.5178	0.80651
0.97117	0.58033
0.38574	0.14516
0.16811	0.33769
0.065437	0.18322
0.42519	0.29625
0.67874	0.87079
0.93727	0.66509
0.60074	0.58289
0.58365	0.62272
0.93715	0.95949
0.84572	0.63809
0.41675	0.080151
0.97362	0.87374
0.9749	0.80832
0.74767	0.48958
0.94871	0.74604
0.43676	0.38483
0.091782	0.44156
0.79046	0.93737
0.98948	0.60404
0.95005	0.49807
0.8922	0.64353
0.18334	0.012617
0.47535	0.010879
0.81872	0.76129
0.29629	0.45788
0.16037	0.03979
0.44518	0.25458
0.5504	0.91801
0.18928	0.44974
0.44966	0.0059963
0.88262	0.53536
0.18115	0.47076
0.59694	0.7102
0.91783	0.89896
0.97452	0.72631
0.064233	0.19088
0.08722	0.17215
0.53928	0.98075
0.56156	0.51165
0.7815	0.81888
0.44105	0.26159
0.066512	0.19282
0.40866	0.39712
0.0082597	0.65786
0.9505	0.56504
0.40321	0.28619
0.74081	0.6536
0.40184	0.13451
0.12671	0.23816
0.1544	0.29052
0.7184	0.86268
0.81001	0.56797
0.70531	0.98456
0.10647	0.49786
0.75304	0.68341
0.44422	0.23248
0.56489	0.92544
0.62599	0.92064
0.11289	0.29681
0.17344	0.10988
0.36844	0.39547
0.79147	0.6371
0.8808	0.91445
0.30489	0.61497
0.25695	0.99807
0.48152	0.15257
0.42796	0.067873
0.50503	0.11569
0.85288	0.53832
0.70277	0.63696
0.00016767	0.8378
0.74912	0.7798
0.093187	0.21654
0.25668	0.34021
0.61162	0.53909
0.064233	0.26847
0.49135	0.22266
0.72419	0.60318
0.71481	0.50296
0.90875	0.68737
0.78564	0.54707
0.12027	0.69921
0.29573	0.1388
0.74577	0.69557
0.57015	0.64036
0.43427	0.30687
0.43498	0.22403
0.18654	0.32006
0.95921	0.86956
0.050486	0.21234
0.47076	0.078345
0.88898	0.69971
0.12104	0.28258
0.46421	0.20987
0.7192	0.89461
0.20607	0.43729
0.01888	0.25844
0.33075	0.37546
0.078095	0.20227
0.24982	0.45656
0.57745	0.86315
0.75767	0.48811
0.16992	0.1433
0.16765	0.46713
0.70498	0.6878
0.65073	0.56518
0.98234	0.50182
0.075513	0.15403
0.32546	0.34459
0.098048	0.19432
0.90775	0.88496
0.10722	0.2159
0.95898	0.56767
0.37096	0.10878
0.63327	0.42598
0.043001	0.46992
0.32726	0.4297
0.72468	0.92813
0.74971	0.73969
0.77476	0.90751
0.7902	0.76263
0.046594	0.24212
0.35633	0.33957
0.71004	0.66273
0.64045	0.50545
0.44309	0.98126
0.20562	0.32934
0.67666	0.97321
0.33164	0.099056
0.80743	0.93835
0.68117	0.55001
0.7041	0.64611
0.47219	0.33295
0.42439	0.31
0.038069	0.36375
0.38535	0.23266
0.12602	0.32631
0.78117	0.73725
0.57476	0.56873
0.82307	0.96382
0.26496	0.15246
0.30033	0.3638
0.1744	0.19719
0.642	0.90155
0.63929	0.65464
0.46098	0.11261
0.97427	0.76305
0.047677	0.26161
0.31478	0.084663
0.82009	0.57276
0.28068	0.19176
0.89651	0.74027
0.21814	0.11227
0.70911	0.88191
0.86946	0.87344
0.6952	0.60363
0.12227	0.44019
0.90991	0.60248
0.63184	0.94645
0.82707	0.73118
0.066812	0.22636
0.43052	0.07436
0.34971	0.37859
0.33374	0.35705
0.64004	0.83084
0.60421	0.56883
0.6689	0.89699
0.03194	0.28039
0.097744	0.13868
0.58364	0.54729
0.53669	0.77128
0.37263	0.16851
0.99734	0.95988
0.10144	0.20984
0.99011	0.72692
0.072238	0.97955
0.25229	0.17872
0.34779	0.28383
0.15933	0.21744
0.6639	0.98102
0.17135	0.020943
0.06915	0.13816
0.16253	0.94271
0.96064	0.72971
0.3911	0.85821
0.11601	0.17762
0.20239	0.37038
0.25531	0.2892
0.96673	0.62205
0.42169	0.47896
0.8522	0.75094
0.084225	0.098877
0.77288	0.92261
0.32044	0.21553
0.17946	0.087036
0.28758	0.40843
0.79152	0.72665
0.70311	0.65584
0.063059	0.22728
0.22389	0.43325
0.72957	0.5013
0.53901	0.42104
0.21505	0.36163
0.58219	0.65638
0.011313	0.93648
0.69412	0.69661
0.43156	0.075504
0.33422	0.17837
0.84514	0.97804
0.023619	0.083119
0.60728	0.92556
0.92599	0.73374
0.83847	0.86905
0.29741	0.40528
0.70743	0.61291
0.7541	0.54483
0.32978	0.28497
0.69194	0.56147
0.14204	0.37199
0.001546	0.89192
0.59483	0.57418
0.39749	0.42056
0.94571	0.52943
0.70022	0.96091
0.51605	0.54178
0.17473	0.36276
0.52648	0.85094
0.25494	0.16531
0.67355	0.94257
0.29692	0.33928
0.34859	0.1913
0.095135	0.15145
0.071793	0.30546
0.079289	0.82138
0.64046	0.89099
0.41156	0.34625
0.0081256	0.29944
0.22987	0.9535
0.034981	0.011314
0.15847	0.48134
0.12497	0.12895
0.44549	0.1367
0.43322	0.40143
0.80219	0.75532
0.32835	0.4293
0.54964	0.49865
0.25961	0.08116
0.07228	0.098516
0.71077	0.90872
0.63031	0.91711
0.99843	0.68733
0.18612	0.40717
0.56166	0.9126
0.32055	0.2093
0.97927	0.85285

## Sheet: data_chunk (7)
0.076488	0.056085
0.28065	0.071752
0.82876	0.68164
0.92221	0.66857
0.16711	0.071638
0.39779	0.90712
0.45311	0.031953
0.18938	0.16623
0.2268	0.10192
0.5638	0.76268
0.47468	0.20246
0.69732	0.533
0.35148	0.17792
0.59786	0.21188
0.26804	0.1332
0.93537	0.88912
0.17394	0.068648
0.020659	0.10734
0.52274	0.25114
0.023464	0.35954
0.047469	0.21125
0.077199	0.053194
0.91892	0.82876
0.83575	0.94113
0.34375	0.45582
0.88528	0.76195
0.14655	0.014655
0.41638	0.30683
0.17189	0.38568
0.82811	0.52764
0.61533	0.89082
0.59919	0.27939
0.92968	0.0034777
0.87179	0.85944
0.22709	0.27437
0.76636	0.85005
0.68864	0.60984
0.58751	0.873
0.64366	0.74971
0.10242	0.0022684
0.65067	0.37356
0.50994	0.59921
0.63865	0.75341
0.89841	0.64544
0.26182	0.0038789
0.63203	0.77455
0.91792	0.84027
0.48609	0.33085
0.72894	0.96938
0.58924	0.54662
0.74602	0.59023
0.36994	0.16446
0.85912	0.54784
0.54177	0.5943
0.20938	0.39926
0.63379	0.65689
0.44358	0.34282
0.9899	0.80419
0.29098	0.33404
0.47351	0.49558
0.44073	0.65641
0.4101	0.048866
0.081453	0.31244
0.85844	0.83165
0.92016	0.74529
0.99016	0.88367
0.23079	0.052698
0.99043	0.94618
0.36353	0.13351
0.81289	0.98861
0.1588	0.29017
0.44052	0.038734
0.44317	0.10097
0.45578	0.65252
0.18145	0.45248
0.61607	0.90355
0.1104	0.29307
0.96029	0.5047
0.95169	0.90656
0.82026	0.97453
0.17548	0.20826
0.55058	0.60172
0.66962	0.9877
0.57631	0.66655
0.552	0.94084
0.7097	0.62116
0.56869	0.64758
0.62922	0.59425
0.55001	0.68026
0.5684	0.62382
0.97786	0.97747
0.5393	0.5778
0.19991	0.31979
0.89235	0.56041
0.025593	0.30505
0.68592	0.89124
0.14004	0.36726
0.62616	0.94653
0.40315	0.23852
0.65837	0.93012
0.087346	0.36269
0.99305	0.79216
0.84397	0.61066
0.81732	0.9629
0.54627	0.64466
0.61768	0.54834
0.81878	0.5216
0.30368	0.28394
0.31826	0.1232
0.17573	0.12284
0.79862	0.79493
0.052914	0.08722
0.050144	0.34121
0.81762	0.80205
0.0012341	0.055187
0.1794	0.38998
0.023968	0.055333
0.48611	0.19252
0.63971	0.79411
0.06492	0.94227
0.47382	0.6395
0.52343	0.51205
0.1743	0.55388
0.93923	0.51906
0.12186	0.2096
0.77936	0.64635
0.3916	0.28676
0.61314	0.86463
0.93332	0.88841
0.42209	0.17371
0.7051	0.57742
0.58724	0.66847
0.78073	0.51326
0.94919	0.97224
0.96518	0.7556
0.18437	0.065562
0.38726	0.27091
0.54373	0.51972
0.72332	0.59458
0.030354	0.9844
0.88154	0.79997
0.11455	0.087841
0.63084	0.77434
0.4904	0.44978
0.47208	0.24084
0.8142	0.84268
0.10452	0.28029
0.10224	0.031129
0.9966	0.83475
0.11293	0.46064
0.86472	0.76132
0.60259	0.60143
0.069903	0.36881
0.63524	0.51221
0.86431	0.61667
0.29107	0.041911
0.75339	0.54199
0.28198	0.2385
0.6289	0.63078
0.67345	0.59527
0.50424	0.99454
0.69208	0.72651
0.78681	0.58944
0.28131	0.081873
0.035105	0.39745
0.80073	0.94574
0.63731	0.92725
0.24316	0.29388
0.24379	0.023995
0.60979	0.64677
0.7077	0.50923
0.27215	0.051096
0.95824	0.59793
0.077038	0.089015
0.76206	0.83352
0.55991	0.8842
0.036884	0.90077
0.68344	0.90586
0.8643	0.68384
0.041254	0.038162
0.89192	0.61856
0.029042	0.32152
0.37838	0.30391
0.59082	0.57706
0.94778	0.76394
0.012431	0.37692
0.92335	0.99339
0.41021	0.3087
0.54871	0.68948
0.85192	0.40842
0.64333	0.7415
0.93427	0.68158
0.63826	0.68307
0.30105	0.33277
0.57581	0.89607
0.4174	0.47788
0.002134	0.20538
0.66463	0.006841
0.81619	0.89359
0.78313	0.77855
0.048102	0.2117
0.074942	0.063468
0.93553	0.95622
0.79923	0.57546
0.7152	0.85663
0.33883	0.19687
0.3482	0.098121
0.28582	0.36114
0.92977	0.25211
0.14606	0.17336
0.12493	0.49725
0.34823	0.24773
0.72959	0.56064
0.35221	0.13278
0.39612	0.17373
0.91652	0.78133
0.30744	0.61355
0.42744	0.12884
0.0085083	0.35313
0.73701	0.96219
0.617	0.95774
0.58789	0.89722
0.87157	0.64814
0.4204	0.29821
0.14823	0.34127
0.26713	0.14886
0.40352	0.40153
0.76187	0.69635
0.18009	0.2106
0.90826	0.55316
0.78694	0.54413
0.66971	0.91944
0.7226	0.65438
0.17837	0.33935
0.8898	0.56867
0.45571	0.020571
0.90167	0.50796
0.80192	0.844
0.95168	0.89671
0.38441	0.14004
0.60675	0.94202
0.9683	0.74154
0.45651	0.22195
0.010728	0.35428
0.13913	0.3602
0.73316	0.80462
0.92125	0.60141
0.21283	0.9637
0.54324	0.97284
0.38832	0.35361
0.48791	0.052131
0.28499	0.40271
0.73662	0.69937
0.5548	0.77734
0.69999	0.74071
0.53476	0.76692
0.97739	0.47045
0.54855	0.50189
0.56008	0.95883
0.70213	0.95614
0.8841	0.86716
0.66147	0.75842
0.72683	0.73401
0.83176	0.97914
0.40877	0.16173
0.48077	0.4174
0.55918	0.84913
0.47024	0.11548
0.83074	0.69253
0.02851	0.25991
0.92884	0.82815
0.94495	0.72926
0.79312	0.38909
0.40733	0.070597
0.60788	0.51783
0.32664	0.1286
0.50453	0.078526
0.11428	0.021818
0.017366	0.11281
0.17875	0.42111
0.90255	0.70861
0.08344	0.47894
0.36086	0.3182
0.45852	0.38977
0.9585	0.58102
0.5411	0.69434
0.13311	0.33784
0.86433	0.74126
0.28471	0.0066564
0.61341	0.39686
0.14988	0.34293
0.85399	0.96362
0.18025	0.046877
0.87207	0.94813
0.9577	0.57782
0.32269	0.30698
0.93376	0.63507
0.30603	0.85221
0.22178	0.04161
0.78559	0.96824
0.72663	0.89065
0.25634	0.14032
0.27458	0.20179
0.79163	0.59976
0.37477	0.36577
0.51911	0.64932
0.24997	0.41874
0.37161	0.62274
0.32725	0.18723
0.61889	0.85422
0.69957	0.59695
0.44591	0.33979
0.47629	0.3926
0.48762	0.275
0.84959	0.78441
0.35637	0.21983
0.071367	0.45254
0.37578	0.49552
0.50105	0.94708
0.8113	0.9482
0.91902	0.67987
0.19192	0.19486
0.9213	0.84574
0.098164	0.081652
0.39409	0.5003
0.23426	0.25142
0.18663	0.87173
0.0058437	0.43885
0.84148	0.54922
0.32203	0.086062
0.53012	0.81149
0.43213	0.2182
0.052213	0.83709
0.99541	0.87893
0.16427	0.30569
0.94351	0.65039
0.16923	0.40055
0.31722	0.49953
0.4774	0.12989
0.30669	0.48882
0.41871	0.17485
0.22758	0.38189
0.68104	0.77738
0.99877	0.93538
0.67987	0.5635
0.5999	0.87316
0.49156	0.24545
0.51356	0.68468
0.54855	0.88291
0.98246	0.86351
0.42134	0.23642
0.49088	0.25142
0.92489	0.88288
0.27156	0.1192
0.28657	0.14292
0.97655	0.79866
0.78794	0.80958
0.44436	0.015441
0.88441	0.34599
0.11234	0.27916
0.3189	0.054843
0.99052	0.55455
0.46478	0.024571
0.39031	0.45715
0.91969	0.73033
0.77449	0.68714
0.8358	0.5673
0.84347	0.74543
0.70498	0.5028
0.55528	0.52687
0.03159	0.28942
0.63894	0.64617
0.21076	0.497
0.50308	0.60731
0.49386	0.46161
0.1805	0.47907
0.76514	0.70221
0.53443	0.81637
0.53452	0.98166
0.44809	0.15956
0.20806	0.36516
0.97294	0.80908
0.33974	0.37912
0.46683	0.3327
0.73862	0.78637
0.29782	0.05463
0.93197	0.53777
0.47345	0.39038
0.89023	0.9623
0.49918	0.2627
0.53663	0.84015
0.73954	0.87961
0.18046	0.099005
0.74813	0.6892
0.39474	0.36477
0.88934	0.56876
0.34924	0.083679
0.32684	0.30368
0.76394	0.67865
0.30157	0.088528
0.41344	0.036495
0.96934	0.94494
0.99001	0.77663
0.10173	0.4102
0.31387	0.049819
0.36908	0.12846
0.76563	0.89255
0.45475	0.3075
0.2886	0.19272
0.35763	0.26174
0.24046	0.41767
0.00061298	0.095749
0.68303	0.85309
0.32068	0.25768
0.16073	0.14045
0.08621	0.33943
0.60668	0.67406
0.33013	0.049879
0.28156	0.037436
0.81968	0.85103
0.013949	0.10395
0.18751	0.19816
0.40649	0.46326
0.16629	0.063742
0.58631	0.64337
0.86649	0.82686
0.40263	0.29946
0.33017	0.47654
0.15783	0.48968
0.89937	0.96932
0.64976	0.80768
0.12508	0.25748
0.83152	0.87763
0.4566	0.44721
0.124	0.40037
0.66507	0.66843
0.43502	0.12729
0.67855	0.77884
0.07872	0.47125
0.86649	0.54607
0.3882	0.38248
0.39168	0.082144
0.52329	0.51762
0.64472	0.75655
0.25851	0.40362
0.093235	0.65201
0.3295	0.44361
0.5739	0.82077
0.48235	0.20901
0.094907	0.14196
0.75262	0.81941
0.074207	0.38253
0.18809	0.13871
0.83675	0.61533
0.92454	0.60453
0.15587	0.091761
0.55081	0.79002
0.060337	0.0051645
0.3048	0.47948
0.22201	0.25021
0.24142	0.24906
0.32994	0.72082
0.79299	0.63544
0.099386	0.29095
0.53039	0.50617
0.77941	0.79633
0.27774	0.47047
0.99231	0.79743
0.99501	0.55823
0.17264	0.02837
0.057871	0.42934
0.058039	0.031838
0.25274	0.017019
0.42954	0.3726
0.96042	0.84372
0.83868	0.62867
0.90493	0.61491
0.032119	0.30908
0.70015	0.79513
0.6813	0.76039
0.79236	0.83123
0.95655	0.83616
0.28361	0.48188
0.038212	0.10887
0.10344	0.057658
0.74796	0.91027
0.089951	0.64925
0.27055	0.12086
0.9857	0.41457
0.6055	0.86398
0.94906	0.63743
0.08604	0.3728
0.13498	0.21911
0.23356	0.042019
0.30399	0.45168
0.049306	0.2247
0.99662	0.73334
0.42731	0.2394
0.99708	0.60628
0.83111	0.94311
0.22932	0.18981
0.9671	0.78737
0.39228	0.76119
0.52271	0.94231
0.47776	0.38799
0.65245	0.71318
0.62987	0.66841
0.79689	0.85197
0.15569	0.090005
0.85998	0.77931
0.17342	0.068623
0.56753	0.94385
0.95888	0.81879
0.11091	0.10119
0.1709	0.011401
0.00041482	0.44294
0.78375	0.84293
0.52497	0.71803
0.34879	0.34522
0.075653	0.22616
0.98926	0.72644
0.55389	0.61748
0.6712	0.71731
0.72837	0.75493
0.95009	0.73492
0.94682	0.91606
0.59435	0.65089
0.95101	0.94993
0.72615	0.66641
0.92156	0.79392
0.35006	0.73767
0.89931	0.69414
0.14962	0.39371
0.24219	0.28548
0.50555	0.90997
0.98107	0.92174
0.44098	0.092033
0.38233	0.0016295
0.38971	0.11969
0.0075806	0.12822
0.39688	0.48596
0.003635	0.27254
0.63662	0.55098
0.081072	0.23255
0.50505	0.62669
0.76416	0.64395
0.77256	0.64995
0.48948	0.87987
0.43087	0.2663
0.96933	0.64163
0.90047	0.68626
0.03677	0.49921
0.98789	0.63076
0.2645	0.035204
0.40103	0.015851
0.091805	0.59075
0.654	0.72037
0.92633	0.57948
0.70243	0.66772
0.41727	0.34929
0.81505	0.96826
0.56682	0.53305
0.84188	0.63497
0.18989	0.45263
0.63788	0.56701
0.41123	0.32993
0.37917	0.027441
0.64984	0.97703
0.28406	0.028844
0.82304	0.72331
0.51689	0.79417
0.36811	0.41208
0.38613	0.038717
0.76459	0.602
0.29441	0.91852
0.60523	0.666
0.89032	0.84142
0.69092	0.52258
0.399	0.095884
0.92917	0.66506
0.59785	0.59488
0.19237	0.028872
0.24436	0.20563
0.27835	0.28684
0.76639	0.59513
0.74504	0.98788
0.31111	0.87542
0.6979	0.68878
0.16908	0.23269
0.88742	0.87548
0.028345	0.35168
0.45565	0.18939
0.0078893	0.18977
0.24024	0.079776
0.20354	0.063877
0.58116	0.93723
0.36057	0.048701
0.89166	0.96478
0.85816	0.75531
0.35359	0.45041
0.35116	0.34132
0.93964	0.8941
0.21392	0.20136
0.30257	0.33726
0.53463	0.90921
0.14343	0.4736
0.43658	0.47147
0.47667	0.14171
0.64226	0.72254
0.50451	0.72685
0.59785	0.95833
0.43468	0.24691
0.35662	0.06274
0.46018	0.36593
0.31768	0.30678
0.57072	0.78936
0.61852	0.86524
0.057731	0.22936
0.33903	0.017569
0.02165	0.59096
0.82746	0.5187
0.3421	0.26943
0.7579	0.75047
0.92658	0.70856
0.87714	0.72742
0.28483	0.023028
0.23375	0.13249
0.075738	0.0084709
0.35535	0.19682
0.38198	0.25188
0.98251	0.71915
0.44492	0.899
0.45147	0.020602
0.45215	0.13877
0.83297	0.76249
0.22781	0.1676
0.20814	0.019084
0.85551	0.58521
0.64492	0.5883
0.15303	0.49729
0.31874	0.15486
0.95237	0.29623
0.79979	0.9769
0.33146	0.010863
0.45837	0.0024905
0.50383	0.53061
0.1348	0.073707
0.10478	0.12628
0.95148	0.91433
0.55174	0.51222
0.44921	0.37926
0.97609	0.63599
0.82425	0.68012
0.32148	0.44077
0.72012	0.68447
0.75599	0.98146
0.7514	0.59375
0.67812	0.82339
0.82597	0.63202
0.51799	0.67005
0.74965	0.67515
0.76724	0.6322
0.71664	0.75875
0.016443	0.49236
0.86319	0.84896
0.059211	0.28395
0.71166	0.56973
0.72966	0.6297
0.077293	0.13983
0.68316	0.83106
0.66742	0.57066
0.061518	0.38693
0.38314	0.26232
0.59575	0.51136
0.59366	0.65897
0.93905	0.77652
0.8968	0.086941
0.7727	0.80145
0.00197	0.48134
0.0030198	0.48991
0.8166	0.9715
0.71999	0.96104
0.18563	0.12453
0.90815	0.71142
0.54076	0.80902
0.073397	0.06279
0.49273	0.1967
0.032429	0.090165
0.53588	0.14797
0.86052	0.65878
0.83775	0.87764
0.25001	0.49825
0.070813	0.35725
0.34697	0.013546
0.21522	0.25725
0.58625	0.98932
0.84837	0.85547
0.59944	0.1175
0.87588	0.7062
0.70373	0.96237
0.45891	0.1914
0.79856	0.64845
0.96297	0.58043
0.20575	0.10643
0.27001	0.43877
0.49299	0.82312
0.7914	0.75788
0.20539	0.086492
0.11727	0.26914
0.64468	0.88322
0.94075	0.74662
0.89734	0.72279
0.32272	0.16995
0.3993	0.11551
0.31787	0.030296
0.9351	0.9409
0.39558	0.2132
0.88949	0.52739
0.018046	0.26931
0.53429	0.96971
0.60443	0.76668
0.3563	0.071008
0.98318	0.51709
0.60086	0.62695
0.84281	0.9536
0.12318	0.099304
0.25967	0.49332
0.55394	0.62287
0.93625	0.62681
0.040724	0.40144
0.53756	0.6398
0.12721	0.3094
0.81761	0.64081
0.71705	0.23128
0.28194	0.19818
0.1572	0.15682
0.50787	0.83065
0.91869	0.86765
0.57017	0.99082
0.76258	0.89053
0.83921	0.73979
0.7918	0.65147
0.22782	0.20636
0.88005	0.89348
0.54351	0.64039
0.75648	0.90303
0.59924	0.95067
0.93023	0.89932
0.24464	0.23143
0.63768	0.68999
0.59281	0.80019
0.59955	0.58545
0.62503	0.86203
0.27304	0.42005
0.5565	0.88569
0.77163	0.91367
0.7461	0.59063
0.6992	0.82925
0.9735	0.89639
0.14288	0.20579
0.35126	0.3724
0.94071	0.59314
0.49493	0.063598
0.74833	0.72547
0.62099	0.75427
0.3987	0.28689
0.53466	0.57751
0.31322	0.16317
0.031196	0.43695
0.050577	0.34074
0.10322	0.3966
0.39868	0.48563
0.24725	0.43413
0.98794	0.70577
0.29719	0.16537
0.028503	0.12233
0.37886	0.16542
0.11271	0.34109
0.23079	0.49696
0.56731	0.85317
0.68927	0.98207
0.70255	0.84372
0.63362	0.5737
0.061976	0.36758
0.74761	0.63123
0.75433	0.93971
0.38388	0.20851
0.29648	0.051092
0.39133	0.2615
0.89314	0.26088
0.038887	0.72715
0.55411	0.84986
0.70539	0.63462
0.22327	0.43865
0.10956	0.18623
0.0067982	0.94593
0.15025	0.20931
0.21148	0.35626
0.82261	0.98472
0.24377	0.48297
0.066421	0.48139
0.67075	0.98003
0.73382	0.78943
0.67469	0.98177
0.27655	0.2985
0.70763	0.64398
0.085526	0.46915
0.029112	0.23332
0.081112	0.059604
0.57825	0.59059
0.98308	0.82528
0.56427	0.82872
0.38645	0.018463
0.011403	0.20874
0.94527	0.5168
0.087143	0.28423
0.39904	0.11669
0.038376	0.3779
0.90243	0.58204
0.9118	0.51314
0.4297	0.18813
0.68973	0.58135
0.14609	0.39448
0.92246	0.59647
0.42108	0.86657
0.19507	0.86395
0.95648	0.80468
0.90789	0.70463
0.46802	0.15245
0.29562	0.059272
0.62715	0.99384
0.44694	0.06831
0.57503	0.6251
0.6224	0.91072
0.96161	0.84635
0.18244	0.22508
0.89569	0.64462
0.33931	0.45676
0.64193	0.95928
0.25968	0.13855
0.95043	0.51306
0.35697	0.22305
0.28081	0.45825
0.91514	0.86178
0.79924	0.93947
0.65972	0.97833
0.22763	0.26862
0.63258	0.57439
0.67068	0.63419
0.20361	0.016971
0.85402	0.13932
0.51405	0.87842
0.99399	0.89363
0.4769	0.19594
0.50266	0.89766
0.71332	0.5427
0.17012	0.03835
0.74011	0.63362
0.56817	0.63087
0.1099	0.35604
0.036152	0.3449
0.77153	0.90874
0.76482	0.93312
0.34639	0.12725
0.64381	0.60252
0.34454	0.293
0.64647	0.51876
0.10849	0.29366
0.63182	0.974
0.54874	0.56662
0.032732	0.12205
0.0010077	0.075436
0.31684	0.48796
0.46074	0.39669
0.018233	0.36501
0.0012552	0.32749
0.62762	0.62553
0.49767	0.18503
0.27961	0.246
0.51759	0.64635
0.42226	0.35835
0.4873	0.3032
0.71225	0.73379
0.70271	0.77734
0.98591	0.78313
0.8909	0.58767
0.33042	0.057639
0.91908	0.95117
0.82613	0.87324
0.057928	0.67566
0.95797	0.99755
0.60229	0.56785
0.81765	0.58365
0.90251	0.92818
0.99255	0.796
0.97649	0.65846
0.005415	0.01624
0.31038	0.36301
0.342	0.05647
0.67579	0.67082
0.063597	0.029957
0.3835	0.3687
0.44631	0.0050147
0.28738	0.38351
0.3285	0.20335
0.16424	0.20687
0.25362	0.43294
0.93272	0.89354
0.51514	0.52277
0.2682	0.35591
0.67065	0.97123
0.77564	0.59878
0.87781	0.95481
0.41536	0.031944
0.14617	0.087269
0.21046	0.49129
0.42975	0.34
0.8818	0.88763
0.61541	0.71681
0.35765	0.49642
0.9918	0.55948
0.92867	0.80647
0.51799	0.75264
0.30867	0.15866
0.95914	0.74003
0.23723	0.45211
0.075689	0.27282
0.82565	0.99898
0.56048	0.12263
0.26502	0.090211
0.89467	0.71858
0.96626	0.0082268
0.7013	0.61924
0.72831	0.89913
0.19084	0.81636
0.8319	0.74761
0.34956	0.19651
0.16096	0.44224
0.10103	0.45202
0.5262	0.58369
0.83356	0.77353
0.31125	0.046046
0.85286	0.70102
0.24886	0.13705
0.9053	0.56167
0.22034	0.28974
0.85805	0.80622
0.28432	0.28936
0.5489	0.99956
0.79989	0.53068
0.17802	0.649
0.57333	0.97285
0.50366	0.53382
0.68183	0.8256
0.059274	0.47115
0.13285	0.42052
0.011946	0.23103
0.73145	0.71511
0.725	0.48865
0.67487	0.75611
0.94041	0.62114
0.81869	0.76077
0.10953	0.34883
0.0090716	0.17142
0.3659	0.202
0.37678	0.3397
0.53762	0.9939
0.79642	0.83251
0.32919	0.23936
0.96431	0.80706
0.059138	0.35466
0.36853	0.036435
0.69194	0.76895
0.61997	0.72466
0.45161	0.21867
0.21818	0.39648
0.33976	0.07407
0.85911	0.63841
0.49426	0.4069
0.79211	0.80105
0.63972	0.72769
0.29147	0.086344
0.80671	0.52222
0.037799	0.087238
0.094301	0.038129
0.78713	0.82649
0.096184	0.34565
0.44586	0.33051
0.37215	0.38821
0.53556	0.59889
0.58209	0.61059
0.72376	0.92282
0.65446	0.87922
0.90045	0.50373
0.72226	0.67452
0.80455	0.50984
0.846	0.89627
0.5653	0.82141
0.19431	0.48939
0.6124	0.71214
0.7559	0.71865
0.35385	0.41341
0.39995	0.27013
0.71747	0.60944
0.98865	0.92364
0.29679	0.24643
0.74761	0.53721
0.8457	0.95746
0.95857	0.88925
0.75427	0.63018
0.83814	0.49326
0.88709	0.76124
0.39757	0.29315
0.74849	0.56988
0.70591	0.90643
0.29372	0.32343
0.013127	0.74595
0.17203	0.27113
0.095875	0.031583
0.47461	0.28022
0.53257	0.70655
0.069734	0.49237
0.59866	0.6104
0.14221	0.31782
0.53256	0.67659
0.65789	0.95299
0.57615	0.57708
0.25298	0.54189
0.75559	0.94886
0.82587	0.79254
0.11824	0.33857
0.33488	0.42212
0.92994	0.57963
0.032661	0.37022
0.51127	0.99606
0.057378	0.25114
0.67005	0.77472
0.96369	0.77562
0.64965	0.6742
0.62255	0.76298
0.11848	0.20882
0.66195	0.5536
0.015889	0.3391
0.87695	0.79563
0.387	0.99478
0.18581	0.33266
0.53736	0.76925
0.89348	0.87321
0.59925	0.67846
0.91256	0.38367
0.81222	0.83503
0.53321	0.74101
0.70784	0.12829
0.52581	0.88208
0.27251	0.25668
0.061377	0.29472
0.67735	0.48278
0.42476	0.066782
0.62325	0.5329
0.15923	0.065032
0.50078	0.14889
0.7359	0.50054
0.23463	0.0068108
0.2178	0.49447
0.004402	0.89493
0.087968	0.20245
0.94078	0.54322
0.075793	0.030269
0.053466	0.20191
0.53581	0.96556
0.45794	0.45207
0.65954	0.53859
0.16036	0.59366
0.86663	0.76918
0.94304	0.69674
0.81316	0.7726
0.31919	0.67206
0.85953	0.78588
0.0055977	0.82279
0.9942	0.68632
0.12699	0.18993
0.51717	0.80475
0.95606	0.81854
0.3933	0.3845
0.38836	0.25461
0.87977	0.69542
0.53613	0.52957
0.010328	0.56678
0.71481	0.92067
0.11624	0.024514
0.40213	0.25421
0.048588	0.15513
0.87548	0.86777
0.56388	0.65113
0.12511	0.17548
0.784	0.66366
0.84187	0.50289
0.77831	0.69587
0.077769	0.26239
0.6678	0.94424
0.67506	0.96694
0.99783	0.73279
0.91691	0.53201
0.81436	0.53019
0.33951	0.34817
0.17763	0.42855
0.57188	0.71957
0.14084	0.40842
0.32945	0.41948
0.060531	0.12268
0.66282	0.96732
0.83691	0.61221
0.47487	0.10987
0.28467	0.27286
0.49098	0.10915
0.33472	0.3832
0.21378	0.35001
0.57594	0.76746
0.35174	0.25356
0.80656	0.75582
0.69075	0.95194
0.64783	0.77044
0.15158	0.42835
0.64735	0.60705
0.73729	0.83199
0.47453	0.41853
0.17021	0.26314
0.478	0.05425
0.82853	0.7466
0.41334	0.24742
0.80012	0.81299
0.78088	0.95187
0.19218	0.20872
0.40509	0.69908
0.97027	0.74531
0.80937	0.52713
0.13203	0.17233
0.4056	0.43313
0.85821	0.75725
0.66367	0.74435
0.22	0.2447
0.98152	0.57455
0.96504	0.84211
0.049015	0.92934
0.72779	0.53013
0.14035	0.42155
0.92363	0.55207
0.44077	0.28853
0.43441	0.18456
0.90536	0.53368
0.72772	0.89203
0.035581	0.82501
0.61041	0.8227
0.13894	0.23521
0.74435	0.91251
0.5458	0.57823
0.91159	0.93529
0.21652	0.33546
0.3896	0.27409
0.57763	0.92903
0.19603	0.15184
0.82876	0.98256
0.20455	0.42291
0.77423	0.73068
0.86399	0.93416
0.67049	0.87499
0.65896	0.66802
0.85052	0.74812
0.58652	0.84573
0.31121	0.16537
0.10645	0.085913
0.60761	0.8649
0.53946	0.94166
0.71038	0.86325
0.22264	0.07597
0.14823	0.058233
0.77511	0.5984
0.11753	0.45945
0.74238	0.96426
0.39878	0.17645
0.96738	0.86971
0.015899	0.12205
0.046803	0.20176
0.142	0.42101
0.16701	0.32279
0.63148	0.9555
0.87598	0.52959
0.59417	0.59866
0.46798	0.24078
0.19362	0.42262
0.76736	0.57633
0.58987	0.77931
0.31883	0.18294
0.7578	0.51264
0.95359	0.75295
0.82402	0.6813
0.5178	0.80651
0.97117	0.58033
0.38574	0.14516
0.16811	0.33769
0.065437	0.18322
0.42519	0.29625
0.67874	0.87079
0.93727	0.66509
0.60074	0.58289
0.58365	0.62272
0.93715	0.95949
0.84572	0.63809
0.41675	0.080151
0.97362	0.87374
0.9749	0.80832
0.74767	0.48958
0.94871	0.74604
0.43676	0.38483
0.091782	0.44156
0.79046	0.93737
0.98948	0.60404
0.95005	0.49807
0.8922	0.64353
0.18334	0.012617
0.47535	0.010879
0.81872	0.76129
0.29629	0.45788
0.16037	0.03979
0.44518	0.25458
0.5504	0.91801
0.18928	0.44974
0.44966	0.0059963
0.88262	0.53536
0.18115	0.47076
0.59694	0.7102
0.91783	0.89896
0.97452	0.72631
0.064233	0.19088
0.08722	0.17215
0.53928	0.98075
0.56156	0.51165
0.7815	0.81888
0.44105	0.26159
0.066512	0.19282
0.40866	0.39712
0.0082597	0.65786
0.9505	0.56504
0.40321	0.28619
0.74081	0.6536
0.40184	0.13451
0.12671	0.23816
0.1544	0.29052
0.7184	0.86268
0.81001	0.56797
0.70531	0.98456
0.10647	0.49786
0.75304	0.68341
0.44422	0.23248
0.56489	0.92544
0.62599	0.92064
0.11289	0.29681
0.17344	0.10988
0.36844	0.39547
0.79147	0.6371
0.8808	0.91445
0.30489	0.61497
0.25695	0.99807
0.48152	0.15257
0.42796	0.067873
0.50503	0.11569
0.85288	0.53832
0.70277	0.63696
0.00016767	0.8378
0.74912	0.7798
0.093187	0.21654
0.25668	0.34021
0.61162	0.53909
0.064233	0.26847
0.49135	0.22266
0.72419	0.60318
0.71481	0.50296
0.90875	0.68737
0.78564	0.54707
0.12027	0.69921
0.29573	0.1388
0.74577	0.69557
0.57015	0.64036
0.43427	0.30687
0.43498	0.22403
0.18654	0.32006
0.95921	0.86956
0.050486	0.21234
0.47076	0.078345
0.88898	0.69971
0.12104	0.28258
0.46421	0.20987
0.7192	0.89461
0.20607	0.43729
0.01888	0.25844
0.33075	0.37546
0.078095	0.20227
0.24982	0.45656
0.57745	0.86315
0.75767	0.48811
0.16992	0.1433
0.16765	0.46713
0.70498	0.6878
0.65073	0.56518
0.98234	0.50182
0.075513	0.15403
0.32546	0.34459
0.098048	0.19432
0.90775	0.88496
0.10722	0.2159
0.95898	0.56767
0.37096	0.10878
0.63327	0.42598
0.043001	0.46992
0.32726	0.4297
0.72468	0.92813
0.74971	0.73969
0.77476	0.90751
0.7902	0.76263
0.046594	0.24212
0.35633	0.33957
0.71004	0.66273
0.64045	0.50545
0.44309	0.98126
0.20562	0.32934
0.67666	0.97321
0.33164	0.099056
0.80743	0.93835
0.68117	0.55001
0.7041	0.64611
0.47219	0.33295
0.42439	0.31
0.038069	0.36375
0.38535	0.23266
0.12602	0.32631
0.78117	0.73725
0.57476	0.56873
0.82307	0.96382
0.26496	0.15246
0.30033	0.3638
0.1744	0.19719
0.642	0.90155
0.63929	0.65464
0.46098	0.11261
0.97427	0.76305
0.047677	0.26161
0.31478	0.084663
0.82009	0.57276
0.28068	0.19176
0.89651	0.74027
0.21814	0.11227
0.70911	0.88191
0.86946	0.87344
0.6952	0.60363
0.12227	0.44019
0.90991	0.60248
0.63184	0.94645
0.82707	0.73118
0.066812	0.22636
0.43052	0.07436
0.34971	0.37859
0.33374	0.35705
0.64004	0.83084
0.60421	0.56883
0.6689	0.89699
0.03194	0.28039
0.097744	0.13868
0.58364	0.54729
0.53669	0.77128
0.37263	0.16851
0.99734	0.95988
0.10144	0.20984
0.99011	0.72692
0.072238	0.97955
0.25229	0.17872
0.34779	0.28383
0.15933	0.21744
0.6639	0.98102
0.17135	0.020943
0.06915	0.13816
0.16253	0.94271
0.96064	0.72971
0.3911	0.85821
0.11601	0.17762
0.20239	0.37038
0.25531	0.2892
0.96673	0.62205
0.42169	0.47896
0.8522	0.75094
0.084225	0.098877
0.77288	0.92261
0.32044	0.21553
0.17946	0.087036
0.28758	0.40843
0.79152	0.72665
0.70311	0.65584
0.063059	0.22728
0.22389	0.43325
0.72957	0.5013
0.53901	0.42104
0.21505	0.36163
0.58219	0.65638
0.011313	0.93648
0.69412	0.69661
0.43156	0.075504
0.33422	0.17837
0.84514	0.97804
0.023619	0.083119
0.60728	0.92556
0.92599	0.73374
0.83847	0.86905
0.29741	0.40528
0.70743	0.61291
0.7541	0.54483
0.32978	0.28497
0.69194	0.56147
0.14204	0.37199
0.001546	0.89192
0.59483	0.57418
0.39749	0.42056
0.94571	0.52943
0.70022	0.96091
0.51605	0.54178
0.17473	0.36276
0.52648	0.85094
0.25494	0.16531
0.67355	0.94257
0.29692	0.33928
0.34859	0.1913
0.095135	0.15145
0.071793	0.30546
0.079289	0.82138
0.64046	0.89099
0.41156	0.34625
0.0081256	0.29944
0.22987	0.9535
0.034981	0.011314
0.15847	0.48134
0.12497	0.12895
0.44549	0.1367
0.43322	0.40143
0.80219	0.75532
0.32835	0.4293
0.54964	0.49865
0.25961	0.08116
0.07228	0.098516
0.71077	0.90872
0.63031	0.91711
0.99843	0.68733
0.18612	0.40717
0.56166	0.9126
0.32055	0.2093
0.97927	0.85285

## Sheet: data_chunk (8)
3.06054	0.234536
4.02941	0.621261
4.02958	1.48379
6.11696	-0.696359
3.42718	0.646221
2.78534	-0.0124824
3.03941	0.914653
4.67668	0.298719
4.32091	0.0848654
3.93496	0.768168
3.5682	0.950612
3.64087	0.28256
1.46542	0.70988
3.18226	0.702866
2.88663	0.458612
2.67009	-0.271013
3.42862	0.767171
4.86031	0.339915
4.69614	-0.461599
4.66016	0.139774
3.6528	-0.664961
4.12384	0.731535
2.85442	1.2136
2.37957	0.166856
2.73814	-0.27222
5.08412	0.0510481
3.57553	-0.69329
3.9273	-1.66277
2.10926	0.66897
4.31643	0.847393
3.90371	1.05758
4.8626	0.887481
1.52047	-0.608557
4.46799	-2.88431
2.36858	0.669554
1.22645	0.718817
5.59211	-1.7158
5.57066	1.65564
3.9609	-1.86154
3.34537	-0.694879
5.66995	-0.907001
4.67852	-0.25823
4.53486	-0.228316
2.4405	1.52925
3.48296	0.843978
3.18664	0.700486
1.87705	2.08011
4.00111	-0.123583
2.71258	0.110146
2.94164	-1.32091
6.0834	0.471322
4.31075	1.48776
4.8461	-0.263932
2.30395	0.59596
1.87599	0.274638
3.4801	2.15412
4.3676	-0.257165
3.98325	-1.42198
3.11544	-1.64291
3.13408	0.536778
3.56217	2.03705
4.90158	-1.04607
5.60706	0.777862
4.46753	-0.399864
3.93016	0.150473
4.5172	-0.887599
3.59004	-0.0938652
3.61733	0.522382
4.72708	1.12718
2.95041	-1.22137
3.27237	-0.676784
4.15295	0.360441
3.27344	0.480443
3.54576	-1.46481
3.77991	-2.62608
2.63481	-0.308361
5.30363	-1.22379
4.27833	1.78181
3.085	0.63141
4.02124	1.23582
3.11374	0.232868
3.00268	-0.697198
3.33518	-0.111203
3.12982	1.31614
1.74457	-0.479474
3.23377	-1.24039
2.92828	1.13509
3.49378	-0.981814
3.03722	-1.40916
5.5064	0.481884
4.869	0.486345
3.91014	0.289177
0.356081	-0.64975
2.56252	1.95332
3.28117	0.165485
5.66825	-0.528003
4.08508	-2.28158
2.50217	-0.917622
3.24627	-0.308903
2.42188	-0.597237
4.01722	-1.60631
4.12493	1.67609
1.90281	-1.16489
4.09979	0.358156
5.82372	-0.146128
4.74305	-0.644438
3.88402	0.569641
3.52691	-1.74749
1.48249	-0.0786072
4.13328	-1.33967
4.24972	0.408375
4.72153	1.13806
4.52668	0.0388696
5.96029	-1.12434
3.04687	-1.35392
3.4455	2.25624
3.71717	1.59292
2.67732	2.35252
4.1276	-0.416096
5.20994	-0.865759
4.25883	-0.573645
5.29752	-0.423617
5.11769	-1.70112
3.80165	0.38654
2.47051	0.275455
1.79399	0.649485
5.85841	-0.2018
2.69038	-0.4237
3.86712	-0.267353
2.91563	-0.0873593
4.76809	0.150466
4.90439	1.1184
2.10418	1.30599
2.76832	-0.848687
5.33331	-0.299457
2.53439	0.821649
3.17987	-0.551514
3.54093	-0.0120414
4.40399	-1.6835
3.09562	0.0813867
2.18223	-0.352151
5.44649	-1.18523
5.12224	-0.260317
3.86345	0.123061
2.40991	-0.569065
3.47808	0.455364
3.44451	0.400171
3.69248	-0.120531
2.45801	1.38067
3.70886	-0.469051
3.66925	0.605974
4.52024	0.397161
3.41979	0.320071
2.83676	-0.557909
3.02649	1.14318
3.87602	-0.824276
4.64942	0.174788
2.51975	0.59711
2.97917	-0.608838
2.78857	0.358185
3.10927	-0.703918
4.30719	0.681976
3.43733	-2.75078
3.68595	0.347701
3.01484	-1.22329
4.26588	-2.368
4.268	-0.632584
3.54506	-1.48968
1.7472	1.23222
4.12223	0.514392
1.6761	-0.0890896
4.32743	1.27094
4.17006	0.389184
3.01239	0.0966345
2.49184	-2.04242
2.4205	1.4226
2.33363	0.0378116
2.14903	-0.400387
3.52642	-1.56597
3.32074	0.350231
4.54789	1.21604
3.86751	-0.399229
4.49213	0.843155
5.8624	0.340134
2.22441	-0.517679
4.54494	0.211987
2.89487	1.30531
3.82827	0.87751
4.27372	0.85481
3.20297	-0.265824
4.31176	0.871593
3.72549	-0.392933
1.98076	-0.488797
3.35034	-0.301604
2.23475	0.323396
3.52494	-1.28337
2.72923	0.469472
3.3363	-0.867988
4.1169	-1.66286
4.19778	-0.182006
2.78377	-0.783558
3.17287	0.80747
2.88	-0.134666
4.33263	-1.35082
3.8782	0.492664
3.62246	1.18869
2.71759	0.08447
4.97861	1.6148
4.44067	-1.14056
2.93001	0.559564
4.16918	-0.679754
3.67147	-0.451973
2.23525	-0.244584
3.75426	-1.45086
3.32679	-0.457338
3.20171	2.55305
3.11854	-1.0839
3.82873	-0.86334
3.6219	1.00942
4.6758	1.10288
3.26303	-1.29455
1.16526	0.870214
3.15114	1.20953
5.02708	0.294781
4.15132	-2.78941
3.32537	-0.436039
3.57053	-0.703984
3.95338	-0.729044
2.0484	-0.0378633
4.69057	0.269579
3.50055	-1.77321
3.09637	0.501062
6.31908	1.8794
3.37202	0.00239807
4.71608	-0.425497
4.32419	-1.18352
3.49399	0.97647
5.85217	-1.17239
4.89295	-1.74876
3.31741	0.105417
4.23062	-0.837091
2.58729	-0.0407005
3.3316	-0.796266
4.5649	0.863708
4.27755	1.46224
5.01052	-0.37644
2.86516	1.02002
3.47614	0.0946014
4.71576	0.839067
2.78602	0.342508
3.98314	1.36197
3.76236	-0.387946
6.77451	0.679901
4.94272	-1.33589
2.0188	0.878547
4.31123	-0.651255
3.06732	-1.493
2.48929	-0.0298563
4.55473	0.455978
3.69769	-0.919444
4.98421	-1.72999
5.18984	-1.19737
4.16046	1.14752
3.57142	-0.383169
3.11779	-0.431318
4.24399	-0.9579
3.00058	-0.155535
5.56423	0.226854
4.03358	0.143895
4.03135	-0.98083
3.96531	-0.120306
3.53384	0.397189
2.90824	-1.07002
3.76305	-1.0019
5.00757	0.206077
5.26158	-0.388138
4.60887	-2.01356
4.28663	1.13772
3.20497	0.89759
3.7406	0.659025
4.10442	-0.748943
4.42384	-1.03236
3.88678	-0.650147
3.35291	-0.768565
2.44468	-0.0125554
2.26161	-0.908054
0.900477	0.000394935
3.425	-0.509967
3.64188	-0.860324
2.50749	0.231242
5.75999	-1.66155
5.09946	-0.0316566
4.47655	0.211901
2.38282	1.5289
6.75482	0.546602
3.40769	1.47559
3.67088	-0.461918
3.11369	-0.784728
2.80725	-0.0331971
4.92422	-1.75048
3.81757	-0.560857
5.52533	0.514238
3.42685	0.79458
4.94866	-0.645963
2.9377	-0.805027
4.75255	0.485675
3.02584	-0.0676937
1.39815	-0.895165
4.80563	-0.149632
3.45588	1.0814
2.71786	-1.20498
3.81048	-0.408024
5.23501	-0.0276979
4.46407	-2.02598
3.41246	1.26776
5.01992	-1.20025
3.1076	-0.430063
4.28461	-0.203525
4.93394	-0.310176
1.64421	0.721194
4.9479	1.2268
5.28889	0.576426
2.86521	0.809633
3.24947	0.552973
3.54544	0.283057
4.88652	0.863641
3.49822	2.68109
3.47571	-0.505478
2.0639	-0.5811
4.20059	-1.36586
1.92037	0.0735594
2.73471	0.324993
3.84962	-2.45511
2.90809	0.732419
3.68116	0.0835952
5.3284	-0.519514
4.3575	-0.588513
4.51974	-1.30111
4.49463	0.554836
5.53037	-0.0617436
3.62722	-1.34514
3.44312	0.0183393
1.91993	1.52467
4.69697	-1.23093
6.12479	1.34137
3.90119	1.09694
2.53773	-0.417789
2.60531	0.215819
5.36901	1.63218
4.60826	0.439048
5.90445	0.446485
2.55705	-1.10087
3.26077	-0.263698
3.56143	1.55902
2.19205	2.14641
3.80768	-0.228616
3.5182	0.54392
4.94322	0.082625
3.98302	-0.392648
4.12085	1.62533
2.20809	0.731995
2.27135	-0.77182
3.78099	-0.108182
4.19819	2.12081
2.30093	0.523049
3.41795	-0.0989706
2.81947	-0.798673
4.23955	-0.538829
3.43898	0.27639
4.14228	0.55473
4.81987	-0.0373591
1.93946	-0.717773
3.16742	0.735844
3.04987	-0.310842
1.97846	-1.21746
5.87338	-0.220056
2.54325	-0.785208
4.22164	-0.919128
4.3253	-2.70132
2.01569	-1.14486
3.49437	0.695628
4.14019	1.089
5.1116	-3.50631
3.82051	0.670125
4.06047	-0.0338808
2.78	1.47327
5.80606	1.26251
4.09833	-0.505782
3.92788	1.9115
2.47162	1.2275
2.63052	0.905035
5.65755	-2.06306
6.08531	-0.903506
2.75971	0.167298
3.77837	-0.583228
3.09216	1.06639
3.21929	-1.16215
2.77826	1.14691
4.85075	1.24234
3.78771	0.632367
1.12013	1.458
4.05779	-0.961104
4.60041	-1.81791
4.46253	-0.10546
4.46266	0.846772
1.96596	-0.25494
4.14995	-0.369991
3.94611	-1.29415
3.16437	-0.544392
2.19294	0.40213
5.3441	0.416895
3.2037	-1.01068
2.46705	-0.344911
3.58814	1.07852
3.27363	-0.467339
3.3547	-0.248942
4.1763	-1.21165
4.94627	-0.885704
3.30764	0.973525
2.90063	0.475076
2.95195	-0.342832
3.40632	-0.0701328
3.2683	-1.13543
5.54859	1.94192
2.61252	-0.550581
3.2162	-0.34815
3.94207	-0.423738
2.68446	-0.352478
2.59747	1.67571
5.45093	-0.488865
2.28324	0.767906
4.09106	-0.0813827
2.47292	0.0372154
3.86268	0.562223
5.22131	0.247942
3.08459	0.940564
3.00897	0.491286
3.43342	0.976768
3.36093	0.866401
2.69104	0.00520281
2.69994	-0.683129
3.53017	0.772474
3.43106	-1.28346
2.37632	1.07927
2.29165	-0.419606
2.6668	1.33603
4.8114	-0.333033
4.11619	-1.1151
2.72472	-1.53073
3.40156	-0.317969
3.85056	0.460158
3.57519	0.267831
4.58747	0.963489
3.82028	-1.65749
4.32901	-0.7672
5.31883	1.08964
3.26581	-1.87705
3.03095	0.486692
1.89408	1.01267
4.82276	-0.338302
2.78128	0.277542
2.21606	0.292983
2.49218	-1.75831
3.54375	-0.363636
4.9843	-1.94625
2.02801	-0.471761
5.45262	-0.0688274
3.40895	1.39802
3.46747	1.26965
3.06322	-2.11162
3.53807	0.139398
5.69343	0.363918
5.60821	-0.795292
5.38868	0.275587
3.16795	1.55373
4.00885	1.31584
5.66505	0.554694
4.65513	0.955852
3.18609	2.56267
6.11461	-0.171329
4.60738	-1.70878
3.3314	-1.51335
1.59683	2.89552
3.76155	-0.48073
3.387	1.19891
4.29165	0.766585
2.50805	-0.506417
3.84669	0.354137
2.11575	2.64852
3.69161	-1.10471
3.35095	-0.17594
4.37339	-1.37795
2.70613	0.55365
3.61006	-0.176854
3.64657	1.37108
1.224	0.719338
3.67673	0.796282
3.22155	0.455977
4.22706	-0.583088
5.43431	-0.492269
5.07163	-0.440344
3.90129	-0.203351
4.24538	0.802878
4.77912	0.0256999
3.83589	-1.23264
4.08745	0.516884
3.71633	-1.04382
3.77853	-0.321222
6.85927	0.564043
2.95123	0.663324
3.32702	0.699402
2.03121	0.767198
5.72604	1.5302
2.49889	-0.387911
2.85712	-0.939714
4.2678	-0.213936
2.45514	-1.32233
3.69386	-2.10891
3.48722	-0.599192
4.42918	-0.713602
4.54735	-0.28871
3.62381	0.605524
3.97975	-0.613046
1.98173	-1.49955
5.38382	-0.396184
1.10055	-0.203015
2.42183	-0.00108956
2.06567	1.61694
6.30108	0.0905732
1.97842	0.471426
4.12435	-1.0496
3.58107	0.608441
3.88364	2.56053
4.4342	0.662782
4.31781	1.15402
4.45294	0.0992229
2.96014	0.163993
2.44174	1.0165
3.74733	1.21723
2.54592	-1.19591
4.17602	-1.63335
2.18239	-0.635587
3.84715	1.24773
3.37161	2.49038
3.19154	-0.171658
2.39649	0.23239
4.81194	0.529446
4.49343	1.06221
4.51263	-0.515693
4.73119	-0.281373
4.7882	-0.83952
4.36801	1.93137
2.86611	0.63029
4.23108	-0.323035
5.24151	-0.315919
2.12346	0.170249
4.83355	-0.367638
5.08135	0.351113
5.08888	-0.269897
2.68762	-0.520918
4.4249	0.677644
2.99614	-0.727156
4.22161	0.962251
2.12528	-0.597594
3.32493	0.342657
5.84569	0.523214
3.19913	-0.718716
2.53289	-0.289545
4.44393	-0.176278
4.67889	-0.246551
3.20941	0.125401
3.5437	-0.634176
5.06062	0.329645
3.564	0.283035
5.33126	0.120382
3.80102	0.917126
2.65249	-0.101025
2.76446	0.537919
3.67265	-0.280357
3.05362	-0.479146
3.24619	0.193186
2.5227	-0.0529946
3.15479	0.389305
4.75236	-0.303938
3.31821	-0.115034
2.93237	0.147406
2.191	0.747967
5.97147	-1.68823
4.76052	-0.528221
1.60075	-1.68058
5.59326	0.567751
2.71117	-2.86503
4.12683	-1.12037
1.54248	0.64517
3.92841	0.32676
3.13703	0.605781
5.10207	-1.07726
6.67424	-1.42465
5.19186	-0.658088
4.63268	-1.61921
3.10978	0.484285
3.65499	-0.211642
5.4567	0.522461
4.11109	-0.807977
4.40332	1.74695
4.73987	1.06209
5.52756	-0.863529
4.37773	0.966259
5.45883	-0.0813364
2.57596	-0.644591
4.2742	0.481871
4.77751	0.365534
4.73785	-0.050193
2.55209	0.815187
3.03599	-0.238536
4.36724	-1.46644
4.4059	0.432057
3.36249	-0.523111
2.74491	-0.279661
4.62328	-0.418843
4.12829	-0.676587
3.63441	0.457022
2.36171	0.13657
3.40422	-0.459003
4.79042	2.90508
3.25853	-0.259727
3.39446	-1.26584
3.61135	-0.601435
5.70673	-1.08183
3.95009	-0.694768
3.5999	1.35839
4.31305	0.0560305
6.81269	0.578262
3.38837	0.228361
2.9571	-0.664232
2.96658	-1.92475
3.42436	-0.201368
4.4691	-1.53225
2.02058	-0.745827
2.87721	-0.904041
3.59154	1.05723
2.42128	-1.19315
3.26976	1.30117
5.21832	0.582245
1.89618	0.168215
2.27907	0.48971
3.10932	1.01251
4.08058	0.499772
3.68511	-1.70584
2.84034	1.94809
3.71995	0.329897
2.84432	-1.16967
3.77535	-1.5438
3.06057	0.124385
5.43751	0.675547
4.63327	-0.462593
4.86132	-1.45338
4.12497	-1.02381
4.06287	-1.7027
2.53022	-0.964036
3.89417	-0.0154807
4.81519	-0.514994
4.55681	-0.104034
4.27095	0.961755
3.64048	-1.07276
5.25151	-0.0968603
2.31528	-0.893959
2.88475	1.20689
2.77869	0.585613
1.86652	0.600387
4.94418	-0.126871
4.74051	0.727557
2.50182	-1.33845
2.53452	-0.755652
4.03086	-0.61665
5.40589	0.242281
1.65808	-0.54351
4.45513	-0.88527
4.09978	0.647275
2.69271	-0.0112645
3.94395	0.88716
3.35223	-0.963051
3.37439	2.02633
2.75637	1.55541
3.02507	-0.695337
2.29785	0.00462732
3.19912	-0.825526
4.20963	-0.794112
4.00606	-1.77581
4.61897	0.149247
5.5797	-0.159239
2.78647	0.404862
2.07398	1.43393
4.94389	-0.0117127
5.96509	0.644103
4.55749	0.510763
3.75487	0.824497
3.61193	-1.55599
3.24744	-0.157474
3.10004	-1.12864
4.55182	1.51737
3.80527	-1.03623
3.02475	1.72672
5.39566	2.35573
3.16902	-0.95244
3.35696	0.492157
1.88154	2.43715
4.65546	0.604253
3.87036	0.873293
2.21653	1.3418
2.45281	0.0476598
1.97035	1.61484
3.59041	-0.270547
3.96147	-0.504809
3.25281	1.84369
4.42928	1.79485
2.63754	-1.42272
3.64225	0.352839
4.68878	-0.946329
6.44671	-1.95926
3.74739	-0.893656
5.24825	-0.553826
4.06816	-1.19542
1.26474	-0.100238
2.54845	2.07712
3.29516	1.43801
3.27252	0.194043
3.31999	-0.00452134
2.77513	-0.452319
4.04484	-1.09106
3.36518	0.115347
3.2873	-0.508644
2.09936	1.29264
5.67991	0.230852
2.58719	-0.205227
6.02086	-1.91567
4.18642	0.936252
3.22783	1.12093
4.59055	0.554429
4.45525	-1.32316
3.14826	0.80927
4.16694	1.6165
4.87575	-0.63552
2.36936	0.200232
3.45313	-0.980231
1.43762	-0.211969
6.4831	0.24978
3.29537	0.238206
4.19812	-0.823174
4.7347	1.37358
4.40534	-1.07747
4.18774	-0.254958
3.63579	-0.217679
3.84636	-0.614135
2.72379	0.125636
3.01066	1.41906
2.85056	-0.175088
5.8621	0.0651798
4.77819	-0.124473
3.96685	-0.740593
4.11409	0.0834003
6.90225	1.51415
4.43828	-1.74505
4.97497	0.0461391
3.2891	0.819107
4.5812	1.0148
4.5307	-0.364182
2.56843	1.02717
2.38769	-0.525401
4.57165	-0.254323
3.36467	-1.20095
2.53	-0.43654
4.64769	0.283321
3.87238	-2.07147
1.97903	0.459212
4.16907	-0.766624
4.82535	2.64253
2.01172	-1.00197
5.06515	0.611618
4.78256	-0.899474
5.12403	-0.57883
5.72644	-0.907639
2.54461	-1.00878
1.38243	0.118581
4.7376	0.311966
3.26168	0.0888929
3.20389	-1.01381
4.57033	4.49955
4.45486	0.0721484
4.00389	-1.45402
2.00323	1.02529
3.35277	-0.543745
3.64496	-0.990487
2.70018	-1.10433
4.66716	-0.261731
4.27203	0.0624183
4.94143	-1.61743
1.78609	1.5126
4.49806	1.02476
4.65388	1.40067
4.15402	1.85475
3.53625	-0.0463748
3.51385	-0.24323
3.56473	-0.656212
4.58505	-1.73481
3.06439	0.111743
2.979	-0.150095
1.64697	0.734188
2.45126	-1.00032
2.7294	-0.185909
3.1933	1.45373
2.36712	1.59944
2.2706	1.94771
2.97653	-0.132471
3.44812	0.607593
1.59157	-0.2756
3.59685	1.15752
4.36764	1.07283
2.80998	-1.57324
2.09798	0.66228
4.10269	-0.616884
6.14371	-2.03759
4.15473	1.12257
4.34152	0.154579
5.07603	-0.284464
7.50957	0.111749
4.33414	-0.392787
3.37759	1.18128
3.9214	-0.556623
3.57314	-1.89848
2.59559	-0.743841
3.93653	-0.711692
4.84679	0.54904
4.41293	-0.568335
5.06469	1.24492
3.25849	-1.9378
2.48762	-0.290264
3.56026	-0.252696
5.21177	1.50021
6.50483	-0.0756998
5.02993	0.1935
1.95297	-0.223134
1.62491	-1.27126
1.16838	-0.105095
5.83848	-1.70646
5.15204	1.00787
1.33763	0.596648
4.21757	0.347286
4.58257	-0.0362362
3.46184	1.79187
2.60441	-1.37837
4.41739	0.0761596
2.21545	0.19172
3.92505	-1.08798
2.72755	1.43782
3.88429	-0.0448244
3.87254	0.0224434
3.80388	-1.47121
3.46854	-0.0400563
4.46067	-1.8489
3.62748	1.02715
4.4258	-1.63097
4.02393	-1.21366
2.34258	-2.06256
2.10365	-0.632992
4.04921	-0.114998
3.22494	-0.414855
2.83725	0.979189
4.31524	0.135581
3.68905	-1.02541
4.71341	1.5033
4.6331	0.0269598
3.41037	-0.0392637
1.99901	0.546285
4.90839	2.60328
3.16381	-0.643059
2.14878	0.408482
2.47544	-0.1485
3.21116	1.10712
3.02616	-0.285005
2.76834	0.827665
4.24264	-1.35406
3.58045	-0.41835
3.49068	-0.479092
3.97455	1.61585
4.72367	-1.6942
5.2815	4.02488
3.77066	-0.0203356
2.70944	0.626811
3.59129	-0.373218
3.61305	-0.919476
1.79952	-0.597564
3.74464	-0.621917
2.45876	1.28474
5.81485	0.888603
5.06596	-0.541853
3.05438	-0.847715
3.41259	-0.488278
3.15153	-1.45625
5.29235	-0.130518
4.57524	-0.762984
3.96361	2.39527
3.38335	-0.782863
2.63679	-2.20064
4.34021	0.911768
4.25001	0.414544
3.65317	-0.628779
3.4725	-0.443669
2.8756	1.09873
2.81833	1.22646
1.82468	-1.85836
4.19643	1.44919
3.77909	1.29603
2.60185	1.43303
3.64736	-0.783147
1.18285	-0.230227
3.56703	0.839334
3.0526	1.00149
3.13212	1.884
4.40492	-1.02503
2.79714	-0.332158
4.38128	-1.3257
3.31171	-0.508739
2.12991	-0.449058
3.54022	2.25206
4.4463	-0.75637
3.60832	1.17563
1.18802	-0.0537719
4.88385	1.12027
3.7319	1.39498
5.25918	-0.767756
2.91053	0.594404
4.57511	-0.748626
3.88878	0.432976
3.36446	-0.166514
2.01689	0.0712697
4.62435	-0.0985208
3.09812	-0.934627
5.04993	0.316801
3.17229	-0.36994
2.27672	-0.20196
3.36993	-0.485618
4.13166	0.242884
4.77105	-0.243957
2.30932	-0.323167
3.88823	0.711269
3.12895	0.507482
4.01203	0.55706
2.77575	-0.879752
2.7164	0.302527
3.44446	-0.0513757
4.35802	1.16309
4.01955	0.627667
4.11088	-0.0136574
2.81371	2.69361
4.03457	1.47635
3.71309	1.14846
2.63491	0.5148
2.85884	-0.888035
3.70242	-0.56813
2.7866	1.08222
3.38081	-0.361293
3.3819	-0.176421
3.51449	-0.6311
5.00198	0.90857
1.62915	0.0304382
3.83108	2.25861
3.81504	1.25539
4.43852	0.108044
3.72478	1.32056
4.57474	0.276084
2.68278	-0.182716
2.44183	-0.163523
2.11763	-0.292641
1.8849	-1.12809
6.161	1.05187
4.40872	0.456395
3.94863	-0.174566
4.31897	1.52727
3.69416	0.321118
2.96034	0.701034
3.93909	0.829946
2.88575	0.0594084
2.21068	1.19647
2.51971	1.93949
3.65657	-1.89117
3.25285	-0.334067
3.54668	0.0605705
3.19704	-0.215119
1.58631	0.668203
2.34675	0.508173
2.73401	-0.954438
3.54912	0.280071
3.17827	1.70535
3.50202	1.26912
4.10421	-0.346669
3.34889	-1.47233
1.6192	0.0166007
3.61164	-0.411719
4.67619	2.78075
0.7559	0.71865
0.35385	0.41341
0.39995	0.27013
0.71747	0.60944
0.98865	0.92364
0.29679	0.24643
0.74761	0.53721
0.8457	0.95746
0.95857	0.88925
0.75427	0.63018
0.83814	0.49326
0.88709	0.76124
0.39757	0.29315
0.74849	0.56988
0.70591	0.90643
0.29372	0.32343
0.013127	0.74595
0.17203	0.27113
0.095875	0.031583
0.47461	0.28022
0.53257	0.70655
0.069734	0.49237
0.59866	0.6104
0.14221	0.31782
0.53256	0.67659
0.65789	0.95299
0.57615	0.57708
0.25298	0.54189
0.75559	0.94886
0.82587	0.79254
0.11824	0.33857
0.33488	0.42212
0.92994	0.57963
0.032661	0.37022
0.51127	0.99606
0.057378	0.25114
0.67005	0.77472
0.96369	0.77562
0.64965	0.6742
0.62255	0.76298
0.11848	0.20882
0.66195	0.5536
0.015889	0.3391
0.87695	0.79563
0.387	0.99478
0.18581	0.33266
0.53736	0.76925
0.89348	0.87321
0.59925	0.67846
0.91256	0.38367
0.81222	0.83503
0.53321	0.74101
0.70784	0.12829
0.52581	0.88208
0.27251	0.25668
0.061377	0.29472
0.67735	0.48278
0.42476	0.066782
0.62325	0.5329
0.15923	0.065032
0.50078	0.14889
0.7359	0.50054
0.23463	0.0068108
0.2178	0.49447
0.004402	0.89493
0.087968	0.20245
0.94078	0.54322
0.075793	0.030269
0.053466	0.20191
0.53581	0.96556
0.45794	0.45207
0.65954	0.53859
0.16036	0.59366
0.86663	0.76918
0.94304	0.69674
0.81316	0.7726
0.31919	0.67206
0.85953	0.78588
0.0055977	0.82279
0.9942	0.68632
0.12699	0.18993
0.51717	0.80475
0.95606	0.81854
0.3933	0.3845
0.38836	0.25461
0.87977	0.69542
0.53613	0.52957
0.010328	0.56678
0.71481	0.92067
0.11624	0.024514
0.40213	0.25421
0.048588	0.15513
0.87548	0.86777
0.56388	0.65113
0.12511	0.17548
0.784	0.66366
0.84187	0.50289
0.77831	0.69587
0.077769	0.26239
0.6678	0.94424
0.67506	0.96694
0.99783	0.73279
0.91691	0.53201
0.81436	0.53019
0.33951	0.34817
0.17763	0.42855
0.57188	0.71957
0.14084	0.40842
0.32945	0.41948
0.060531	0.12268
0.66282	0.96732
0.83691	0.61221
0.47487	0.10987
0.28467	0.27286
0.49098	0.10915
0.33472	0.3832
0.21378	0.35001
0.57594	0.76746
0.35174	0.25356
0.80656	0.75582
0.69075	0.95194
0.64783	0.77044
0.15158	0.42835
0.64735	0.60705
0.73729	0.83199
0.47453	0.41853
0.17021	0.26314
0.478	0.05425
0.82853	0.7466
0.41334	0.24742
0.80012	0.81299
0.78088	0.95187
0.19218	0.20872
0.40509	0.69908
0.97027	0.74531
0.80937	0.52713
0.13203	0.17233
0.4056	0.43313
0.85821	0.75725
0.66367	0.74435
0.22	0.2447
0.98152	0.57455
0.96504	0.84211
0.049015	0.92934
0.72779	0.53013
0.14035	0.42155
0.92363	0.55207
0.44077	0.28853
0.43441	0.18456
0.90536	0.53368
0.72772	0.89203
0.035581	0.82501
0.61041	0.8227
0.13894	0.23521
0.74435	0.91251
0.5458	0.57823
0.91159	0.93529
0.21652	0.33546
0.3896	0.27409
0.57763	0.92903
0.19603	0.15184
0.82876	0.98256
0.20455	0.42291
0.77423	0.73068
0.86399	0.93416
0.67049	0.87499
0.65896	0.66802
0.85052	0.74812
0.58652	0.84573
0.31121	0.16537
0.10645	0.085913
0.60761	0.8649
0.53946	0.94166
0.71038	0.86325
0.22264	0.07597
0.14823	0.058233
0.77511	0.5984
0.11753	0.45945
0.74238	0.96426
0.39878	0.17645
0.96738	0.86971
0.015899	0.12205
0.046803	0.20176
0.142	0.42101
0.16701	0.32279
0.63148	0.9555
0.87598	0.52959
0.59417	0.59866
0.46798	0.24078
0.19362	0.42262
0.76736	0.57633
0.58987	0.77931
0.31883	0.18294
0.7578	0.51264
0.95359	0.75295
0.82402	0.6813
0.5178	0.80651
0.97117	0.58033
0.38574	0.14516
0.16811	0.33769
0.065437	0.18322
0.42519	0.29625
0.67874	0.87079
0.93727	0.66509
0.60074	0.58289
0.58365	0.62272
0.93715	0.95949
0.84572	0.63809
0.41675	0.080151
0.97362	0.87374
0.9749	0.80832
0.74767	0.48958
0.94871	0.74604
0.43676	0.38483
0.091782	0.44156
0.79046	0.93737
0.98948	0.60404
0.95005	0.49807
0.8922	0.64353
0.18334	0.012617
0.47535	0.010879
0.81872	0.76129
0.29629	0.45788
0.16037	0.03979
0.44518	0.25458
0.5504	0.91801
0.18928	0.44974
0.44966	0.0059963
0.88262	0.53536
0.18115	0.47076
0.59694	0.7102
0.91783	0.89896
0.97452	0.72631
0.064233	0.19088
0.08722	0.17215
0.53928	0.98075
0.56156	0.51165
0.7815	0.81888
0.44105	0.26159
0.066512	0.19282
0.40866	0.39712
0.0082597	0.65786
0.9505	0.56504
0.40321	0.28619
0.74081	0.6536
0.40184	0.13451
0.12671	0.23816
0.1544	0.29052
0.7184	0.86268
0.81001	0.56797
0.70531	0.98456
0.10647	0.49786
0.75304	0.68341
0.44422	0.23248
0.56489	0.92544
0.62599	0.92064
0.11289	0.29681
0.17344	0.10988
0.36844	0.39547
0.79147	0.6371
0.8808	0.91445
0.30489	0.61497
0.25695	0.99807
0.48152	0.15257
0.42796	0.067873
0.50503	0.11569
0.85288	0.53832
0.70277	0.63696
0.00016767	0.8378
0.74912	0.7798
0.093187	0.21654
0.25668	0.34021
0.61162	0.53909
0.064233	0.26847
0.49135	0.22266
0.72419	0.60318
0.71481	0.50296
0.90875	0.68737
0.78564	0.54707
0.12027	0.69921
0.29573	0.1388
0.74577	0.69557
0.57015	0.64036
0.43427	0.30687
0.43498	0.22403
0.18654	0.32006
0.95921	0.86956
0.050486	0.21234
0.47076	0.078345
0.88898	0.69971
0.12104	0.28258
0.46421	0.20987
0.7192	0.89461
0.20607	0.43729
0.01888	0.25844
0.33075	0.37546
0.078095	0.20227
0.24982	0.45656
0.57745	0.86315
0.75767	0.48811
0.16992	0.1433
0.16765	0.46713
0.70498	0.6878
0.65073	0.56518
0.98234	0.50182
0.075513	0.15403
0.32546	0.34459
0.098048	0.19432
0.90775	0.88496
0.10722	0.2159
0.95898	0.56767
0.37096	0.10878
0.63327	0.42598
0.043001	0.46992
0.32726	0.4297
0.72468	0.92813
0.74971	0.73969
0.77476	0.90751
0.7902	0.76263
0.046594	0.24212
0.35633	0.33957
0.71004	0.66273
0.64045	0.50545
0.44309	0.98126
0.20562	0.32934
0.67666	0.97321
0.33164	0.099056
0.80743	0.93835
0.68117	0.55001
0.7041	0.64611
0.47219	0.33295
0.42439	0.31
0.038069	0.36375
0.38535	0.23266
0.12602	0.32631
0.78117	0.73725
0.57476	0.56873
0.82307	0.96382
0.26496	0.15246
0.30033	0.3638
0.1744	0.19719
0.642	0.90155
0.63929	0.65464
0.46098	0.11261
0.97427	0.76305
0.047677	0.26161
0.31478	0.084663
0.82009	0.57276
0.28068	0.19176
0.89651	0.74027
0.21814	0.11227
0.70911	0.88191
0.86946	0.87344
0.6952	0.60363
0.12227	0.44019
0.90991	0.60248
0.63184	0.94645
0.82707	0.73118
0.066812	0.22636
0.43052	0.07436
0.34971	0.37859
0.33374	0.35705
0.64004	0.83084
0.60421	0.56883
0.6689	0.89699
0.03194	0.28039
0.097744	0.13868
0.58364	0.54729
0.53669	0.77128
0.37263	0.16851
0.99734	0.95988
0.10144	0.20984
0.99011	0.72692
0.072238	0.97955
0.25229	0.17872
0.34779	0.28383
0.15933	0.21744
0.6639	0.98102
0.17135	0.020943
0.06915	0.13816
0.16253	0.94271
0.96064	0.72971
0.3911	0.85821
0.11601	0.17762
0.20239	0.37038
0.25531	0.2892
0.96673	0.62205
0.42169	0.47896
0.8522	0.75094
0.084225	0.098877
0.77288	0.92261
0.32044	0.21553
0.17946	0.087036
0.28758	0.40843
0.79152	0.72665
0.70311	0.65584
0.063059	0.22728
0.22389	0.43325
0.72957	0.5013
0.53901	0.42104
0.21505	0.36163
0.58219	0.65638
0.011313	0.93648
0.69412	0.69661
0.43156	0.075504
0.33422	0.17837
0.84514	0.97804
0.023619	0.083119
0.60728	0.92556
0.92599	0.73374
0.83847	0.86905
0.29741	0.40528
0.70743	0.61291
0.7541	0.54483
0.32978	0.28497
0.69194	0.56147
0.14204	0.37199
0.001546	0.89192
0.59483	0.57418
0.39749	0.42056
0.94571	0.52943
0.70022	0.96091
0.51605	0.54178
0.17473	0.36276
0.52648	0.85094
0.25494	0.16531
0.67355	0.94257
0.29692	0.33928
0.34859	0.1913
0.095135	0.15145
0.071793	0.30546
0.079289	0.82138
0.64046	0.89099
0.41156	0.34625
0.0081256	0.29944
0.22987	0.9535
0.034981	0.011314
0.15847	0.48134
0.12497	0.12895
0.44549	0.1367
0.43322	0.40143
0.80219	0.75532
0.32835	0.4293
0.54964	0.49865
0.25961	0.08116
0.07228	0.098516
0.71077	0.90872
0.63031	0.91711
0.99843	0.68733
0.18612	0.40717
0.56166	0.9126
0.32055	0.2093
0.97927	0.85285

## Sheet: data_chunk (9)
2.39143	1.14755
4.11161	1.14107
3.12568	0.243389
2.46297	0.967035
3.74281	0.282468
3.85135	-1.26994
3.70668	0.456189
4.85156	0.227074
4.84305	1.00685
6.26506	-1.24753
3.3802	1.30321
5.98595	-0.787537
3.16773	-1.38989
1.62725	-1.06816
3.47267	-1.09558
3.12931	-0.156599
4.03465	-0.103891
3.66342	-0.972065
2.32568	-1.10497
3.32973	1.72248
2.98838	-0.616804
3.10075	1.24201
4.0111	0.386831
1.78429	-1.19236
3.37765	0.414966
2.6915	-0.687524
2.4028	0.851595
5.06443	-1.6598
2.72151	-0.0634956
3.69377	1.67031
3.18245	0.137546
2.05909	-0.284705
2.77118	0.130116
3.54809	-0.522222
1.54066	-0.393025
1.901	-0.286387
2.04852	-1.34951
5.71088	-0.516764
2.83049	0.714109
3.01448	1.44236
3.77557	1.13166
2.71099	-0.470219
4.11198	1.16426
4.30316	1.3858
1.94538	0.583693
2.63652	-0.00143257
3.15268	0.0180054
2.11162	1.4989
3.6889	-0.735683
1.4891	1.10372
2.42807	-0.193271
2.64025	0.204338
4.25128	-0.600726
4.08241	2.02762
2.1865	-0.100604
3.95122	0.16478
3.99336	0.156146
3.34598	-0.0662531
2.87376	-2.18161
2.51538	1.39472
2.29292	0.760194
3.03622	0.0131085
4.50251	1.30399
3.86794	-0.171949
4.57943	0.187491
3.20489	-1.14362
2.28763	-0.951198
3.14442	0.420283
1.10746	-1.42126
4.77897	-0.110057
3.82557	-1.24025
3.50812	0.00421556
1.61884	-0.188448
3.30316	-0.0627373
2.87431	-1.58119
4.67856	1.82205
4.43949	-0.143533
4.01535	0.426063
2.35112	-0.740899
4.15958	-0.431286
3.59775	2.04744
2.96935	-1.64313
5.32438	0.282268
1.91303	0.727319
2.80785	1.27094
3.03539	-0.391371
3.51747	0.363972
2.65592	-0.57232
3.71691	0.247505
2.93515	-1.11298
4.32666	0.680169
4.8494	2.29311
3.47407	1.1738
3.58693	0.2415
4.42014	2.28531
3.65541	1.49808
4.71567	-0.489196
3.25305	-0.0576641
3.11856	1.1972
1.27535	1.66928
3.76039	0.670664
3.9837	-0.606916
3.12554	0.663223
3.14808	-0.65405
2.68989	2.24218
3.94068	0.0320316
3.33739	0.684766
2.99533	0.1313
3.1735	0.336031
3.00488	0.0259795
2.37337	0.756276
2.56387	0.555976
3.15402	-0.215082
2.83908	-1.98733
2.67278	0.956826
2.65838	3.35359
4.28591	-0.621958
2.79261	0.485906
2.74145	-0.839751
1.53545	-0.727735
3.07734	-1.6368
3.65797	1.46658
3.7845	0.28678
2.85712	-0.120188
2.28767	-0.940949
3.1569	-0.67172
2.80649	-0.0687296
3.74806	0.122281
3.81723	2.28326
3.6098	1.20133
3.56093	0.472914
4.81177	-1.2664
3.62465	-0.173305
3.63838	2.03556
4.88483	-1.6144
2.71309	0.812719
1.66533	-0.0782208
2.46817	0.810282
2.07081	0.674043
5.12669	2.62855
5.96164	0.194797
3.5083	-1.11865
3.79944	0.492133
3.05592	0.698704
2.19527	-0.757244
2.70211	1.33769
3.00517	0.557371
3.51926	-0.729317
3.10909	0.283001
3.2113	0.00117831
4.6236	0.873457
3.8474	0.0684399
3.85597	0.998026
3.01488	-0.709811
3.5861	0.0716279
3.37159	0.717528
3.76812	0.171017
0.270051	-1.57873
2.53452	-1.3822
2.1617	0.124613
4.1803	-0.216998
4.83423	-0.311017
4.32489	-0.38449
3.73789	-0.278812
3.34146	0.994305
3.52567	0.464773
5.17274	-0.296882
3.49828	-0.489725
3.28669	1.01573
3.52431	-0.949844
3.40602	-1.93279
5.37202	1.64643
3.25937	-2.29966
4.22321	-1.39974
2.40382	0.204736
3.20202	0.563443
3.94102	0.0839908
3.7558	0.783798
3.93241	-1.26489
3.21909	-0.75956
2.88483	-0.257699
2.75773	0.843455
3.55097	-1.46081
3.49965	0.553131
3.51555	-0.162333
3.05929	0.645064
3.1561	-0.452116
3.91937	0.461506
3.057	0.758361
4.33909	0.777522
1.38004	1.53005
3.88075	-0.284728
1.6366	0.210459
2.39659	-1.13081
5.6653	-0.368355
4.1036	-0.718348
3.55131	-1.34856
2.98634	0.415055
5.30583	0.509779
3.31761	0.617099
4.84374	1.98738
2.08452	1.70175
3.62762	-1.72122
5.15466	-0.330997
2.90432	-0.215578
3.46875	0.579532
4.37295	0.492194
2.97931	0.959796
6.02032	0.470389
5.4159	-0.978373
3.45907	-0.941186
2.29948	1.35653
4.92086	-0.0135635
3.00077	1.35397
4.4346	0.569801
1.91052	0.145835
1.6266	-0.901836
2.85008	-0.957836
4.76289	-0.835802
2.58345	-0.901381
3.09464	-1.17646
4.44535	1.70847
2.57313	0.597079
2.45938	0.510162
1.37284	-0.489621
2.91113	-2.05872
3.52223	0.126443
4.68219	-0.00706183
4.259	-0.285549
3.49207	0.736344
5.30874	-0.294256
2.35429	-1.03849
3.14916	-0.122329
1.83294	0.685658
3.16969	-0.163334
3.08691	0.408455
4.33507	0.79354
3.77711	-0.880218
5.468	-0.00861916
2.95105	-0.0682142
3.70019	-0.752772
2.88125	-1.10827
3.83894	-0.0228493
3.07925	-0.379024
5.70728	0.950344
1.11391	-0.368867
2.0332	-0.539623
1.77155	-0.670459
3.60487	1.54971
3.55762	-0.341034
4.31885	0.680389
2.12617	-1.67453
3.18818	-0.14071
4.8689	1.35457
2.30677	-0.430646
4.35798	0.969633
7.23611	-0.73759
3.24758	2.46251
3.35249	0.244269
2.66621	-0.829492
2.36277	0.670313
1.83296	1.28696
3.81781	-0.431464
6.09973	-1.34806
3.39208	-0.265351
2.9043	0.951414
2.56875	1.19562
3.9526	-1.22923
1.41935	-2.30568
4.25028	0.904651
3.89074	1.53933
2.02465	-0.899383
4.31346	-0.0789815
3.29438	2.17643
3.44791	-0.439995
2.4072	0.00417566
3.75314	-0.528152
3.61423	0.96648
3.09197	0.85621
1.66941	-0.769051
2.02604	1.65025
2.87234	-0.335361
3.01281	0.85281
3.96075	-0.992786
1.26277	0.251711
4.17869	-0.0672465
1.53604	0.423702
3.00745	1.22789
3.30223	0.637726
1.71741	0.912488
3.6938	-1.80937
4.54114	-0.203643
4.45368	0.410316
5.83845	-1.06322
3.44362	1.24472
5.52787	0.823827
3.49727	0.0257323
4.60593	-0.842906
3.58589	-0.651363
4.28997	-1.87538
2.98738	1.18155
2.68709	0.778548
4.29629	-0.376297
5.26461	-0.0857428
2.58848	-0.150388
3.30314	-0.0302389
3.76564	2.46289
2.20387	-0.206483
1.99188	-0.624967
2.71334	-0.256257
3.08464	-1.20483
3.99234	0.69471
4.53289	1.2611
4.5816	0.568517
3.78432	1.60773
1.8949	-0.33154
5.51376	0.506382
2.78058	-0.475747
3.80513	-1.16794
3.71023	1.53685
1.94945	1.02358
3.90396	-1.09077
3.39447	-0.0768625
3.06137	0.42956
3.97958	-0.739563
2.4782	-0.437684
4.20743	0.250282
3.75582	-1.22828
4.5151	0.209433
2.38354	2.29538
4.18058	-0.211171
3.99349	-1.51006
3.51826	0.777394
3.59391	-0.991888
2.99296	-1.22986
3.95176	0.661156
4.504	-0.141492
4.07806	1.04284
2.03369	0.19182
3.04453	-1.69171
4.51013	0.510251
2.54827	0.534408
3.41205	0.244712
4.18596	1.15248
3.06839	-0.890372
3.30777	0.681531
2.56449	-0.156451
1.70642	1.21741
3.73144	-0.621991
4.54665	-2.74563
3.83198	0.451156
4.30664	1.72096
4.28017	-1.56115
2.85867	0.110535
4.2985	-0.0425234
3.37744	-0.820407
4.35766	-0.135083
3.59727	-2.22874
2.58231	1.90201
3.57641	-0.226797
2.65063	1.82199
3.9187	-1.44687
3.90071	-1.44359
3.80697	-1.62165
2.93733	0.123365
6.10985	0.13143
2.60184	0.205162
3.61899	-0.282861
3.21977	0.747076
4.41843	0.581229
3.66732	-1.22332
1.97015	0.768429
2.2471	0.831564
2.94042	-0.751675
3.73364	0.999232
3.05322	-1.55248
3.30686	-0.839567
2.85921	0.0576304
3.96307	-0.182079
3.06215	-0.377859
6.54281	0.709568
3.12198	0.712029
1.19523	2.13306
4.86898	-0.163511
3.14233	-1.37434
2.63385	0.793135
4.35476	-1.24244
3.15772	-0.128277
3.69595	0.850843
3.8431	-0.336417
3.25952	0.159963
4.15823	-0.0254002
4.30137	-0.374398
1.01099	-1.38211
3.40511	-0.810228
2.75855	-1.66265
2.61251	1.5289
2.86704	1.01247
3.52786	0.0427896
3.00377	-0.836914
3.63008	-0.525733
4.49678	0.514261
1.44556	0.86073
3.72432	-0.399231
4.29165	1.10228
2.65062	0.0712065
6.42225	-0.336423
2.76424	-0.74371
4.00542	-1.41105
3.57013	-0.109692
3.52359	0.673566
3.68513	0.133989
6.15509	1.17153
2.77852	0.918638
3.63669	-0.76366
2.8475	0.829704
2.40887	-0.172167
1.76784	-0.437193
2.87344	-0.705229
4.54147	-2.55972
1.63062	0.773343
1.66232	0.175737
3.96738	0.502612
3.77948	-1.2816
4.61237	0.168372
5.58343	1.31699
5.26757	0.632601
2.57569	0.299422
3.22435	-1.0566
2.58688	-1.07927
3.8904	-0.0482575
2.98267	-1.28923
3.63705	0.96211
5.12982	-0.86081
2.72991	0.978856
4.24666	0.38583
0.986212	-0.183902
6.25546	-1.1145
3.77268	0.783219
3.44112	0.123887
2.9479	-2.28718
3.62238	-0.214476
3.48365	2.07533
2.43321	0.252491
3.21338	-0.305175
2.96152	0.42359
3.82635	0.291041
2.75381	1.83044
3.80314	-0.294036
1.93451	0.999988
3.68053	-1.69355
4.52407	-0.473159
1.23913	-1.60904
2.5487	-0.0994142
4.16121	-0.577141
3.23808	-0.45295
2.07107	-0.63582
4.27075	0.392177
6.01861	-0.132413
3.0954	0.855125
3.92382	0.667106
3.00373	3.26628
3.15503	0.894969
4.05017	0.434083
2.98671	-0.443733
3.09071	-1.66187
2.37074	0.088653
3.63475	-0.479926
4.52128	0.132985
3.04356	0.511826
3.75086	0.402515
2.41919	-1.66701
2.74486	1.11389
3.13248	1.03434
2.61435	-0.144937
3.12203	0.674391
4.48249	-1.33187
3.36287	-0.121614
2.98143	1.10322
2.9753	-0.048348
1.41693	0.437163
4.9922	-2.35738
3.15834	-0.286794
4.60102	0.103557
2.38729	0.390497
4.2576	-1.09228
2.79904	-0.119972
7.25231	0.299633
3.24366	0.577901
3.49953	-0.599014
4.51682	-0.217157
2.83368	-2.71538
4.32122	0.0751311
3.47073	-1.28064
3.6964	-1.12411
4.4419	1.64991
1.31006	1.18374
4.29488	0.484057
3.53086	0.217245
4.00341	-0.900173
4.94106	0.418617
2.72437	1.10674
3.4959	1.08826
5.18039	1.68339
3.51574	-0.140213
3.88861	-0.0272013
3.10384	-2.04769
3.63654	-1.79936
4.96016	-0.878257
4.19976	-0.395118
3.71189	-0.486748
2.49445	-0.796426
5.08543	0.133928
3.77558	-1.40918
3.92759	0.545029
3.09822	-0.00879788
2.52635	-0.0582892
1.93071	0.271835
3.68084	0.204126
3.3419	-1.50131
4.86078	0.884584
3.55573	1.81226
4.04575	-0.625624
2.608	0.545879
1.44855	-1.52384
2.93732	2.20474
2.52403	-0.275333
4.3376	-1.18731
4.03422	0.479835
2.8225	-0.0565605
4.07804	2.05834
2.46626	0.30563
3.09642	-1.30064
2.34269	0.710222
1.25759	0.0228994
4.17058	1.10083
3.85708	0.456152
2.24526	1.05052
2.59168	0.447693
4.17684	0.0453199
1.62739	1.4517
3.69562	0.298285
2.35794	-0.671222
2.93089	-0.620619
4.50596	-1.33813
6.03905	2.72047
4.34317	0.827545
3.36648	2.4775
4.61875	1.35929
4.4226	-0.529807
2.07868	0.45335
3.57006	-0.647288
2.68743	0.0171427
3.43419	0.854181
5.156	-0.867072
5.38477	-0.0169498
3.59951	-0.246941
3.08515	-0.786966
3.10984	-0.129449
3.91019	1.58041
3.35705	-0.733983
4.55248	1.66601
3.68721	-0.577588
4.48358	0.366847
3.14431	0.39236
3.25978	0.436329
5.32439	-0.0980514
5.72081	-0.255118
3.37085	0.660294
2.79566	0.7831
3.13422	-1.09591
4.4414	-0.5028
3.70304	-2.11714
4.87226	1.98867
3.53493	0.905855
3.58469	-0.155827
4.50275	-0.0982629
1.15868	0.0941369
5.28027	-1.10016
3.44482	-0.574001
1.33362	-0.278488
5.76372	-0.678636
3.21406	1.89658
3.94224	0.86308
5.30766	0.677527
3.16056	-0.258064
3.50924	-0.541757
2.69031	0.965174
2.95445	-0.724587
2.40662	0.174027
3.48419	1.40758
4.29275	0.0405711
4.00003	0.0779314
2.25906	0.471434
3.23548	-0.842544
3.75149	0.0434339
1.87389	-0.209478
3.89535	-1.08121
2.90414	-2.13727
4.40117	0.768295
3.57886	0.0321794
2.3856	-0.568451
3.53022	0.873503
3.06231	1.05512
1.45225	-1.16052
3.83735	0.352968
3.61095	0.269512
4.23004	-0.161363
3.48978	-0.422593
3.76205	0.741855
4.22899	0.454064
6.00046	1.57505
2.13085	1.18456
3.47434	-0.557263
3.7325	0.450808
3.37719	-1.76075
2.57092	-0.654579
2.02797	0.262991
4.38659	0.617883
2.7663	-0.342614
4.10288	0.672687
3.82037	-1.43471
3.55786	-0.75915
7.66902	-1.07392
3.34974	0.713106
5.04191	0.373119
3.52656	0.969042
4.45	-0.399165
3.79227	-1.26415
3.99837	0.25617
2.86203	-0.331346
2.14561	-2.29144
3.36582	0.783722
3.95911	-0.422332
4.10922	1.24585
4.0315	-0.539103
4.13459	1.38353
3.80012	-1.12511
1.8749	2.07722
3.25823	1.30442
3.46142	-0.238592
3.76681	1.82621
3.01425	-0.497168
3.28954	0.868978
2.86663	-0.743692
4.42671	0.532637
4.54854	0.633801
4.24802	0.33206
3.81687	-0.415426
4.41874	-1.19081
4.61887	1.12575
5.5309	1.71058
1.83418	0.0323865
3.98457	-0.824314
1.57705	1.35005
5.89507	0.196637
2.77061	-1.10596
3.46129	0.246709
2.88404	-0.350793
3.94449	-0.442615
3.61614	-1.22378
3.22048	1.00731
2.61013	0.0526709
3.9575	0.811535
2.94264	0.366254
2.31757	0.883495
3.44831	-1.63433
2.98227	-1.33597
2.35986	-0.876176
2.62718	0.831983
2.9273	0.800551
5.77704	0.036545
3.82213	0.0566165
3.17398	-2.16809
3.26191	-0.243467
2.13952	-0.643236
4.57391	-0.73948
6.62251	0.433238
2.41417	1.22242
4.37966	-1.73988
2.84245	0.014419
4.25033	-0.422452
3.77536	0.612423
4.68513	1.2701
3.90981	-0.0316214
4.51737	-0.857155
2.63464	-0.804004
4.17012	0.597866
3.1285	-0.169714
3.44495	-0.932309
3.75315	-0.796435
1.94978	-0.0565538
3.44334	1.56673
2.62251	-2.37766
3.64197	0.154609
5.47042	-0.568924
2.60412	1.20965
4.40418	0.461891
3.12429	0.630771
7.01244	-0.732928
3.26268	-1.27282
1.65426	0.801362
4.39175	0.045673
1.78187	-0.507266
4.02128	-1.08997
3.93623	0.582583
1.4693	-0.952981
3.30411	-0.825877
1.50216	-0.405852
1.25063	-0.200861
6.46725	0.0901288
3.03159	-0.0354726
3.13432	0.0377006
4.43674	-0.845026
4.94872	0.866119
3.01186	-0.466963
1.61113	-0.137521
5.0019	-0.388843
3.56942	-0.306687
2.69441	-0.160932
2.64874	1.24893
3.81053	-0.733156
3.55557	-1.03112
3.90908	0.703648
3.09091	-0.77239
2.19044	0.245002
2.42641	3.03029
3.57984	1.16646
4.09409	-0.992424
2.90092	-1.06358
2.59462	0.444241
3.2248	0.579343
3.36006	0.250177
1.56241	0.178313
4.929	-0.786249
4.54038	-0.263008
4.93647	1.49781
4.0027	-0.559373
3.19542	-0.405261
3.91906	0.0489044
2.0372	-1.15102
3.6922	-0.746885
2.88914	-0.877683
2.98635	-0.251054
5.50174	-0.552857
2.17751	-1.42623
1.26205	0.223424
2.54951	-2.28007
4.98107	-0.248352
2.507	0.367323
1.85285	1.12865
5.73216	-0.100136
2.39621	-1.79337
2.27347	-1.17815
5.03886	0.86852
2.86548	-1.24069
3.32934	-0.342242
3.46537	0.384962
3.8919	-0.886316
3.54893	-1.02583
2.98686	0.277689
3.14164	-1.02045
4.44154	-0.555019
4.46439	-1.43844
3.43546	-2.95167
6.70149	0.141168
3.86665	-0.358908
3.60134	-0.643236
2.70228	-0.164846
3.78561	1.95839
3.91062	1.12349
2.05793	-0.546368
3.5959	0.216751
4.4051	-0.205713
2.50936	-2.21757
3.09188	-0.560565
2.45204	0.31053
3.66695	-0.128526
3.67588	-1.11845
4.63182	0.611673
3.87877	0.298171
2.6672	-1.62435
4.48419	-1.63106
2.72524	-0.077223
3.86115	1.01654
2.79261	-1.29365
2.99967	-0.382181
4.45684	-0.428306
3.64685	1.69193
3.17624	2.46686
3.36949	2.18948
1.81088	0.575202
3.35134	0.505022
3.22349	1.18256
4.88687	-0.859664
4.73712	-0.369115
2.70151	2.69269
3.58965	0.696807
3.54667	-1.19439
2.42795	0.551128
4.00193	-0.127602
2.64445	-0.786807
2.31397	-0.497372
2.92261	-0.0853139
3.47498	-0.802324
1.76762	-0.905737
3.67846	0.45876
2.63977	1.35884
3.0141	0.295539
4.22435	1.89537
3.99444	2.33848
3.11269	-1.80834
4.42948	0.524672
2.42837	-0.969002
2.9877	0.153213
4.33755	0.46314
4.29879	0.269895
2.01456	1.21808
4.90591	0.627803
5.50473	0.463916
4.49775	0.303968
3.965	-0.600307
3.38972	-0.607328
3.41721	-0.576109
2.49729	-1.92253
3.01968	0.404631
3.27394	0.472223
2.81198	-0.184873
3.08108	-0.688459
3.46629	0.159191
4.6138	-0.234382
4.35052	-0.230669
3.30861	-1.53695
3.66065	0.0426675
3.68043	2.4632
3.23368	-0.180258
2.92904	-0.813992
3.42387	2.23183
3.26989	-1.72158
3.86903	0.798246
1.97942	0.442929
3.5237	0.958367
3.2545	-0.844991
2.34888	0.0709611
2.92265	0.125659
4.21434	0.372874
4.49637	0.405469
2.95289	-0.633791
2.22584	0.195339
4.7593	0.188758
3.80614	-0.498035
3.78595	0.0945551
3.76951	0.149136
1.2034	-1.76765
4.14632	-0.539284
2.83439	-0.193734
4.55113	2.36947
2.99223	-0.661397
1.38805	-2.17375
3.56764	0.530696
3.97206	1.56721
3.71863	-0.618332
4.22756	-0.276378
2.98873	-0.0707338
4.20389	-0.454565
3.53143	-0.0145012
5.00011	-0.483558
3.56558	0.318114
3.45061	-1.84698
4.22154	-0.881532
0.942364	0.0169858
4.66259	0.675501
2.51279	1.20084
4.62154	-0.0698199
4.15802	0.828384
3.22947	-0.695939
3.48355	-1.4933
2.73731	0.0538057
4.39026	-1.71011
3.69565	1.15744
4.69175	-1.37296
2.34773	1.24431
3.50946	0.419616
1.47912	0.838503
1.88014	-0.571103
2.18951	0.408353
2.74837	-0.982393
4.1708	0.175046
4.10153	-2.12869
3.00484	0.11065
3.91612	1.23932
4.10699	-0.248615
3.23798	0.644509
2.19758	-0.165069
3.31433	1.1665
4.81797	-0.0706288
3.50854	-1.42704
2.91003	0.234618
3.61866	1.98786
4.72762	1.10702
4.65679	-0.872352
3.59618	-0.527313
1.51614	-0.740683
3.41344	-0.675926
3.24635	-0.110678
3.67134	-1.32909
4.494	-2.75648
2.69349	0.226628
4.75083	-0.78172
2.5991	0.0111589
3.48423	0.192468
3.31173	-0.343115
2.03823	0.133143
3.0438	-1.04138
3.55538	0.522054
2.693	-0.275669
4.72747	-1.32018
4.32949	1.84337
3.52488	-0.337481
3.01186	1.46945
2.41743	0.996761
3.01091	1.85205
3.36318	0.162137
3.31256	0.951116
1.19878	0.28758
3.45599	-0.126841
3.17931	0.212206
3.32482	-0.661116
1.92957	-0.441471
4.76342	0.283562
3.08669	0.352053
2.22855	-0.281702
3.59995	0.336813
2.55834	-0.478219
2.75562	0.0290486
2.97092	-1.52991
3.05928	-1.15215
2.60663	0.626374
2.70272	1.20621
3.5022	0.285901
4.55328	-0.433647
3.22772	0.823221
3.55079	0.419755
4.41247	1.39587
3.86632	0.103996
4.59454	1.51015
3.50322	0.581091
3.31757	0.11194
2.18154	-2.15788
3.85059	0.525079
4.07231	1.44094
1.90799	0.126409
3.99929	-0.1289
3.39852	-0.16018
3.72756	0.657254
3.79791	0.384119
1.93285	-0.767671
3.92603	-1.18518
4.13039	0.501202
3.54779	0.949494
2.98948	-0.533411
4.10637	1.48999
2.80085	0.359166
4.01924	0.375145
3.11082	0.418317
4.01675	0.160235
3.9531	-0.439065
4.16584	0.606388
3.97076	-0.169243
4.60989	-0.947753
2.92711	0.179956
3.684	-0.329025
2.0684	0.231693
3.14999	-2.08542
4.22349	2.24354
2.55735	-0.835052
3.70739	0.828666
2.7941	0.857982
7.22839	0.472815
3.73679	-0.146067
4.5262	0.570857
3.46279	1.61759
3.8219	0.123295
4.07603	1.37044
2.88544	-1.01012
3.31463	1.71366
4.63248	0.712883
3.5237	0.278514
4.14844	0.570063
2.54075	0.262319
0.510756	0.243894
4.67025	-1.20612
5.07159	-0.384513
3.75143	-0.52637
3.11202	-0.888893
3.43557	0.115945
3.84391	0.857944
3.67662	-0.591308
4.41334	0.656725
2.07486	0.575468
0.7559	0.71865
0.35385	0.41341
0.39995	0.27013
0.71747	0.60944
0.98865	0.92364
0.29679	0.24643
0.74761	0.53721
0.8457	0.95746
0.95857	0.88925
0.75427	0.63018
0.83814	0.49326
0.88709	0.76124
0.39757	0.29315
0.74849	0.56988
0.70591	0.90643
0.29372	0.32343
0.013127	0.74595
0.17203	0.27113
0.095875	0.031583
0.47461	0.28022
0.53257	0.70655
0.069734	0.49237
0.59866	0.6104
0.14221	0.31782
0.53256	0.67659
0.65789	0.95299
0.57615	0.57708
0.25298	0.54189
0.75559	0.94886
0.82587	0.79254
0.11824	0.33857
0.33488	0.42212
0.92994	0.57963
0.032661	0.37022
0.51127	0.99606
0.057378	0.25114
0.67005	0.77472
0.96369	0.77562
0.64965	0.6742
0.62255	0.76298
0.11848	0.20882
0.66195	0.5536
0.015889	0.3391
0.87695	0.79563
0.387	0.99478
0.18581	0.33266
0.53736	0.76925
0.89348	0.87321
0.59925	0.67846
0.91256	0.38367
0.81222	0.83503
0.53321	0.74101
0.70784	0.12829
0.52581	0.88208
0.27251	0.25668
0.061377	0.29472
0.67735	0.48278
0.42476	0.066782
0.62325	0.5329
0.15923	0.065032
0.50078	0.14889
0.7359	0.50054
0.23463	0.0068108
0.2178	0.49447
0.004402	0.89493
0.087968	0.20245
0.94078	0.54322
0.075793	0.030269
0.053466	0.20191
0.53581	0.96556
0.45794	0.45207
0.65954	0.53859
0.16036	0.59366
0.86663	0.76918
0.94304	0.69674
0.81316	0.7726
0.31919	0.67206
0.85953	0.78588
0.0055977	0.82279
0.9942	0.68632
0.12699	0.18993
0.51717	0.80475
0.95606	0.81854
0.3933	0.3845
0.38836	0.25461
0.87977	0.69542
0.53613	0.52957
0.010328	0.56678
0.71481	0.92067
0.11624	0.024514
0.40213	0.25421
0.048588	0.15513
0.87548	0.86777
0.56388	0.65113
0.12511	0.17548
0.784	0.66366
0.84187	0.50289
0.77831	0.69587
0.077769	0.26239
0.6678	0.94424
0.67506	0.96694
0.99783	0.73279
0.91691	0.53201
0.81436	0.53019
0.33951	0.34817
0.17763	0.42855
0.57188	0.71957
0.14084	0.40842
0.32945	0.41948
0.060531	0.12268
0.66282	0.96732
0.83691	0.61221
0.47487	0.10987
0.28467	0.27286
0.49098	0.10915
0.33472	0.3832
0.21378	0.35001
0.57594	0.76746
0.35174	0.25356
0.80656	0.75582
0.69075	0.95194
0.64783	0.77044
0.15158	0.42835
0.64735	0.60705
0.73729	0.83199
0.47453	0.41853
0.17021	0.26314
0.478	0.05425
0.82853	0.7466
0.41334	0.24742
0.80012	0.81299
0.78088	0.95187
0.19218	0.20872
0.40509	0.69908
0.97027	0.74531
0.80937	0.52713
0.13203	0.17233
0.4056	0.43313
0.85821	0.75725
0.66367	0.74435
0.22	0.2447
0.98152	0.57455
0.96504	0.84211
0.049015	0.92934
0.72779	0.53013
0.14035	0.42155
0.92363	0.55207
0.44077	0.28853
0.43441	0.18456
0.90536	0.53368
0.72772	0.89203
0.035581	0.82501
0.61041	0.8227
0.13894	0.23521
0.74435	0.91251
0.5458	0.57823
0.91159	0.93529
0.21652	0.33546
0.3896	0.27409
0.57763	0.92903
0.19603	0.15184
0.82876	0.98256
0.20455	0.42291
0.77423	0.73068
0.86399	0.93416
0.67049	0.87499
0.65896	0.66802
0.85052	0.74812
0.58652	0.84573
0.31121	0.16537
0.10645	0.085913
0.60761	0.8649
0.53946	0.94166
0.71038	0.86325
0.22264	0.07597
0.14823	0.058233
0.77511	0.5984
0.11753	0.45945
0.74238	0.96426
0.39878	0.17645
0.96738	0.86971
0.015899	0.12205
0.046803	0.20176
0.142	0.42101
0.16701	0.32279
0.63148	0.9555
0.87598	0.52959
0.59417	0.59866
0.46798	0.24078
0.19362	0.42262
0.76736	0.57633
0.58987	0.77931
0.31883	0.18294
0.7578	0.51264
0.95359	0.75295
0.82402	0.6813
0.5178	0.80651
0.97117	0.58033
0.38574	0.14516
0.16811	0.33769
0.065437	0.18322
0.42519	0.29625
0.67874	0.87079
0.93727	0.66509
0.60074	0.58289
0.58365	0.62272
0.93715	0.95949
0.84572	0.63809
0.41675	0.080151
0.97362	0.87374
0.9749	0.80832
0.74767	0.48958
0.94871	0.74604
0.43676	0.38483
0.091782	0.44156
0.79046	0.93737
0.98948	0.60404
0.95005	0.49807
0.8922	0.64353
0.18334	0.012617
0.47535	0.010879
0.81872	0.76129
0.29629	0.45788
0.16037	0.03979
0.44518	0.25458
0.5504	0.91801
0.18928	0.44974
0.44966	0.0059963
0.88262	0.53536
0.18115	0.47076
0.59694	0.7102
0.91783	0.89896
0.97452	0.72631
0.064233	0.19088
0.08722	0.17215
0.53928	0.98075
0.56156	0.51165
0.7815	0.81888
0.44105	0.26159
0.066512	0.19282
0.40866	0.39712
0.0082597	0.65786
0.9505	0.56504
0.40321	0.28619
0.74081	0.6536
0.40184	0.13451
0.12671	0.23816
0.1544	0.29052
0.7184	0.86268
0.81001	0.56797
0.70531	0.98456
0.10647	0.49786
0.75304	0.68341
0.44422	0.23248
0.56489	0.92544
0.62599	0.92064
0.11289	0.29681
0.17344	0.10988
0.36844	0.39547
0.79147	0.6371
0.8808	0.91445
0.30489	0.61497
0.25695	0.99807
0.48152	0.15257
0.42796	0.067873
0.50503	0.11569
0.85288	0.53832
0.70277	0.63696
0.00016767	0.8378
0.74912	0.7798
0.093187	0.21654
0.25668	0.34021
0.61162	0.53909
0.064233	0.26847
0.49135	0.22266
0.72419	0.60318
0.71481	0.50296
0.90875	0.68737
0.78564	0.54707
0.12027	0.69921
0.29573	0.1388
0.74577	0.69557
0.57015	0.64036
0.43427	0.30687
0.43498	0.22403
0.18654	0.32006
0.95921	0.86956
0.050486	0.21234
0.47076	0.078345
0.88898	0.69971
0.12104	0.28258
0.46421	0.20987
0.7192	0.89461
0.20607	0.43729
0.01888	0.25844
0.33075	0.37546
0.078095	0.20227
0.24982	0.45656
0.57745	0.86315
0.75767	0.48811
0.16992	0.1433
0.16765	0.46713
0.70498	0.6878
0.65073	0.56518
0.98234	0.50182
0.075513	0.15403
0.32546	0.34459
0.098048	0.19432
0.90775	0.88496
0.10722	0.2159
0.95898	0.56767
0.37096	0.10878
0.63327	0.42598
0.043001	0.46992
0.32726	0.4297
0.72468	0.92813
0.74971	0.73969
0.77476	0.90751
0.7902	0.76263
0.046594	0.24212
0.35633	0.33957
0.71004	0.66273
0.64045	0.50545
0.44309	0.98126
0.20562	0.32934
0.67666	0.97321
0.33164	0.099056
0.80743	0.93835
0.68117	0.55001
0.7041	0.64611
0.47219	0.33295
0.42439	0.31
0.038069	0.36375
0.38535	0.23266
0.12602	0.32631
0.78117	0.73725
0.57476	0.56873
0.82307	0.96382
0.26496	0.15246
0.30033	0.3638
0.1744	0.19719
0.642	0.90155
0.63929	0.65464
0.46098	0.11261
0.97427	0.76305
0.047677	0.26161
0.31478	0.084663
0.82009	0.57276
0.28068	0.19176
0.89651	0.74027
0.21814	0.11227
0.70911	0.88191
0.86946	0.87344
0.6952	0.60363
0.12227	0.44019
0.90991	0.60248
0.63184	0.94645
0.82707	0.73118
0.066812	0.22636
0.43052	0.07436
0.34971	0.37859
0.33374	0.35705
0.64004	0.83084
0.60421	0.56883
0.6689	0.89699
0.03194	0.28039
0.097744	0.13868
0.58364	0.54729
0.53669	0.77128
0.37263	0.16851
0.99734	0.95988
0.10144	0.20984
0.99011	0.72692
0.072238	0.97955
0.25229	0.17872
0.34779	0.28383
0.15933	0.21744
0.6639	0.98102
0.17135	0.020943
0.06915	0.13816
0.16253	0.94271
0.96064	0.72971
0.3911	0.85821
0.11601	0.17762
0.20239	0.37038
0.25531	0.2892
0.96673	0.62205
0.42169	0.47896
0.8522	0.75094
0.084225	0.098877
0.77288	0.92261
0.32044	0.21553
0.17946	0.087036
0.28758	0.40843
0.79152	0.72665
0.70311	0.65584
0.063059	0.22728
0.22389	0.43325
0.72957	0.5013
0.53901	0.42104
0.21505	0.36163
0.58219	0.65638
0.011313	0.93648
0.69412	0.69661
0.43156	0.075504
0.33422	0.17837
0.84514	0.97804
0.023619	0.083119
0.60728	0.92556
0.92599	0.73374
0.83847	0.86905
0.29741	0.40528
0.70743	0.61291
0.7541	0.54483
0.32978	0.28497
0.69194	0.56147
0.14204	0.37199
0.001546	0.89192
0.59483	0.57418
0.39749	0.42056
0.94571	0.52943
0.70022	0.96091
0.51605	0.54178
0.17473	0.36276
0.52648	0.85094
0.25494	0.16531
0.67355	0.94257
0.29692	0.33928
0.34859	0.1913
0.095135	0.15145
0.071793	0.30546
0.079289	0.82138
0.64046	0.89099
0.41156	0.34625
0.0081256	0.29944
0.22987	0.9535
0.034981	0.011314
0.15847	0.48134
0.12497	0.12895
0.44549	0.1367
0.43322	0.40143
0.80219	0.75532
0.32835	0.4293
0.54964	0.49865
0.25961	0.08116
0.07228	0.098516
0.71077	0.90872
0.63031	0.91711
0.99843	0.68733
0.18612	0.40717
0.56166	0.9126
0.32055	0.2093
0.97927	0.85285

## Sheet: data_chunk (10)
4.74294	1.02495
3.22358	-0.102453
2.93553	1.59355
2.7573	-0.236341
3.01458	-1.24231
1.53852	2.18619
3.13967	0.459085
3.52492	0.13407
7.32808	1.17754
3.52069	0.676473
3.90856	1.01433
3.12971	0.855325
-1.88987	-0.650075
2.31072	-1.67639
3.96546	0.136707
1.04089	-0.841281
4.51457	-1.06461
2.37502	0.188516
3.08298	0.719796
3.98734	-0.610285
3.38387	0.503188
2.90035	-0.955963
1.73775	-0.232446
2.66691	-1.13544
3.50453	0.799936
2.47225	-0.194002
2.43821	0.00671713
1.65797	0.641553
3.70375	0.890035
2.25022	0.629304
2.6262	1.29921
0.598285	0.655413
2.23286	1.4873
3.75023	-0.113636
4.05664	-0.584747
7.22948	-1.92736
3.54618	0.698845
1.19516	-0.710058
2.30526	-0.756169
3.33529	-1.01678
1.64508	-0.567652
3.72863	-0.122431
2.64641	-0.599985
3.30327	0.106294
2.84122	0.468065
2.30961	-0.358046
3.51015	-1.28326
0.995252	0.0766896
3.16136	0.473934
3.46247	-0.640375
3.78997	2.43564
3.72559	-0.82229
4.0154	-0.652929
2.13621	-0.563799
3.34927	0.28807
5.04931	0.224237
2.78705	0.881303
3.6185	0.614841
2.74796	-0.993031
4.34025	-1.01565
4.07307	0.568128
3.11351	2.76324
3.59887	-1.14518
3.27282	-0.327163
5.59439	0.0172761
2.16873	-0.372043
2.5855	-0.32042
2.16798	-0.151193
5.08006	0.604827
3.72097	0.21851
2.90291	0.692224
3.444	-1.30411
2.633	0.782124
3.46314	-0.990215
4.13584	1.05561
4.37717	1.09802
3.84643	1.47377
3.67832	0.349308
5.06943	-1.7507
3.52945	-0.948317
2.96866	0.133796
2.37138	-1.23405
0.844878	-0.992779
3.55153	1.15077
2.70712	-0.10106
3.45388	-0.561089
3.29766	-1.50501
2.83764	-0.875436
1.74217	-0.782925
2.21102	-1.00302
4.00991	-0.802764
3.61722	-0.914162
2.64965	0.370007
3.48042	0.699229
3.8827	0.694531
1.98188	-0.702537
4.80139	-0.383346
2.71948	-0.141884
4.75427	1.81164
4.92957	0.779846
3.08809	-0.30673
4.09326	-0.362327
2.92388	-0.623769
4.97791	-1.59059
2.41794	-0.0921482
3.23579	0.210094
4.59016	-1.11923
3.37333	-2.23731
3.65888	0.358232
1.94523	-1.52127
2.3651	-1.15707
3.44853	0.337316
4.52074	-0.55201
4.15334	-0.670604
3.50221	0.515293
1.75399	-0.646548
3.2456	0.0874651
2.84076	-1.85563
2.11306	1.66223
2.43653	0.262169
4.61399	-0.0833655
2.74791	0.577636
3.41096	-0.403823
1.92287	0.0305864
3.42725	1.30989
5.05593	0.712165
2.13969	-0.265756
4.51614	0.909408
3.21244	1.30318
0.87315	-0.143856
3.35458	-0.17394
3.71118	-0.0642028
4.61771	1.90767
3.76195	1.51838
3.62029	-2.7086
2.12684	-0.927465
3.96259	0.650329
3.32316	0.0732905
3.42952	-0.254837
3.3228	-2.03078
1.0584	0.572436
1.99402	1.18587
0.85684	-0.538874
5.16291	-0.964932
2.73064	0.178989
1.48108	-1.11199
4.09506	-1.60609
1.53377	-1.47666
3.2664	0.808251
2.12857	-0.935284
3.75143	0.298394
4.9788	-2.15633
4.41517	1.85512
1.93849	-0.512536
4.6259	-0.468876
3.35795	-1.21952
5.8827	0.0397464
2.16335	0.295798
4.53931	-0.334296
4.76351	0.292785
0.787224	0.401601
4.25217	1.2952
4.35633	-1.71824
2.27675	0.297423
1.68322	2.10028
3.9992	-0.71348
3.4867	0.023732
2.2958	-0.177929
3.56895	0.460327
2.80807	0.246097
2.47058	0.797446
1.74943	-0.280248
3.91664	0.0691175
2.10915	-0.16788
2.03607	-0.236728
5.21777	-0.108176
3.78287	-0.760291
3.29983	0.0414638
5.58463	0.880543
3.42335	1.03313
2.5355	-0.0288725
6.11659	0.778658
3.54374	0.0635039
4.95636	-0.0309512
3.81205	-0.379389
3.75017	0.0160632
1.85146	-0.962042
3.80697	-0.308438
2.77734	-2.29267
3.06016	-0.257488
2.65847	1.02711
4.11828	-1.86689
4.84758	-0.0602429
1.85202	0.459445
3.04733	0.752873
3.0112	-1.55859
3.59816	-0.514869
3.67471	0.839076
3.35124	-1.08064
2.42371	-0.128201
3.39875	-0.664211
3.10203	1.03051
2.39769	0.160051
2.9413	0.60049
4.50629	-0.250907
1.96207	0.96595
3.56238	-0.322384
2.31117	-0.317297
3.60364	0.653407
2.73625	0.0403052
3.49572	0.953643
6.86915	-2.22899
5.22595	0.395222
3.57198	-0.148174
3.05231	-0.135177
3.76963	-0.754582
3.32031	-0.374202
2.64855	-0.465459
3.12826	-2.38672
2.91209	0.190431
3.33691	-0.0750435
4.21117	-1.95587
2.23962	0.240508
2.66317	-1.52659
2.89742	-0.273812
1.42588	-0.53994
3.60259	-1.39981
4.52199	-0.123631
3.52817	0.185067
3.87832	-0.174948
3.20182	-0.977708
2.45907	1.26928
3.04916	-2.24379
2.59122	-1.16694
4.35125	-0.839977
4.84768	1.96183
4.19568	0.874241
4.04131	-1.47814
4.63729	-1.21387
1.86461	-0.195549
1.48921	0.959469
2.84791	1.0878
3.15113	-0.510446
6.07412	-1.1021
2.60117	0.319118
2.35672	-0.011767
3.33931	0.979861
4.40836	-0.307172
2.23194	1.86249
5.88228	0.434121
1.4909	0.359053
2.92249	1.97012
2.96612	2.13949
3.62294	-0.487742
2.24001	-0.016553
1.58895	-0.773838
2.77506	0.769465
3.35449	1.09914
2.83486	-1.67623
4.47833	0.360796
1.98018	0.602848
2.4214	-0.07599
2.78418	-1.03928
3.69753	0.793287
0.431822	-1.7101
4.51242	-0.426051
4.03083	-1.09507
4.0779	-0.844815
2.98351	-0.838573
5.56852	1.5776
2.05983	-0.237323
3.87237	0.332569
2.44247	0.115304
3.50858	-0.703505
2.8097	-1.5252
4.14531	-0.764602
5.91642	-0.489346
1.85	-0.587446
2.71154	0.0263724
3.38821	0.547911
4.75072	0.237596
4.11209	0.399639
3.33464	-1.13006
2.31827	-0.640296
2.82657	1.36974
3.09028	0.377601
2.77229	-0.842021
4.10687	-2.21096
3.40586	0.552579
3.30778	0.317143
3.32317	0.660139
3.71874	-0.102949
4.50517	-1.02038
3.72604	0.8511
0.932812	0.535338
2.08233	0.737756
4.47728	-1.77875
3.08758	1.16941
4.53565	-0.332385
5.53262	-0.600716
2.37567	1.50557
2.1559	-0.461272
0.557976	0.555864
2.62114	0.230504
2.89171	-0.952134
3.41032	0.956735
2.54181	0.283969
3.29525	0.54185
3.43817	1.14275
1.28269	-1.02556
1.95187	-0.855065
3.76251	-0.603185
2.16929	-1.35442
3.18857	-0.446652
4.99248	0.0214163
3.87371	0.748072
3.42749	1.07476
3.39109	1.24952
3.65904	0.24445
2.35418	-0.200143
5.31112	0.19359
2.72619	-1.02999
1.34356	0.449027
4.15756	-0.353631
2.72533	0.256258
2.51609	0.487146
2.8273	-0.860741
4.14681	-0.513489
3.179	-0.424879
2.26334	-0.648468
2.0387	0.888033
4.46793	0.0502462
3.76414	0.402812
1.21723	0.903531
3.71858	-0.710244
3.13616	0.948033
5.1373	1.25897
2.20189	1.722
3.12774	-0.724484
1.93209	-0.504476
3.46914	0.562258
2.23423	0.385886
4.11401	0.375509
3.17541	1.0874
3.41617	-0.428867
3.65794	0.224327
1.65676	0.921297
2.78608	-1.0554
3.04514	-1.12953
4.18836	0.0382798
3.22687	-0.308692
5.81591	-0.0947261
1.63011	0.872104
2.82981	0.546946
3.94342	0.46911
0.915373	1.68938
4.90371	0.371078
2.88614	0.647255
3.12062	-1.17064
3.2538	0.95951
2.67217	-0.0660065
3.16311	-0.120892
3.20935	-0.0574135
1.58699	-0.856366
2.37913	0.504742
2.27821	-0.143476
3.46577	0.741016
2.91495	-0.949466
3.8768	-1.57915
1.71603	-0.97457
4.94745	1.45293
2.24787	1.12965
4.36267	-0.618074
1.04757	0.4655
3.34854	0.15552
3.9948	0.801621
2.15685	0.946837
4.05054	-1.32259
4.63237	-1.34859
4.05347	-0.558537
1.83356	0.969778
4.90196	0.553568
3.72462	0.978784
2.51812	0.495379
1.51716	1.11992
1.36072	-0.17322
2.19027	-0.996085
4.23701	-1.1936
3.76784	1.05753
2.58426	-0.173458
2.44844	-0.11362
3.51291	0.243854
4.94765	-1.15177
3.87301	-1.13708
2.30679	-0.757525
3.76721	-1.11689
4.39544	0.999058
3.46559	-0.356046
2.63117	-0.558423
4.45944	0.648377
2.76253	-0.57481
7.17348	-0.659031
3.48979	0.178684
2.33457	0.277586
2.942	1.77991
2.87863	0.928882
3.82447	0.280484
1.68176	-0.1007
2.47373	0.657936
4.09495	0.256689
3.08363	0.519699
3.63481	0.342353
5.06085	0.766665
4.43914	1.90025
3.95284	1.10976
4.88719	0.82381
3.01044	-1.46296
3.30841	-0.271295
4.06328	-1.05257
2.61436	0.688051
3.55803	1.01293
2.91235	-0.694704
4.38756	0.497751
4.38185	-1.25778
3.03368	1.53379
2.76389	-0.60135
5.20764	-1.85228
3.40011	-0.747365
1.28927	-0.308327
3.59159	-2.79116
5.30733	-0.0320925
5.53891	-1.44175
3.54166	1.01406
2.84544	-0.666971
0.392703	1.12939
2.15585	-0.298453
3.51011	-0.649328
5.37497	1.74665
3.53099	1.06838
4.41925	1.72083
2.94752	2.01942
2.99645	0.4428
5.26721	0.629489
3.76229	0.106829
1.91174	1.31661
4.78505	0.250932
3.37529	-1.43378
3.87876	0.0220326
3.92061	1.50244
2.6597	0.752734
4.63066	-0.424699
4.3194	-2.69012
3.21394	-0.427728
3.30536	-0.638763
2.27152	0.531963
4.03237	0.474074
2.30997	0.39752
3.90455	1.34375
1.71203	0.221423
3.3493	0.0051314
3.19366	-1.29889
3.31238	-0.642977
3.74479	-1.02146
2.73189	-1.33738
1.91353	-0.686892
3.62693	0.119727
2.56165	-0.133833
2.56207	0.683643
2.66249	-0.519913
2.0361	1.24981
3.44576	-0.610218
3.07191	-2.04741
3.60929	1.29506
2.27681	-1.2646
1.64335	-0.350294
5.4727	-1.76905
3.85904	0.484858
1.48294	-0.733205
2.04507	0.757734
3.42162	-1.0705
3.48897	0.402789
2.51771	0.383267
1.031	0.0897595
4.00909	-0.60092
2.19931	0.849049
2.85885	0.308529
3.81466	0.130796
3.6251	-0.17741
0.856154	-0.6391
4.45124	0.597416
4.45092	-0.108727
4.99063	-1.60437
3.18467	2.5924
5.28206	-0.385632
3.30594	-0.502972
5.18811	-1.27218
2.77457	0.919864
1.90879	-0.594123
3.48452	-0.53681
2.61502	-0.970558
3.47691	-0.466688
3.92504	-0.967895
1.63546	0.0260385
5.73771	0.88554
4.11303	-1.36127
2.89547	-0.0557206
3.73415	0.237247
0.984194	1.72906
2.53146	-0.623144
3.52787	1.18007
2.57649	0.94171
1.90032	-0.194548
1.80825	-0.989564
5.4989	-1.59037
4.41396	-0.375449
2.69329	-0.425934
3.83332	-0.147477
2.93943	1.59633
2.52717	1.89133
4.06215	-0.88936
2.71628	-0.76502
3.76068	0.502582
4.53694	0.638203
3.86079	1.16053
3.55703	1.46757
2.59496	0.976085
3.97019	0.308865
3.54779	0.112947
3.36206	-0.455771
2.71144	1.88174
2.08591	-1.49453
2.44289	1.65293
2.58861	-2.13631
4.01577	-0.21794
4.16993	-0.755
3.27626	0.591157
3.46709	-0.320343
2.91988	-0.297977
4.26646	0.498452
3.78007	-1.39554
3.24334	-0.892801
3.57112	0.0602209
2.76229	-1.41556
3.86528	-1.67569
2.24188	-0.949223
4.88348	1.07093
3.60985	1.44021
1.42711	-0.459517
2.51925	0.644784
3.7376	-1.75578
4.16456	-0.932387
3.18166	-0.131159
3.71084	0.757165
3.92234	-0.535463
3.23765	0.192191
2.69903	0.321671
6.17518	0.662086
3.57925	-1.93762
3.94037	2.60851
3.08928	0.577402
2.27936	-1.8688
3.92578	0.68629
3.08732	1.79929
5.42101	0.768355
3.69988	-0.82528
4.08604	1.20222
2.73934	-1.14773
3.68211	1.26211
3.9953	-0.108409
2.51132	1.01787
2.59131	-0.454913
3.08438	0.937484
1.16171	-0.311783
2.64679	0.457581
3.82616	-2.13421
3.14433	0.42599
5.36708	-1.43241
3.17803	-1.10368
3.93767	-0.875974
0.886673	0.0550537
1.81675	-1.23976
4.71437	0.63107
3.32944	1.21793
4.07716	-1.61044
2.8446	0.580532
3.71837	-0.483622
3.39805	0.457109
4.26548	1.21269
3.90017	-3.04635
3.47025	-0.468749
4.75643	-0.636595
4.07956	-0.373354
4.93699	-1.55207
3.2137	-0.531277
4.24478	0.301707
3.3673	-0.610713
5.62583	-0.158896
3.58475	0.0935093
4.13926	1.14526
5.67133	0.36922
3.40146	1.05191
3.20814	2.18064
2.68088	-0.0098374
1.61039	1.14118
2.65389	-0.952551
3.42501	-0.553531
3.35065	-0.427249
4.02836	-1.50065
2.28364	0.969652
2.35336	0.335644
-0.294979	0.974452
4.23237	-0.783647
3.40378	-0.375143
2.72226	-0.209
2.49421	-1.55894
4.37783	0.664515
4.58682	-0.510492
3.40829	-0.966038
2.98036	1.05465
3.27052	0.0305125
1.92043	0.204758
4.68476	-0.268853
2.91623	-2.34462
5.43629	-1.35484
3.96573	0.587154
3.69134	1.24751
3.59046	-1.89707
1.60714	0.312456
3.89494	-0.309153
2.65769	0.485397
2.11352	-3.18305
2.82158	-0.28283
2.69834	0.325776
3.75429	-0.349723
5.23314	0.78281
3.53942	-0.474513
1.28385	-0.366929
4.33483	0.358956
3.34177	-0.0497588
1.87355	1.28651
3.14449	0.795968
3.92635	-0.672012
2.26383	-1.42279
2.7008	-0.140245
3.15886	0.135721
2.41621	-1.21701
2.52866	-0.633641
3.18721	-0.767018
3.18477	0.950154
3.06628	-1.23195
3.49586	0.485513
4.7953	-0.339414
2.46649	0.143327
3.79237	-0.700758
2.57461	0.586942
5.05828	0.341646
3.12763	-0.308528
1.83022	-0.316922
3.05901	-0.590544
2.02538	1.64512
2.6993	-0.880693
2.9919	-1.65561
0.584547	-2.71316
2.37496	0.240059
4.0773	0.089052
3.63621	-1.51224
1.72383	-0.689548
3.58145	-1.45545
3.06182	0.675026
3.49788	0.0532664
6.51531	0.842975
1.17729	0.735651
2.33521	0.212943
1.63819	0.414817
1.90119	-0.429201
4.32943	0.408585
2.57482	-1.43017
3.03366	-0.164208
1.53796	-0.432788
1.9619	1.61363
2.90365	0.458438
2.25439	-0.255472
1.90009	-0.73808
2.84265	1.28571
3.95796	-0.540228
4.18874	1.31178
2.77846	-1.16965
3.58238	0.911315
2.27546	1.08302
2.36651	-0.906647
3.64611	1.2277
2.66502	-0.110334
3.75955	-0.371912
4.91197	0.147398
3.79474	0.0537948
3.91687	0.558622
3.55158	-1.06121
3.1834	1.04982
2.91132	0.2397
3.75054	1.12772
2.84769	-0.530445
4.29143	-0.847019
3.4686	0.516796
3.06257	-0.106076
3.28672	-1.23346
4.11534	0.758258
0.896632	-0.746745
3.36807	-1.64017
2.88799	-1.20792
3.95447	-1.66978
3.94874	0.865111
1.1177	0.100578
2.69335	0.295193
2.16158	0.711264
2.61248	2.16896
3.52701	0.135343
2.61044	0.740794
4.64895	0.645575
3.68455	0.716134
2.88618	0.328634
2.12864	0.846131
4.75794	0.205615
2.20471	-0.707164
1.67371	-0.589582
2.93127	0.193029
1.75972	1.00662
2.7059	1.52448
3.75058	-2.18281
3.66273	0.945919
4.46163	-0.170275
1.06179	-0.0286141
3.31897	0.609306
3.4422	-1.60413
3.76874	-1.78877
3.32916	0.473478
4.90565	-0.0369192
6.22078	1.86586
3.28881	0.0161465
2.75144	1.02427
3.3603	1.7108
5.08391	-0.100114
2.38979	0.313707
2.48725	0.763896
2.30492	-0.855993
7.24883	0.0344181
4.41596	-0.011936
3.04665	-0.72564
2.70587	-0.00246739
1.77505	-0.169487
2.48122	-0.453756
2.58843	0.671385
5.39965	-1.51784
3.67337	0.615456
1.53258	1.33151
2.92981	-1.30981
4.85394	1.2037
2.50654	1.5463
2.24864	-1.91872
4.93236	2.14534
4.67871	0.12721
2.94586	-0.423184
3.41304	-2.95343
3.50542	0.877451
2.40315	-0.0582264
3.89155	-0.0152108
3.35139	0.1684
2.53386	1.38193
2.38769	1.02322
3.55518	-1.81256
3.81312	-0.534349
1.33716	-1.41067
1.62891	-0.657709
4.98031	1.24429
1.65276	-0.0234982
5.19516	-1.04243
3.91748	0.28764
1.60314	1.61786
4.15495	-1.81364
4.07109	-0.0667463
3.95549	0.0885063
4.0128	-0.0239844
3.13359	0.682618
0.621971	-0.945853
4.47002	0.381536
3.62939	1.5888
3.69586	-0.36096
3.07637	1.01814
3.80847	0.355052
2.11651	-1.28245
1.17095	-0.770643
4.94954	-0.720239
2.80691	0.810109
3.69631	-1.63303
3.46613	-0.157059
2.46778	0.609112
3.40398	-1.36391
4.63929	-0.1678
3.48075	1.31962
3.27493	0.257418
2.26213	-1.36797
4.47965	0.724035
5.36439	-1.09183
3.2347	-0.996048
1.5933	-1.21511
2.88356	0.255089
3.27745	0.192131
2.32389	-1.18944
2.14564	-1.88823
3.74315	1.83457
3.28999	-2.22581
5.74202	0.191946
3.61488	1.24142
3.21136	0.120073
4.57981	-0.102966
4.02953	-0.363295
3.2438	-0.311021
2.04472	0.018717
4.19573	1.40284
4.86701	-0.65546
3.01939	1.37338
2.87772	0.0395922
2.58443	-1.22138
5.19555	1.31175
3.70696	-0.766699
2.89226	-0.876546
4.58341	0.256974
3.59708	0.0933334
0.783005	-0.244577
1.68368	-0.107612
6.08845	1.10262
4.82876	-1.34267
2.56178	-1.79282
1.82742	2.34883
4.41199	-1.11456
2.68967	-0.983484
4.09625	-0.214456
3.19294	0.69764
2.02635	-0.703589
3.22131	-0.853366
2.59481	0.458214
3.68902	-0.964477
1.97138	-0.197578
3.1601	-0.0397575
4.09819	-0.679125
3.86209	0.366382
3.80691	-1.4256
4.19226	0.640792
2.63966	-1.67218
3.22639	-0.762145
5.68128	-1.2831
3.51504	-0.359111
2.36428	-0.0547552
2.51667	0.440264
4.02345	1.48639
4.68306	-1.41258
5.60778	1.41967
2.4244	-0.951947
3.05697	0.300684
2.80186	-1.28775
2.86404	-0.561627
4.38715	-1.063
1.92768	-0.00941041
3.24879	-2.02908
4.00496	0.123815
3.34929	1.35225
2.01589	-0.492595
3.09872	0.203984
2.21439	0.436351
4.32727	-0.869305
4.40614	-0.0709989
3.22655	1.8477
3.29936	-0.514049
1.72935	1.94381
3.0053	1.93868
3.32457	0.462854
3.87458	0.734664
3.20058	-0.479714
3.73335	1.95831
3.7437	0.0960904
1.37007	1.16327
2.41997	-2.70222
2.11596	0.506763
6.10633	0.166006
3.07803	-0.653673
3.46491	0.951135
3.19596	-0.378124
4.47226	0.24026
1.87561	-0.286993
1.45971	-0.371537
2.9747	-0.474999
3.54244	-0.625808
3.89801	0.673073
3.34563	-0.694299
0.965828	-0.277356
4.31384	0.212205
3.46962	0.109627
2.81438	1.21024
0.985808	-0.682053
5.11288	-1.23538
1.63072	0.0681272
3.97444	-0.72599
2.28417	-0.174909
5.60621	-0.487226
2.7941	0.17527
2.29424	1.95956
3.60899	-0.774013
3.21973	-0.567969
2.32142	0.196051
3.03807	1.92278
2.14618	-1.81053
5.51837	1.22295
4.83354	-0.762361
3.04258	0.0945455
4.41346	0.154408
4.39803	-0.0465482
1.88866	-0.468549
1.71765	1.04771
1.92986	0.0486008
2.08377	-0.646678
1.68716	0.831359
4.91881	-0.38823
4.84473	-0.00430988
5.01771	-0.350833
1.69323	-0.925768
6.16125	-0.842558
2.73722	-0.338047
1.1152	-1.13371
4.07532	-0.0380393
4.26766	0.181547
4.68515	-0.591175
1.45212	1.53945
3.71546	2.38585
4.35718	-0.647721
3.92641	0.275609
2.28261	0.921009
2.80572	-0.171392
1.7025	-0.0541798
2.19346	-1.7097
4.4414	-1.66705
4.28246	-0.94225
2.63141	0.89718
3.36917	0.212031
3.59242	1.0301
3.47347	1.04437
2.66589	-2.36355
2.86009	0.0499763
3.03715	0.759122
1.34996	0.814553
3.1928	-1.89589
3.28966	0.0510101
3.26502	-0.521355
2.18248	0.560005
3.91219	-1.12452
3.15762	-0.562222
4.72996	-0.609334
3.61409	0.387801
4.24935	-0.180814
1.68661	0.0903251
3.82856	1.2997
5.79684	-0.59823
2.59257	-0.0345021
2.00226	-1.14874
3.61843	0.17507
5.1656	1.35941
2.37588	-0.825659
3.94899	0.882562
2.72209	-0.423503
4.75164	1.78635
5.25898	2.45192
4.73272	1.07711
3.47281	0.918124
3.87189	-0.144047
2.59841	1.92426
1.6383	1.33462
3.40723	-0.202708
2.25001	-2.83002
3.44964	0.451895
2.09359	1.8788
3.32718	-0.675949
3.79356	1.47143
2.55213	0.926946
3.77384	1.7255
2.4663	1.05952
3.54469	-1.22611
3.53904	-0.870575
3.03009	-0.346171
2.62547	0.589849
4.84802	-0.485648
6.19723	-0.32979
2.9484	2.46579
1.83761	0.919426
4.17069	0.661057
4.5013	3.27825
2.06092	1.01393
2.52811	1.38941
2.98219	2.31825
3.74662	-0.663995
3.53813	-0.11356
2.52695	-0.144743
3.94394	1.22526
0.7559	0.71865
0.35385	0.41341
0.39995	0.27013
0.71747	0.60944
0.98865	0.92364
0.29679	0.24643
0.74761	0.53721
0.8457	0.95746
0.95857	0.88925
0.75427	0.63018
0.83814	0.49326
0.88709	0.76124
0.39757	0.29315
0.74849	0.56988
0.70591	0.90643
0.29372	0.32343
0.013127	0.74595
0.17203	0.27113
0.095875	0.031583
0.47461	0.28022
0.53257	0.70655
0.069734	0.49237
0.59866	0.6104
0.14221	0.31782
0.53256	0.67659
0.65789	0.95299
0.57615	0.57708
0.25298	0.54189
0.75559	0.94886
0.82587	0.79254
0.11824	0.33857
0.33488	0.42212
0.92994	0.57963
0.032661	0.37022
0.51127	0.99606
0.057378	0.25114
0.67005	0.77472
0.96369	0.77562
0.64965	0.6742
0.62255	0.76298
0.11848	0.20882
0.66195	0.5536
0.015889	0.3391
0.87695	0.79563
0.387	0.99478
0.18581	0.33266
0.53736	0.76925
0.89348	0.87321
0.59925	0.67846
0.91256	0.38367
0.81222	0.83503
0.53321	0.74101
0.70784	0.12829
0.52581	0.88208
0.27251	0.25668
0.061377	0.29472
0.67735	0.48278
0.42476	0.066782
0.62325	0.5329
0.15923	0.065032
0.50078	0.14889
0.7359	0.50054
0.23463	0.0068108
0.2178	0.49447
0.004402	0.89493
0.087968	0.20245
0.94078	0.54322
0.075793	0.030269
0.053466	0.20191
0.53581	0.96556
0.45794	0.45207
0.65954	0.53859
0.16036	0.59366
0.86663	0.76918
0.94304	0.69674
0.81316	0.7726
0.31919	0.67206
0.85953	0.78588
0.0055977	0.82279
0.9942	0.68632
0.12699	0.18993
0.51717	0.80475
0.95606	0.81854
0.3933	0.3845
0.38836	0.25461
0.87977	0.69542
0.53613	0.52957
0.010328	0.56678
0.71481	0.92067
0.11624	0.024514
0.40213	0.25421
0.048588	0.15513
0.87548	0.86777
0.56388	0.65113
0.12511	0.17548
0.784	0.66366
0.84187	0.50289
0.77831	0.69587
0.077769	0.26239
0.6678	0.94424
0.67506	0.96694
0.99783	0.73279
0.91691	0.53201
0.81436	0.53019
0.33951	0.34817
0.17763	0.42855
0.57188	0.71957
0.14084	0.40842
0.32945	0.41948
0.060531	0.12268
0.66282	0.96732
0.83691	0.61221
0.47487	0.10987
0.28467	0.27286
0.49098	0.10915
0.33472	0.3832
0.21378	0.35001
0.57594	0.76746
0.35174	0.25356
0.80656	0.75582
0.69075	0.95194
0.64783	0.77044
0.15158	0.42835
0.64735	0.60705
0.73729	0.83199
0.47453	0.41853
0.17021	0.26314
0.478	0.05425
0.82853	0.7466
0.41334	0.24742
0.80012	0.81299
0.78088	0.95187
0.19218	0.20872
0.40509	0.69908
0.97027	0.74531
0.80937	0.52713
0.13203	0.17233
0.4056	0.43313
0.85821	0.75725
0.66367	0.74435
0.22	0.2447
0.98152	0.57455
0.96504	0.84211
0.049015	0.92934
0.72779	0.53013
0.14035	0.42155
0.92363	0.55207
0.44077	0.28853
0.43441	0.18456
0.90536	0.53368
0.72772	0.89203
0.035581	0.82501
0.61041	0.8227
0.13894	0.23521
0.74435	0.91251
0.5458	0.57823
0.91159	0.93529
0.21652	0.33546
0.3896	0.27409
0.57763	0.92903
0.19603	0.15184
0.82876	0.98256
0.20455	0.42291
0.77423	0.73068
0.86399	0.93416
0.67049	0.87499
0.65896	0.66802
0.85052	0.74812
0.58652	0.84573
0.31121	0.16537
0.10645	0.085913
0.60761	0.8649
0.53946	0.94166
0.71038	0.86325
0.22264	0.07597
0.14823	0.058233
0.77511	0.5984
0.11753	0.45945
0.74238	0.96426
0.39878	0.17645
0.96738	0.86971
0.015899	0.12205
0.046803	0.20176
0.142	0.42101
0.16701	0.32279
0.63148	0.9555
0.87598	0.52959
0.59417	0.59866
0.46798	0.24078
0.19362	0.42262
0.76736	0.57633
0.58987	0.77931
0.31883	0.18294
0.7578	0.51264
0.95359	0.75295
0.82402	0.6813
0.5178	0.80651
0.97117	0.58033
0.38574	0.14516
0.16811	0.33769
0.065437	0.18322
0.42519	0.29625
0.67874	0.87079
0.93727	0.66509
0.60074	0.58289
0.58365	0.62272
0.93715	0.95949
0.84572	0.63809
0.41675	0.080151
0.97362	0.87374
0.9749	0.80832
0.74767	0.48958
0.94871	0.74604
0.43676	0.38483
0.091782	0.44156
0.79046	0.93737
0.98948	0.60404
0.95005	0.49807
0.8922	0.64353
0.18334	0.012617
0.47535	0.010879
0.81872	0.76129
0.29629	0.45788
0.16037	0.03979
0.44518	0.25458
0.5504	0.91801
0.18928	0.44974
0.44966	0.0059963
0.88262	0.53536
0.18115	0.47076
0.59694	0.7102
0.91783	0.89896
0.97452	0.72631
0.064233	0.19088
0.08722	0.17215
0.53928	0.98075
0.56156	0.51165
0.7815	0.81888
0.44105	0.26159
0.066512	0.19282
0.40866	0.39712
0.0082597	0.65786
0.9505	0.56504
0.40321	0.28619
0.74081	0.6536
0.40184	0.13451
0.12671	0.23816
0.1544	0.29052
0.7184	0.86268
0.81001	0.56797
0.70531	0.98456
0.10647	0.49786
0.75304	0.68341
0.44422	0.23248
0.56489	0.92544
0.62599	0.92064
0.11289	0.29681
0.17344	0.10988
0.36844	0.39547
0.79147	0.6371
0.8808	0.91445
0.30489	0.61497
0.25695	0.99807
0.48152	0.15257
0.42796	0.067873
0.50503	0.11569
0.85288	0.53832
0.70277	0.63696
0.00016767	0.8378
0.74912	0.7798
0.093187	0.21654
0.25668	0.34021
0.61162	0.53909
0.064233	0.26847
0.49135	0.22266
0.72419	0.60318
0.71481	0.50296
0.90875	0.68737
0.78564	0.54707
0.12027	0.69921
0.29573	0.1388
0.74577	0.69557
0.57015	0.64036
0.43427	0.30687
0.43498	0.22403
0.18654	0.32006
0.95921	0.86956
0.050486	0.21234
0.47076	0.078345
0.88898	0.69971
0.12104	0.28258
0.46421	0.20987
0.7192	0.89461
0.20607	0.43729
0.01888	0.25844
0.33075	0.37546
0.078095	0.20227
0.24982	0.45656
0.57745	0.86315
0.75767	0.48811
0.16992	0.1433
0.16765	0.46713
0.70498	0.6878
0.65073	0.56518
0.98234	0.50182
0.075513	0.15403
0.32546	0.34459
0.098048	0.19432
0.90775	0.88496
0.10722	0.2159
0.95898	0.56767
0.37096	0.10878
0.63327	0.42598
0.043001	0.46992
0.32726	0.4297
0.72468	0.92813
0.74971	0.73969
0.77476	0.90751
0.7902	0.76263
0.046594	0.24212
0.35633	0.33957
0.71004	0.66273
0.64045	0.50545
0.44309	0.98126
0.20562	0.32934
0.67666	0.97321
0.33164	0.099056
0.80743	0.93835
0.68117	0.55001
0.7041	0.64611
0.47219	0.33295
0.42439	0.31
0.038069	0.36375
0.38535	0.23266
0.12602	0.32631
0.78117	0.73725
0.57476	0.56873
0.82307	0.96382
0.26496	0.15246
0.30033	0.3638
0.1744	0.19719
0.642	0.90155
0.63929	0.65464
0.46098	0.11261
0.97427	0.76305
0.047677	0.26161
0.31478	0.084663
0.82009	0.57276
0.28068	0.19176
0.89651	0.74027
0.21814	0.11227
0.70911	0.88191
0.86946	0.87344
0.6952	0.60363
0.12227	0.44019
0.90991	0.60248
0.63184	0.94645
0.82707	0.73118
0.066812	0.22636
0.43052	0.07436
0.34971	0.37859
0.33374	0.35705
0.64004	0.83084
0.60421	0.56883
0.6689	0.89699
0.03194	0.28039
0.097744	0.13868
0.58364	0.54729
0.53669	0.77128
0.37263	0.16851
0.99734	0.95988
0.10144	0.20984
0.99011	0.72692
0.072238	0.97955
0.25229	0.17872
0.34779	0.28383
0.15933	0.21744
0.6639	0.98102
0.17135	0.020943
0.06915	0.13816
0.16253	0.94271
0.96064	0.72971
0.3911	0.85821
0.11601	0.17762
0.20239	0.37038
0.25531	0.2892
0.96673	0.62205
0.42169	0.47896
0.8522	0.75094
0.084225	0.098877
0.77288	0.92261
0.32044	0.21553
0.17946	0.087036
0.28758	0.40843
0.79152	0.72665
0.70311	0.65584
0.063059	0.22728
0.22389	0.43325
0.72957	0.5013
0.53901	0.42104
0.21505	0.36163
0.58219	0.65638
0.011313	0.93648
0.69412	0.69661
0.43156	0.075504
0.33422	0.17837
0.84514	0.97804
0.023619	0.083119
0.60728	0.92556
0.92599	0.73374
0.83847	0.86905
0.29741	0.40528
0.70743	0.61291
0.7541	0.54483
0.32978	0.28497
0.69194	0.56147
0.14204	0.37199
0.001546	0.89192
0.59483	0.57418
0.39749	0.42056
0.94571	0.52943
0.70022	0.96091
0.51605	0.54178
0.17473	0.36276
0.52648	0.85094
0.25494	0.16531
0.67355	0.94257
0.29692	0.33928
0.34859	0.1913
0.095135	0.15145
0.071793	0.30546
0.079289	0.82138
0.64046	0.89099
0.41156	0.34625
0.0081256	0.29944
0.22987	0.9535
0.034981	0.011314
0.15847	0.48134
0.12497	0.12895
0.44549	0.1367
0.43322	0.40143
0.80219	0.75532
0.32835	0.4293
0.54964	0.49865
0.25961	0.08116
0.07228	0.098516
0.71077	0.90872
0.63031	0.91711
0.99843	0.68733
0.18612	0.40717
0.56166	0.9126
0.32055	0.2093
0.97927	0.85285

[truncated: 23 more sheets: data_chunk (11), data_chunk (12), data_chunk (13), data_chunk (14), data_chunk (15), data_chunk (16), lable_chunk（1）, lable_chunk (2), lable_chunk (3), lable_chunk (4), lable_chunk (5), lable_chunk (6), lable_chunk (7), lable_chunk (8), lable_chunk (9), lable_chunk (10), lable_chunk (11), lable_chunk (12), lable_chunk (13), lable_chunk (14) …]
