# Supplementary material for: Entropy-based dynamic ensemble classication algorithm for imbalanced data stream with concept drift
Source: PLoS One. 2024 Dec 13;19(12):e0311133. doi: 10.1371/journal.pone.0311133 (PMC11643253; doi:10.1371/journal.pone.0311133)
Supplement: S5 Dataset — (XLSX) [file pone.0311133.s005.xlsx]

## Sheet: data_chunk（1）
6.169	5.46453	0.138077
7.40338	6.64572	0.199047
9.42644	0.699831	9.29116
6.17971	2.17597	8.94096
3.16084	0.177874	6.13214
9.13728	4.22259	8.60822
9.41643	1.92019	1.15171
3.19151	1.5568	3.79677
1.05653	3.81775	3.36404
4.40623	2.55581	4.08789
2.97098	7.85158	0.0516065
9.12846	8.06907	7.70617
0.0189372	3.97601	1.77238
2.20966	4.82921	0.293673
3.83104	0.0278217	6.44241
7.40534	2.15521	6.17093
2.43593	5.99826	4.1162
2.8961	7.13864	5.05491
0.340844	2.00516	9.52826
5.6841	9.25678	7.17701
4.067	9.91138	0.946719
1.00782	4.03075	9.91329
0.84076	8.25926	1.93135
4.7523	4.92889	2.74378
0.440121	9.28965	0.889867
1.24057	2.68791	1.5595
0.864319	6.57465	8.93852
1.59802	9.96837	2.76763
8.02962	0.759184	8.50022
5.73534	4.62296	4.27426
5.12342	4.86586	2.83565
4.50977	1.21874	0.246986
5.09897	2.41342	5.09005
0.872068	2.47319	1.59908
5.07582	2.8524	8.79244
1.10546	5.52163	2.47003
3.70302	5.73742	4.98894
5.90407	6.69617	3.36018
3.18906	7.24658	7.31492
0.622288	9.22503	2.63492
7.52266	3.45086	5.55817
7.18234	4.5637	5.0786
4.68583	6.29219	8.77687
3.73319	1.31488	8.52586
1.61685	7.47176	8.86607
6.33837	3.91172	1.80076
3.74288	0.815911	1.48162
7.04579	4.2141	6.72025
9.20317	1.7339	3.49785
0.187398	8.01673	1.8561
5.92075	1.45159	5.40702
2.75783	7.83529	7.07228
0.924195	1.85337	8.79307
0.892271	1.36943	9.88244
0.217146	2.57415	2.46299
1.46432	2.57994	1.48794
1.03639	0.456239	8.19075
6.5401	2.47382	3.54936
7.47422	6.69795	4.55976
4.06151	7.34361	5.89241
8.64186	7.40051	1.26894
6.52657	5.68662	1.29865
7.26365	0.393218	7.7687
3.39529	7.10052	7.94805
4.16441	8.67113	5.23015
0.686206	6.63559	4.38633
0.528799	7.90938	5.08572
2.87967	8.85574	7.78417
4.38416	7.28966	2.18587
6.02519	8.45645	1.30866
4.68754	0.90883	9.96229
1.04678	8.48052	3.28078
6.1695	7.80146	9.867
4.85769	4.32735	1.59256
0.363311	4.10221	9.12543
5.21207	0.17534	5.17717
3.95756	1.48173	1.08938
9.49953	2.95062	2.92065
4.11754	6.86215	4.46211
4.40293	9.35614	3.88518
2.57971	5.82556	7.96165
0.387552	3.89231	5.99724
7.92861	0.87154	0.0507195
9.99405	3.04611	5.84136
8.24483	6.58407	4.3138
8.18576	0.383338	7.29223
9.79092	4.5749	9.0044
7.42618	6.36674	4.84799
3.81394	2.69222	3.07643
2.23253	8.2462	5.68133
9.56144	0.749489	4.52362
7.49641	5.95847	1.73797
9.84471	7.92624	3.40705
3.02863	3.78995	0.614618
1.77642	8.15988	3.86444
7.0605	7.8247	1.85425
8.45574	3.58996	6.23194
6.24538	5.36792	2.9027
2.97941	4.12396	1.57888
5.44484	2.07256	8.01219
3.57607	6.62126	9.20306
6.72478	7.73634	8.28385
0.859454	8.17823	3.49644
1.92143	8.34263	4.2438
0.766048	9.16485	6.35333
2.76234	6.24093	1.93995
4.23318	1.8336	6.38402
1.76524	0.715311	8.50622
4.5113	7.5837	5.02425
0.0654474	5.33256	2.89135
4.51854	7.02674	5.26818
6.21953	5.19621	5.73714
9.59382	5.54363	6.33428
6.76702	5.93589	6.29958
8.05808	8.10965	1.9911
4.93326	8.75544	1.35832
5.70657	5.04025	1.59288
7.16816	0.378552	7.90809
7.60718	3.24384	3.27957
7.29555	0.897188	5.02786
2.39695	2.41645	9.48956
4.00648	0.294507	3.26456
7.6178	2.92959	7.06473
9.25123	0.0590869	0.0723047
7.25916	3.48991	6.71634
8.83781	9.27742	8.95457
0.279345	0.66918	4.51326
8.97806	1.20758	6.11294
2.21256	4.82041	1.73873
3.89936	0.423626	9.9333
6.31993	6.48149	0.216522
2.45927	9.39726	5.5848
2.08814	4.73149	2.99221
9.319	1.36726	2.45022
7.16071	1.29747	6.36356
4.99633	1.59436	8.4201
0.598381	5.83552	7.99316
6.55552	0.889482	0.613386
0.170901	8.10464	9.04527
5.09793	7.03237	0.992929
1.02915	3.06269	6.68779
6.25004	8.21459	4.62269
0.299367	1.32287	6.48913
5.69299	2.64097	8.35314
1.29995	1.80512	3.68612
5.65546	7.86312	6.54221
3.4489	6.37765	6.13038
9.26464	7.46864	3.81535
3.9145	4.27654	7.90314
0.331134	3.0621	6.75988
1.93249	9.95672	0.327645
7.50625	8.95998	8.02641
4.09347	0.28114	4.21701
2.17535	1.21721	5.67654
6.70428	2.0644	7.09327
5.3165	0.434318	9.83336
6.7899	0.366336	5.26579
7.69189	0.860384	6.61718
3.82284	4.12665	1.96685
9.4136	2.46872	1.9736
5.55978	1.96194	1.28177
6.12632	2.96991	7.85318
5.07071	0.171236	6.89661
4.93948	7.75954	1.77917
2.29907	1.79118	3.51788
1.78248	2.11221	5.11815
5.04642	6.14655	1.14716
4.59648	8.37911	3.45579
9.40774	1.76836	4.96314
0.450134	9.89269	6.57015
9.89926	2.21752	6.2622
4.92551	5.94942	9.06787
9.05829	1.1804	5.03104
6.46275	9.70031	1.33468
3.43971	1.95046	7.34796
7.08828	0.733734	5.34456
4.60852	8.05428	5.53372
5.85351	7.91918	7.03408
5.95723	4.02318	9.49603
9.32153	5.00751	2.60922
1.31354	9.83546	7.80371
5.89806	1.62839	8.8441
7.94354	8.03605	5.75156
9.46913	1.3656	9.14108
0.104931	8.63867	6.25703
2.97541	6.21164	4.27723
3.71448	8.97815	5.6158
6.562	3.55181	7.69854
6.84006	5.70955	9.44747
0.76572	1.17803	7.28608
1.17634	0.406553	4.25788
0.0044849	7.97846	5.26812
3.16766	6.40746	6.27137
9.10688	8.13511	8.02311
6.74478	1.98806	6.32128
7.12431	4.3063	7.48303
7.19785	4.67536	6.4522
2.29231	7.61774	3.25896
1.76733	0.926975	4.24852
7.42134	0.499415	7.94178
2.37582	0.0624707	7.40137
3.4262	2.56414	8.90286
6.3706	5.27927	7.59112
8.21267	0.810869	2.85762
0.532568	3.19155	9.8058
3.61435	0.0379331	3.897
4.12819	9.99985	4.90352
1.11205	5.69039	1.31199
1.52505	3.56153	1.53704
0.908429	6.77755	5.24449
1.66529	4.87865	7.72348
6.57682	7.12502	0.804836
0.544575	2.76442	5.57749
8.39416	2.08133	0.0533076
9.6763	0.0728373	2.88597
8.62118	4.84144	1.85927
8.109	6.80482	8.44485
6.67925	3.1486	9.68262
7.58689	4.15491	7.12074
9.94126	3.63934	9.04083
1.6491	6.78315	0.347612
8.09201	2.04785	6.82078
5.13661	9.47262	4.27935
4.46093	5.09931	5.44374
3.86095	2.55182	3.80145
3.85695	7.6415	1.42664
3.07042	8.35222	9.59862
1.40165	7.25951	0.530046
7.28631	3.98707	5.37633
0.414223	0.214635	3.05385
0.371615	1.23454	2.60249
0.0177553	8.70488	6.84605
2.27426	3.82644	1.95733
9.934	3.45814	4.38362
1.66448	4.7995	0.570107
2.05295	2.7835	1.95093
2.41399	8.97304	6.83808
0.666804	2.83158	9.6992
3.53784	4.57593	5.41325
3.96295	0.179326	5.9036
7.24567	6.25706	7.52598
8.12423	5.5394	8.39091
2.70356	8.48066	2.34401
0.700384	4.59531	0.488528
9.64385	4.87855	6.07576
5.34001	1.45909	2.6976
5.14082	4.31729	5.3191
2.03201	3.75623	1.40053
4.72914	6.56639	8.14331
3.3664	8.21865	6.47899
1.34445	0.213882	9.68847
6.7489	2.03278	4.79903
7.60285	7.37567	3.0418
2.47594	0.992419	7.64112
8.59427	0.401213	3.60313
4.27468	4.92475	5.29397
4.83837	9.10082	9.61269
2.217	0.31285	0.249471
7.06413	1.58683	0.687471
0.540565	7.67465	4.07951
4.14806	1.18079	8.11411
4.46875	8.93013	5.51805
1.85978	6.12627	7.86877
4.99744	3.74338	1.47281
1.02776	5.80011	5.45534
1.892	7.22866	9.00372
1.07821	4.18064	0.389182
2.73512	1.17173	9.28986
1.43341	1.13284	7.79668
6.84493	5.50062	5.98169
9.54038	2.29919	5.26944
0.39016	1.76103	2.47227
3.60995	4.62942	6.37674
7.18927	6.3669	6.36829
5.72113	0.0136322	6.70332
0.819618	0.456771	0.148205
1.92932	1.35573	9.25782
3.78069	5.75709	3.47358
7.70326	7.15918	5.08804
4.32625	3.91799	2.08991
9.92159	5.78287	4.75708
7.57608	1.27331	4.8384
0.0980661	1.31884	1.52299
1.11796	8.06334	6.60785
4.24234	5.58582	3.53041
7.82268	8.47105	9.38778
3.30418	3.46816	4.96033
7.00181	1.61452	7.62161
5.8023	6.95876	5.10621
9.80374	4.53311	3.78621
8.16895	9.5965	8.74296
5.80392	2.67083	3.82739
3.47121	9.81758	0.433775
3.06677	3.75248	7.9684
5.17875	8.92895	7.27332
7.02026	0.683931	7.47288
6.47055	1.03175	6.13537
8.41802	6.27206	6.69172
1.33382	6.81942	5.80226
3.14323	5.78641	8.65966
8.54435	9.95265	4.05166
8.69332	5.98678	2.72803
0.579254	2.12236	6.13454
4.75718	3.38053	2.40991
0.479507	1.85045	3.15759
2.99026	7.52291	6.67388
9.20255	2.34186	5.80071
3.13202	6.6982	8.60235
3.31278	6.15988	1.04329
2.21723	0.394811	2.15301
0.60283	2.71399	7.63099
5.74651	6.1421	5.60717
1.07647	0.617537	5.36092
4.42392	3.4358	3.9274
1.26063	2.476	2.5153
2.57847	0.203028	8.31356
3.54176	7.29978	7.8743
4.80176	3.1712	0.201895
2.83267	6.73939	4.44865
5.77499	5.52971	1.26571
2.70436	4.9206	8.31525
0.97172	7.12408	6.76982
5.93283	3.97348	1.56376
9.12875	2.67504	2.0604
9.15346	5.62974	9.08531
1.39725	5.23905	6.59095
0.223341	7.97736	7.59409
2.11341	8.61464	1.77996
6.38657	6.3468	0.143978
6.99177	2.79658	5.36738
5.64313	5.59896	3.81026
2.5422	4.23103	7.12513
3.77918	0.498078	7.80561
5.13076	1.56532	6.89246
0.501233	9.92323	3.66703
8.30626	2.04759	3.06841
7.1289	6.54698	7.86678
5.22166	4.76777	2.00589
0.307902	7.24457	2.13158
4.93008	8.05246	7.55024
1.02133	6.12787	9.27969
2.26302	0.791363	9.42171
3.36224	2.79297	8.99758
7.09733	0.543778	5.27882
7.75907	4.09136	9.89433
8.73916	3.58676	8.16003
5.34225	5.27086	7.42874
8.64199	4.20692	9.63519
7.88358	9.35427	9.34663
3.22697	6.58833	3.44773
3.72056	3.52736	1.28081
5.95954	7.15068	1.89746
5.56467	9.72997	8.18799
5.14384	8.60366	0.514134
6.5366	8.23653	2.46007
2.3297	3.72604	5.42185
3.30983	3.05407	6.76569
5.30315	3.61066	6.48492
4.34519	3.55481	3.43062
6.17784	7.13852	0.011601
2.64238	4.97872	0.197947
5.35424	3.58665	0.925119
3.61375	0.120115	8.37501
2.6283	6.50207	2.25193
1.47874	5.11557	9.93705
2.94725	1.1525	6.62842
9.31629	0.990693	2.76756
0.0686525	9.90395	9.90418
6.0949	4.08585	6.77835
1.34069	1.73225	5.36248
7.07932	4.12638	4.13064
6.16799	4.78776	1.54109
9.45637	0.43325	4.85745
7.35696	3.69736	3.9237
3.71742	0.860894	2.50018
1.05854	7.92209	9.90763
5.98366	8.59776	2.68649
3.29803	5.60282	4.35344
1.65822	3.75616	2.58705
5.34951	6.13208	3.71891
1.68577	9.60046	0.135417
4.20032	7.19518	3.45665
9.52678	1.19993	5.23531
9.77233	6.05056	9.34178
4.33214	2.37908	5.40018
7.23075	0.677213	1.43096
6.60703	3.48686	4.80151
2.88386	1.70891	6.3055
6.18003	2.24244	9.11458
5.5265	8.32233	2.43607
0.579115	8.34999	6.4501
5.59942	5.16249	0.438982
2.8674	9.49005	9.04056
1.05473	9.12151	5.34878
1.06059	0.57217	0.258617
2.56657	3.24732	8.89514
6.16794	1.95283	6.75205
5.56083	6.3545	3.45134
2.50773	4.98254	9.61847
0.434414	9.61512	2.49976
4.83217	4.25496	4.78382
7.18794	4.89606	4.71003
9.03613	6.10582	0.358532
8.95862	5.10975	9.32365
2.49033	4.49003	6.9955
5.05813	7.06403	8.5522
2.47183	2.88669	2.64245
1.38998	5.00206	7.43739
0.885288	4.321	7.17785
5.72174	3.49948	5.64289
3.75161	6.24396	8.28251
6.0478	0.503178	7.101
4.93132	0.50451	7.4997
6.69822	3.96724	6.44387
9.69481	2.79072	9.98951
0.346804	4.22441	8.38941
4.52217	5.39217	6.32188
2.42619	1.15842	4.92559
0.0586854	5.56437	0.0578454
5.09874	8.65794	7.94591
1.60367	7.54258	3.64238
1.10965	7.33024	2.0422
2.29107	6.22507	3.26871
1.23615	3.17416	9.19087
2.83688	7.84802	0.725352
8.26927	3.54992	3.69489
1.03411	7.8013	2.31257
9.34302	0.770262	0.949218
6.28034	2.00791	2.83545
6.54968	9.47962	2.85382
0.837721	5.94263	5.34863
0.85247	7.75303	9.45019
2.21207	8.17023	4.56374
4.38994	4.43721	5.22167
5.92288	0.452189	5.46847
6.29313	0.251913	4.90553
9.47583	1.45136	4.15083
2.73153	3.25484	4.84719
4.69547	8.07605	1.11696
2.98893	6.28878	6.43459
5.10071	0.757115	4.622
0.271478	4.29184	5.77816
7.90557	8.7733	0.450352
4.90716	5.02724	9.66983
3.23561	5.2977	4.15839
7.03336	7.26263	6.98758
9.64333	3.21307	4.77034
7.03789	6.37426	0.535682
7.03606	7.83258	1.50655
5.65117	3.59672	7.96754
1.10129	0.35433	7.37693
2.53825	7.792	9.79724
1.98619	7.66881	1.75779
1.04257	7.18769	9.36058
1.62537	1.65375	6.72651
9.76107	3.2979	1.50631
5.65878	2.01305	1.93081
9.73072	1.75305	8.64199
5.32192	1.64721	4.64624
4.20087	0.284793	5.84303
7.58248	0.46004	7.20737
5.02638	1.24647	9.30912
8.43337	1.92618	6.75769
0.230681	4.29212	9.68374
7.22258	9.79225	5.93086
9.12264	3.18292	7.24604
5.31709	9.24679	8.79329
3.20435	4.71259	0.0514846
7.97255	5.00775	4.19346
8.41045	2.0018	8.35976
8.56388	9.54587	5.61071
3.59484	5.14852	4.80638
8.60424	3.01783	4.78424
4.85307	5.40166	7.42032
4.66271	0.832799	6.81359
2.59463	4.63639	3.27542
9.51385	0.929166	0.547613
7.087	6.32306	2.0407
5.36755	3.77255	9.44384
2.16069	5.20994	0.564733
9.0283	5.24813	0.489114
5.54971	4.54824	6.12031
5.04966	3.53112	6.10851
5.92812	8.2103	3.04987
8.98866	1.4218	5.62049
6.72856	8.18709	9.27342
3.00657	3.46016	2.67722
6.34139	8.23425	4.86935
6.9323	4.37399	0.0306988
7.72104	1.08307	8.54005
0.0235911	4.08486	1.2577
1.25079	6.59986	6.18755
2.87873	0.21483	2.99671
4.70274	1.9964	9.02237
7.78597	3.27197	3.6712
1.84299	4.87616	3.27993
9.56137	3.62005	3.28525
2.40478	4.65138	2.00969
2.11685	7.16422	9.66914
3.60916	6.04422	2.17848
6.16713	5.26936	2.85712
9.24859	5.61286	0.667932
5.76545	3.91197	1.44764
2.54942	1.28334	5.50654
0.694645	2.60296	6.76969
0.29749	3.95601	5.08453
0.326754	0.106966	0.314633
7.00275	4.91697	6.1411
8.14409	1.99332	6.01106
2.9462	2.6239	6.72652
3.2043	0.830604	6.29667
5.55046	0.614934	6.91728
3.61896	3.71918	9.55859
6.52368	2.72156	9.45898
4.23464	9.22133	8.76355
0.225351	1.33817	0.693234
5.36485	0.595541	4.67852
0.941405	4.69628	3.43898
7.86205	6.16892	0.95335
1.16525	4.61836	0.767397
9.8899	0.849128	1.70153
6.97184	7.2891	3.74298
1.46786	4.05749	7.12293
8.06927	0.442974	5.02569
5.49315	2.39644	0.376439
3.77219	1.60718	3.38011
4.88133	8.04753	9.40513
9.9226	5.7673	7.2038
3.73887	9.73149	0.828982
0.929168	5.77696	0.422991
0.558636	2.45668	8.93155
2.54203	6.76305	6.93927
8.61622	1.22599	4.49919
7.33812	3.89055	7.1289
3.55703	6.25341	7.82015
6.2491	3.36597	6.63222
6.5608	1.08748	0.188192
7.90199	1.74691	5.45713
5.07617	8.66315	9.12268
9.04201	2.50186	4.7951
3.69285	3.51052	0.18224
5.35116	7.29781	1.88839
7.63317	1.69858	7.4325
3.47364	4.02191	8.10088
6.80907	4.1636	1.85609
8.75424	5.61239	9.59963
3.80531	2.20054	1.58322
5.87561	7.52896	4.16215
2.46073	5.83374	4.51653
1.30692	2.78835	3.41933
9.82527	6.97469	5.14486
1.94229	9.24478	3.91759
2.38562	5.61757	9.26239
7.21218	6.70409	0.971704
1.18613	4.89264	9.07598
0.675174	4.86824	1.8089
6.19125	6.62495	8.6483
4.66771	9.63443	6.45315
4.17913	4.51583	4.8293
9.86925	4.10872	2.9728
3.46257	3.13803	7.45777
0.11584	3.16853	5.25449
6.4256	3.17275	6.9476
4.55185	3.64946	4.69699
4.40543	8.84191	5.31276
3.38241	4.75846	4.84574
0.894582	2.13178	5.53233
0.95492	8.02905	5.05711
3.14866	5.49742	7.01676
5.39641	2.65823	9.71109
5.09909	7.33434	0.40953
7.65801	3.81688	3.02012
0.459167	6.58789	9.18002
7.01559	1.71907	8.90376
7.43612	5.20066	1.70349
4.6902	0.629671	8.63251
2.69652	6.11135	5.65468
1.51225	8.01951	2.32939
0.201226	8.87177	5.01617
9.35785	8.88492	5.53997
8.38249	3.33756	6.12801
7.76467	4.49774	3.20272
1.90419	4.29018	5.82711
4.75684	3.68476	9.44833
2.20212	7.81921	1.63389
2.31219	6.13745	4.17168
1.04861	2.2194	7.77868
4.81827	6.77835	4.80675
9.73846	6.00023	9.17876
9.54649	1.65288	8.67233
6.1425	4.74026	5.12127
5.67168	6.02497	8.54497
3.44089	4.46799	8.72383
4.12308	2.74231	1.4957
6.77684	3.38638	1.25282
2.5682	6.69599	1.33866
4.97207	5.33381	2.82434
5.95158	3.68123	6.56915
6.00343	6.79941	5.72293
9.04526	0.11353	9.46664
8.55282	8.63509	9.7652
2.67732	6.03125	8.55554
6.86747	6.73469	7.33747
5.69815	8.74651	4.72671
2.00012	9.75874	3.5179
6.66081	0.996463	8.83342
4.36962	7.56487	0.200554
4.80655	1.9759	6.68015
8.26353	1.98611	8.19843
2.84756	6.31173	5.23441
1.88626	9.52428	5.1865
2.00236	5.33158	5.04454
5.95519	1.7752	4.48603
1.43026	2.90496	4.20195
3.41539	6.71764	0.659388
2.60337	3.20471	6.26674
7.69025	4.97481	5.38466
2.41197	9.18068	0.960319
3.40872	7.5606	8.13339
9.65934	3.87236	0.433534
2.57667	7.6062	4.45671
3.89912	3.25094	6.4082
5.24009	9.21896	2.34831
8.23385	4.5389	3.66181
0.571653	3.20936	3.51534
8.25029	1.70346	7.06571
1.11209	3.87582	1.77646
5.09705	6.15585	3.28372
1.55376	6.5543	8.22805
2.96654	8.54758	3.75938
1.79525	9.16881	9.96857
2.60224	2.15687	0.0384052
2.45074	6.75427	9.51911
2.78358	3.31709	4.33133
4.20205	7.20324	1.79754
9.85908	9.20451	4.12156
2.54785	1.07085	8.2686
5.09607	6.40479	7.39402
3.58117	4.40547	6.72637
1.37513	3.09705	2.79024
5.46658	8.95485	7.20011
6.95882	4.90067	1.2799
1.54041	3.04262	0.780246
4.0965	2.08304	8.34328
2.31335	7.98668	6.80716
3.27448	2.82484	5.1058
6.09794	2.80572	6.52871
7.10262	6.34926	9.85215
5.11398	2.35004	1.29144
0.491173	8.88147	4.28194
3.81081	6.36104	3.51713
1.90547	8.99323	8.54346
1.91785	6.34604	8.91938
4.06708	7.69247	6.34782
7.04473	0.885665	2.76441
8.75967	1.41653	4.64181
2.91395	5.0694	0.498484
3.00917	7.90885	8.27436
7.85789	2.38065	1.72247
2.28604	1.11504	5.06616
0.0674454	1.11715	2.7946
9.66386	5.10191	3.4672
2.66454	9.1144	3.26694
0.635809	7.03002	5.7323
7.79108	2.94326	6.54365
6.85007	4.96422	0.713605
7.21715	6.69501	3.76194
1.13267	6.6174	4.29738
8.67269	2.39868	9.01304
1.05451	7.98091	4.46098
2.70685	8.85452	1.74233
2.70995	2.74019	3.24534
5.31696	4.1842	2.39456
4.04729	0.0676095	7.42978
4.04791	6.95349	4.42705
3.52084	3.81142	2.74654
2.65481	5.06542	1.5222
4.76679	1.33837	7.44382
3.99829	4.33607	1.9481
2.42864	5.56322	7.97902
6.8418	2.16857	6.76605
4.10911	7.45908	1.72944
2.64831	1.2243	2.96056
9.52999	7.94212	6.53262
1.6035	4.74906	0.793575
7.17975	4.25089	3.74908
6.59357	2.50356	7.68896
4.84288	6.20974	3.04807
1.494	7.70425	5.48356
4.9113	0.249249	1.18789
1.13807	8.05206	9.69119
1.22141	2.091	6.70007
7.03	7.20015	0.134774
1.26526	7.28447	1.02809
6.97333	6.47423	1.70224
9.2022	0.655673	2.08291
9.75666	3.30691	2.0144
3.14477	0.471954	0.491724
9.30851	9.83216	1.84845
1.08914	8.39052	0.991249
4.42271	2.85424	2.36368
4.17335	1.12978	9.00917
4.4343	1.18465	3.12264
1.45485	3.97632	3.20048
3.56307	0.878869	7.51791
7.88621	1.87317	5.91927
7.71861	0.786917	0.225291
5.45255	4.51462	7.05979
4.63291	5.06575	9.98166
6.14718	1.0971	6.89135
5.78719	0.134069	9.93391
5.10906	0.772046	7.62229
9.33428	1.00168	8.41146
1.23928	7.44639	8.63563
6.21971	2.10531	1.79294
3.27806	8.05808	7.21467
1.98928	4.64259	8.06122
3.47785	6.15953	6.53734
2.18475	8.31259	9.79097
3.59117	2.19907	5.26516
9.09656	4.07048	5.83083
0.0618493	8.04027	2.39228
3.66978	1.88672	8.89722
2.6026	1.51157	9.25051
8.56514	5.52411	6.44852
1.0593	7.03435	5.73305
6.31599	9.33407	0.706638
5.54549	7.29836	6.30854
5.13414	5.56052	7.57053
0.817945	2.7329	3.60031
0.868716	7.31105	2.17728
2.83898	5.93707	4.48501
7.64481	7.85861	4.87884
5.40497	0.990829	0.586707
9.39611	8.6806	7.51945
1.17186	9.92379	7.50449
2.63112	9.0785	7.28059
4.87013	5.1527	5.2262
1.87858	9.99749	5.97078
9.87934	7.12208	4.48435
3.14957	2.06902	2.70292
2.61423	2.09173	9.32555
9.82831	3.5971	1.14179
5.71924	6.22127	9.49856
0.315728	5.82591	3.41203
1.58865	4.57866	5.06353
4.94196	7.67236	5.68289
3.47186	6.51049	7.20092
0.121196	5.44867	7.76954
1.40136	6.42138	0.110796
6.5483	0.681202	8.84034
3.18136	2.04008	9.59567
0.88036	8.33202	1.512
8.29572	3.94254	6.0825
4.53491	6.75129	3.62617
0.93165	6.34423	3.89737
0.569496	1.70109	4.37188
4.60835	4.47554	0.636864
7.81774	4.22766	9.01237
0.879049	7.22851	2.74211
9.8918	7.34866	6.71379
2.35727	3.47435	2.59508
6.9322	6.95691	8.7043
3.26523	2.84686	7.34491
2.79613	6.203	2.97208
4.96135	4.15797	9.44623
1.90958	6.51516	6.35732
2.36208	0.455584	7.52511
5.60714	1.0401	4.18057
5.61324	3.55351	0.135663
1.61404	7.58401	9.65699
0.491099	4.65003	4.60128
3.14448	5.90073	0.933832
3.94623	8.7865	5.51604
0.932103	5.76616	7.71295
1.96786	7.57909	0.770808
4.61787	3.68619	1.7782
8.45773	7.94664	6.50021
5.55771	4.67864	5.52376
8.17886	0.0268112	4.32619
2.80306	2.34174	3.90358
5.856	2.18495	5.95885
6.72413	4.62062	8.02697
9.59231	8.39435	8.00775
5.68018	9.77461	0.292797
7.86138	8.02317	2.92716
4.20358	9.70678	5.32304
1.78798	2.80011	4.20246
3.10244	1.97277	6.71586
5.22989	3.96951	4.78157
7.8949	6.99161	2.89865
8.02738	1.36855	3.8569
0.646389	9.28157	6.01236
0.810941	1.65506	5.71834
1.01617	8.7926	7.51959
9.6974	0.115883	1.30508
6.12339	2.06257	5.13295
1.14464	6.11825	9.96864
0.485465	9.95139	7.29055
4.28757	8.50361	7.14346
0.224578	9.17546	7.62106
5.13839	2.59653	2.90428
5.39839	2.89401	5.06283
8.91977	2.08826	5.34731
7.23026	4.4463	6.69279
8.00198	2.0557	1.44049
9.09029	4.29332	9.78364
4.18145	7.80842	9.60578
5.80969	5.67323	6.65319
4.54599	6.1942	0.61586
8.02574	5.69195	3.45802
7.3064	2.41039	9.811
1.499	9.7265	0.27278
9.71955	2.78517	1.49767
7.1531	4.37147	3.05591
7.7165	5.80965	4.26655
6.04997	7.00044	0.517006
2.02456	4.10932	0.886515
0.324519	2.69638	1.13921
5.69495	7.77656	5.63991
2.69636	9.56946	3.43086
3.04275	8.68458	3.05324
6.39491	0.294126	1.35411
7.02792	5.1766	3.9067
3.83095	4.62341	5.94893
8.76468	1.05004	6.95856
2.21838	2.74471	6.09114
9.45961	2.75901	8.31074
8.44298	0.538499	5.64285
0.340701	6.56404	1.14068
2.29468	9.56364	1.45072
4.16296	6.18497	4.28055
5.56881	5.511	7.57552
3.0576	4.6878	2.20555
8.63022	1.11097	1.43713
4.51413	9.4357	0.357271
5.07041	7.61657	8.99827
9.0132	1.14667	2.9014
8.98514	1.9813	7.10404
1.53496	8.95654	5.79483
4.28413	8.46211	5.16716
1.98246	4.44536	5.23491
6.96564	6.83445	5.21671
3.60249	0.0377751	1.74835
2.20866	0.525364	6.98978
3.6172	3.91974	5.88061
4.48412	2.51755	5.81579
3.43572	9.0858	9.7183
6.99481	8.27161	6.97674
7.60021	0.118081	0.952364
3.13447	6.63626	5.67368
3.62247	1.98269	7.55411
6.11699	7.89608	9.45252
7.9504	4.03658	8.9514
7.87266	6.41375	5.25108
1.31143	7.23106	0.203338
2.49146	7.19193	4.7547
7.65322	9.02599	4.53423
5.11477	9.56473	0.147828
7.32684	9.10003	2.13889
4.62452	1.34792	9.12368
5.56087	4.65778	3.86887
4.95617	1.46241	9.86429
5.71375	1.56749	6.44856
4.94678	8.93802	2.22299
0.0461168	4.0909	0.650918
1.97198	8.8158	0.0772233
9.83528	1.39966	6.07915
7.65035	3.61488	2.86003
4.66109	6.54618	6.88451
7.0868	3.14236	9.13677
0.697755	0.220944	7.78459
2.5823	6.66073	1.80003
5.03895	7.69385	6.26124
0.457255	4.23933	4.07788
3.20625	9.35254	7.19341
5.55111	6.15446	7.87924
1.57897	7.77871	7.56123
2.6715	8.20571	8.05323
1.83042	5.06861	4.1596
6.114	0.942744	5.82829
8.73115	9.43048	9.96663
7.19548	7.09969	2.372
4.95412	7.17871	5.03554
2.78722	8.77606	3.48841
5.43451	4.21911	2.4174
4.73622	8.23204	7.30506
8.37624	2.88456	4.12501
3.4287	0.744165	6.30698
3.07712	1.09758	8.70659
6.12748	7.14959	3.45532
0.154367	7.97753	1.89782
3.5955	0.591394	4.35052
9.27712	4.22888	1.86744
3.42505	4.35663	5.98194
2.72974	3.38915	9.4492
4.37786	4.26295	5.16741
8.25397	4.52273	0.711528
6.35232	1.91021	2.34276
0.76906	0.502626	3.71824
4.04293	6.24231	4.59138
6.35067	0.180206	0.560021
0.902661	1.28643	5.34787
3.07646	2.0536	2.20827
5.08108	2.04795	4.27939
1.31176	1.47592	7.10499
7.50765	9.56655	4.73433
1.5432	7.43781	1.22226
5.52945	4.31359	8.0273
8.13306	2.09258	5.18586
1.16512	4.18522	3.77051
1.9792	0.242297	8.35918
7.59639	9.29891	1.96615
1.11756	4.9936	3.09637
5.1092	0.346301	2.16785
0.25997	7.70601	3.34256
3.30631	4.28477	9.16535
8.92537	1.13899	6.31203
8.21993	0.846627	5.92611
1.1065	7.64574	4.71843
5.70771	7.99947	5.81119
6.37393	9.44514	5.69963
5.76083	4.10887	8.36349
6.16064	0.0102672	7.16555
2.98453	1.98542	4.7192
4.1327	7.26547	8.79319
1.31301	8.59691	0.489832
2.44852	4.92262	0.0102496
1.92365	3.11158	9.2814
7.83949	5.15064	0.673554
4.26583	6.26375	5.6844
8.0344	7.85111	8.44966
9.56267	5.2586	4.15594
7.53	7.12131	4.48077
8.43975	3.02473	8.00156
5.82805	1.50401	5.24977
6.37603	0.0640211	4.48911
2.07596	2.81244	4.93072
2.45218	1.61006	8.73933
1.12458	9.84396	1.2371
1.27981	7.81242	5.55811
2.76017	2.2746	7.72773
3.41859	7.16092	1.70353
2.73583	2.34072	5.86153
2.52381	9.40827	2.48648
5.47902	7.30614	2.24292
4.93666	0.447439	4.724
7.28562	4.9525	7.04273
6.41711	2.15327	9.70313
5.48059	4.85733	9.63087
0.333021	1.71192	6.95402
0.872649	7.14553	2.82986
7.11518	1.34751	1.39923
6.94326	3.7425	6.51114
9.24159	0.0039725	4.66391
4.56138	4.96866	0.256774
8.25447	0.657602	8.7367
1.83617	9.78144	1.63098
5.59824	6.70405	6.46233
5.41987	0.490676	5.99077
6.29893	2.41065	2.70064
8.12518	4.12132	6.83132
4.39084	8.42335	8.26798
2.02655	8.95727	4.51164
5.32287	3.72217	0.514975
9.2812	3.23145	0.790299
5.69524	6.31286	4.19078
0.447901	7.76709	6.66193
6.37422	9.37483	6.08252
5.09151	5.34702	4.75376
7.80712	6.769	3.66352
2.37598	7.04498	3.48399
4.13195	8.73701	4.37623
3.01048	5.21132	6.20442
9.14803	4.9082	6.32898
8.96265	2.07846	7.55798
2.22237	1.55571	1.23737
6.29943	2.40949	4.69076
0.472545	7.28703	0.0129163
1.35758	6.99542	2.99974
6.96904	2.45216	7.51252
3.78002	2.60516	0.971445
2.36001	9.2405	8.63794
3.57386	7.91685	6.07791
0.23923	8.9793	7.55866
3.38462	9.44309	8.50511
3.30002	6.89751	3.81555
9.72984	5.24248	8.92237
3.56121	9.56973	8.49793
3.09428	4.19436	4.66226
0.352462	1.79819	8.79061
8.49018	2.07809	5.71739
7.82528	1.89083	2.36191
0.532283	7.92541	5.49243
4.78603	8.16032	0.516759
8.79171	4.287	1.93298
7.6888	4.49354	8.59094
3.4612	3.74074	0.413848
4.99905	3.3719	3.44635
8.26695	8.69616	8.13541
0.7559	0.71865
0.35385	0.41341
0.39995	0.27013
0.71747	0.60944
0.98865	0.92364
0.29679	0.24643
0.74761	0.53721
0.8457	0.95746
0.95857	0.88925
0.75427	0.63018
0.83814	0.49326
0.88709	0.76124
0.39757	0.29315
0.74849	0.56988
0.70591	0.90643
0.29372	0.32343
0.013127	0.74595
0.17203	0.27113
0.095875	0.031583
0.47461	0.28022
0.53257	0.70655
0.069734	0.49237
0.59866	0.6104
0.14221	0.31782
0.53256	0.67659
0.65789	0.95299
0.57615	0.57708
0.25298	0.54189
0.75559	0.94886
0.82587	0.79254
0.11824	0.33857
0.33488	0.42212
0.92994	0.57963
0.032661	0.37022
0.51127	0.99606
0.057378	0.25114
0.67005	0.77472
0.96369	0.77562
0.64965	0.6742
0.62255	0.76298
0.11848	0.20882
0.66195	0.5536
0.015889	0.3391
0.87695	0.79563
0.387	0.99478
0.18581	0.33266
0.53736	0.76925
0.89348	0.87321
0.59925	0.67846
0.91256	0.38367
0.81222	0.83503
0.53321	0.74101
0.70784	0.12829
0.52581	0.88208
0.27251	0.25668
0.061377	0.29472
0.67735	0.48278
0.42476	0.066782
0.62325	0.5329
0.15923	0.065032
0.50078	0.14889
0.7359	0.50054
0.23463	0.0068108
0.2178	0.49447
0.004402	0.89493
0.087968	0.20245
0.94078	0.54322
0.075793	0.030269
0.053466	0.20191
0.53581	0.96556
0.45794	0.45207
0.65954	0.53859
0.16036	0.59366
0.86663	0.76918
0.94304	0.69674
0.81316	0.7726
0.31919	0.67206
0.85953	0.78588
0.0055977	0.82279
0.9942	0.68632
0.12699	0.18993
0.51717	0.80475
0.95606	0.81854
0.3933	0.3845
0.38836	0.25461
0.87977	0.69542
0.53613	0.52957
0.010328	0.56678
0.71481	0.92067
0.11624	0.024514
0.40213	0.25421
0.048588	0.15513
0.87548	0.86777
0.56388	0.65113
0.12511	0.17548
0.784	0.66366
0.84187	0.50289
0.77831	0.69587
0.077769	0.26239
0.6678	0.94424
0.67506	0.96694
0.99783	0.73279
0.91691	0.53201
0.81436	0.53019
0.33951	0.34817
0.17763	0.42855
0.57188	0.71957
0.14084	0.40842
0.32945	0.41948
0.060531	0.12268
0.66282	0.96732
0.83691	0.61221
0.47487	0.10987
0.28467	0.27286
0.49098	0.10915
0.33472	0.3832
0.21378	0.35001
0.57594	0.76746
0.35174	0.25356
0.80656	0.75582
0.69075	0.95194
0.64783	0.77044
0.15158	0.42835
0.64735	0.60705
0.73729	0.83199
0.47453	0.41853
0.17021	0.26314
0.478	0.05425
0.82853	0.7466
0.41334	0.24742
0.80012	0.81299
0.78088	0.95187
0.19218	0.20872
0.40509	0.69908
0.97027	0.74531
0.80937	0.52713
0.13203	0.17233
0.4056	0.43313
0.85821	0.75725
0.66367	0.74435
0.22	0.2447
0.98152	0.57455
0.96504	0.84211
0.049015	0.92934
0.72779	0.53013
0.14035	0.42155
0.92363	0.55207
0.44077	0.28853
0.43441	0.18456
0.90536	0.53368
0.72772	0.89203
0.035581	0.82501
0.61041	0.8227
0.13894	0.23521
0.74435	0.91251
0.5458	0.57823
0.91159	0.93529
0.21652	0.33546
0.3896	0.27409
0.57763	0.92903
0.19603	0.15184
0.82876	0.98256
0.20455	0.42291
0.77423	0.73068
0.86399	0.93416
0.67049	0.87499
0.65896	0.66802
0.85052	0.74812
0.58652	0.84573
0.31121	0.16537
0.10645	0.085913
0.60761	0.8649
0.53946	0.94166
0.71038	0.86325
0.22264	0.07597
0.14823	0.058233
0.77511	0.5984
0.11753	0.45945
0.74238	0.96426
0.39878	0.17645
0.96738	0.86971
0.015899	0.12205
0.046803	0.20176
0.142	0.42101
0.16701	0.32279
0.63148	0.9555
0.87598	0.52959
0.59417	0.59866
0.46798	0.24078
0.19362	0.42262
0.76736	0.57633
0.58987	0.77931
0.31883	0.18294
0.7578	0.51264
0.95359	0.75295
0.82402	0.6813
0.5178	0.80651
0.97117	0.58033
0.38574	0.14516
0.16811	0.33769
0.065437	0.18322
0.42519	0.29625
0.67874	0.87079
0.93727	0.66509
0.60074	0.58289
0.58365	0.62272
0.93715	0.95949
0.84572	0.63809
0.41675	0.080151
0.97362	0.87374
0.9749	0.80832
0.74767	0.48958
0.94871	0.74604
0.43676	0.38483
0.091782	0.44156
0.79046	0.93737
0.98948	0.60404
0.95005	0.49807
0.8922	0.64353
0.18334	0.012617
0.47535	0.010879
0.81872	0.76129
0.29629	0.45788
0.16037	0.03979
0.44518	0.25458
0.5504	0.91801
0.18928	0.44974
0.44966	0.0059963
0.88262	0.53536
0.18115	0.47076
0.59694	0.7102
0.91783	0.89896
0.97452	0.72631
0.064233	0.19088
0.08722	0.17215
0.53928	0.98075
0.56156	0.51165
0.7815	0.81888
0.44105	0.26159
0.066512	0.19282
0.40866	0.39712
0.0082597	0.65786
0.9505	0.56504
0.40321	0.28619
0.74081	0.6536
0.40184	0.13451
0.12671	0.23816
0.1544	0.29052
0.7184	0.86268
0.81001	0.56797
0.70531	0.98456
0.10647	0.49786
0.75304	0.68341
0.44422	0.23248
0.56489	0.92544
0.62599	0.92064
0.11289	0.29681
0.17344	0.10988
0.36844	0.39547
0.79147	0.6371
0.8808	0.91445
0.30489	0.61497
0.25695	0.99807
0.48152	0.15257
0.42796	0.067873
0.50503	0.11569
0.85288	0.53832
0.70277	0.63696
0.00016767	0.8378
0.74912	0.7798
0.093187	0.21654
0.25668	0.34021
0.61162	0.53909
0.064233	0.26847
0.49135	0.22266
0.72419	0.60318
0.71481	0.50296
0.90875	0.68737
0.78564	0.54707
0.12027	0.69921
0.29573	0.1388
0.74577	0.69557
0.57015	0.64036
0.43427	0.30687
0.43498	0.22403
0.18654	0.32006
0.95921	0.86956
0.050486	0.21234
0.47076	0.078345
0.88898	0.69971
0.12104	0.28258
0.46421	0.20987
0.7192	0.89461
0.20607	0.43729
0.01888	0.25844
0.33075	0.37546
0.078095	0.20227
0.24982	0.45656
0.57745	0.86315
0.75767	0.48811
0.16992	0.1433
0.16765	0.46713
0.70498	0.6878
0.65073	0.56518
0.98234	0.50182
0.075513	0.15403
0.32546	0.34459
0.098048	0.19432
0.90775	0.88496
0.10722	0.2159
0.95898	0.56767
0.37096	0.10878
0.63327	0.42598
0.043001	0.46992
0.32726	0.4297
0.72468	0.92813
0.74971	0.73969
0.77476	0.90751
0.7902	0.76263
0.046594	0.24212
0.35633	0.33957
0.71004	0.66273
0.64045	0.50545
0.44309	0.98126
0.20562	0.32934
0.67666	0.97321
0.33164	0.099056
0.80743	0.93835
0.68117	0.55001
0.7041	0.64611
0.47219	0.33295
0.42439	0.31
0.038069	0.36375
0.38535	0.23266
0.12602	0.32631
0.78117	0.73725
0.57476	0.56873
0.82307	0.96382
0.26496	0.15246
0.30033	0.3638
0.1744	0.19719
0.642	0.90155
0.63929	0.65464
0.46098	0.11261
0.97427	0.76305
0.047677	0.26161
0.31478	0.084663
0.82009	0.57276
0.28068	0.19176
0.89651	0.74027
0.21814	0.11227
0.70911	0.88191
0.86946	0.87344
0.6952	0.60363
0.12227	0.44019
0.90991	0.60248
0.63184	0.94645
0.82707	0.73118
0.066812	0.22636
0.43052	0.07436
0.34971	0.37859
0.33374	0.35705
0.64004	0.83084
0.60421	0.56883
0.6689	0.89699
0.03194	0.28039
0.097744	0.13868
0.58364	0.54729
0.53669	0.77128
0.37263	0.16851
0.99734	0.95988
0.10144	0.20984
0.99011	0.72692
0.072238	0.97955
0.25229	0.17872
0.34779	0.28383
0.15933	0.21744
0.6639	0.98102
0.17135	0.020943
0.06915	0.13816
0.16253	0.94271
0.96064	0.72971
0.3911	0.85821
0.11601	0.17762
0.20239	0.37038
0.25531	0.2892
0.96673	0.62205
0.42169	0.47896
0.8522	0.75094
0.084225	0.098877
0.77288	0.92261
0.32044	0.21553
0.17946	0.087036
0.28758	0.40843
0.79152	0.72665
0.70311	0.65584
0.063059	0.22728
0.22389	0.43325
0.72957	0.5013
0.53901	0.42104
0.21505	0.36163
0.58219	0.65638
0.011313	0.93648
0.69412	0.69661
0.43156	0.075504
0.33422	0.17837
0.84514	0.97804
0.023619	0.083119
0.60728	0.92556
0.92599	0.73374
0.83847	0.86905
0.29741	0.40528
0.70743	0.61291
0.7541	0.54483
0.32978	0.28497
0.69194	0.56147
0.14204	0.37199
0.001546	0.89192
0.59483	0.57418
0.39749	0.42056
0.94571	0.52943
0.70022	0.96091
0.51605	0.54178
0.17473	0.36276
0.52648	0.85094
0.25494	0.16531
0.67355	0.94257
0.29692	0.33928
0.34859	0.1913
0.095135	0.15145
0.071793	0.30546
0.079289	0.82138
0.64046	0.89099
0.41156	0.34625
0.0081256	0.29944
0.22987	0.9535
0.034981	0.011314
0.15847	0.48134
0.12497	0.12895
0.44549	0.1367
0.43322	0.40143
0.80219	0.75532
0.32835	0.4293
0.54964	0.49865
0.25961	0.08116
0.07228	0.098516
0.71077	0.90872
0.63031	0.91711
0.99843	0.68733
0.18612	0.40717
0.56166	0.9126
0.32055	0.2093
0.97927	0.85285

## Sheet: data_chunk (2)
4.69351	4.92763	8.75149
8.60388	5.214	2.53172
6.31157	0.553477	2.35291
3.81985	6.85349	4.72004
6.86717	3.85057	8.67017
3.96818	3.73481	8.21609
0.251364	5.1067	8.61641
0.468355	4.38889	1.99487
1.54717	3.66576	1.32274
0.888976	4.18664	3.26656
3.72318	8.55593	1.40609
3.87599	3.40272	9.57762
3.08522	9.90963	8.70499
7.58588	7.80093	1.22965
8.85052	0.552639	5.09435
4.66343	6.30472	5.59073
9.3257	2.27518	5.6765
5.35157	7.5228	4.26476
1.87769	4.043	5.86981
0.979607	4.72658	8.75839
7.97455	3.75161	2.12898
5.57514	6.40959	2.32905
3.74234	3.04111	6.86101
9.53529	0.945964	4.48633
6.00208	1.94018	6.08798
4.68432	6.14029	0.752285
7.37971	0.989857	9.87197
1.7226	6.26459	3.04065
2.89983	5.67161	5.36042
5.24818	0.630695	6.03188
5.8642	2.533	8.30398
6.75752	2.85775	8.79398
2.82608	6.94308	5.45497
9.23041	5.1832	9.90177
5.00912	2.59076	9.46935
5.07062	8.55001	5.52107
1.39937	4.46432	6.75105
8.92204	3.49536	7.92864
0.972779	9.79204	6.26114
8.73985	5.93196	3.18169
2.38296	4.48147	2.04807
9.67459	5.07916	8.81392
3.21525	1.8944	2.06397
7.10329	1.90419	7.92698
8.30107	4.19245	4.68641
9.58249	9.19059	9.09942
9.08306	1.72265	9.39706
0.645504	8.21155	7.59359
4.86165	2.98068	1.76218
4.73898	5.95643	7.66986
6.56884	6.38015	4.96456
5.98561	7.18909	8.23909
0.119912	1.00469	9.30264
6.65067	1.78676	9.22403
4.78571	9.35394	6.88999
2.52774	6.33398	5.30679
9.60947	6.49708	7.44851
0.055672	3.88367	6.42123
1.68926	0.792529	0.108228
1.62899	7.77374	9.52434
3.89259	4.37297	3.81827
0.375447	9.46397	1.36747
4.83198	5.33579	2.90507
4.81878	7.62616	0.809345
4.13592	0.97549	2.69556
9.60419	2.96591	0.187798
9.3953	2.60224	3.75685
3.84036	7.52916	6.59208
8.64356	6.07319	2.89906
2.68524	6.78624	1.95392
8.67317	1.18577	0.657289
7.69145	1.46646	7.4363
5.10634	8.82401	4.90288
5.52256	5.9998	7.1467
9.34763	6.18939	9.30312
5.21875	3.66241	1.33909
4.18676	8.25737	9.54642
7.0993	5.27772	4.47627
3.90118	2.53636	1.17523
6.19722	8.90129	0.0506641
8.76277	2.24673	8.13551
0.842152	3.80543	2.85108
3.47105	9.35944	2.91873
7.69502	1.6692	0.542894
8.99934	1.92036	9.39472
7.50376	1.79395	8.96659
4.95781	9.27212	0.444295
0.142499	1.23517	2.31066
1.18521	8.78372	0.950768
1.23804	5.70542	0.226245
7.05881	9.9663	0.654214
4.07982	5.97518	5.6577
1.00837	2.69259	2.23108
4.54526	8.91341	6.77081
5.54119	5.91395	4.21374
2.39049	0.60934	8.6825
8.63311	4.42977	7.08998
2.33684	4.34054	5.96979
7.96321	3.13969	8.38833
5.84866	8.80177	3.32134
8.49864	7.67697	5.30344
2.47658	0.53293	5.84042
3.19672	1.69663	9.69143
1.58887	9.66655	1.17714
7.59551	6.78335	1.83632
6.50754	8.35184	1.29081
0.59178	7.0831	8.1622
0.0426873	9.89258	8.76965
6.25852	8.35801	9.14475
8.2603	2.16836	0.630983
8.20883	3.6702	6.86609
6.84261	6.13436	6.70493
5.32174	3.78445	1.01707
5.94937	7.06007	8.74234
8.54306	9.73248	6.93703
0.141836	1.58648	7.37913
4.38848	9.5182	9.54559
7.69533	1.26682	4.10462
2.87012	7.47684	5.64425
9.04074	5.18409	0.580949
4.68212	4.13706	8.32253
3.46236	6.75991	8.79944
8.56953	1.29885	0.443297
4.94015	8.16518	7.13089
6.22048	5.41816	5.32162
2.54819	2.06116	4.36051
2.60627	8.31132	3.58126
6.08373	5.83958	8.7388
7.44546	5.72258	2.65334
5.14902	4.93056	4.2464
2.58238	4.36501	0.316673
2.73907	1.843	0.579491
0.559764	2.01021	3.58362
1.64762	9.52158	9.69922
5.85966	1.89672	7.70516
1.71622	1.5512	3.32197
9.64532	7.10335	5.31146
1.47823	2.4856	6.23322
1.39812	0.92869	2.67511
5.6409	0.496332	0.65044
5.92291	8.6914	3.32341
1.33327	2.72717	1.29951
3.90637	1.99591	3.76879
1.4429	7.20632	5.24454
6.38243	4.5381	7.20655
1.42694	7.62322	8.98924
6.01798	8.74911	2.79057
0.238868	1.43287	6.60161
3.87857	9.00834	4.24773
5.93766	1.13294	2.81312
8.89669	1.88336	9.75129
2.7656	0.787846	9.47413
2.13902	9.92948	8.92147
2.28604	7.24432	4.47682
7.78484	4.48062	4.3312
8.21163	8.56186	3.08687
1.10369	4.55077	7.93694
3.4556	8.58869	2.04678
4.73342	7.15231	1.38479
9.3345	2.57751	3.83938
6.56467	7.37536	8.19126
3.08286	2.33276	0.98904
1.02847	2.16153	1.1782
3.07599	7.14478	2.61322
5.09383	8.16056	9.75684
3.54278	6.73156	3.80643
2.36889	2.05552	1.52092
0.781812	9.26773	0.518701
2.69115	2.43301	6.58122
4.77635	6.77063	9.5434
8.79819	3.95426	4.95478
4.45719	8.44381	9.05519
9.66799	4.49374	0.660196
6.90533	2.2145	4.6297
0.72638	8.61025	0.30177
3.99694	7.93431	3.58396
4.5231	0.58118	6.4873
3.62504	7.67767	4.18891
3.3048	2.4782	2.04636
7.56287	5.79869	8.77104
8.03614	7.37665	5.0702
8.62964	3.06767	3.31299
9.56805	0.704333	8.46869
5.06493	2.19276	5.68193
5.74697	7.75718	0.395686
4.79475	3.68502	0.598825
3.53951	0.699699	2.78912
8.94668	0.057236	4.78612
3.10536	7.22679	5.99912
4.93007	6.06131	6.91027
2.72169	8.16329	4.85619
6.54184	2.62523	3.5223
2.64149	5.46535	4.87532
6.46372	6.78846	5.67878
5.51587	0.407848	2.22402
5.97066	0.522936	2.4202
5.02868	2.31164	1.56456
2.66424	1.96291	5.88889
5.95915	4.62664	7.26445
3.54072	8.84983	6.31938
3.58197	9.80711	4.12845
3.16579	7.89354	0.925893
6.47292	6.83286	3.03614
3.8351	6.20222	5.40534
7.42664	4.52871	8.01665
4.62335	6.20515	4.15738
6.87286	2.62309	6.15484
8.98557	0.969853	5.01369
2.48666	6.18509	1.07914
2.94465	3.67608	4.68522
9.11966	3.2836	6.2051
3.02284	5.81746	6.78551
4.51707	2.50896	7.59816
7.2785	1.97381	7.49403
6.58796	6.92379	7.10295
6.12688	8.06645	2.99333
8.20104	7.73359	2.14673
9.25805	5.41055	4.63518
8.50381	5.35844	9.65751
2.80866	6.72393	7.34531
4.84192	0.360303	3.08081
7.20455	7.18161	3.92573
4.38445	5.01191	1.89888
6.58956	1.86833	9.8729
9.92924	5.62618	5.07578
9.74923	1.99163	9.7783
5.64306	4.52673	1.0405
5.42255	1.05373	7.09655
5.80411	4.74102	0.808052
5.75724	9.2475	5.2955
5.19062	9.35984	6.03781
8.00548	0.878811	1.2208
8.62637	0.377164	2.09879
6.11438	5.58854	4.43204
3.7407	6.54992	5.41293
2.20331	4.17879	0.0920391
1.83072	0.516548	7.05186
6.73102	3.69391	7.48717
2.9745	6.99475	2.82384
2.67201	7.15446	4.07647
3.00371	4.15491	9.99285
5.73225	0.827278	4.0093
8.33649	4.96597	4.34288
5.90122	4.31594	7.44695
2.00474	5.65105	9.57908
7.30271	0.160799	5.42876
4.04351	3.54291	1.3826
5.04807	5.35737	5.38126
3.85588	5.10035	8.41571
5.88993	5.39689	9.52942
0.683722	2.68679	7.60033
9.69923	7.1232	6.35587
3.59282	6.02214	5.44753
5.08539	1.59195	9.84133
0.177208	1.88661	2.96672
8.11584	4.54938	6.73511
2.33283	5.64687	7.62209
1.07891	3.7785	5.00889
2.36843	4.78994	2.43134
1.73989	9.80295	2.44712
6.7777	8.11354	3.22633
9.84588	7.87856	6.99824
7.81993	5.29888	8.62188
7.30754	2.4181	9.31781
4.89877	4.56245	4.96025
2.47584	7.7933	0.409235
7.04864	8.65854	4.9523
7.02147	7.7202	4.48711
0.746871	5.66016	8.38786
7.35457	8.21356	5.31316
2.92641	0.443904	0.014757
7.66389	7.41273	4.29318
2.32189	9.04905	1.49851
5.78777	5.29779	1.58618
9.55999	6.13336	8.35069
3.82232	6.16437	6.41058
4.56622	1.38559	7.70351
9.15707	1.21982	7.25246
0.154759	2.04371	7.69556
9.03288	0.58634	6.29166
4.74713	4.42388	0.389052
4.90636	0.810663	3.07294
9.24826	0.0394109	9.48997
6.05487	3.57193	4.86826
7.95466	1.3466	4.81612
5.43016	7.3117	7.19661
9.8639	1.36473	3.00444
2.32893	2.9836	8.24508
5.25202	6.06896	6.24752
9.50678	4.86325	1.04764
6.27278	4.98167	0.46255
6.61142	2.67898	4.82197
5.91565	6.87899	1.88001
4.72365	2.46053	7.76217
0.157254	9.5656	9.13627
5.91207	5.80719	5.14051
4.99243	0.857231	5.60465
9.1931	3.7887	7.218
1.26792	1.43226	6.8365
1.03094	1.01545	3.8689
5.18387	4.81595	4.2434
2.69407	0.169144	7.53017
6.92909	5.599	4.55732
2.86027	7.84597	4.11711
7.26384	0.462673	6.46204
8.26644	3.68264	8.31879
0.338811	0.672819	0.114017
7.83523	1.47677	6.43492
2.52289	4.42693	1.27711
4.25641	6.75647	2.6978
0.898347	4.11042	6.28995
4.43267	6.48316	9.75289
5.79866	2.41244	8.2457
5.25494	5.39493	5.24887
9.0569	4.4954	2.28052
0.407816	8.98887	5.41104
0.667543	3.55204	8.06381
0.225727	8.85721	8.88065
1.70984	4.41239	5.13162
2.93904	7.67773	7.46807
9.99492	0.897457	9.67074
9.20232	0.0578396	5.57571
1.09949	4.05411	0.852281
7.45698	7.37954	5.76922
1.64016	1.53551	9.61066
5.36767	0.00487999	1.04814
2.51392	1.97607	5.0455
2.26855	2.06142	0.979573
3.51701	3.75907	1.53267
2.94067	5.08828	3.391
1.5389	7.78933	4.01644
4.7305	3.41339	3.40502
2.55933	5.79822	1.4
5.78648	1.98813	8.5971
1.42393	9.11919	6.93668
3.38547	9.19804	1.82111
1.03471	5.52233	5.61573
9.43169	4.11468	8.28328
5.29836	6.55831	8.39631
7.13314	0.428857	4.7774
8.71485	5.54157	1.59855
1.11728	2.11707	6.80811
2.09624	0.0865379	3.91675
2.79252	3.80811	9.39396
9.54873	8.3753	1.84128
2.04168	7.44054	4.15632
3.0876	1.41225	0.90814
6.28695	9.13055	1.04327
6.15152	9.23857	2.74553
8.6162	7.69092	7.26495
5.27617	1.53854	4.96178
3.71579	4.59234	1.13381
3.58395	2.93507	6.31569
6.65738	5.16718	4.94324
8.96002	3.17479	7.30558
2.72747	7.06797	6.29054
4.25604	8.34339	5.79463
3.23062	1.55163	6.48562
4.45677	0.516227	8.96127
6.79654	5.62721	3.06416
4.47238	5.82527	3.91435
0.502587	6.34358	7.78325
5.60373	6.67169	5.44579
1.87387	2.31191	3.62239
8.72916	4.60047	7.33386
6.30321	1.91591	5.35275
8.13395	3.82607	9.3939
4.16476	4.20781	5.3839
3.46535	4.72452	5.50505
3.08051	5.04075	4.90581
4.58812	9.26592	0.931529
0.98888	5.04549	4.4586
5.24617	8.46312	4.97653
6.95324	4.71828	7.60884
4.14193	3.64226	1.77608
3.27658	9.05642	3.94623
5.11417	1.689	3.19999
5.19514	0.866728	5.53446
5.39569	8.15193	1.3206
9.8525	8.0116	2.13047
2.91572	8.52253	5.24446
0.0575328	9.65911	0.507385
8.21516	1.55475	3.55195
4.95802	8.21381	5.92824
7.02914	4.20867	7.87854
1.23382	7.9111	9.96916
3.95334	7.96802	6.77138
5.25125	1.84937	1.55551
5.29223	4.06254	7.83065
2.87245	8.31158	4.21473
8.90445	2.58432	8.22131
0.757801	9.83177	6.93077
1.81567	0.76359	6.76969
0.904432	0.731118	5.73008
6.08697	5.80371	0.34815
9.31385	6.19168	4.10476
3.74162	4.74547	0.23633
8.26891	6.44319	1.61866
9.57558	8.69458	2.15207
3.23299	9.7631	5.83997
2.44276	4.4368	4.16905
1.35326	0.455037	4.56022
4.61722	2.04865	2.73307
1.49615	2.24438	8.19007
1.00886	7.25293	1.7832
3.73392	7.83532	5.8596
0.91377	5.81297	0.000603984
3.42905	6.77859	1.92783
7.48781	3.23803	5.58104
1.79076	0.319242	3.75528
9.90158	1.20346	1.13844
0.0298257	2.13709	8.96668
2.58812	2.32506	4.71352
1.89587	9.04528	4.91632
3.37471	6.33427	2.87579
5.40524	3.85687	5.85186
6.41522	7.65419	9.13856
0.912102	7.42436	5.82705
5.30041	5.52643	0.428975
3.97778	3.44529	5.87883
0.5904	9.28792	4.03854
0.977828	8.38069	4.44273
6.99797	2.91078	7.76349
1.64686	6.64919	7.8874
6.59552	3.98645	3.12864
7.00267	4.78237	8.74993
6.29844	4.99416	4.41288
7.51815	4.69816	5.63325
8.00193	0.819286	9.6719
9.24093	0.0320037	3.0002
3.88261	2.2571	3.25944
5.12164	4.62823	2.71078
2.36662	1.97873	0.25903
1.04992	8.49703	0.476045
1.57808	6.62245	0.995868
2.94461	4.80134	7.54873
1.54848	3.56979	2.97824
1.65086	1.4005	5.99982
7.85806	2.05852	1.67185
0.267004	2.47917	5.66196
9.95272	9.06857	9.96084
2.27197	4.47833	3.64655
6.9731	1.35608	5.45226
9.78694	2.21589	3.98404
8.12123	2.65874	0.171959
2.84885	3.61937	9.63695
7.17914	5.13251	8.32965
7.95421	6.08838	2.66566
6.44933	0.48881	8.22245
3.34536	2.74438	2.42179
7.30582	8.17964	8.8049
3.67868	6.00914	4.25385
7.12937	0.604728	1.50419
4.62485	9.94993	8.69713
5.14536	7.65621	9.86798
9.28172	4.86351	3.4957
5.74702	9.42438	0.825276
3.81736	5.29067	1.62595
4.27492	2.5186	6.14963
9.29531	3.09296	8.75712
2.66381	9.60669	0.0376624
6.38604	2.08635	5.68181
1.54259	1.20416	9.23046
2.18133	2.20407	8.38059
4.60271	2.09714	7.63227
3.19851	0.509502	4.42817
3.20721	0.118055	8.26645
7.71783	1.1558	0.0922859
9.88767	3.96998	0.372569
2.24121	0.969905	4.73813
2.04405	6.02328	9.95555
0.358794	1.37228	9.93452
2.77334	0.929681	4.60459
2.05015	4.10849	2.80299
7.83703	5.00088	0.860606
2.80723	8.34854	5.52802
6.13086	0.875882	0.09775
1.92377	8.47329	4.87367
1.406	8.92428	0.0977242
5.29491	8.39153	3.10445
4.59854	1.18554	5.55349
3.27522	9.61992	4.66058
8.04959	6.58978	3.44759
2.46809	6.51538	2.52696
4.16717	1.52499	4.22175
1.58088	3.28381	7.23686
9.27493	0.628782	8.71734
5.02374	2.44382	6.96585
6.98077	5.76646	1.20102
3.98305	0.87873	1.35732
2.83845	3.55608	4.37705
3.48437	0.386518	7.79473
3.61317	0.561569	9.21352
9.20581	5.43376	9.47501
5.70088	0.369266	2.43472
1.60475	5.42237	8.78786
6.3327	0.685772	9.54662
6.64396	2.04309	0.630876
5.66461	1.43959	0.783983
0.466202	3.6847	8.07102
8.43753	1.13451	0.339009
5.4755	8.88268	9.35354
0.778991	8.99845	9.09256
6.12617	9.29333	9.62032
7.39388	9.6197	2.71172
5.07742	2.57241	0.868436
4.16492	7.01837	7.70551
3.83255	1.77946	8.06427
9.17313	0.263794	1.85662
0.953119	0.149626	0.352676
1.02573	0.146648	2.13957
0.622245	3.78622	1.99794
7.98554	6.09243	9.48071
0.470131	1.52763	0.553119
7.29838	1.94349	8.17255
6.33478	0.220595	2.9082
1.97393	7.73793	2.14617
2.68611	4.77565	8.21863
0.937748	5.17484	3.43143
2.6192	3.03237	1.63114
5.17452	5.79507	2.2827
3.13043	2.96849	7.91609
1.95167	7.26829	0.702624
0.931316	6.43463	7.88303
1.15351	8.8853	9.52347
9.33663	9.75016	4.30499
5.65695	2.19983	7.39441
7.67348	3.32376	1.68691
7.86321	4.72701	1.7704
4.01875	1.21032	4.88394
8.28292	2.11529	0.0163355
4.82979	3.05335	1.19559
7.11004	6.70087	3.38642
0.913969	2.16518	3.2483
6.32898	4.95819	6.61834
5.04686	6.45014	2.96669
4.7446	3.32813	7.2168
8.20506	7.97501	8.06053
3.84822	8.27873	1.87492
2.2578	5.84697	9.3136
3.85127	4.65417	7.65806
1.71182	3.3053	6.08674
5.18694	5.96981	3.89165
9.7327	0.0252414	2.17543
6.16116	5.12084	2.04377
5.44873	3.47358	3.08889
4.48208	7.20711	7.02871
3.26809	9.04325	5.63788
5.9023	8.95836	0.95783
4.9301	9.98897	4.34769
4.53825	9.13916	1.35057
4.45603	3.57868	0.948978
4.02512	6.73241	1.21479
0.0941945	2.85833	1.05967
5.32599	1.06344	6.50684
0.192301	8.33339	6.20289
0.36859	0.0405084	8.59461
8.8957	3.04751	5.53653
4.57148	8.13046	1.60384
7.01252	5.27055	4.06042
0.680051	6.69334	6.70607
3.24777	0.280811	2.48461
6.05626	6.27248	3.38707
2.9808	9.9073	9.51963
3.95725	3.26994	9.40879
0.267684	6.68652	1.97017
2.4526	8.5025	8.35808
0.984108	8.23436	5.32193
1.05585	7.32774	9.203
9.8597	1.55222	1.15034
9.27335	0.170035	3.43461
2.98456	3.49132	9.32973
5.71085	1.74901	5.03248
9.16409	2.40418	4.4034
7.99045	4.65494	9.41599
7.0359	5.59798	1.16997
8.18047	9.93725	4.49252
0.0552115	5.33276	3.94809
0.761488	0.53725	3.40395
6.68557	6.15997	1.28176
8.25434	7.64528	2.36596
1.72716	1.80416	3.45888
2.04124	8.20682	1.35175
3.31051	9.98592	2.185
1.07598	3.10461	4.59458
6.71629	1.40336	2.88204
3.62626	1.07499	5.55604
6.87863	5.63456	4.48939
3.95603	5.82394	7.62762
3.97677	9.23989	7.63947
4.73393	2.87751	2.75466
5.62274	7.65518	8.16232
0.131807	1.11686	6.40153
1.96052	4.82624	9.10462
9.62541	2.92306	8.02313
1.1913	7.27669	1.9932
7.61414	0.201898	0.1382
0.0925234	0.753343	2.70808
1.52556	0.576268	3.67518
5.43518	8.89633	2.86736
7.59013	1.1685	7.21881
8.47837	3.85548	2.17819
3.4674	9.29509	8.87347
3.84932	0.147824	3.72896
9.59053	7.27343	7.60379
3.81348	7.84798	0.379487
1.59926	3.28118	2.32756
6.21138	7.07849	7.85568
2.24369	5.55317	1.675
3.36778	2.38416	7.8309
1.02627	9.91524	5.49912
5.09748	5.45373	0.781494
4.6697	6.06394	3.81151
7.2455	2.59359	7.45959
1.81728	8.85026	5.2963
3.82328	7.45974	3.35926
4.14622	6.1737	2.78629
2.76577	5.70974	6.4752
8.39751	3.25671	9.49154
8.05655	1.71722	8.61293
5.79386	1.10166	5.67312
8.44021	2.10234	7.43837
8.53952	5.31978	5.56725
4.21907	3.87977	4.99066
4.74446	6.75216	8.03494
5.70385	5.80634	5.14295
8.9004	0.090874	4.94527
3.14766	9.5536	8.19277
9.00374	3.48766	7.51206
0.815157	8.55202	2.03987
4.01271	6.51968	8.69495
5.14785	7.3978	3.59052
0.494316	3.62658	3.45128
8.3677	4.87413	3.80103
4.40161	4.68678	1.27717
1.10026	1.88188	4.45267
8.76298	2.70097	7.07706
0.944802	1.6342	4.83725
0.889559	7.51392	4.27172
2.00131	2.567	4.77793
5.79663	6.04929	0.533488
6.76733	7.58434	1.46329
7.86103	0.330144	2.49589
8.4467	3.86886	5.95168
1.48572	4.77111	7.8498
5.83798	8.33109	3.037
8.38536	5.31282	0.0657767
2.62988	6.58206	0.0982609
4.82257	8.33818	0.461687
1.88303	5.74138	3.10178
4.28191	5.31676	5.16923
3.37224	9.1866	7.21645
5.06379	9.81863	1.74741
5.47002	6.68949	4.54322
5.38339	8.16182	4.81143
7.78277	5.43752	1.6132
7.15146	1.97867	7.063
4.52527	0.349065	6.83086
8.3644	0.628177	8.26334
3.25553	0.444344	4.8085
1.31491	3.88856	7.46783
0.597447	7.28676	3.49156
5.25941	2.45858	0.599088
5.10888	2.29199	0.052702
5.85519	4.62519	4.77602
9.31267	0.72133	0.353825
4.99203	3.98978	7.15857
3.0177	9.92747	0.697325
5.79725	4.17471	3.21364
2.62753	1.66829	3.69522
7.70165	7.31906	7.23606
7.96959	7.3016	8.21964
7.48612	2.58186	5.71895
2.84059	8.45413	8.75003
5.17424	3.99492	6.49933
3.07589	6.97264	8.6934
7.14404	5.70649	2.97829
4.44377	7.12143	1.91228
5.5778	3.49006	9.73757
3.78863	0.379372	7.47068
4.1553	7.78039	3.20103
5.98685	4.15044	5.23775
2.45681	8.8539	5.76825
4.58943	4.37667	2.61658
6.19158	0.825728	0.337909
7.41669	5.81145	6.80889
8.63832	1.1292	1.80196
4.18028	6.84843	2.60435
6.16087	1.34544	1.65445
2.3336	5.25815	9.20202
0.419249	9.2416	2.98908
2.49024	6.28484	2.02556
4.42319	6.06657	2.25441
1.22824	5.06492	8.48134
8.8733	0.951675	6.93744
1.6592	3.12321	1.73746
0.42388	5.26019	0.175493
7.20725	4.46283	6.94681
8.53116	5.77476	7.83873
1.86192	3.54181	3.82476
3.39973	8.56087	1.05553
2.00848	2.91607	5.92901
9.98536	1.29701	4.42536
5.55449	5.50188	3.05511
7.09962	2.69614	3.69659
6.5691	3.39756	4.59407
1.85015	2.24124	1.2334
1.44636	3.54908	2.55503
6.47875	6.14526	4.20003
2.17172	6.28735	2.85114
3.88499	8.10446	6.39076
6.55565	7.74613	2.4418
4.40972	2.20511	6.12592
8.64441	2.81017	5.15968
6.66113	0.969796	5.66705
4.85266	2.90556	3.90324
5.05846	7.80382	4.17052
2.01348	3.27793	6.72589
3.74512	1.03372	7.96206
7.354	9.28027	0.8705
9.41286	4.10755	6.70379
4.94266	5.14451	9.21759
0.825887	8.80251	6.37257
2.00821	8.94507	6.73315
8.131	4.65805	3.36377
2.86608	2.11637	1.73917
5.30717	6.29827	7.81334
8.02636	5.86074	8.29566
3.20356	3.41203	4.08755
7.47335	0.846027	0.16878
1.44905	6.18686	0.376873
1.11848	0.936068	2.74566
4.261	8.53942	2.96505
0.338371	5.7426	1.70945
1.98047	8.06725	6.47414
7.57357	8.38323	0.194736
1.71919	5.32166	5.42425
5.52748	4.03678	2.40857
9.02567	9.92067	0.790812
4.23492	7.01183	9.28914
6.51472	6.42063	7.82595
5.99565	3.65552	0.0751825
6.61886	0.472595	7.90084
2.38583	7.45009	2.89571
9.7518	8.46128	4.58621
7.9742	5.95093	3.91297
6.48924	1.83869	0.186408
2.89461	8.39147	8.4675
2.46071	1.11431	2.59516
6.4839	3.90007	1.74958
1.10113	1.46316	8.19665
9.88117	0.771976	7.1404
0.187684	0.855161	6.50136
4.62296	4.85834	0.0263055
3.27479	3.48028	7.9134
1.14907	6.899	7.42106
6.70331	6.87233	5.98365
4.26227	1.68171	7.12779
8.69987	5.78506	3.63879
9.68023	3.92175	8.0987
6.57097	5.05126	5.82354
8.18766	6.00023	2.54229
6.67331	3.10182	3.78009
3.84215	0.707691	9.9297
3.37347	2.5439	5.51947
7.47331	1.14019	9.39816
3.63527	4.49354	4.94065
1.79556	2.16428	0.931005
3.52008	4.4159	2.15362
6.82243	2.57465	7.74784
8.81118	3.04311	3.12516
2.42943	9.11817	6.98861
2.85367	0.00239555	9.51856
0.526114	6.39607	7.62417
2.07441	3.38947	7.58538
0.731391	4.77544	8.87647
2.51426	0.220855	9.85226
4.12519	9.99535	3.45845
1.73497	2.85167	6.12478
5.31116	2.95148	6.6991
9.40498	0.400168	0.0179646
1.86174	2.20934	1.84383
9.15687	3.61115	2.24465
6.28496	3.58353	0.731636
5.70785	6.27326	3.4717
0.288095	2.94396	6.51831
1.31866	7.79872	3.91026
3.05743	8.25894	8.30054
6.33078	6.47392	1.94268
9.0804	2.84169	6.66441
1.01711	3.75407	6.78684
2.57975	7.76471	7.94853
8.42106	5.95466	1.36912
4.39728	3.33415	7.37587
4.36515	4.14266	7.8764
3.7673	3.47074	0.462487
1.7451	8.18456	4.74508
0.913424	9.90795	1.23902
4.27253	3.46632	6.63261
8.03277	3.60104	6.36637
4.84788	4.76619	8.20149
4.25826	2.88952	1.70273
3.1522	4.65671	6.82046
1.60282	3.00591	6.48685
6.13923	4.30493	5.75697
2.77533	1.41556	5.61046
7.07316	3.28214	3.44778
8.9496	2.06988	5.9095
6.97644	2.92874	1.68207
5.61786	0.0779426	0.782596
5.88212	6.45073	8.48722
7.77194	3.94212	5.21028
9.45587	0.796635	1.50375
0.446535	3.67111	4.87495
8.04987	6.11827	2.95896
2.10272	3.38368	6.26324
7.21732e-05	3.18219	9.57939
8.64963	2.61549	1.65356
3.84292	5.91971	9.79767
9.52644	5.43702	7.12978
8.3688	0.729548	8.19942
2.14807	3.35549	2.58822
1.82233	8.24416	7.82412
3.99641	1.03079	2.73473
5.38454	1.71364	7.1986
9.79256	0.164249	5.77809
0.286027	7.87072	6.73219
3.28658	8.23083	1.78096
4.75218	8.848	9.22231
3.70045	5.46458	9.04188
0.554644	6.10219	7.65241
0.924955	0.92274	7.89466
5.23998	6.30214	9.41946
1.57431	4.84754	8.17231
0.621898	6.37191	7.11473
0.263805	8.56482	1.16222
9.36512	1.56256	4.90759
8.10753	3.9038	5.61498
3.28254	5.11672	1.05309
3.09406	3.6087	9.85709
6.56308	0.415775	4.85823
5.63176	7.77956	9.75044
4.23413	8.31584	7.34983
7.03133	8.40922	2.28892
5.9698	4.06336	1.74818
3.8602	8.72481	6.13489
0.619118	2.46879	4.86656
1.25478	0.38135	6.16232
3.72413	8.80462	5.87151
9.49733	1.35852	7.18432
1.30238	9.73445	5.14983
3.57473	4.43081	0.0763402
9.02758	0.26838	5.25081
9.37579	2.57182	4.23404
8.66459	2.5426	8.90749
3.95333	1.63285	2.01463
3.67068	0.584645	2.17709
6.12435	4.10166	0.99985
7.90776	5.61609	0.402692
3.98028	5.25481	7.71608
1.24605	3.7033	4.52129
2.99603	9.62854	3.63748
2.53354	8.20667	0.905843
4.16401	5.25219	2.30208
8.06409	1.90801	1.93353
5.80663	5.40323	8.64957
1.84266	7.3621	0.369722
7.53587	4.03322	8.22427
5.8685	5.26134	8.01987
6.02282	2.1252	7.98348
4.26785	0.0976123	7.03796
2.22212	9.68606	2.08675
9.71621	1.9818	0.904326
2.05673	1.47641	9.6484
4.18188	7.55352	9.28428
3.57251	1.20856	9.36857
8.15805	2.19494	3.52335
7.65824	2.78759	4.56408
0.0121065	0.297762	8.91442
2.89957	7.2324	3.10208
7.36897	5.54543	9.12107
9.18745	4.77285	9.2255
0.0147192	2.5932	3.12511
5.8423	1.6503	3.65426
5.06159	4.67668	1.82188
9.52545	4.84375	9.26079
1.66913	8.72255	1.16642
4.18345	0.232003	4.62259
6.16732	2.68558	4.18263
8.50625	1.06512	9.0635
4.65436	0.82201	5.38697
1.35387	6.57592	1.77642
4.73321	0.860881	5.2689
7.97604	5.81963	9.82071
3.27234	9.86104	9.00014
5.1918	5.18193	8.796
0.919454	0.0869195	6.43547
0.61954	4.90108	0.322096
3.35059	2.37894	9.28232
7.64631	6.42065	0.424298
2.90552	4.46587	2.76503
8.44865	0.53346	8.94903
0.18904	0.492792	1.6947
7.69243	0.454855	7.55562
6.58622	5.93006	2.23525
2.5758	2.89937	1.22514
0.735866	8.24097	1.82102
3.49339	8.9027	6.53853
4.13537	1.32408	4.39493
4.80537	8.14443	0.984074
0.683334	0.283081	7.36103
5.14374	9.6066	9.95726
7.24804	9.38278	4.34031
8.37866	2.23256	8.46588
3.20614	1.5205	7.19954
2.31701	6.0705	9.98977
8.14856	3.14828	4.97351
7.46003	4.21293	5.21624
6.81311	7.28226	3.48025
4.98661	4.70145	1.60187
7.41751	1.56746	6.56117
2.94532	2.29652	2.03267
2.20671	7.22193	7.60337
2.64033	4.86845	3.33673
8.82715	7.36739	7.53284
1.96104	4.44722	9.0431
2.26089	0.82428	0.760253
9.72126	4.31348	8.78849
2.03301	0.878973	4.16622
9.47467	4.75016	4.86928
8.76125	3.87667	0.799748
1.57877	4.07191	0.617274
7.49162	6.66609	7.65548
7.05311	1.66028	8.64467
0.811728	3.73988	8.5872
6.0211	2.00678	3.19016
1.25791	9.59692	4.93751
0.603378	6.9433	5.92105
7.53856	1.58483	8.39609
4.47004	2.47373	3.31276
2.20654	7.94132	2.49222
5.25931	7.67949	0.149567
4.392	5.84147	7.45709
0.278627	8.90278	9.11358
9.43716	4.06665	6.91494
8.07324	2.51783	7.32933
1.2324	8.75536	5.56006
9.86629	0.485488	9.95689
6.62136	5.85259	2.49613
0.273792	6.04621	3.85515
4.65048	2.13696	6.32572
9.55672	0.408807	9.3185
3.39819	7.99681	3.97744
7.52747	0.129637	2.92306
1.05346	6.08922	3.45656
0.363688	1.4213	7.2776
4.9281	8.55827	9.86385
5.39951	3.17479	9.26084
3.33909	1.05185	1.90501
7.76986	2.80369	9.37574
8.95502	1.94619	3.02106
1.6497	6.66157	7.13385
8.73965	7.12483	4.16062
6.89142	4.33915	0.0608
0.284111	9.67027	3.63761
1.96463	7.48413	3.00068
0.69441	3.63857	1.73808
7.39418	0.0247391	9.38795
3.68332	6.17681	1.7437
2.256	2.43328	0.262739
9.86278	7.55455	8.44469
3.79231	7.69916	4.1543
7.52144	6.11518	4.4595
3.9786	6.82988	3.25567
1.79412	5.37036	4.14509
5.2047	5.23708	2.06544
4.84665	2.89502	3.52538
9.28689	6.62932	1.74505
5.79049	0.0976887	1.7929
1.46883	8.62283	8.77557
9.52542	0.0895913	6.73976
5.58916	4.96773	4.79515
9.09737	8.20732	9.18442
0.673943	5.98765	1.94336
4.33877	1.69328	4.28983
5.61841	2.75249	9.83891
8.90671	3.51864	4.5802
2.83194	7.26944	0.580327
7.25856	3.62443	4.50831
7.61094	3.19964	4.3505
3.33586	8.88757	9.48463
8.35786	5.99381	3.25386
9.18987	1.02869	0.885603
3.90535	6.27687	8.33709
9.36065	1.82611	1.56931
3.08608	1.54436	4.46502
9.4009	4.52663	9.58009
5.05937	6.43823	0.603735
4.58845	4.31043	8.57025
5.15656	3.66674	8.57653
0.7559	0.71865
0.35385	0.41341
0.39995	0.27013
0.71747	0.60944
0.98865	0.92364
0.29679	0.24643
0.74761	0.53721
0.8457	0.95746
0.95857	0.88925
0.75427	0.63018
0.83814	0.49326
0.88709	0.76124
0.39757	0.29315
0.74849	0.56988
0.70591	0.90643
0.29372	0.32343
0.013127	0.74595
0.17203	0.27113
0.095875	0.031583
0.47461	0.28022
0.53257	0.70655
0.069734	0.49237
0.59866	0.6104
0.14221	0.31782
0.53256	0.67659
0.65789	0.95299
0.57615	0.57708
0.25298	0.54189
0.75559	0.94886
0.82587	0.79254
0.11824	0.33857
0.33488	0.42212
0.92994	0.57963
0.032661	0.37022
0.51127	0.99606
0.057378	0.25114
0.67005	0.77472
0.96369	0.77562
0.64965	0.6742
0.62255	0.76298
0.11848	0.20882
0.66195	0.5536
0.015889	0.3391
0.87695	0.79563
0.387	0.99478
0.18581	0.33266
0.53736	0.76925
0.89348	0.87321
0.59925	0.67846
0.91256	0.38367
0.81222	0.83503
0.53321	0.74101
0.70784	0.12829
0.52581	0.88208
0.27251	0.25668
0.061377	0.29472
0.67735	0.48278
0.42476	0.066782
0.62325	0.5329
0.15923	0.065032
0.50078	0.14889
0.7359	0.50054
0.23463	0.0068108
0.2178	0.49447
0.004402	0.89493
0.087968	0.20245
0.94078	0.54322
0.075793	0.030269
0.053466	0.20191
0.53581	0.96556
0.45794	0.45207
0.65954	0.53859
0.16036	0.59366
0.86663	0.76918
0.94304	0.69674
0.81316	0.7726
0.31919	0.67206
0.85953	0.78588
0.0055977	0.82279
0.9942	0.68632
0.12699	0.18993
0.51717	0.80475
0.95606	0.81854
0.3933	0.3845
0.38836	0.25461
0.87977	0.69542
0.53613	0.52957
0.010328	0.56678
0.71481	0.92067
0.11624	0.024514
0.40213	0.25421
0.048588	0.15513
0.87548	0.86777
0.56388	0.65113
0.12511	0.17548
0.784	0.66366
0.84187	0.50289
0.77831	0.69587
0.077769	0.26239
0.6678	0.94424
0.67506	0.96694
0.99783	0.73279
0.91691	0.53201
0.81436	0.53019
0.33951	0.34817
0.17763	0.42855
0.57188	0.71957
0.14084	0.40842
0.32945	0.41948
0.060531	0.12268
0.66282	0.96732
0.83691	0.61221
0.47487	0.10987
0.28467	0.27286
0.49098	0.10915
0.33472	0.3832
0.21378	0.35001
0.57594	0.76746
0.35174	0.25356
0.80656	0.75582
0.69075	0.95194
0.64783	0.77044
0.15158	0.42835
0.64735	0.60705
0.73729	0.83199
0.47453	0.41853
0.17021	0.26314
0.478	0.05425
0.82853	0.7466
0.41334	0.24742
0.80012	0.81299
0.78088	0.95187
0.19218	0.20872
0.40509	0.69908
0.97027	0.74531
0.80937	0.52713
0.13203	0.17233
0.4056	0.43313
0.85821	0.75725
0.66367	0.74435
0.22	0.2447
0.98152	0.57455
0.96504	0.84211
0.049015	0.92934
0.72779	0.53013
0.14035	0.42155
0.92363	0.55207
0.44077	0.28853
0.43441	0.18456
0.90536	0.53368
0.72772	0.89203
0.035581	0.82501
0.61041	0.8227
0.13894	0.23521
0.74435	0.91251
0.5458	0.57823
0.91159	0.93529
0.21652	0.33546
0.3896	0.27409
0.57763	0.92903
0.19603	0.15184
0.82876	0.98256
0.20455	0.42291
0.77423	0.73068
0.86399	0.93416
0.67049	0.87499
0.65896	0.66802
0.85052	0.74812
0.58652	0.84573
0.31121	0.16537
0.10645	0.085913
0.60761	0.8649
0.53946	0.94166
0.71038	0.86325
0.22264	0.07597
0.14823	0.058233
0.77511	0.5984
0.11753	0.45945
0.74238	0.96426
0.39878	0.17645
0.96738	0.86971
0.015899	0.12205
0.046803	0.20176
0.142	0.42101
0.16701	0.32279
0.63148	0.9555
0.87598	0.52959
0.59417	0.59866
0.46798	0.24078
0.19362	0.42262
0.76736	0.57633
0.58987	0.77931
0.31883	0.18294
0.7578	0.51264
0.95359	0.75295
0.82402	0.6813
0.5178	0.80651
0.97117	0.58033
0.38574	0.14516
0.16811	0.33769
0.065437	0.18322
0.42519	0.29625
0.67874	0.87079
0.93727	0.66509
0.60074	0.58289
0.58365	0.62272
0.93715	0.95949
0.84572	0.63809
0.41675	0.080151
0.97362	0.87374
0.9749	0.80832
0.74767	0.48958
0.94871	0.74604
0.43676	0.38483
0.091782	0.44156
0.79046	0.93737
0.98948	0.60404
0.95005	0.49807
0.8922	0.64353
0.18334	0.012617
0.47535	0.010879
0.81872	0.76129
0.29629	0.45788
0.16037	0.03979
0.44518	0.25458
0.5504	0.91801
0.18928	0.44974
0.44966	0.0059963
0.88262	0.53536
0.18115	0.47076
0.59694	0.7102
0.91783	0.89896
0.97452	0.72631
0.064233	0.19088
0.08722	0.17215
0.53928	0.98075
0.56156	0.51165
0.7815	0.81888
0.44105	0.26159
0.066512	0.19282
0.40866	0.39712
0.0082597	0.65786
0.9505	0.56504
0.40321	0.28619
0.74081	0.6536
0.40184	0.13451
0.12671	0.23816
0.1544	0.29052
0.7184	0.86268
0.81001	0.56797
0.70531	0.98456
0.10647	0.49786
0.75304	0.68341
0.44422	0.23248
0.56489	0.92544
0.62599	0.92064
0.11289	0.29681
0.17344	0.10988
0.36844	0.39547
0.79147	0.6371
0.8808	0.91445
0.30489	0.61497
0.25695	0.99807
0.48152	0.15257
0.42796	0.067873
0.50503	0.11569
0.85288	0.53832
0.70277	0.63696
0.00016767	0.8378
0.74912	0.7798
0.093187	0.21654
0.25668	0.34021
0.61162	0.53909
0.064233	0.26847
0.49135	0.22266
0.72419	0.60318
0.71481	0.50296
0.90875	0.68737
0.78564	0.54707
0.12027	0.69921
0.29573	0.1388
0.74577	0.69557
0.57015	0.64036
0.43427	0.30687
0.43498	0.22403
0.18654	0.32006
0.95921	0.86956
0.050486	0.21234
0.47076	0.078345
0.88898	0.69971
0.12104	0.28258
0.46421	0.20987
0.7192	0.89461
0.20607	0.43729
0.01888	0.25844
0.33075	0.37546
0.078095	0.20227
0.24982	0.45656
0.57745	0.86315
0.75767	0.48811
0.16992	0.1433
0.16765	0.46713
0.70498	0.6878
0.65073	0.56518
0.98234	0.50182
0.075513	0.15403
0.32546	0.34459
0.098048	0.19432
0.90775	0.88496
0.10722	0.2159
0.95898	0.56767
0.37096	0.10878
0.63327	0.42598
0.043001	0.46992
0.32726	0.4297
0.72468	0.92813
0.74971	0.73969
0.77476	0.90751
0.7902	0.76263
0.046594	0.24212
0.35633	0.33957
0.71004	0.66273
0.64045	0.50545
0.44309	0.98126
0.20562	0.32934
0.67666	0.97321
0.33164	0.099056
0.80743	0.93835
0.68117	0.55001
0.7041	0.64611
0.47219	0.33295
0.42439	0.31
0.038069	0.36375
0.38535	0.23266
0.12602	0.32631
0.78117	0.73725
0.57476	0.56873
0.82307	0.96382
0.26496	0.15246
0.30033	0.3638
0.1744	0.19719
0.642	0.90155
0.63929	0.65464
0.46098	0.11261
0.97427	0.76305
0.047677	0.26161
0.31478	0.084663
0.82009	0.57276
0.28068	0.19176
0.89651	0.74027
0.21814	0.11227
0.70911	0.88191
0.86946	0.87344
0.6952	0.60363
0.12227	0.44019
0.90991	0.60248
0.63184	0.94645
0.82707	0.73118
0.066812	0.22636
0.43052	0.07436
0.34971	0.37859
0.33374	0.35705
0.64004	0.83084
0.60421	0.56883
0.6689	0.89699
0.03194	0.28039
0.097744	0.13868
0.58364	0.54729
0.53669	0.77128
0.37263	0.16851
0.99734	0.95988
0.10144	0.20984
0.99011	0.72692
0.072238	0.97955
0.25229	0.17872
0.34779	0.28383
0.15933	0.21744
0.6639	0.98102
0.17135	0.020943
0.06915	0.13816
0.16253	0.94271
0.96064	0.72971
0.3911	0.85821
0.11601	0.17762
0.20239	0.37038
0.25531	0.2892
0.96673	0.62205
0.42169	0.47896
0.8522	0.75094
0.084225	0.098877
0.77288	0.92261
0.32044	0.21553
0.17946	0.087036
0.28758	0.40843
0.79152	0.72665
0.70311	0.65584
0.063059	0.22728
0.22389	0.43325
0.72957	0.5013
0.53901	0.42104
0.21505	0.36163
0.58219	0.65638
0.011313	0.93648
0.69412	0.69661
0.43156	0.075504
0.33422	0.17837
0.84514	0.97804
0.023619	0.083119
0.60728	0.92556
0.92599	0.73374
0.83847	0.86905
0.29741	0.40528
0.70743	0.61291
0.7541	0.54483
0.32978	0.28497
0.69194	0.56147
0.14204	0.37199
0.001546	0.89192
0.59483	0.57418
0.39749	0.42056
0.94571	0.52943
0.70022	0.96091
0.51605	0.54178
0.17473	0.36276
0.52648	0.85094
0.25494	0.16531
0.67355	0.94257
0.29692	0.33928
0.34859	0.1913
0.095135	0.15145
0.071793	0.30546
0.079289	0.82138
0.64046	0.89099
0.41156	0.34625
0.0081256	0.29944
0.22987	0.9535
0.034981	0.011314
0.15847	0.48134
0.12497	0.12895
0.44549	0.1367
0.43322	0.40143
0.80219	0.75532
0.32835	0.4293
0.54964	0.49865
0.25961	0.08116
0.07228	0.098516
0.71077	0.90872
0.63031	0.91711
0.99843	0.68733
0.18612	0.40717
0.56166	0.9126
0.32055	0.2093
0.97927	0.85285

## Sheet: data_chunk (3)
8.26165	7.98832	3.02744
8.26165	7.98832	3.02744
8.26165	7.98832	3.02744
8.26165	7.98832	3.02744
8.26165	7.98832	3.02744
8.26165	7.98832	3.02744
8.26165	7.98832	3.02744
8.26165	7.98832	3.02744
8.26165	7.98832	3.02744
8.26165	7.98832	3.02744
8.26165	7.98832	3.02744
8.26165	7.98832	3.02744
8.26165	7.98832	3.02744
8.26165	7.98832	3.02744
8.26165	7.98832	3.02744
8.26165	7.98832	3.02744
8.26165	7.98832	3.02744
8.26165	7.98832	3.02744
8.26165	7.98832	3.02744
8.26165	7.98832	3.02744
8.26165	7.98832	3.02744
8.26165	7.98832	3.02744
8.26165	7.98832	3.02744
8.26165	7.98832	3.02744
8.26165	7.98832	3.02744
8.26165	7.98832	3.02744
8.26165	7.98832	3.02744
8.26165	7.98832	3.02744
8.26165	7.98832	3.02744
8.26165	7.98832	3.02744
8.26165	7.98832	3.02744
8.26165	7.98832	3.02744
8.26165	7.98832	3.02744
8.26165	7.98832	3.02744
8.26165	7.98832	3.02744
8.26165	7.98832	3.02744
8.26165	7.98832	3.02744
8.26165	7.98832	3.02744
8.26165	7.98832	3.02744
8.26165	7.98832	3.02744
8.26165	7.98832	3.02744
8.26165	7.98832	3.02744
8.26165	7.98832	3.02744
8.26165	7.98832	3.02744
8.26165	7.98832	3.02744
8.26165	7.98832	3.02744
8.26165	7.98832	3.02744
8.26165	7.98832	3.02744
8.26165	7.98832	3.02744
8.26165	7.98832	3.02744
8.26165	7.98832	3.02744
8.26165	7.98832	3.02744
8.26165	7.98832	3.02744
8.26165	7.98832	3.02744
8.26165	7.98832	3.02744
8.26165	7.98832	3.02744
8.26165	7.98832	3.02744
8.26165	7.98832	3.02744
8.26165	7.98832	3.02744
8.26165	7.98832	3.02744
8.26165	7.98832	3.02744
8.26165	7.98832	3.02744
8.26165	7.98832	3.02744
8.26165	7.98832	3.02744
8.26165	7.98832	3.02744
8.26165	7.98832	3.02744
8.26165	7.98832	3.02744
8.26165	7.98832	3.02744
8.26165	7.98832	3.02744
8.26165	7.98832	3.02744
8.26165	7.98832	3.02744
8.26165	7.98832	3.02744
8.26165	7.98832	3.02744
8.26165	7.98832	3.02744
8.26165	7.98832	3.02744
8.26165	7.98832	3.02744
8.26165	7.98832	3.02744
8.26165	7.98832	3.02744
8.26165	7.98832	3.02744
8.26165	7.98832	3.02744
8.26165	7.98832	3.02744
8.26165	7.98832	3.02744
8.26165	7.98832	3.02744
8.26165	7.98832	3.02744
8.26165	7.98832	3.02744
8.26165	7.98832	3.02744
8.26165	7.98832	3.02744
8.26165	7.98832	3.02744
8.26165	7.98832	3.02744
8.26165	7.98832	3.02744
8.26165	7.98832	3.02744
8.26165	7.98832	3.02744
8.26165	7.98832	3.02744
8.26165	7.98832	3.02744
8.26165	7.98832	3.02744
8.26165	7.98832	3.02744
8.26165	7.98832	3.02744
8.26165	7.98832	3.02744
8.26165	7.98832	3.02744
8.26165	7.98832	3.02744
8.26165	7.98832	3.02744
8.26165	7.98832	3.02744
8.26165	7.98832	3.02744
8.26165	7.98832	3.02744
8.26165	7.98832	3.02744
8.26165	7.98832	3.02744
8.26165	7.98832	3.02744
8.26165	7.98832	3.02744
8.26165	7.98832	3.02744
8.26165	7.98832	3.02744
8.26165	7.98832	3.02744
8.26165	7.98832	3.02744
8.26165	7.98832	3.02744
8.26165	7.98832	3.02744
8.26165	7.98832	3.02744
8.26165	7.98832	3.02744
8.26165	7.98832	3.02744
8.26165	7.98832	3.02744
8.26165	7.98832	3.02744
8.26165	7.98832	3.02744
8.26165	7.98832	3.02744
8.26165	7.98832	3.02744
8.26165	7.98832	3.02744
8.26165	7.98832	3.02744
8.26165	7.98832	3.02744
8.26165	7.98832	3.02744
8.26165	7.98832	3.02744
8.26165	7.98832	3.02744
8.26165	7.98832	3.02744
8.26165	7.98832	3.02744
8.26165	7.98832	3.02744
8.26165	7.98832	3.02744
8.26165	7.98832	3.02744
8.26165	7.98832	3.02744
8.26165	7.98832	3.02744
8.26165	7.98832	3.02744
8.26165	7.98832	3.02744
8.26165	7.98832	3.02744
8.26165	7.98832	3.02744
8.26165	7.98832	3.02744
8.26165	7.98832	3.02744
8.26165	7.98832	3.02744
8.26165	7.98832	3.02744
8.26165	7.98832	3.02744
8.26165	7.98832	3.02744
8.26165	7.98832	3.02744
8.26165	7.98832	3.02744
8.26165	7.98832	3.02744
8.26165	7.98832	3.02744
8.26165	7.98832	3.02744
8.26165	7.98832	3.02744
8.26165	7.98832	3.02744
8.26165	7.98832	3.02744
8.26165	7.98832	3.02744
8.26165	7.98832	3.02744
8.26165	7.98832	3.02744
8.26165	7.98832	3.02744
8.26165	7.98832	3.02744
8.26165	7.98832	3.02744
8.26165	7.98832	3.02744
8.26165	7.98832	3.02744
8.26165	7.98832	3.02744
8.26165	7.98832	3.02744
8.26165	7.98832	3.02744
8.26165	7.98832	3.02744
8.26165	7.98832	3.02744
8.26165	7.98832	3.02744
8.26165	7.98832	3.02744
8.26165	7.98832	3.02744
8.26165	7.98832	3.02744
8.26165	7.98832	3.02744
8.26165	7.98832	3.02744
8.26165	7.98832	3.02744
8.26165	7.98832	3.02744
8.26165	7.98832	3.02744
8.26165	7.98832	3.02744
8.26165	7.98832	3.02744
8.26165	7.98832	3.02744
8.26165	7.98832	3.02744
8.26165	7.98832	3.02744
8.26165	7.98832	3.02744
8.26165	7.98832	3.02744
8.26165	7.98832	3.02744
8.26165	7.98832	3.02744
8.26165	7.98832	3.02744
8.26165	7.98832	3.02744
8.26165	7.98832	3.02744
8.26165	7.98832	3.02744
8.26165	7.98832	3.02744
8.26165	7.98832	3.02744
8.26165	7.98832	3.02744
8.26165	7.98832	3.02744
8.26165	7.98832	3.02744
8.26165	7.98832	3.02744
8.26165	7.98832	3.02744
8.26165	7.98832	3.02744
8.26165	7.98832	3.02744
8.26165	7.98832	3.02744
8.26165	7.98832	3.02744
8.26165	7.98832	3.02744
8.26165	7.98832	3.02744
8.26165	7.98832	3.02744
8.26165	7.98832	3.02744
8.26165	7.98832	3.02744
8.26165	7.98832	3.02744
8.26165	7.98832	3.02744
8.26165	7.98832	3.02744
8.26165	7.98832	3.02744
8.26165	7.98832	3.02744
8.26165	7.98832	3.02744
8.26165	7.98832	3.02744
8.26165	7.98832	3.02744
8.26165	7.98832	3.02744
8.26165	7.98832	3.02744
8.26165	7.98832	3.02744
8.26165	7.98832	3.02744
8.26165	7.98832	3.02744
8.26165	7.98832	3.02744
8.26165	7.98832	3.02744
8.26165	7.98832	3.02744
8.26165	7.98832	3.02744
8.26165	7.98832	3.02744
8.26165	7.98832	3.02744
8.26165	7.98832	3.02744
8.26165	7.98832	3.02744
8.26165	7.98832	3.02744
8.26165	7.98832	3.02744
8.26165	7.98832	3.02744
8.26165	7.98832	3.02744
8.26165	7.98832	3.02744
8.26165	7.98832	3.02744
8.26165	7.98832	3.02744
8.26165	7.98832	3.02744
8.26165	7.98832	3.02744
8.26165	7.98832	3.02744
8.26165	7.98832	3.02744
8.26165	7.98832	3.02744
8.26165	7.98832	3.02744
8.26165	7.98832	3.02744
8.26165	7.98832	3.02744
8.26165	7.98832	3.02744
8.26165	7.98832	3.02744
8.26165	7.98832	3.02744
8.26165	7.98832	3.02744
8.26165	7.98832	3.02744
8.26165	7.98832	3.02744
8.26165	7.98832	3.02744
8.26165	7.98832	3.02744
8.26165	7.98832	3.02744
8.26165	7.98832	3.02744
8.26165	7.98832	3.02744
8.26165	7.98832	3.02744
8.26165	7.98832	3.02744
8.26165	7.98832	3.02744
8.26165	7.98832	3.02744
8.26165	7.98832	3.02744
8.26165	7.98832	3.02744
8.26165	7.98832	3.02744
8.26165	7.98832	3.02744
8.26165	7.98832	3.02744
8.26165	7.98832	3.02744
8.26165	7.98832	3.02744
8.26165	7.98832	3.02744
8.26165	7.98832	3.02744
8.26165	7.98832	3.02744
8.26165	7.98832	3.02744
8.26165	7.98832	3.02744
8.26165	7.98832	3.02744
8.26165	7.98832	3.02744
8.26165	7.98832	3.02744
8.26165	7.98832	3.02744
8.26165	7.98832	3.02744
8.26165	7.98832	3.02744
8.26165	7.98832	3.02744
8.26165	7.98832	3.02744
8.26165	7.98832	3.02744
8.26165	7.98832	3.02744
8.26165	7.98832	3.02744
8.26165	7.98832	3.02744
8.26165	7.98832	3.02744
8.26165	7.98832	3.02744
8.26165	7.98832	3.02744
8.26165	7.98832	3.02744
8.26165	7.98832	3.02744
8.26165	7.98832	3.02744
8.26165	7.98832	3.02744
8.26165	7.98832	3.02744
8.26165	7.98832	3.02744
8.26165	7.98832	3.02744
8.26165	7.98832	3.02744
8.26165	7.98832	3.02744
8.26165	7.98832	3.02744
8.26165	7.98832	3.02744
8.26165	7.98832	3.02744
8.26165	7.98832	3.02744
8.26165	7.98832	3.02744
8.26165	7.98832	3.02744
8.26165	7.98832	3.02744
8.26165	7.98832	3.02744
8.26165	7.98832	3.02744
8.26165	7.98832	3.02744
8.26165	7.98832	3.02744
8.26165	7.98832	3.02744
8.26165	7.98832	3.02744
8.26165	7.98832	3.02744
8.26165	7.98832	3.02744
8.26165	7.98832	3.02744
8.26165	7.98832	3.02744
8.26165	7.98832	3.02744
8.26165	7.98832	3.02744
8.26165	7.98832	3.02744
8.26165	7.98832	3.02744
8.26165	7.98832	3.02744
8.26165	7.98832	3.02744
8.26165	7.98832	3.02744
8.26165	7.98832	3.02744
8.26165	7.98832	3.02744
8.26165	7.98832	3.02744
8.26165	7.98832	3.02744
8.26165	7.98832	3.02744
8.26165	7.98832	3.02744
8.26165	7.98832	3.02744
8.26165	7.98832	3.02744
8.26165	7.98832	3.02744
8.26165	7.98832	3.02744
8.26165	7.98832	3.02744
8.26165	7.98832	3.02744
8.26165	7.98832	3.02744
8.26165	7.98832	3.02744
8.26165	7.98832	3.02744
8.26165	7.98832	3.02744
8.26165	7.98832	3.02744
8.26165	7.98832	3.02744
8.26165	7.98832	3.02744
8.26165	7.98832	3.02744
8.26165	7.98832	3.02744
8.26165	7.98832	3.02744
8.26165	7.98832	3.02744
8.26165	7.98832	3.02744
8.26165	7.98832	3.02744
8.26165	7.98832	3.02744
8.26165	7.98832	3.02744
8.26165	7.98832	3.02744
8.26165	7.98832	3.02744
8.26165	7.98832	3.02744
8.26165	7.98832	3.02744
8.26165	7.98832	3.02744
8.26165	7.98832	3.02744
8.26165	7.98832	3.02744
8.26165	7.98832	3.02744
8.26165	7.98832	3.02744
8.26165	7.98832	3.02744
8.26165	7.98832	3.02744
8.26165	7.98832	3.02744
8.26165	7.98832	3.02744
8.26165	7.98832	3.02744
8.26165	7.98832	3.02744
8.26165	7.98832	3.02744
8.26165	7.98832	3.02744
8.26165	7.98832	3.02744
8.26165	7.98832	3.02744
8.26165	7.98832	3.02744
8.26165	7.98832	3.02744
8.26165	7.98832	3.02744
8.26165	7.98832	3.02744
8.26165	7.98832	3.02744
8.26165	7.98832	3.02744
8.26165	7.98832	3.02744
8.26165	7.98832	3.02744
8.26165	7.98832	3.02744
8.26165	7.98832	3.02744
8.26165	7.98832	3.02744
8.26165	7.98832	3.02744
8.26165	7.98832	3.02744
8.26165	7.98832	3.02744
8.26165	7.98832	3.02744
8.26165	7.98832	3.02744
8.26165	7.98832	3.02744
8.26165	7.98832	3.02744
8.26165	7.98832	3.02744
8.26165	7.98832	3.02744
8.26165	7.98832	3.02744
8.26165	7.98832	3.02744
8.26165	7.98832	3.02744
8.26165	7.98832	3.02744
8.26165	7.98832	3.02744
8.26165	7.98832	3.02744
8.26165	7.98832	3.02744
8.26165	7.98832	3.02744
8.26165	7.98832	3.02744
8.26165	7.98832	3.02744
8.26165	7.98832	3.02744
8.26165	7.98832	3.02744
8.26165	7.98832	3.02744
8.26165	7.98832	3.02744
8.26165	7.98832	3.02744
8.26165	7.98832	3.02744
8.26165	7.98832	3.02744
8.26165	7.98832	3.02744
8.26165	7.98832	3.02744
8.26165	7.98832	3.02744
8.26165	7.98832	3.02744
8.26165	7.98832	3.02744
8.26165	7.98832	3.02744
8.26165	7.98832	3.02744
8.26165	7.98832	3.02744
8.26165	7.98832	3.02744
8.26165	7.98832	3.02744
8.26165	7.98832	3.02744
8.26165	7.98832	3.02744
8.26165	7.98832	3.02744
8.26165	7.98832	3.02744
8.26165	7.98832	3.02744
8.26165	7.98832	3.02744
8.26165	7.98832	3.02744
8.26165	7.98832	3.02744
8.26165	7.98832	3.02744
8.26165	7.98832	3.02744
8.26165	7.98832	3.02744
8.26165	7.98832	3.02744
8.26165	7.98832	3.02744
8.26165	7.98832	3.02744
8.26165	7.98832	3.02744
8.26165	7.98832	3.02744
8.26165	7.98832	3.02744
8.26165	7.98832	3.02744
8.26165	7.98832	3.02744
8.26165	7.98832	3.02744
8.26165	7.98832	3.02744
8.26165	7.98832	3.02744
8.26165	7.98832	3.02744
8.26165	7.98832	3.02744
8.26165	7.98832	3.02744
8.26165	7.98832	3.02744
8.26165	7.98832	3.02744
8.26165	7.98832	3.02744
8.26165	7.98832	3.02744
8.26165	7.98832	3.02744
8.26165	7.98832	3.02744
8.26165	7.98832	3.02744
8.26165	7.98832	3.02744
8.26165	7.98832	3.02744
8.26165	7.98832	3.02744
8.26165	7.98832	3.02744
8.26165	7.98832	3.02744
8.26165	7.98832	3.02744
8.26165	7.98832	3.02744
8.26165	7.98832	3.02744
8.26165	7.98832	3.02744
8.26165	7.98832	3.02744
8.26165	7.98832	3.02744
8.26165	7.98832	3.02744
8.26165	7.98832	3.02744
8.26165	7.98832	3.02744
8.26165	7.98832	3.02744
8.26165	7.98832	3.02744
8.26165	7.98832	3.02744
8.26165	7.98832	3.02744
8.26165	7.98832	3.02744
8.26165	7.98832	3.02744
8.26165	7.98832	3.02744
8.26165	7.98832	3.02744
8.26165	7.98832	3.02744
8.26165	7.98832	3.02744
8.26165	7.98832	3.02744
8.26165	7.98832	3.02744
8.26165	7.98832	3.02744
8.26165	7.98832	3.02744
8.26165	7.98832	3.02744
8.26165	7.98832	3.02744
8.26165	7.98832	3.02744
8.26165	7.98832	3.02744
8.26165	7.98832	3.02744
8.26165	7.98832	3.02744
8.26165	7.98832	3.02744
8.26165	7.98832	3.02744
8.26165	7.98832	3.02744
8.26165	7.98832	3.02744
8.26165	7.98832	3.02744
8.26165	7.98832	3.02744
8.26165	7.98832	3.02744
8.26165	7.98832	3.02744
8.26165	7.98832	3.02744
8.26165	7.98832	3.02744
8.26165	7.98832	3.02744
8.26165	7.98832	3.02744
8.26165	7.98832	3.02744
8.26165	7.98832	3.02744
8.26165	7.98832	3.02744
8.26165	7.98832	3.02744
8.26165	7.98832	3.02744
8.26165	7.98832	3.02744
8.26165	7.98832	3.02744
8.26165	7.98832	3.02744
8.26165	7.98832	3.02744
8.26165	7.98832	3.02744
8.26165	7.98832	3.02744
8.26165	7.98832	3.02744
8.26165	7.98832	3.02744
8.26165	7.98832	3.02744
8.26165	7.98832	3.02744
8.26165	7.98832	3.02744
8.26165	7.98832	3.02744
8.26165	7.98832	3.02744
8.26165	7.98832	3.02744
8.26165	7.98832	3.02744
8.26165	7.98832	3.02744
8.26165	7.98832	3.02744
8.26165	7.98832	3.02744
8.26165	7.98832	3.02744
8.26165	7.98832	3.02744
8.26165	7.98832	3.02744
8.26165	7.98832	3.02744
8.26165	7.98832	3.02744
8.26165	7.98832	3.02744
8.26165	7.98832	3.02744
8.26165	7.98832	3.02744
8.26165	7.98832	3.02744
8.26165	7.98832	3.02744
8.26165	7.98832	3.02744
8.26165	7.98832	3.02744
8.26165	7.98832	3.02744
8.26165	7.98832	3.02744
8.26165	7.98832	3.02744
8.26165	7.98832	3.02744
8.26165	7.98832	3.02744
8.26165	7.98832	3.02744
8.26165	7.98832	3.02744
8.26165	7.98832	3.02744
8.26165	7.98832	3.02744
8.26165	7.98832	3.02744
8.26165	7.98832	3.02744
8.26165	7.98832	3.02744
8.26165	7.98832	3.02744
8.26165	7.98832	3.02744
8.26165	7.98832	3.02744
8.26165	7.98832	3.02744
8.26165	7.98832	3.02744
8.26165	7.98832	3.02744
8.26165	7.98832	3.02744
8.26165	7.98832	3.02744
8.26165	7.98832	3.02744
8.26165	7.98832	3.02744
8.26165	7.98832	3.02744
8.26165	7.98832	3.02744
8.26165	7.98832	3.02744
8.26165	7.98832	3.02744
8.26165	7.98832	3.02744
8.26165	7.98832	3.02744
8.26165	7.98832	3.02744
8.26165	7.98832	3.02744
8.26165	7.98832	3.02744
8.26165	7.98832	3.02744
8.26165	7.98832	3.02744
8.26165	7.98832	3.02744
8.26165	7.98832	3.02744
8.26165	7.98832	3.02744
8.26165	7.98832	3.02744
8.26165	7.98832	3.02744
8.26165	7.98832	3.02744
8.26165	7.98832	3.02744
8.26165	7.98832	3.02744
8.26165	7.98832	3.02744
8.26165	7.98832	3.02744
8.26165	7.98832	3.02744
8.26165	7.98832	3.02744
8.26165	7.98832	3.02744
8.26165	7.98832	3.02744
8.26165	7.98832	3.02744
8.26165	7.98832	3.02744
8.26165	7.98832	3.02744
8.26165	7.98832	3.02744
8.26165	7.98832	3.02744
8.26165	7.98832	3.02744
8.26165	7.98832	3.02744
8.26165	7.98832	3.02744
8.26165	7.98832	3.02744
8.26165	7.98832	3.02744
8.26165	7.98832	3.02744
8.26165	7.98832	3.02744
8.26165	7.98832	3.02744
8.26165	7.98832	3.02744
8.26165	7.98832	3.02744
8.26165	7.98832	3.02744
8.26165	7.98832	3.02744
8.26165	7.98832	3.02744
8.26165	7.98832	3.02744
8.26165	7.98832	3.02744
8.26165	7.98832	3.02744
8.26165	7.98832	3.02744
8.26165	7.98832	3.02744
8.26165	7.98832	3.02744
8.26165	7.98832	3.02744
8.26165	7.98832	3.02744
8.26165	7.98832	3.02744
8.26165	7.98832	3.02744
8.26165	7.98832	3.02744
8.26165	7.98832	3.02744
8.26165	7.98832	3.02744
8.26165	7.98832	3.02744
8.26165	7.98832	3.02744
8.26165	7.98832	3.02744
8.26165	7.98832	3.02744
8.26165	7.98832	3.02744
8.26165	7.98832	3.02744
8.26165	7.98832	3.02744
8.26165	7.98832	3.02744
8.26165	7.98832	3.02744
8.26165	7.98832	3.02744
8.26165	7.98832	3.02744
8.26165	7.98832	3.02744
8.26165	7.98832	3.02744
8.26165	7.98832	3.02744
8.26165	7.98832	3.02744
8.26165	7.98832	3.02744
8.26165	7.98832	3.02744
8.26165	7.98832	3.02744
8.26165	7.98832	3.02744
8.26165	7.98832	3.02744
8.26165	7.98832	3.02744
8.26165	7.98832	3.02744
8.26165	7.98832	3.02744
8.26165	7.98832	3.02744
8.26165	7.98832	3.02744
8.26165	7.98832	3.02744
8.26165	7.98832	3.02744
8.26165	7.98832	3.02744
8.26165	7.98832	3.02744
8.26165	7.98832	3.02744
8.26165	7.98832	3.02744
8.26165	7.98832	3.02744
8.26165	7.98832	3.02744
8.26165	7.98832	3.02744
8.26165	7.98832	3.02744
8.26165	7.98832	3.02744
8.26165	7.98832	3.02744
8.26165	7.98832	3.02744
8.26165	7.98832	3.02744
8.26165	7.98832	3.02744
8.26165	7.98832	3.02744
8.26165	7.98832	3.02744
8.26165	7.98832	3.02744
8.26165	7.98832	3.02744
8.26165	7.98832	3.02744
8.26165	7.98832	3.02744
8.26165	7.98832	3.02744
8.26165	7.98832	3.02744
8.26165	7.98832	3.02744
8.26165	7.98832	3.02744
8.26165	7.98832	3.02744
8.26165	7.98832	3.02744
8.26165	7.98832	3.02744
8.26165	7.98832	3.02744
8.26165	7.98832	3.02744
8.26165	7.98832	3.02744
8.26165	7.98832	3.02744
8.26165	7.98832	3.02744
8.26165	7.98832	3.02744
8.26165	7.98832	3.02744
8.26165	7.98832	3.02744
8.26165	7.98832	3.02744
8.26165	7.98832	3.02744
8.26165	7.98832	3.02744
8.26165	7.98832	3.02744
8.26165	7.98832	3.02744
8.26165	7.98832	3.02744
8.26165	7.98832	3.02744
8.26165	7.98832	3.02744
8.26165	7.98832	3.02744
8.26165	7.98832	3.02744
8.26165	7.98832	3.02744
8.26165	7.98832	3.02744
8.26165	7.98832	3.02744
8.26165	7.98832	3.02744
8.26165	7.98832	3.02744
8.26165	7.98832	3.02744
8.26165	7.98832	3.02744
8.26165	7.98832	3.02744
8.26165	7.98832	3.02744
8.26165	7.98832	3.02744
8.26165	7.98832	3.02744
8.26165	7.98832	3.02744
8.26165	7.98832	3.02744
8.26165	7.98832	3.02744
8.26165	7.98832	3.02744
8.26165	7.98832	3.02744
8.26165	7.98832	3.02744
8.26165	7.98832	3.02744
8.26165	7.98832	3.02744
8.26165	7.98832	3.02744
8.26165	7.98832	3.02744
8.26165	7.98832	3.02744
8.26165	7.98832	3.02744
8.26165	7.98832	3.02744
8.26165	7.98832	3.02744
8.26165	7.98832	3.02744
8.26165	7.98832	3.02744
8.26165	7.98832	3.02744
8.26165	7.98832	3.02744
8.26165	7.98832	3.02744
8.26165	7.98832	3.02744
8.26165	7.98832	3.02744
8.26165	7.98832	3.02744
8.26165	7.98832	3.02744
8.26165	7.98832	3.02744
8.26165	7.98832	3.02744
8.26165	7.98832	3.02744
8.26165	7.98832	3.02744
8.26165	7.98832	3.02744
8.26165	7.98832	3.02744
8.26165	7.98832	3.02744
8.26165	7.98832	3.02744
8.26165	7.98832	3.02744
8.26165	7.98832	3.02744
8.26165	7.98832	3.02744
8.26165	7.98832	3.02744
8.26165	7.98832	3.02744
8.26165	7.98832	3.02744
8.26165	7.98832	3.02744
8.26165	7.98832	3.02744
8.26165	7.98832	3.02744
8.26165	7.98832	3.02744
8.26165	7.98832	3.02744
8.26165	7.98832	3.02744
8.26165	7.98832	3.02744
8.26165	7.98832	3.02744
8.26165	7.98832	3.02744
8.26165	7.98832	3.02744
8.26165	7.98832	3.02744
8.26165	7.98832	3.02744
8.26165	7.98832	3.02744
8.26165	7.98832	3.02744
8.26165	7.98832	3.02744
8.26165	7.98832	3.02744
8.26165	7.98832	3.02744
8.26165	7.98832	3.02744
8.26165	7.98832	3.02744
8.26165	7.98832	3.02744
8.26165	7.98832	3.02744
8.26165	7.98832	3.02744
8.26165	7.98832	3.02744
8.26165	7.98832	3.02744
8.26165	7.98832	3.02744
8.26165	7.98832	3.02744
8.26165	7.98832	3.02744
8.26165	7.98832	3.02744
8.26165	7.98832	3.02744
8.26165	7.98832	3.02744
8.26165	7.98832	3.02744
8.26165	7.98832	3.02744
8.26165	7.98832	3.02744
8.26165	7.98832	3.02744
8.26165	7.98832	3.02744
8.26165	7.98832	3.02744
8.26165	7.98832	3.02744
8.26165	7.98832	3.02744
8.26165	7.98832	3.02744
8.26165	7.98832	3.02744
8.26165	7.98832	3.02744
8.26165	7.98832	3.02744
8.26165	7.98832	3.02744
8.26165	7.98832	3.02744
8.26165	7.98832	3.02744
8.26165	7.98832	3.02744
8.26165	7.98832	3.02744
8.26165	7.98832	3.02744
8.26165	7.98832	3.02744
8.26165	7.98832	3.02744
8.26165	7.98832	3.02744
8.26165	7.98832	3.02744
8.26165	7.98832	3.02744
8.26165	7.98832	3.02744
8.26165	7.98832	3.02744
8.26165	7.98832	3.02744
8.26165	7.98832	3.02744
8.26165	7.98832	3.02744
8.26165	7.98832	3.02744
8.26165	7.98832	3.02744
8.26165	7.98832	3.02744
8.26165	7.98832	3.02744
8.26165	7.98832	3.02744
8.26165	7.98832	3.02744
8.26165	7.98832	3.02744
8.26165	7.98832	3.02744
8.26165	7.98832	3.02744
8.26165	7.98832	3.02744
8.26165	7.98832	3.02744
8.26165	7.98832	3.02744
8.26165	7.98832	3.02744
8.26165	7.98832	3.02744
8.26165	7.98832	3.02744
8.26165	7.98832	3.02744
8.26165	7.98832	3.02744
8.26165	7.98832	3.02744
8.26165	7.98832	3.02744
8.26165	7.98832	3.02744
8.26165	7.98832	3.02744
8.26165	7.98832	3.02744
8.26165	7.98832	3.02744
8.26165	7.98832	3.02744
8.26165	7.98832	3.02744
8.26165	7.98832	3.02744
8.26165	7.98832	3.02744
8.26165	7.98832	3.02744
8.26165	7.98832	3.02744
8.26165	7.98832	3.02744
8.26165	7.98832	3.02744
8.26165	7.98832	3.02744
8.26165	7.98832	3.02744
8.26165	7.98832	3.02744
8.26165	7.98832	3.02744
8.26165	7.98832	3.02744
8.26165	7.98832	3.02744
8.26165	7.98832	3.02744
8.26165	7.98832	3.02744
8.26165	7.98832	3.02744
8.26165	7.98832	3.02744
8.26165	7.98832	3.02744
8.26165	7.98832	3.02744
8.26165	7.98832	3.02744
8.26165	7.98832	3.02744
8.26165	7.98832	3.02744
8.26165	7.98832	3.02744
8.26165	7.98832	3.02744
8.26165	7.98832	3.02744
8.26165	7.98832	3.02744
8.26165	7.98832	3.02744
8.26165	7.98832	3.02744
8.26165	7.98832	3.02744
8.26165	7.98832	3.02744
8.26165	7.98832	3.02744
8.26165	7.98832	3.02744
8.26165	7.98832	3.02744
8.26165	7.98832	3.02744
8.26165	7.98832	3.02744
8.26165	7.98832	3.02744
8.26165	7.98832	3.02744
8.26165	7.98832	3.02744
8.26165	7.98832	3.02744
8.26165	7.98832	3.02744
8.26165	7.98832	3.02744
8.26165	7.98832	3.02744
8.26165	7.98832	3.02744
8.26165	7.98832	3.02744
8.26165	7.98832	3.02744
8.26165	7.98832	3.02744
8.26165	7.98832	3.02744
8.26165	7.98832	3.02744
8.26165	7.98832	3.02744
8.26165	7.98832	3.02744
8.26165	7.98832	3.02744
8.26165	7.98832	3.02744
8.26165	7.98832	3.02744
8.26165	7.98832	3.02744
8.26165	7.98832	3.02744
8.26165	7.98832	3.02744
8.26165	7.98832	3.02744
8.26165	7.98832	3.02744
8.26165	7.98832	3.02744
8.26165	7.98832	3.02744
8.26165	7.98832	3.02744
8.26165	7.98832	3.02744
8.26165	7.98832	3.02744
8.26165	7.98832	3.02744
8.26165	7.98832	3.02744
8.26165	7.98832	3.02744
8.26165	7.98832	3.02744
8.26165	7.98832	3.02744
8.26165	7.98832	3.02744
8.26165	7.98832	3.02744
8.26165	7.98832	3.02744
8.26165	7.98832	3.02744
8.26165	7.98832	3.02744
8.26165	7.98832	3.02744
8.26165	7.98832	3.02744
8.26165	7.98832	3.02744
8.26165	7.98832	3.02744
8.26165	7.98832	3.02744
8.26165	7.98832	3.02744
8.26165	7.98832	3.02744
8.26165	7.98832	3.02744
8.26165	7.98832	3.02744
8.26165	7.98832	3.02744
8.26165	7.98832	3.02744
8.26165	7.98832	3.02744
8.26165	7.98832	3.02744
8.26165	7.98832	3.02744
8.26165	7.98832	3.02744
8.26165	7.98832	3.02744
8.26165	7.98832	3.02744
8.26165	7.98832	3.02744
8.26165	7.98832	3.02744
8.26165	7.98832	3.02744
8.26165	7.98832	3.02744
8.26165	7.98832	3.02744
8.26165	7.98832	3.02744
8.26165	7.98832	3.02744
8.26165	7.98832	3.02744
8.26165	7.98832	3.02744
8.26165	7.98832	3.02744
8.26165	7.98832	3.02744
8.26165	7.98832	3.02744
8.26165	7.98832	3.02744
8.26165	7.98832	3.02744
8.26165	7.98832	3.02744
8.26165	7.98832	3.02744
8.26165	7.98832	3.02744
8.26165	7.98832	3.02744
8.26165	7.98832	3.02744
8.26165	7.98832	3.02744
8.26165	7.98832	3.02744
8.26165	7.98832	3.02744
8.26165	7.98832	3.02744
8.26165	7.98832	3.02744
8.26165	7.98832	3.02744
8.26165	7.98832	3.02744
8.26165	7.98832	3.02744
8.26165	7.98832	3.02744
8.26165	7.98832	3.02744
8.26165	7.98832	3.02744
8.26165	7.98832	3.02744
8.26165	7.98832	3.02744
8.26165	7.98832	3.02744
8.26165	7.98832	3.02744
8.26165	7.98832	3.02744
8.26165	7.98832	3.02744
8.26165	7.98832	3.02744
8.26165	7.98832	3.02744
8.26165	7.98832	3.02744
8.26165	7.98832	3.02744
8.26165	7.98832	3.02744
8.26165	7.98832	3.02744
8.26165	7.98832	3.02744
8.26165	7.98832	3.02744
8.26165	7.98832	3.02744
8.26165	7.98832	3.02744
8.26165	7.98832	3.02744
8.26165	7.98832	3.02744
8.26165	7.98832	3.02744
8.26165	7.98832	3.02744
8.26165	7.98832	3.02744
8.26165	7.98832	3.02744
8.26165	7.98832	3.02744
8.26165	7.98832	3.02744
8.26165	7.98832	3.02744
8.26165	7.98832	3.02744
8.26165	7.98832	3.02744
8.26165	7.98832	3.02744
8.26165	7.98832	3.02744
8.26165	7.98832	3.02744
8.26165	7.98832	3.02744
8.26165	7.98832	3.02744
8.26165	7.98832	3.02744
8.26165	7.98832	3.02744
8.26165	7.98832	3.02744
8.26165	7.98832	3.02744
8.26165	7.98832	3.02744
8.26165	7.98832	3.02744
8.26165	7.98832	3.02744
8.26165	7.98832	3.02744
8.26165	7.98832	3.02744
8.26165	7.98832	3.02744
8.26165	7.98832	3.02744
8.26165	7.98832	3.02744
8.26165	7.98832	3.02744
8.26165	7.98832	3.02744
8.26165	7.98832	3.02744
8.26165	7.98832	3.02744
8.26165	7.98832	3.02744
8.26165	7.98832	3.02744
8.26165	7.98832	3.02744
8.26165	7.98832	3.02744
8.26165	7.98832	3.02744
8.26165	7.98832	3.02744
8.26165	7.98832	3.02744
8.26165	7.98832	3.02744
8.26165	7.98832	3.02744
8.26165	7.98832	3.02744
8.26165	7.98832	3.02744
8.26165	7.98832	3.02744
8.26165	7.98832	3.02744
8.26165	7.98832	3.02744
8.26165	7.98832	3.02744
8.26165	7.98832	3.02744
8.26165	7.98832	3.02744
8.26165	7.98832	3.02744
8.26165	7.98832	3.02744
8.26165	7.98832	3.02744
8.26165	7.98832	3.02744
8.26165	7.98832	3.02744
8.26165	7.98832	3.02744
8.26165	7.98832	3.02744
8.26165	7.98832	3.02744
8.26165	7.98832	3.02744
8.26165	7.98832	3.02744
8.26165	7.98832	3.02744
8.26165	7.98832	3.02744
8.26165	7.98832	3.02744
8.26165	7.98832	3.02744
8.26165	7.98832	3.02744
0.7559	0.71865
0.35385	0.41341
0.39995	0.27013
0.71747	0.60944
0.98865	0.92364
0.29679	0.24643
0.74761	0.53721
0.8457	0.95746
0.95857	0.88925
0.75427	0.63018
0.83814	0.49326
0.88709	0.76124
0.39757	0.29315
0.74849	0.56988
0.70591	0.90643
0.29372	0.32343
0.013127	0.74595
0.17203	0.27113
0.095875	0.031583
0.47461	0.28022
0.53257	0.70655
0.069734	0.49237
0.59866	0.6104
0.14221	0.31782
0.53256	0.67659
0.65789	0.95299
0.57615	0.57708
0.25298	0.54189
0.75559	0.94886
0.82587	0.79254
0.11824	0.33857
0.33488	0.42212
0.92994	0.57963
0.032661	0.37022
0.51127	0.99606
0.057378	0.25114
0.67005	0.77472
0.96369	0.77562
0.64965	0.6742
0.62255	0.76298
0.11848	0.20882
0.66195	0.5536
0.015889	0.3391
0.87695	0.79563
0.387	0.99478
0.18581	0.33266
0.53736	0.76925
0.89348	0.87321
0.59925	0.67846
0.91256	0.38367
0.81222	0.83503
0.53321	0.74101
0.70784	0.12829
0.52581	0.88208
0.27251	0.25668
0.061377	0.29472
0.67735	0.48278
0.42476	0.066782
0.62325	0.5329
0.15923	0.065032
0.50078	0.14889
0.7359	0.50054
0.23463	0.0068108
0.2178	0.49447
0.004402	0.89493
0.087968	0.20245
0.94078	0.54322
0.075793	0.030269
0.053466	0.20191
0.53581	0.96556
0.45794	0.45207
0.65954	0.53859
0.16036	0.59366
0.86663	0.76918
0.94304	0.69674
0.81316	0.7726
0.31919	0.67206
0.85953	0.78588
0.0055977	0.82279
0.9942	0.68632
0.12699	0.18993
0.51717	0.80475
0.95606	0.81854
0.3933	0.3845
0.38836	0.25461
0.87977	0.69542
0.53613	0.52957
0.010328	0.56678
0.71481	0.92067
0.11624	0.024514
0.40213	0.25421
0.048588	0.15513
0.87548	0.86777
0.56388	0.65113
0.12511	0.17548
0.784	0.66366
0.84187	0.50289
0.77831	0.69587
0.077769	0.26239
0.6678	0.94424
0.67506	0.96694
0.99783	0.73279
0.91691	0.53201
0.81436	0.53019
0.33951	0.34817
0.17763	0.42855
0.57188	0.71957
0.14084	0.40842
0.32945	0.41948
0.060531	0.12268
0.66282	0.96732
0.83691	0.61221
0.47487	0.10987
0.28467	0.27286
0.49098	0.10915
0.33472	0.3832
0.21378	0.35001
0.57594	0.76746
0.35174	0.25356
0.80656	0.75582
0.69075	0.95194
0.64783	0.77044
0.15158	0.42835
0.64735	0.60705
0.73729	0.83199
0.47453	0.41853
0.17021	0.26314
0.478	0.05425
0.82853	0.7466
0.41334	0.24742
0.80012	0.81299
0.78088	0.95187
0.19218	0.20872
0.40509	0.69908
0.97027	0.74531
0.80937	0.52713
0.13203	0.17233
0.4056	0.43313
0.85821	0.75725
0.66367	0.74435
0.22	0.2447
0.98152	0.57455
0.96504	0.84211
0.049015	0.92934
0.72779	0.53013
0.14035	0.42155
0.92363	0.55207
0.44077	0.28853
0.43441	0.18456
0.90536	0.53368
0.72772	0.89203
0.035581	0.82501
0.61041	0.8227
0.13894	0.23521
0.74435	0.91251
0.5458	0.57823
0.91159	0.93529
0.21652	0.33546
0.3896	0.27409
0.57763	0.92903
0.19603	0.15184
0.82876	0.98256
0.20455	0.42291
0.77423	0.73068
0.86399	0.93416
0.67049	0.87499
0.65896	0.66802
0.85052	0.74812
0.58652	0.84573
0.31121	0.16537
0.10645	0.085913
0.60761	0.8649
0.53946	0.94166
0.71038	0.86325
0.22264	0.07597
0.14823	0.058233
0.77511	0.5984
0.11753	0.45945
0.74238	0.96426
0.39878	0.17645
0.96738	0.86971
0.015899	0.12205
0.046803	0.20176
0.142	0.42101
0.16701	0.32279
0.63148	0.9555
0.87598	0.52959
0.59417	0.59866
0.46798	0.24078
0.19362	0.42262
0.76736	0.57633
0.58987	0.77931
0.31883	0.18294
0.7578	0.51264
0.95359	0.75295
0.82402	0.6813
0.5178	0.80651
0.97117	0.58033
0.38574	0.14516
0.16811	0.33769
0.065437	0.18322
0.42519	0.29625
0.67874	0.87079
0.93727	0.66509
0.60074	0.58289
0.58365	0.62272
0.93715	0.95949
0.84572	0.63809
0.41675	0.080151
0.97362	0.87374
0.9749	0.80832
0.74767	0.48958
0.94871	0.74604
0.43676	0.38483
0.091782	0.44156
0.79046	0.93737
0.98948	0.60404
0.95005	0.49807
0.8922	0.64353
0.18334	0.012617
0.47535	0.010879
0.81872	0.76129
0.29629	0.45788
0.16037	0.03979
0.44518	0.25458
0.5504	0.91801
0.18928	0.44974
0.44966	0.0059963
0.88262	0.53536
0.18115	0.47076
0.59694	0.7102
0.91783	0.89896
0.97452	0.72631
0.064233	0.19088
0.08722	0.17215
0.53928	0.98075
0.56156	0.51165
0.7815	0.81888
0.44105	0.26159
0.066512	0.19282
0.40866	0.39712
0.0082597	0.65786
0.9505	0.56504
0.40321	0.28619
0.74081	0.6536
0.40184	0.13451
0.12671	0.23816
0.1544	0.29052
0.7184	0.86268
0.81001	0.56797
0.70531	0.98456
0.10647	0.49786
0.75304	0.68341
0.44422	0.23248
0.56489	0.92544
0.62599	0.92064
0.11289	0.29681
0.17344	0.10988
0.36844	0.39547
0.79147	0.6371
0.8808	0.91445
0.30489	0.61497
0.25695	0.99807
0.48152	0.15257
0.42796	0.067873
0.50503	0.11569
0.85288	0.53832
0.70277	0.63696
0.00016767	0.8378
0.74912	0.7798
0.093187	0.21654
0.25668	0.34021
0.61162	0.53909
0.064233	0.26847
0.49135	0.22266
0.72419	0.60318
0.71481	0.50296
0.90875	0.68737
0.78564	0.54707
0.12027	0.69921
0.29573	0.1388
0.74577	0.69557
0.57015	0.64036
0.43427	0.30687
0.43498	0.22403
0.18654	0.32006
0.95921	0.86956
0.050486	0.21234
0.47076	0.078345
0.88898	0.69971
0.12104	0.28258
0.46421	0.20987
0.7192	0.89461
0.20607	0.43729
0.01888	0.25844
0.33075	0.37546
0.078095	0.20227
0.24982	0.45656
0.57745	0.86315
0.75767	0.48811
0.16992	0.1433
0.16765	0.46713
0.70498	0.6878
0.65073	0.56518
0.98234	0.50182
0.075513	0.15403
0.32546	0.34459
0.098048	0.19432
0.90775	0.88496
0.10722	0.2159
0.95898	0.56767
0.37096	0.10878
0.63327	0.42598
0.043001	0.46992
0.32726	0.4297
0.72468	0.92813
0.74971	0.73969
0.77476	0.90751
0.7902	0.76263
0.046594	0.24212
0.35633	0.33957
0.71004	0.66273
0.64045	0.50545
0.44309	0.98126
0.20562	0.32934
0.67666	0.97321
0.33164	0.099056
0.80743	0.93835
0.68117	0.55001
0.7041	0.64611
0.47219	0.33295
0.42439	0.31
0.038069	0.36375
0.38535	0.23266
0.12602	0.32631
0.78117	0.73725
0.57476	0.56873
0.82307	0.96382
0.26496	0.15246
0.30033	0.3638
0.1744	0.19719
0.642	0.90155
0.63929	0.65464
0.46098	0.11261
0.97427	0.76305
0.047677	0.26161
0.31478	0.084663
0.82009	0.57276
0.28068	0.19176
0.89651	0.74027
0.21814	0.11227
0.70911	0.88191
0.86946	0.87344
0.6952	0.60363
0.12227	0.44019
0.90991	0.60248
0.63184	0.94645
0.82707	0.73118
0.066812	0.22636
0.43052	0.07436
0.34971	0.37859
0.33374	0.35705
0.64004	0.83084
0.60421	0.56883
0.6689	0.89699
0.03194	0.28039
0.097744	0.13868
0.58364	0.54729
0.53669	0.77128
0.37263	0.16851
0.99734	0.95988
0.10144	0.20984
0.99011	0.72692
0.072238	0.97955
0.25229	0.17872
0.34779	0.28383
0.15933	0.21744
0.6639	0.98102
0.17135	0.020943
0.06915	0.13816
0.16253	0.94271
0.96064	0.72971
0.3911	0.85821
0.11601	0.17762
0.20239	0.37038
0.25531	0.2892
0.96673	0.62205
0.42169	0.47896
0.8522	0.75094
0.084225	0.098877
0.77288	0.92261
0.32044	0.21553
0.17946	0.087036
0.28758	0.40843
0.79152	0.72665
0.70311	0.65584
0.063059	0.22728
0.22389	0.43325
0.72957	0.5013
0.53901	0.42104
0.21505	0.36163
0.58219	0.65638
0.011313	0.93648
0.69412	0.69661
0.43156	0.075504
0.33422	0.17837
0.84514	0.97804
0.023619	0.083119
0.60728	0.92556
0.92599	0.73374
0.83847	0.86905
0.29741	0.40528
0.70743	0.61291
0.7541	0.54483
0.32978	0.28497
0.69194	0.56147
0.14204	0.37199
0.001546	0.89192
0.59483	0.57418
0.39749	0.42056
0.94571	0.52943
0.70022	0.96091
0.51605	0.54178
0.17473	0.36276
0.52648	0.85094
0.25494	0.16531
0.67355	0.94257
0.29692	0.33928
0.34859	0.1913
0.095135	0.15145
0.071793	0.30546
0.079289	0.82138
0.64046	0.89099
0.41156	0.34625
0.0081256	0.29944
0.22987	0.9535
0.034981	0.011314
0.15847	0.48134
0.12497	0.12895
0.44549	0.1367
0.43322	0.40143
0.80219	0.75532
0.32835	0.4293
0.54964	0.49865
0.25961	0.08116
0.07228	0.098516
0.71077	0.90872
0.63031	0.91711
0.99843	0.68733
0.18612	0.40717
0.56166	0.9126
0.32055	0.2093
0.97927	0.85285

## Sheet: data_chunk (4)
6.95587	1.12006	3.49019
4.1208	5.62302	1.86913
2.85323	2.25573	8.07825
3.62639	2.79406	3.07984
6.35098	6.69794	9.09245
6.77173	5.28449	1.47911
0.30452	9.59117	6.41908
9.64127	6.03755	1.77141
4.57241	2.19827	5.65939
0.127444	8.10807	1.68769
1.6509	0.631671	2.56403
9.16789	9.04667	8.18161
2.76839	6.17136	9.08744
8.51388	1.64516	1.65884
4.84684	6.20527	4.82395
5.23979	2.97797	1.3081
4.81741	9.13313	6.15998
7.70873	6.45512	9.2574
2.81805	6.53145	1.15643
3.91642	3.95117	3.18705
5.36708	0.183546	8.01406
8.40001	3.20751	2.87612
4.26956	5.97762	7.28092
1.65946	4.28583	7.79339
4.41544	0.468738	9.65346
5.85158	2.20651	5.69824
0.245585	2.7388	9.92034
1.12431	2.35232	9.14404
7.05416	3.51163	1.34028
0.51809	9.37747	5.97912
9.69587	2.59665	7.24191
2.99703	6.03017	4.35615
0.568799	6.20246	2.65417
0.3984	0.226716	3.32487
9.92181	9.78157	3.05742
6.52017	6.83418	8.03545
5.98775	7.46192	0.419153
2.1532	3.55429	6.63237
0.860415	7.96562	6.55365
5.05229	7.04779	8.90303
3.82432	3.59205	5.31725
7.33187	6.95117	4.14017
6.25272	1.42118	1.1252
5.84207	3.60514	6.08919
5.01483	5.15756	2.95878
0.449348	2.70625	9.6535
1.88337	0.933623	7.47444
6.49775	1.84703	2.70448
1.5041	5.23379	1.25775
3.31923	6.56669	7.54218
0.136992	7.89928	1.50889
8.83762	5.44118	3.94124
7.55315	3.72959	5.70659
3.07414	7.3723	1.59073
1.60042	0.0978529	8.57012
1.71058	5.58047	4.06083
4.69157	8.80155	9.68917
2.93248	6.45083	3.44904
4.90429	5.81324	8.51261
0.701881	2.5536	3.07913
3.96317	5.68575	2.08513
8.30125	8.18715	4.17127
0.877052	9.9493	6.69837
6.68845	4.12865	8.40031
1.46429	7.42457	1.11489
4.67542	1.81499	8.52542
6.39725	9.09384	0.23911
4.58741	9.15121	1.41356
3.81169	5.96017	6.7202
6.69434	3.32063	8.04351
2.10171	7.5852	1.50173
3.56936	9.82932	5.29241
9.9364	1.68331	1.62388
1.74829	0.141136	1.35065
1.54078	7.3972	0.639935
7.00448	6.11592	1.84373
2.28025	7.20259	3.44909
7.09016	4.31102	3.18661
9.19923	5.34315	4.2081
8.54243	7.41268	6.59822
4.34686	0.844547	6.72158
5.71044	5.50185	6.57072
7.11393	3.25313	9.06209
2.11788	5.92659	8.20416
2.84613	9.63229	8.64676
2.04011	0.576734	4.787
6.73082	0.586667	6.70971
2.00476	9.00041	5.55767
2.68335	1.57008	9.75009
0.112357	9.95081	3.02559
0.801189	1.67681	9.04148
7.35603	0.947594	8.65141
6.88749	4.50564	3.40029
2.5368	1.10029	6.43659
3.73298	5.7672	5.08807
6.01169	0.850666	6.20441
8.88965	2.1981	7.01914
8.3839	0.658168	1.6737
5.50805	1.10384	9.21061
8.2703	6.41975	8.34785
4.39344	4.6828	0.11931
8.7627	3.72261	1.85397
6.39666	3.43276	9.24899
0.334752	7.07511	6.95548
0.549546	0.166192	0.755995
4.43894	4.87266	1.25527
8.97835	4.23147	6.73889
3.63022	6.36515	2.18649
1.58196	7.88753	6.28769
9.87375	3.2351	3.70033
6.49695	7.13617	6.10746
6.7542	4.77744	2.12339
9.3467	3.77184	4.12757
7.58419	2.15958	0.931469
3.71177	5.72082	4.31305
5.60136	8.99672	7.25807
1.76109	1.0681	1.25031
0.4749	2.28807	0.0491978
4.52862	3.60796	3.63231
0.206726	8.66644	2.92978
6.06102	0.674286	2.9786
0.437923	2.46994	7.89445
4.15412	1.20853	7.45957
7.26035	1.63523	2.87483
1.05045	9.01763	1.62562
2.89005	3.45653	1.17526
4.81511	1.97636	7.44929
1.03786	2.69053	4.58907
3.77206	7.27049	7.45496
9.67362	8.60099	8.53928
2.04176	1.91988	3.85259
1.84842	3.08441	9.79614
4.83658	0.0929494	3.54612
5.15857	6.77768	0.688429
4.72965	8.19502	6.36182
1.94267	7.33205	3.52664
9.06148	8.64781	1.18417
7.59392	5.11857	7.47074
9.36012	7.60507	2.78467
3.11542	1.00224	0.415289
1.07179	5.4034	1.55849
9.0814	3.15016	5.27294
6.48685	4.9858	8.49642
7.68086	1.78976	3.98652
6.23482	5.51967	7.15778
7.70207	2.08019	3.44922
2.51279	1.10269	7.01288
8.98624	4.06907	5.26238
3.10018	8.18057	4.69761
9.4931	1.91319	5.23997
7.06469	5.63837	7.50859
7.8724	6.21194	8.58227
4.29571	4.44841	8.14743
0.760281	9.55817	8.8106
3.31807	9.9586	8.41202
3.49192	8.08158	5.1866
9.63857	4.13275	0.609305
6.03623	1.16274	3.76514
4.77053	1.60465	7.35248
0.200416	5.57708	2.58369
4.68751	8.03421	4.64197
6.55499	1.76973	7.99665
6.02843	8.08109	1.73584
1.34396	9.2269	3.77421
8.74604	0.773885	1.86174
0.0556421	1.90175	2.36608
9.98489	2.50223	0.988326
4.59018	7.63545	8.0729
3.50522	8.85746	9.81005
6.63222	5.37538	7.65221
9.00072	4.85567	5.57136
0.248181	3.23142	9.27746
7.13659	1.74545	0.280444
8.63224	4.28148	6.05447
7.9577	6.63814	6.59065
7.64428	1.47143	8.10087
7.85491	8.49089	9.48806
4.91926	1.64588	3.5005
4.92224	5.43105	6.33187
8.10176	6.11646	2.11394
7.52109	0.236155	7.16861
3.95742	6.42916	8.45505
5.33879	9.62934	4.11699
3.51005	4.68924	5.96971
3.46951	4.68006	1.07502
1.28541	3.08168	2.53585
1.75615	5.11536	1.88771
0.00388491	1.33691	4.37076
1.91491	8.09561	4.69214
7.84612	1.48741	8.35252
2.83553	6.95757	4.06384
2.13985	2.49175	9.71342
7.74627	4.54954	3.22795
5.69075	4.39632	7.49415
4.38686	7.1075	7.22816
7.4883	4.82331	9.03038
6.70282	4.62989	5.69304
9.06848	7.25325	7.52065
9.28708	2.27934	3.86478
0.765076	7.76522	1.04659
8.8031	2.87247	3.60232
6.07326	6.94377	0.32795
5.87606	8.15003	3.0264
4.63917	1.51966	6.03893
5.31085	3.12562	1.52423
3.90419	1.37253	2.12697
6.75937	4.54897	1.99499
5.57988	0.965733	2.97191
9.33796	1.39539	7.14498
7.16888	4.61403	6.22832
1.13675	5.17261	4.40506
2.0045	9.41732	5.98015
5.93588	5.04531	7.96828
9.52919	4.57538	2.3553
6.72861	2.10272	2.48516
4.15819	0.236746	4.20218
3.92693	6.43124	3.88294
0.874014	2.78123	0.513661
0.121888	5.46179	6.90202
0.81249	9.01436	3.82973
5.38431	4.67349	8.48029
4.32108	4.15036	9.23571
5.25096	9.72618	0.438548
7.75892	4.88797	1.19847
3.73177	2.12455	1.28013
6.39034	1.32167	1.64474
0.596437	8.49906	9.67164
8.59482	0.105472	4.78345
5.80692	9.03828	2.67412
0.498001	1.74852	5.88071
8.18301	4.28356	4.68258
7.20911	5.78314	2.66892
9.63211	0.612618	8.55333
0.738438	7.90202	7.8348
6.71329	2.00519	8.38749
0.404756	2.56993	4.13431
6.2402	8.1984	4.93086
2.31816	6.35391	4.23133
0.862751	7.77625	5.37207
9.65733	4.7228	3.24342
5.28464	5.08874	4.12167
0.518902	0.289948	4.13021
3.30208	8.31086	7.30755
1.84627	2.42026	9.49867
4.75428	7.76392	2.88485
3.1134	2.94994	3.88209
1.29676	9.86212	6.17681
2.21622	9.58825	8.28142
4.14638	6.09251	6.3244
0.883253	8.56697	4.00739
8.69192	6.8395	2.84206
8.38591	8.66149	0.33363
7.51154	4.2775	5.53932
2.65596	4.53429	6.71858
1.82159	2.31992	1.81097
8.72536	3.05688	8.89075
7.08595	6.54064	8.58899
5.97714	4.89706	0.736053
9.4268	7.72028	0.538671
1.04114	9.72565	7.20512
0.539841	4.72317	7.04478
5.11725	8.46862	5.78955
3.79436	3.19361	3.59891
4.02759	5.43775	5.17699
7.55411	5.98578	9.4189
6.28189	8.06373	0.529498
3.12148	0.975439	9.60936
8.33554	4.82878	9.84538
5.23157	2.30226	3.567
7.31037	4.26911	3.7306
0.500158	4.39628	5.14854
2.73722	8.84543	6.55179
0.301246	2.02136	6.45109
6.14639	1.3409	7.57426
4.56307	3.18404	1.47482
7.24803	8.61563	7.62123
0.2587	0.408567	8.04908
1.5598	3.92613	8.19251
2.19315	9.468	8.84354
6.77362	2.1292	7.50008
2.95738	9.3054	0.866924
7.27572	3.18381	7.62204
7.42859	0.514201	2.6334
7.84785	3.68607	8.83029
0.458762	7.6427	1.1957
4.02941	6.51231	7.66111
3.15212	0.867984	3.98804
2.95253	9.89613	4.43442
6.88793	2.90351	0.798275
8.76977	0.730898	4.06749
5.63916	0.522762	2.30439
5.64185	0.494007	4.10601
3.46525	1.09618	5.97241
4.39646	3.55637	9.66289
6.88109	4.31232	2.27463
1.66329	5.78373	1.74128
4.54951	2.81182	9.44183
3.67173	1.21594	0.892544
5.32761	2.00489	9.30983
3.55189	9.53836	4.75948
9.19586	3.78974	0.721315
1.96175	8.04235	1.67911
0.326248	1.40839	9.70406
7.82915	2.57339	1.35093
5.75337	6.30218	9.25781
4.19741	6.9501	9.16913
3.43155	3.38035	6.17741
7.16084	7.6633	4.98916
1.87643	3.21917	5.56509
2.31527	4.70656	2.50686
4.38186	8.63113	4.24858
7.0159	3.15186	0.519042
9.52019	8.64739	2.40252
3.47609	5.419	1.20803
6.43141	7.86523	7.75571
2.25271	4.8695	5.81196
7.54135	1.19642	2.12727
4.04022	4.1041	1.02542
5.48966	2.33223	3.17312
1.98144	6.5778	0.656759
0.505287	7.74397	8.57643
5.05609	5.0105	7.99488
0.853144	1.35469	9.7927
6.31197	1.67166	6.35429
8.864	1.87031	4.0164
0.329931	7.53106	0.317859
7.91136	5.00467	5.76062
7.24291	0.199854	7.22376
1.73759	1.76753	7.48439
1.45944	6.37947	0.852076
7.78795	4.65277	1.94336
4.63218	6.69604	5.85909
8.71706	9.47076	8.99928
0.610396	6.67912	6.76293
7.4079	4.55243	9.99394
5.68774	4.92294	6.49733
3.81649	0.802438	9.73653
0.185084	8.56692	2.97496
5.93588	7.17087	1.48596
8.39249	0.581107	6.12304
4.83694	0.423456	2.57658
3.19715	9.80639	8.89182
4.94114	8.00569	5.22712
5.6817	5.0287	3.95675
4.12464	9.17789	8.7403
5.81005	3.88036	7.9805
6.88835	1.89577	6.97569
6.43669	2.85059	5.43618
1.5517	9.53529	0.790271
2.00493	6.83239	5.17314
3.74549	6.15548	8.40335
5.49147	2.33928	1.77322
6.37269	0.478541	9.95572
4.30082	1.6889	2.01787
2.20188	2.43972	1.99304
7.43366	7.56943	5.54456
0.367135	8.76845	5.27498
4.06868	0.0189447	9.40875
8.01973	3.10352	9.68833
5.54682	0.372217	6.58332
9.93467	2.08474	1.76421
8.73822	3.2686	4.21004
2.93707	1.565	7.02187
2.53466	8.71609	4.43007
6.62562	4.29861	1.61236
6.32033	9.08362	5.48958
8.80458	1.72996	5.1001
4.20591	6.03115	1.94923
3.14782	5.28054	7.77022
0.741992	8.23435	9.70444
5.54668	6.33565	8.21669
9.38446	4.75748	6.0023
7.56336	2.88749	3.75529
2.3564	7.33091	6.9551
9.17	2.03864	5.56027
1.63928	4.88336	0.409918
2.27477	4.01185	3.14964
2.9993	1.81632	3.30301
3.37291	9.51344	9.30535
0.0966896	8.83513	1.86414
0.935392	4.16054	7.88596
9.11165	4.78948	9.29868
8.44568	5.81258	7.70732
3.88658	1.7733	9.70107
1.41014	0.754369	0.585904
3.46079	5.48066	1.05749
2.45706	4.47426	8.22543
6.65503	0.259131	4.8914
3.78255	1.84882	0.761202
0.0557262	3.51396	2.96118
9.04678	3.50047	3.81623
6.42693	7.14304	5.42322
3.45501	4.47039	6.84001
3.09794	5.14672	7.84403
5.17384	9.21727	2.06656
4.34346	4.84223	7.46084
7.61113	7.36181	5.85163
1.44551	0.929611	7.27896
4.07965	7.94021	0.736155
3.42099	6.91021	5.16631
5.0177	3.10857	4.64824
7.93968	5.95764	3.3318
9.27105	5.57621	8.67846
3.4348	2.40131	0.614658
8.31055	4.14225	3.77002
3.85045	0.467209	2.11771
9.4926	4.12608	7.58748
4.77306	7.84786	7.91718
5.49181	3.02421	4.53431
6.97573	3.31164	9.67042
5.12525	7.8845	3.93393
0.280852	2.473	1.69598
1.62788	0.941485	5.35644
6.55554	5.30275	0.562373
8.45113	5.22823	1.87314
4.27496	3.78272	1.53773
4.09984	1.64333	2.15758
8.99938	2.61657	9.02125
0.205266	1.59365	3.73232
6.57643	3.17406	3.38326
2.94778	8.21425	4.50124
1.25479	7.59403	5.37172
4.64494	3.3485	0.539557
2.29551	7.26275	8.71241
9.16855	0.923054	1.6659
2.77771	0.528659	4.17393
3.14104	7.94761	2.73521
0.8822	3.78825	4.26968
3.1906	7.32189	0.350378
3.91881	2.83561	8.56359
2.82332	3.49153	4.48419
4.37461	8.45709	4.64587
6.45626	1.19999	5.53387
7.26372	5.13977	6.46378
6.01458	9.48647	2.10506
9.4142	5.30776	2.63931
2.28554	9.12436	6.14832
3.35932	8.38342	6.61289
2.75236	6.56395	9.08243
3.71195	1.92408	2.54653
6.16448	3.86837	3.06468
2.88646	0.660454	2.10693
7.86895	1.43467	0.569197
2.0836	2.73903	3.11749
2.73692	6.68393	4.9639
8.98776	7.15857	7.16371
7.8408	3.66367	4.70757
3.05714	3.25129	5.15368
3.33999	1.28275	9.71717
4.74804	4.18899	6.24472
6.04324	8.74999	8.82328
3.33447	9.26911	5.64468
8.53866	5.41527	2.86514
0.305871	0.199052	4.27051
7.91936	0.14955	5.8563
4.83041	6.05817	9.07951
9.60338	2.65563	7.84578
1.25846	1.69662	8.44727
1.92718	1.81979	4.34171
0.273006	8.00045	9.75434
2.38033	8.56514	8.23222
1.92846	8.98791	3.39966
2.92488	0.49746	6.94802
5.51662	2.65326	4.95327
8.34103	2.97631	8.51951
3.46491	5.84678	5.97375
5.16338	1.4455	3.65341
7.97714	9.29924	6.15197
7.26277	5.46448	5.64407
2.75428	4.64548	8.85693
3.16741	0.670813	4.21191
4.63437	3.76348	6.69062
6.7772	5.11737	9.596
6.81851	0.0905416	6.86173
3.40319	1.56252	9.1527
1.18464	2.38488	3.10621
5.33502	4.81125	7.95802
5.07162	9.23636	9.66481
6.77771	2.27704	6.77821
9.9629	8.49162	3.92314
7.76632	5.26476	1.52783
1.07785	1.44089	1.26255
6.79498	6.85473	1.31876
2.86491	6.40415	3.75308
0.639332	1.96999	3.32043
3.8559	7.25457	1.48987
1.20489	3.07328	6.82686
1.80502	1.2856	2.31876
7.91405	7.38875	3.45626
4.28459	6.5585	9.35235
3.1916	1.76542	4.14626
4.49565	0.293716	9.27512
1.12055	1.7559	3.99646
7.38871	9.61498	2.00695
5.94434	7.74598	1.43162
0.179886	7.551	6.14515
6.93097	0.468919	6.59378
0.260004	8.4382	6.62563
7.52962	3.35421	7.20237
4.56353	9.43916	8.0406
1.79108	5.71699	9.59865
0.562485	6.151	7.98012
6.95465	2.90604	3.52618
2.09587	4.46576	9.51712
4.95175	3.11629	0.161528
4.1888	9.29185	0.086106
0.8173	3.50392	6.49682
4.20788	1.34261	6.12128
3.88317	4.42413	7.15281
8.23793	3.77658	7.15334
0.392078	6.35286	2.02249
7.08391	6.04676	8.83618
1.90016	7.42492	4.26278
6.60035	7.19363	4.6998
3.82094	3.9157	2.09817
5.43844	9.44111	6.26123
2.28702	2.4991	2.03723
5.0832	7.87454	2.97528
4.3958	3.6267	7.17222
0.421221	1.72192	8.87144
5.55989	7.78147	6.1814
5.73666	1.4592	8.34547
0.0849552	3.52417	6.98376
4.74019	5.30737	5.60158
3.62777	4.60077	7.69969
2.73701	1.07034	5.86891
5.13447	0.0947843	9.4074
7.12827	2.7945	2.39408
3.6664	0.847111	6.86626
3.73407	5.40479	2.78814
0.862045	6.72522	2.81008
3.89319	1.29576	5.36797
0.6909	7.43279	6.98452
3.20156	3.88129	6.45795
6.64159	2.04028	2.84817
9.74409	2.74751	0.88546
8.18661	4.47383	7.46904
0.931772	3.56463	4.75818
0.687898	8.35743	1.31728
2.4796	7.92504	8.94948
0.286673	0.775339	5.20236
5.67216	7.49634	1.07272
3.78455	4.11308	1.33979
1.2572	3.72452	6.33656
1.49273	9.54828	3.92518
6.09341	7.64085	0.453882
1.26285	5.39723	5.84678
1.7017	2.48583	4.72077
3.68574	2.52849	2.64068
4.02965	3.67211	8.76238
4.09938	0.725579	4.63165
0.350528	9.58598	0.197263
0.202318	2.72221	9.19934
7.1305	5.04156	5.23488
3.21522	1.23606	0.29148
5.30888	5.41343	6.89137
1.42541	7.78994	7.64464
5.14941	0.15343	7.33807
8.60548	3.59478	3.89484
1.78663	7.14028	4.77985
4.31791	5.25543	4.4439
8.58448	1.01324	8.76354
4.86208	7.00343	5.55415
8.52122	4.94244	1.75756
5.57097	1.88286	4.3442
5.63193	0.637529	2.44363
2.75847	0.715795	2.67174
5.09452	1.39737	8.55977
2.06632	4.84738	6.91118
2.87826	6.96372	5.06898
6.35565	2.6463	1.07441
1.31137	9.94335	7.38455
3.43857	6.42482	3.13602
5.54192	1.27223	3.8551
5.81023	8.57944	3.00245
2.55088	2.18198	8.11409
2.22746	4.34353	0.392404
2.21173	8.04925	0.894119
2.78983	4.63521	7.79544
4.34306	7.89961	9.5439
2.06787	7.03743	1.33862
4.29141	8.11377	3.48681
8.99031	2.14888	5.67622
2.97037	7.66149	6.49924
4.92538	0.93825	4.8453
2.75746	7.80983	5.73018
0.547111	4.71726	2.1339
1.05068	7.59895	4.90636
7.80827	0.28464	4.25118
8.19647	2.00342	2.50318
8.24581	8.22564	7.93847
9.72315	5.18503	5.78474
5.68332	5.91295	5.5576
8.26567	6.00655	1.70502
5.6882	4.1241	4.93802
6.00815	8.33233	8.02626
5.51099	2.81646	8.93921
1.56968	3.20285	3.41119
4.24936	4.99345	3.65582
0.335025	2.52513	5.8935
1.58045	3.39544	6.58423
5.78405	5.20968	8.79044
6.12291	8.04643	4.24337
2.25633	3.3152	8.05807
8.50264	2.73898	3.76809
9.28615	3.45208	2.11313
6.29312	8.23647	4.15349
9.62248	9.69801	2.98026
1.00093	6.83222	1.52707
3.22819	8.84172	0.326449
5.98216	2.28921	3.06158
8.75143	3.98305	0.157815
9.88214	4.25004	8.19748
1.30975	4.87101	4.35578
0.318363	7.87126	4.29104
5.90639	3.43814	3.40589
3.60393	6.84758	3.80839
0.448073	7.55573	7.47608
3.72608	6.16745	6.0599
9.01514	8.40805	7.64542
2.65412	8.09983	9.70822
6.67031	0.909968	8.49711
8.14772	4.03867	1.77786
3.88278	0.049691	2.33979
9.21856	2.9838	2.43956
3.38914	4.38284	8.8564
5.70575	0.778619	3.55487
4.96934	8.225	3.52809
5.40852	0.0153053	9.69341
9.8014	0.688609	9.69294
5.77217	0.765107	1.65896
7.28055	5.48879	6.33618
6.31168	4.47148	7.01218
8.86785	5.17529	1.5601
0.074089	4.75299	4.50127
4.79382	4.14947	9.3673
6.5667	6.23819	4.86762
3.36305	9.11568	6.34967
4.82186	0.481603	8.82377
1.0005	1.96763	1.98795
9.00053	2.35642	7.91307
7.39123	5.34879	2.45395
6.58905	1.67469	2.93235
2.23891	5.14514	3.38981
6.94185	3.75662	9.85436
8.0237	0.315906	5.27799
8.03506	6.51609	6.55147
1.30866	0.748193	2.85637
7.36719	7.44717	5.12067
0.696692	3.12588	6.96002
2.41045	2.69712	9.1425
4.75383	1.57765	9.91989
9.96212	7.85128	5.20253
0.329917	3.11688	7.38827
6.65974	4.23172	1.79999
9.10935	3.08513	7.16543
0.0683101	2.17671	3.95794
8.93953	4.30804	7.73181
3.05558	0.595245	0.0792135
4.71328	1.73691	2.28988
4.36499	8.8623	1.08043
2.32138	7.50237	1.55371
6.3878	7.66702	8.46059
0.185828	4.41412	9.87733
3.99166	5.89574	3.78896
7.39159	2.45921	6.26983
6.86057	7.43391	8.96803
4.11645	3.06885	6.28722
0.369707	8.97714	7.60029
2.94518	0.395785	5.9827
8.24164	5.25057	9.16584
6.38001	0.660176	9.3419
3.84056	8.22469	0.464204
4.66352	1.86976	2.11077
6.45413	9.78409	3.09705
2.52451	6.95641	0.714054
0.778635	9.87216	9.67622
9.43836	7.80244	9.61046
4.22886	1.83583	7.33693
4.33887	7.74434	7.83657
7.9514	1.00699	8.03855
0.550975	2.95243	1.25504
2.02588	2.23229	9.34137
2.52556	6.84141	2.09923
0.0973741	1.98767	9.93768
3.82282	2.16606	9.73901
4.95814	1.95962	5.71895
2.43741	3.68067	2.0902
7.362	3.19145	6.34507
3.05377	5.93548	0.00342886
6.54262	3.68314	6.08737
0.282125	4.47358	1.03874
9.45093	4.92347	4.3206
9.69986	7.18926	1.22706
1.23043	0.573541	1.21986
9.90989	2.14757	9.49235
8.00197	6.03775	1.1537
3.27311	5.7483	2.34187
2.51818	8.78546	7.47098
5.20636	2.93239	2.02788
4.08396	7.19067	6.37198
5.96239	0.402539	2.83331
9.11833	0.0344974	9.59656
4.4463	3.89502	7.32824
8.09299	7.81359	3.26972
9.15622	1.37645	7.35396
7.70683	0.675969	2.18911
9.82799	4.41171	8.64124
4.8265	7.83499	4.32327
0.398113	0.218	9.0962
4.6655	8.14105	7.05965
4.02571	6.83684	9.95301
5.01878	3.54951	7.71852
7.81423	0.420042	6.68511
5.45138	0.186175	1.63542
1.39669	8.54336	4.76897
0.123914	5.05483	2.27853
9.84305	3.92826	0.137177
4.48268	7.35679	4.71205
5.70663	7.24801	5.24844
0.909165	0.671627	8.75
9.0812	8.9679	8.61828
0.0565885	8.65858	5.01594
1.64896	9.67205	5.2986
8.95606	0.152877	2.23899
3.0477	7.95992	0.595596
6.85638	5.8156	6.99105
6.19831	4.1831	5.0857
6.03992	6.93889	0.576708
2.41571	4.85614	1.81152
6.78149	7.47918	7.14792
1.85997	3.89049	0.161537
2.96729	8.6852	6.40671
0.169851	7.6391	1.99904
6.57748	1.96391	1.43396
2.64752	1.17412	2.73432
4.28825	9.86303	1.52095
3.61123	1.17511	4.33112
3.80816	8.46595	9.63137
3.75687	4.89685	5.85075
1.61612	9.84086	2.81503
7.41362	4.02546	3.01769
7.2505	1.14934	0.599905
8.11025	4.86309	2.47174
4.6334	2.04581	1.91114
9.00638	1.8509	1.51543
7.43291	4.65395	2.38846
1.10506	3.42122	6.5578
2.60603	2.75456	0.643548
9.71652	0.754962	3.6571
5.85965	9.02073	5.96892
1.8127	0.47574	7.59626
9.79482	2.05923	0.195121
9.94386	3.01768	0.146996
3.00424	9.94966	3.08063
6.8676	5.63665	0.0748958
2.9859	7.31398	0.88249
3.70365	7.938	5.76906
4.02871	7.55644	8.07796
9.55709	8.40664	2.10335
5.0857	2.97325	8.31315
9.89115	0.814359	3.95063
4.50333	2.71805	5.41105
7.79337	6.67776	6.41481
6.64049	3.6029	0.0557986
7.15772	6.24115	1.2909
1.47795	2.07037	5.30455
4.25893	9.5372	5.53692
4.70353	9.03359	6.78576
4.89944	4.44553	5.29376
3.3223	7.13418	5.47591
8.4004	3.6622	7.38237
8.37383	7.36679	8.07194
7.04089	1.48872	3.28692
4.48365	0.581971	3.44669
8.08335	6.66971	2.42942
1.3909	7.49238	5.14538
3.55317	5.6041	0.489607
4.4085	4.60459	1.7391
8.93343	5.15685	0.762576
2.48232	8.37355	8.08545
8.38168	4.11344	2.278
0.646431	0.520581	1.78166
7.77291	0.789322	5.15439
7.12016	1.90707	5.79193
1.48053	6.70919	0.670988
2.08199	8.80105	3.38546
0.568469	7.49168	4.70408
7.20499	2.46114	8.09307
6.68888	7.57785	2.00157
0.0594838	9.46114	7.8912
7.22836	7.97084	4.02738
9.83247	4.40458	7.52307
8.30702	3.46435	3.40007
2.5237	2.70573	3.4314
0.126724	8.28599	6.94228
3.11187	2.42617	2.10281
5.6267	0.0317759	3.8557
7.26278	3.21767	9.12224
3.66407	2.80584	5.44266
3.27591	5.23209	5.24266
4.18589	7.68538	6.75191
6.89726	8.97857	7.89104
7.94814	5.57077	9.8102
9.40106	3.88926	4.06451
4.98301	9.05713	4.97231
1.99814	2.07966	8.98788
6.95315	6.92541	6.58698
7.16222	1.4791	3.72419
4.0079	9.24731	6.2308
7.31722	4.44156	7.88555
6.22414	8.23257	6.97714
6.51391	3.37498	1.07728
1.50706	8.7011	6.3455
8.469	7.76905	5.97741
7.0434	2.16444	4.69344
3.32216	0.553093	6.09339
9.76371	3.04651	7.33873
1.84611	9.22484	1.22573
9.16086	9.6804	0.31742
1.58337	9.77859	5.71722
4.82492	4.81772	4.48246
4.10568	2.57404	3.70101
3.99128	6.83751	7.44569
5.12201	4.73384	1.03217
8.73367	3.65499	3.78814
6.9054	3.76416	5.62966
6.4477	2.23729	5.08067
6.61696	7.37693	0.997826
9.49211	6.11495	8.57395
1.69671	6.03663	2.63402
1.80322	9.59173	9.97607
9.5382	1.22774	0.114922
8.73671	0.97848	4.59254
8.64379	8.74923	0.449047
6.76404	8.30961	1.15876
1.57567	3.77485	8.57856
8.25356	5.96915	0.945379
4.43699	4.95122	7.63601
4.6792	9.20617	2.70175
7.51801	7.67785	4.47865
0.86298	4.98252	7.92036
3.65005	8.85676	2.77569
3.54414	6.63633	1.52823
0.00785339	8.17511	9.04234
3.26756	6.44899	6.21301
2.86056	5.03854	3.58627
3.81713	3.44617	7.06923
4.36051	3.35707	5.16276
5.50473	3.85401	1.09405
5.05007	7.73249	6.94281
9.45492	4.82773	8.3152
0.170651	2.28364	2.54444
5.8234	5.44445	8.41683
0.0728965	4.74596	5.89973
0.45593	3.86832	2.30204
0.529794	6.57866	6.02061
3.67971	7.26922	0.942647
0.344774	0.0387938	5.05812
5.1689	3.30991	9.89853
8.73836	3.60596	6.44788
8.63554	3.08186	6.79796
8.42671	3.11501	7.8448
7.59549	3.45336	0.59582
2.41502	2.7248	4.97964
8.41727	8.93268	6.13532
6.34859	6.96284	1.55842
5.99136	8.82702	5.98534
8.3081	4.77474	3.78349
2.6266	6.42373	7.59592
2.76822	9.57228	1.63152
4.35578	2.3412	9.91807
1.61031	9.28398	8.1118
2.49613	9.33742	8.75364
1.56097	2.34538	1.86516
1.31826	5.89559	9.0557
2.28379	3.74693	2.84327
1.52363	9.28339	1.53719
3.68152	4.63224	5.1221
7.25375	3.68912	7.89795
6.36196	3.64188	5.49806
2.31007	8.50514	9.19912
2.06856	9.36451	5.83667
2.51374	7.96305	6.70785
2.58222	3.08581	8.68678
1.41992	2.74204	2.4197
8.7236	8.38501	1.33176
2.42386	7.9306	7.09948
8.23844	6.04556	7.79856
6.80965	4.5275	5.13609
4.62263	9.92802	1.42631
3.93203	5.53218	8.70801
4.29339	3.63926	0.741334
6.58938	6.83134	2.40015
6.82268	0.261349	0.317392
9.3295	8.786	7.37369
2.41462	8.14825	9.61752
0.738353	6.04138	7.53388
1.59671	6.86027	2.55514
2.73222	1.0908	3.05311
9.61466	8.43288	2.31075
6.66174	2.68067	8.40527
5.68768	6.97471	9.62689
7.5527	3.2315	9.81057
8.30692	7.60014	8.77061
6.64013	3.92519	5.45599
0.750422	4.02979	1.57006
5.29945	3.98344	2.4092
0.633258	6.11687	0.974936
6.98926	6.61699	6.47698
5.66989	3.83923	2.87787
8.32299	2.24216	9.08826
9.30574	8.69714	4.11883
3.45985	3.09912	8.47288
5.08213	9.5921	9.91898
6.42129	4.27463	2.43935
7.13613	6.0192	7.33111
5.33224	3.82462	9.03385
8.08783	3.89231	7.16391
4.09026	5.11416	4.74181
5.79662	3.99017	7.73837
5.32089	3.78869	2.48087
6.6737	0.970015	6.73058
8.05003	5.49952	8.08917
0.568634	3.91204	5.95716
6.71158	1.92191	4.98439
5.70181	7.43568	0.308178
0.319839	1.57121	5.75408
8.21905	4.57902	1.96028
6.66982	5.96613	2.78131
3.12703	3.79914	1.34499
5.66868	0.798241	6.94907
7.10956	1.15187	3.84656
9.43433	0.264209	8.1701
4.26479	2.21118	9.85761
6.02271	2.97122	3.09944
5.5734	0.67188	1.15409
0.533227	1.16429	4.99844
9.94429	1.83301	2.7592
1.87849	8.54778	8.59592
7.84124	6.46559	0.479329
7.40954	1.1724	9.31305
9.88356	2.27186	2.09527
1.87688	4.45381	3.27704
5.14307	0.574275	9.77265
4.64053	2.5621	5.07343
5.28489	8.20587	8.06539
2.07661	3.60973	9.28149
2.37838	7.62424	0.227459
1.69685	8.63201	0.983945
7.13091	3.75883	5.55154
2.30324	6.9762	0.900036
4.4245	7.5949	1.95393
5.29331	8.70573	3.70651
7.07797	3.3817	8.87655
2.85414	7.3265	8.17955
2.67948	3.54262	2.23083
4.43928	8.59826	5.51822
7.42243	3.59835	9.91291
3.883	5.4149	0.552094
0.260529	6.61219	0.556247
5.20104	6.13065	2.16296
3.7255	3.06256	0.683329
5.07351	5.20793	3.10577
1.9427	2.7019	2.41656
4.52924	3.1141	3.69278
3.11176	1.1799	3.89234
2.86298	5.04391	5.06253
7.5857	5.33416	3.58389
8.85543	0.776856	2.34578
1.22365	0.704522	5.92573
5.32368	5.76859	5.74748
6.02318	0.966714	3.18133
5.41873	1.39855	4.9432
5.84737	6.43342	7.98048
5.29839	1.47732	4.32649
8.82825	5.65893	8.0099
1.96149	9.31172	5.4847
1.12016	9.20208	2.57743
2.00374	8.09735	6.19032
1.36968	2.89053	9.49812
2.26707	0.21316	8.35313
5.60677	8.17634	7.66719
6.22062	7.02187	9.12642
1.64969	4.18583	7.67328
5.43565	3.8929	3.16632
2.3394	3.8398	6.46592
2.63972	6.62573	5.67311
8.52114	0.677917	7.9514
8.61622	1.93066	4.93155
4.77247	4.8114	5.25263
5.98043	3.98667	2.48864
4.44182	7.99133	1.09155
6.6961	6.04995	5.46591
9.73745	5.17916	1.34959
6.7619	1.67723	6.33298
6.53873	5.06418	6.86616
8.88366	2.01622	5.27539
7.70655	6.65469	5.69604
3.576	5.76868	6.10977
0.7559	0.71865
0.35385	0.41341
0.39995	0.27013
0.71747	0.60944
0.98865	0.92364
0.29679	0.24643
0.74761	0.53721
0.8457	0.95746
0.95857	0.88925
0.75427	0.63018
0.83814	0.49326
0.88709	0.76124
0.39757	0.29315
0.74849	0.56988
0.70591	0.90643
0.29372	0.32343
0.013127	0.74595
0.17203	0.27113
0.095875	0.031583
0.47461	0.28022
0.53257	0.70655
0.069734	0.49237
0.59866	0.6104
0.14221	0.31782
0.53256	0.67659
0.65789	0.95299
0.57615	0.57708
0.25298	0.54189
0.75559	0.94886
0.82587	0.79254
0.11824	0.33857
0.33488	0.42212
0.92994	0.57963
0.032661	0.37022
0.51127	0.99606
0.057378	0.25114
0.67005	0.77472
0.96369	0.77562
0.64965	0.6742
0.62255	0.76298
0.11848	0.20882
0.66195	0.5536
0.015889	0.3391
0.87695	0.79563
0.387	0.99478
0.18581	0.33266
0.53736	0.76925
0.89348	0.87321
0.59925	0.67846
0.91256	0.38367
0.81222	0.83503
0.53321	0.74101
0.70784	0.12829
0.52581	0.88208
0.27251	0.25668
0.061377	0.29472
0.67735	0.48278
0.42476	0.066782
0.62325	0.5329
0.15923	0.065032
0.50078	0.14889
0.7359	0.50054
0.23463	0.0068108
0.2178	0.49447
0.004402	0.89493
0.087968	0.20245
0.94078	0.54322
0.075793	0.030269
0.053466	0.20191
0.53581	0.96556
0.45794	0.45207
0.65954	0.53859
0.16036	0.59366
0.86663	0.76918
0.94304	0.69674
0.81316	0.7726
0.31919	0.67206
0.85953	0.78588
0.0055977	0.82279
0.9942	0.68632
0.12699	0.18993
0.51717	0.80475
0.95606	0.81854
0.3933	0.3845
0.38836	0.25461
0.87977	0.69542
0.53613	0.52957
0.010328	0.56678
0.71481	0.92067
0.11624	0.024514
0.40213	0.25421
0.048588	0.15513
0.87548	0.86777
0.56388	0.65113
0.12511	0.17548
0.784	0.66366
0.84187	0.50289
0.77831	0.69587
0.077769	0.26239
0.6678	0.94424
0.67506	0.96694
0.99783	0.73279
0.91691	0.53201
0.81436	0.53019
0.33951	0.34817
0.17763	0.42855
0.57188	0.71957
0.14084	0.40842
0.32945	0.41948
0.060531	0.12268
0.66282	0.96732
0.83691	0.61221
0.47487	0.10987
0.28467	0.27286
0.49098	0.10915
0.33472	0.3832
0.21378	0.35001
0.57594	0.76746
0.35174	0.25356
0.80656	0.75582
0.69075	0.95194
0.64783	0.77044
0.15158	0.42835
0.64735	0.60705
0.73729	0.83199
0.47453	0.41853
0.17021	0.26314
0.478	0.05425
0.82853	0.7466
0.41334	0.24742
0.80012	0.81299
0.78088	0.95187
0.19218	0.20872
0.40509	0.69908
0.97027	0.74531
0.80937	0.52713
0.13203	0.17233
0.4056	0.43313
0.85821	0.75725
0.66367	0.74435
0.22	0.2447
0.98152	0.57455
0.96504	0.84211
0.049015	0.92934
0.72779	0.53013
0.14035	0.42155
0.92363	0.55207
0.44077	0.28853
0.43441	0.18456
0.90536	0.53368
0.72772	0.89203
0.035581	0.82501
0.61041	0.8227
0.13894	0.23521
0.74435	0.91251
0.5458	0.57823
0.91159	0.93529
0.21652	0.33546
0.3896	0.27409
0.57763	0.92903
0.19603	0.15184
0.82876	0.98256
0.20455	0.42291
0.77423	0.73068
0.86399	0.93416
0.67049	0.87499
0.65896	0.66802
0.85052	0.74812
0.58652	0.84573
0.31121	0.16537
0.10645	0.085913
0.60761	0.8649
0.53946	0.94166
0.71038	0.86325
0.22264	0.07597
0.14823	0.058233
0.77511	0.5984
0.11753	0.45945
0.74238	0.96426
0.39878	0.17645
0.96738	0.86971
0.015899	0.12205
0.046803	0.20176
0.142	0.42101
0.16701	0.32279
0.63148	0.9555
0.87598	0.52959
0.59417	0.59866
0.46798	0.24078
0.19362	0.42262
0.76736	0.57633
0.58987	0.77931
0.31883	0.18294
0.7578	0.51264
0.95359	0.75295
0.82402	0.6813
0.5178	0.80651
0.97117	0.58033
0.38574	0.14516
0.16811	0.33769
0.065437	0.18322
0.42519	0.29625
0.67874	0.87079
0.93727	0.66509
0.60074	0.58289
0.58365	0.62272
0.93715	0.95949
0.84572	0.63809
0.41675	0.080151
0.97362	0.87374
0.9749	0.80832
0.74767	0.48958
0.94871	0.74604
0.43676	0.38483
0.091782	0.44156
0.79046	0.93737
0.98948	0.60404
0.95005	0.49807
0.8922	0.64353
0.18334	0.012617
0.47535	0.010879
0.81872	0.76129
0.29629	0.45788
0.16037	0.03979
0.44518	0.25458
0.5504	0.91801
0.18928	0.44974
0.44966	0.0059963
0.88262	0.53536
0.18115	0.47076
0.59694	0.7102
0.91783	0.89896
0.97452	0.72631
0.064233	0.19088
0.08722	0.17215
0.53928	0.98075
0.56156	0.51165
0.7815	0.81888
0.44105	0.26159
0.066512	0.19282
0.40866	0.39712
0.0082597	0.65786
0.9505	0.56504
0.40321	0.28619
0.74081	0.6536
0.40184	0.13451
0.12671	0.23816
0.1544	0.29052
0.7184	0.86268
0.81001	0.56797
0.70531	0.98456
0.10647	0.49786
0.75304	0.68341
0.44422	0.23248
0.56489	0.92544
0.62599	0.92064
0.11289	0.29681
0.17344	0.10988
0.36844	0.39547
0.79147	0.6371
0.8808	0.91445
0.30489	0.61497
0.25695	0.99807
0.48152	0.15257
0.42796	0.067873
0.50503	0.11569
0.85288	0.53832
0.70277	0.63696
0.00016767	0.8378
0.74912	0.7798
0.093187	0.21654
0.25668	0.34021
0.61162	0.53909
0.064233	0.26847
0.49135	0.22266
0.72419	0.60318
0.71481	0.50296
0.90875	0.68737
0.78564	0.54707
0.12027	0.69921
0.29573	0.1388
0.74577	0.69557
0.57015	0.64036
0.43427	0.30687
0.43498	0.22403
0.18654	0.32006
0.95921	0.86956
0.050486	0.21234
0.47076	0.078345
0.88898	0.69971
0.12104	0.28258
0.46421	0.20987
0.7192	0.89461
0.20607	0.43729
0.01888	0.25844
0.33075	0.37546
0.078095	0.20227
0.24982	0.45656
0.57745	0.86315
0.75767	0.48811
0.16992	0.1433
0.16765	0.46713
0.70498	0.6878
0.65073	0.56518
0.98234	0.50182
0.075513	0.15403
0.32546	0.34459
0.098048	0.19432
0.90775	0.88496
0.10722	0.2159
0.95898	0.56767
0.37096	0.10878
0.63327	0.42598
0.043001	0.46992
0.32726	0.4297
0.72468	0.92813
0.74971	0.73969
0.77476	0.90751
0.7902	0.76263
0.046594	0.24212
0.35633	0.33957
0.71004	0.66273
0.64045	0.50545
0.44309	0.98126
0.20562	0.32934
0.67666	0.97321
0.33164	0.099056
0.80743	0.93835
0.68117	0.55001
0.7041	0.64611
0.47219	0.33295
0.42439	0.31
0.038069	0.36375
0.38535	0.23266
0.12602	0.32631
0.78117	0.73725
0.57476	0.56873
0.82307	0.96382
0.26496	0.15246
0.30033	0.3638
0.1744	0.19719
0.642	0.90155
0.63929	0.65464
0.46098	0.11261
0.97427	0.76305
0.047677	0.26161
0.31478	0.084663
0.82009	0.57276
0.28068	0.19176
0.89651	0.74027
0.21814	0.11227
0.70911	0.88191
0.86946	0.87344
0.6952	0.60363
0.12227	0.44019
0.90991	0.60248
0.63184	0.94645
0.82707	0.73118
0.066812	0.22636
0.43052	0.07436
0.34971	0.37859
0.33374	0.35705
0.64004	0.83084
0.60421	0.56883
0.6689	0.89699
0.03194	0.28039
0.097744	0.13868
0.58364	0.54729
0.53669	0.77128
0.37263	0.16851
0.99734	0.95988
0.10144	0.20984
0.99011	0.72692
0.072238	0.97955
0.25229	0.17872
0.34779	0.28383
0.15933	0.21744
0.6639	0.98102
0.17135	0.020943
0.06915	0.13816
0.16253	0.94271
0.96064	0.72971
0.3911	0.85821
0.11601	0.17762
0.20239	0.37038
0.25531	0.2892
0.96673	0.62205
0.42169	0.47896
0.8522	0.75094
0.084225	0.098877
0.77288	0.92261
0.32044	0.21553
0.17946	0.087036
0.28758	0.40843
0.79152	0.72665
0.70311	0.65584
0.063059	0.22728
0.22389	0.43325
0.72957	0.5013
0.53901	0.42104
0.21505	0.36163
0.58219	0.65638
0.011313	0.93648
0.69412	0.69661
0.43156	0.075504
0.33422	0.17837
0.84514	0.97804
0.023619	0.083119
0.60728	0.92556
0.92599	0.73374
0.83847	0.86905
0.29741	0.40528
0.70743	0.61291
0.7541	0.54483
0.32978	0.28497
0.69194	0.56147
0.14204	0.37199
0.001546	0.89192
0.59483	0.57418
0.39749	0.42056
0.94571	0.52943
0.70022	0.96091
0.51605	0.54178
0.17473	0.36276
0.52648	0.85094
0.25494	0.16531
0.67355	0.94257
0.29692	0.33928
0.34859	0.1913
0.095135	0.15145
0.071793	0.30546
0.079289	0.82138
0.64046	0.89099
0.41156	0.34625
0.0081256	0.29944
0.22987	0.9535
0.034981	0.011314
0.15847	0.48134
0.12497	0.12895
0.44549	0.1367
0.43322	0.40143
0.80219	0.75532
0.32835	0.4293
0.54964	0.49865
0.25961	0.08116
0.07228	0.098516
0.71077	0.90872
0.63031	0.91711
0.99843	0.68733
0.18612	0.40717
0.56166	0.9126
0.32055	0.2093
0.97927	0.85285

## Sheet: data_chunk (5)
4.84331	8.33522	2.52859
4.11449	8.69954	4.85751
7.8286	8.4438	5.89502
6.0797	2.02024	0.163701
1.6056	7.76939	9.56601
1.34462	4.54687	6.88998
2.78627	0.0928751	0.840522
1.84436	6.30531	8.61974
0.0861462	8.98901	3.62153
8.63057	5.11517	5.44133
2.10468	4.31855	5.65987
5.68069	1.28026	3.05621
3.83591	0.451531	0.696773
3.1823	3.73109	7.6917
3.28593	8.7243	4.09906
3.53858	7.27645	9.747
1.15151	3.80344	3.80341
4.88506	9.18891	1.80106
4.60046	7.92415	1.63296
6.52503	2.25662	0.0654523
4.1489	8.59161	1.88804
4.23902	0.626607	8.85108
0.45063	0.223173	9.77862
0.448243	5.18233	5.07387
5.64239	0.588342	0.16226
4.25159	3.35472	9.50953
2.81458	3.39691	7.54175
3.41992	8.83572	4.4272
2.34674	0.448664	4.99454
2.63657	7.4995	9.47981
5.52491	0.915608	3.12342
0.289134	7.79857	7.12025
6.81777	5.85412	3.515
3.30085	3.06663	1.23695
4.45619	5.68941	0.54153
2.73483	2.40077	9.67315
8.09514	6.0746	8.43574
0.306952	6.36434	1.03463
8.12492	1.60956	3.60611
5.47498	4.6186	3.22764
3.85064	9.58315	0.231654
0.467645	2.92607	1.27226
7.753	8.78517	6.12469
2.20738	1.41953	6.51963
7.6202	2.00195	5.36653
6.41268	6.17492	8.24183
4.48118	9.93283	6.88782
3.12889	0.10766	5.68953
2.79592	6.07744	4.62531
3.57604	6.4024	4.57496
2.05669	4.47261	7.60998
7.37426	2.704	7.29083
6.71078	0.450596	0.770924
2.96597	5.2671	5.52009
2.46649	8.7813	8.99766
0.702483	0.322277	0.219215
9.5598	2.193	1.09223
1.52135	8.25977	6.03799
5.57301	8.95349	9.70081
4.88027	5.60465	6.5014
9.03301	6.88808	2.15667
7.12092	2.23232	7.19989
3.93041	1.24552	0.613666
9.69866	9.70283	1.41234
4.07834	4.52197	4.31292
8.40556	9.03221	8.30914
5.85898	5.7603	8.61973
0.859819	7.08087	1.09939
6.1477	0.240317	9.45493
4.32093	4.38933	0.263014
2.95322	2.04081	2.00142
4.30098	6.26283	8.99009
1.12015	1.16287	6.35929
7.3173	0.0893861	0.452821
9.55112	6.02387	5.03929
6.59856	9.10684	1.5313
1.57299	5.57645	5.24437
2.87377	7.71892	4.4722
6.09043	8.44721	2.44794
5.48445	6.95568	1.78394
5.91739	0.541176	6.09997
0.201214	6.70198	0.357811
4.78611	4.86339	7.35646
0.201968	3.09321	9.22411
4.89898	3.13223	3.79958
7.06818	5.69057	2.63133
6.73078	8.07055	8.87009
0.13892	0.561145	0.925586
2.28918	1.48234	7.81878
4.83046	3.198	6.82694
1.43154	5.06311	1.20091
2.67894	7.21033	8.59915
7.23569	1.82192	9.01672
4.23623	3.92632	0.086274
2.14872	5.80308	0.670118
8.21872	2.52154	2.19777
5.45453	7.20909	8.70314
6.93669	6.9291	1.27283
9.6081	4.9289	1.0929
7.92579	1.93416	0.44451
0.103647	2.75379	1.44489
5.01618	3.04915	1.85392
0.811687	5.37158	1.54127
8.17866	6.52709	4.38871
4.82151	9.38322	0.120836
9.4439	7.54703	5.56161
4.2788	6.76455	8.10091
2.79747	6.1008	7.675
6.71305	4.19495	6.923
7.34602	5.14542	0.687771
5.8165	3.40292	4.67664
3.92681	5.02749	2.74662
8.1368	0.38296	3.15728
5.25689	9.40282	4.08668
3.41655	7.11464	9.34807
0.0596119	8.54231	5.25082
9.4496	3.90824	3.60942
3.33748	8.08967	3.83586
4.73186	5.08135	7.91362
1.54241	0.649752	6.37935
4.50799	1.17515	3.2705
4.66004	9.92371	2.44458
7.16263	8.25536	4.78466
3.8133	4.83194	4.39159
7.73194	5.03573	6.23497
6.51645	5.14033	5.31535
1.5499	9.55118	0.00675675
0.16246	9.19929	1.77072
2.63351	4.04939	7.76674
3.89354	8.13817	8.9677
2.10845	2.6369	5.96258
1.79479	3.52724	9.03719
6.75018	6.62215	8.60176
7.06629	8.17822	3.37877
1.90587	8.85485	9.40847
3.43425	7.71086	1.96223
3.85568	3.58254	5.0256
5.76423	7.16347	3.08199
0.950057	7.92152	1.49719
7.60059	5.83034	6.25039
0.989876	1.89492	2.12066
3.1598	8.41154	3.97783
9.94998	0.196725	1.71792
8.0498	1.53602	1.36654
5.41644	7.43868	9.73297
4.08686	6.30641	7.25606
2.10407	1.34137	9.07036
7.35381	1.0877	9.50374
4.66872	9.93299	6.48492
2.37358	6.26329	4.57156
4.67282	3.11644	4.60356
9.04723	5.49737	4.38576
3.24085	8.34623	9.14887
2.98947	1.47329	5.7843
8.98503	4.28684	0.507324
3.15293	8.6828	4.81769
9.30263	7.09983	4.7429
0.844446	6.44625	6.76016
5.19944	6.17134	1.29166
6.34215	7.84813	1.61231
0.474808	9.27081	9.35066
2.92646	7.72124	1.3179
3.68254	5.3397	5.70374
4.00337	3.10598	6.55512
1.4811	4.95008	1.70653
5.05615	2.45231	4.38347
7.01091	2.79275	3.44461
0.450243	2.47701	8.19258
8.51245	0.166071	0.109886
7.23689	0.0198537	2.72922
7.41947	9.00514	2.31625
9.35507	2.53501	5.578
6.13417	3.15287	6.49336
0.849492	6.71094	8.36008
5.88856	7.0855	9.11991
6.35438	8.5806	5.2408
4.2309	1.71996	5.11653
7.11517	6.26209	7.20551
5.24654	4.73496	7.94037
7.17427	0.310809	3.95373
4.03044	9.90776	6.62717
5.49327	4.04323	0.0329047
1.05319	0.0736651	0.617719
7.42869	2.14511	9.72244
4.58558	2.92782	5.47682
9.2804	0.0760364	4.65307
0.494086	4.09868	2.7714
8.4329	3.14305	7.58775
7.21948	6.35567	1.99906
8.21439	2.96927	6.35924
3.16272	8.0355	0.521648
1.32957	3.88219	9.76923
6.1597	1.06907	7.16596
0.31447	4.79383	3.34392
7.80544	5.59945	0.729059
4.78314	3.54171	8.94028
5.01427	9.34043	8.72746
1.40322	5.47095	1.16907
6.48184	6.78547	0.00493795
4.4425	2.11979	6.5306
9.97648	0.0770718	8.2641
0.611902	0.120936	5.62805
0.0339001	1.84435	9.55348
5.89503	1.94517	0.492259
8.37888	5.88761	3.99
1.73993	4.18625	7.81934
4.15556	0.734928	7.36792
4.02739	8.79698	7.99227
1.81439	1.24015	7.62814
8.61215	3.69889	8.11283
2.21087	9.57274	1.78042
5.61611	9.27376	0.701576
4.60192	5.9305	4.99711
0.352225	3.36688	0.632929
5.12887	7.58727	7.40427
9.46875	6.94047	1.60709
3.04602	0.583892	9.64467
3.41036	6.23488	1.63789
6.5149	9.04323	5.90893
1.95606	7.35461	0.255736
3.08502	4.58837	4.15103
5.6204	4.97871	0.0185573
6.99728	6.17811	0.787903
5.08819	1.1104	0.66375
3.86726	7.27772	5.52628
8.8352	0.163694	1.11118
4.88277	2.99313	6.73485
2.31009	4.94511	6.05159
6.80988	2.03146	7.80117
4.78791	2.40291	8.63345
5.27829	4.3465	4.62253
3.0039	3.35094	1.67238
1.17907	3.08578	9.63422
4.38422	5.57976	7.25816
5.12176	6.60233	5.24366
5.58646	1.91182	0.89818
5.44198	0.0813246	6.91016
3.35985	7.63848	5.88746
6.17253	9.87722	6.18453
6.45925	8.00178	4.19084
4.06522	9.99133	1.32081
9.09547	4.11391	0.709359
6.23993	6.95985	6.17261
1.28302	4.05427	1.62808
8.41232	0.797414	0.684427
2.13201	4.64574	3.79463
3.49912	0.688829	3.60404
1.83093	0.131171	2.62566
6.9038	5.87178	7.67709
0.934865	3.5552	2.17857
5.21546	6.47112	1.02722
3.11927	5.68586	5.01939
4.9784	6.9262	1.41258
6.18019	8.26979	2.94879
0.395584	9.01526	5.05292
4.75059	0.660373	0.239815
5.9023	4.13774	7.38371
4.92264	1.27909	9.40393
6.69695	1.37537	9.72421
6.00466	0.894614	0.151589
1.9187	5.26646	2.14047
5.4837	6.23451	2.19442
8.99874	7.37351	2.08451
3.70113	2.33997	2.80476
1.85287	1.74166	9.47455
1.46967	1.29905	7.23214
2.53652	2.27777	5.11581
6.74988	6.51164	3.18078
7.07852	2.31047	7.13067
7.91818	5.5909	4.42208
5.15398	0.0744316	1.81068
1.00529	4.87842	7.45321
6.87516	3.26724	7.63522
4.4332	7.14377	9.76306
6.09935	3.66463	8.84059
4.32723	8.55401	9.68162
3.6697	0.633449	2.86221
2.83704	5.98256	4.15655
4.23388	9.65339	0.571941
3.01356	4.13568	1.506
1.2428	7.25726	1.82863
3.96736	3.20957	5.66982
3.61899	4.72406	2.20945
7.63185	4.97721	9.91643
5.22955	7.98065	1.71301
8.01345	0.728221	9.21748
2.07114	6.93283	4.94047
8.36432	6.47199	0.875894
4.72751	4.69977	9.29535
3.41842	9.65041	7.42597
9.93681	4.61296	1.63333
4.85029	5.99878	6.73089
9.66036	7.16367	8.87648
6.1841	0.255916	7.74849
2.37679	4.15297	6.1567
2.60924	8.44379	4.23817
7.29282	1.155	7.94736
5.70157	7.51998	3.49167
2.99655	4.65657	4.2661
3.21729	5.4896	6.9646
5.10235	7.64981	9.16685
9.6437	6.838	2.11056
2.44811	9.25588	3.05417
0.669152	0.85516	5.34607
9.34857	4.91426	1.9159
0.844517	7.98974	7.07342
3.55952	1.17031	6.3867
3.96504	4.55199	9.73677
4.48971	5.09878	8.08302
9.36699	4.38344	2.55966
8.73198	1.14394	4.33659
9.50574	2.81412	4.16184
3.72715	7.60975	3.22124
1.01306	7.50664	1.74295
3.47654	7.72365	2.35504
5.5475	5.99615	6.3977
1.97747	3.59596	7.23312
6.48671	7.11274	5.34651
6.16403	3.20644	5.34757
5.80172	8.09705	3.06052
8.91138	9.86266	1.16606
2.42341	6.91139	3.6254
4.63808	0.864425	5.9
5.95078	1.61942	4.82013
1.75911	3.7512	0.208514
6.18481	3.71143	2.62751
8.02604	5.90894	5.61906
9.38765	3.29474	3.62878
7.95856	1.04239	6.23096
0.908207	8.78215	3.95403
2.60679	7.50993	6.45343
4.76296	6.66826	6.16532
9.09993	2.05109	8.42272
5.36484	6.76028	3.26668
5.42125	0.0608284	1.06071
1.26365	4.09033	2.1119
5.54129	5.23786	1.47401
6.51862	9.01351	6.75163
5.91889	3.01867	8.63572
0.253703	2.50916	1.5051
3.68141	9.05749	1.51099
5.91485	8.54946	7.20888
4.23904	5.75614	9.84213
0.645939	5.13591	5.1416
6.81871	2.90245	4.83079
1.19028	2.19491	8.824
2.54141	3.75545	2.56791
0.540765	4.16107	0.542023
1.61241	0.802525	5.46534
4.10967	5.94142	8.17587
6.61426	9.69309	0.335671
1.70625	9.31608	3.84463
6.98822	4.21867	1.08633
7.02572	4.86448	5.34446
1.36625	4.44723	7.49321
4.84085	0.409881	6.26904
3.97634	0.696338	1.10403
3.8612	3.63958	4.95575
5.72681	1.70544	3.43052
4.6836	8.1226	7.12788
3.70117	9.1172	7.02187
7.40309	2.69073	3.31227
6.26088	9.82069	0.16553
2.86422	7.47738	8.87258
2.41425	1.04951	9.60736
0.830994	6.32562	2.37407
3.55502	8.97824	5.49283
0.355793	8.20259	7.30045
6.03593	3.48145	7.87289
1.62543	6.9426	3.05971
7.54056	6.47962	4.38306
0.166142	6.30716	9.54504
8.45424	6.5352	8.17015
2.32518	1.40484	1.15862
1.93243	0.258821	8.95966
5.91426	6.03667	4.54466
3.15722	8.76977	2.40723
8.8551	7.83095	6.03946
3.82749	7.155	5.63481
7.06116	4.72295	6.77299
3.65756	1.31112	9.25662
7.26803	8.71676	3.24524
7.2173	6.15234	8.85493
5.38524	8.84417	8.88159
4.53452	9.78015	7.89105
2.29801	9.93117	2.45235
7.95208	1.01352	7.27505
1.31822	1.94959	1.71177
6.0087	6.91205	5.89586
7.98072	5.60276	6.79064
2.90131	0.578734	4.51763
7.39803	6.3208	4.68229
7.94512	3.86927	4.51749
5.46391	9.24458	6.91197
5.35082	0.406035	4.66093
8.18257	0.0334419	9.80444
3.30071	4.32166	1.6056
8.32634	5.03417	5.45351
9.21886	0.935111	5.27611
0.827125	4.24575	6.16428
2.52548	1.78459	0.871873
2.52264	6.72011	2.32334
9.44661	3.29915	4.26457
8.25733	3.3181	4.73082
2.61329	6.14417	1.862
9.37667	3.22566	7.41329
4.23732	5.75763	2.44447
9.59759	5.20264	6.56809
3.44421	7.26004	4.13008
9.75359	1.95571	7.09269
3.30301	1.51833	3.88216
6.33282	1.01154	2.00692
3.58655	5.93098	9.36714
2.15474	5.73941	0.237058
2.06424	7.92129	8.48257
4.46756	4.79313	6.85761
3.23864	9.95276	3.15004
4.70367	0.4455	8.61318
5.36934	4.90406	3.96573
6.45162	9.70831	0.797249
4.70319	9.71779	3.93557
7.33631	1.99853	0.26562
5.04449	6.67404	2.67236
2.13271	7.69897	4.60053
8.42736	5.03675	0.980591
4.59469	9.89419	1.08392
7.12822	3.85242	0.723065
4.12711	1.39378	5.40914
6.35973	3.952	7.76331
4.26738	6.34922	7.71467
3.44738	3.82279	5.93944
3.78938	0.0983635	3.27805
2.33354	4.71298	4.22402
4.81728	1.38752	3.01915
5.81889	9.04783	7.21119
7.21667	5.10783	8.12338
0.109037	6.28627	6.35547
4.30969	3.51871	6.91455
5.5233	6.86127	7.8327
3.6334	2.21644	7.77123
3.82627	5.72633	5.81364
9.17404	0.210854	0.482943
7.67648	1.5315	8.23682
0.261358	0.533172	7.04577
3.87326	3.034	7.26911
4.61124	4.88939	0.961718
7.86708	1.89992	5.58507
3.28337	2.56698	9.90266
5.68854	2.7838	7.17187
0.41578	6.45316	5.64514
5.07744	2.05939	0.872453
0.045979	5.31487	5.56432
6.09463	6.97038	9.73615
0.526437	7.77712	6.35496
3.10283	0.785428	3.54126
3.05792	6.98558	2.19972
5.05049	4.4782	7.40108
8.59143	4.40477	3.57004
4.28028	2.32022	7.42901
4.15811	8.70869	1.20593
9.65384	1.9916	6.51642
1.65025	2.78787	2.65244
0.613695	9.60258	1.03632
1.97116	0.17692	3.66665
2.27969	8.89946	6.54946
1.89775	9.51744	8.89294
9.06464	1.74888	6.56489
8.90667	1.75098	9.56976
1.03874	0.0243539	0.61277
5.95473	1.878	0.838698
0.921793	7.70581	1.00698
5.71607	3.72206	9.14567
8.89468	5.79861	0.864724
6.7462	2.78214	8.47435
1.24846	7.41939	3.48119
1.66179	0.0283038	5.53216
0.505937	1.99566	2.55248
0.91523	9.3409	4.97638
4.60457	0.917886	2.57223
5.06234	2.46574	0.174737
6.19072	1.64427	0.286628
4.26197	9.55445	8.79937
4.90681	2.36425	6.72371
5.95833	4.48989	7.83393
7.48751	2.09621	9.83902
8.35482	6.50633	9.58235
9.14358	1.41967	1.17798
8.38357	2.65352	6.50127
0.48275	5.60614	0.917329
2.45613	8.92998	1.17472
6.10019	4.82538	9.67191
2.10081	4.80027	5.84597
5.31867	0.694365	3.38688
5.81261	3.30931	3.27986
9.16919	2.07852	7.16696
6.16156	8.11995	4.08681
8.0935	5.83352	6.83549
6.6957	2.03352	1.76832
9.43782	7.89837	0.425671
8.41339	5.43259	5.66129
2.02844	1.69597	0.544855
0.23811	6.58572	4.72986
0.539528	4.80387	7.58567
2.08679	8.74391	4.12078
4.11064	9.27693	5.58117
9.91988	0.61808	6.08098
6.39919	4.77525	5.95545
6.91636	5.71544	0.463787
0.642866	0.933197	8.93747
3.9762	3.73497	7.37645
7.16528	1.34902	1.74195
6.14873	4.47788	3.78856
9.83234	2.61513	6.02843
3.01387	3.57888	9.96055
3.22915	2.44954	9.12214
6.12765	7.57641	2.26916
3.25883	3.95172	0.892206
3.14203	9.37157	6.56769
8.16287	4.32432	3.49906
7.71903	4.97742	9.36157
3.17186	8.08975	5.11164
6.58102	1.44695	2.88378
8.60039	0.50181	2.25637
3.61303	2.04164	8.7707
7.42131	0.462244	2.494
0.796166	4.99636	4.1092
1.37151	7.20044	4.22745
1.57791	3.80709	5.33109
7.91528	4.41102	8.24223
3.14276	7.79741	4.38973
6.19142	8.60539	2.22217
2.94817	3.75445	8.66606
2.35324	4.93254	9.5645
2.30317	7.04527	8.96111
4.31923	0.69014	3.61993
6.36274	2.33454	3.80263
1.86316	3.50566	3.85603
3.21391	4.90272	0.5606
7.74141	1.64056	3.80783
5.29027	2.80045	8.7243
7.63349	3.52435	6.17638
0.267764	8.80307	1.54102
9.18481	5.04984	5.612
5.47575	4.47108	9.48042
5.3347	0.99898	6.82261
5.55838	7.1107	8.19707
2.74807	4.63142	9.65716
9.25147	2.12757	1.65483
5.62957	0.19366	4.76327
0.49954	4.21701	0.217727
8.88213	1.44186	6.56427
7.57558	3.95876	9.24931
0.296684	3.88941	9.10011
5.14266	4.05079	8.3304
9.07503	4.83166	1.8135
6.01699	9.26558	5.08115
2.34333	1.8865	9.57924
4.51025	9.96054	1.0559
2.1809	5.26081	8.6421
6.91544	5.70029	2.22176
4.29282	2.08489	1.11125
4.04507	6.51383	2.43554
5.43793	4.23252	8.60018
9.05143	8.84364	9.48845
0.985747	9.6688	8.45443
0.441408	2.77137	1.79925
0.188475	4.86192	0.431967
4.50497	7.62827	6.87956
5.6004	6.07301	7.68362
0.588739	2.04662	7.14528
1.48307	5.39018	2.73174
8.26063	1.23252	0.131248
1.3295	3.54288	3.47962
3.51029	1.22729	1.12222
3.9453	8.0761	7.47379
3.57602	5.84	2.81801
6.32339	3.88925	0.612888
8.17006	0.309235	7.26496
2.57077	9.52725	1.6348
4.3784	0.270094	1.85117
3.43031	3.61653	1.66762
3.16332	3.80118	5.46298
1.82058	4.26989	9.31571
6.98726	3.59223	5.90733
2.59555	3.12405	0.705995
7.64896	7.22317	9.02494
6.46796	6.80672	9.7255
2.10515	6.62355	3.71233
1.73346	8.97126	7.33355
9.76448	0.755655	4.65884
8.17417	4.14914	9.17311
7.5345	2.41176	4.58123
8.12022	9.31896	3.91694
9.36549	5.81158	9.85468
2.36965	4.67031	5.38033
5.00241	8.92688	7.37428
2.59213	2.38547	4.85791
0.828568	8.5406	9.88936
2.95814	3.25639	8.61058
5.17551	7.46933	5.18204
6.29782	4.76648	4.61939
6.29619	8.62013	5.14578
4.07587	9.97244	8.76828
6.54854	8.09707	1.57579
2.06293	0.543737	7.79666
7.92167	5.01153	5.28307
2.67761	8.69963	2.50166
3.96887	1.39902	7.73832
6.34288	9.48513	9.69475
6.96798	5.66478	7.20569
4.60372	8.12393	6.25458
3.6883	4.58948	3.33908
9.60275	4.31491	9.19941
7.85222	6.76104	0.456086
9.85277	7.7599	5.88575
3.91753	6.3157	6.42942
3.24965	3.98847	2.53921
7.16603	4.75628	0.16799
3.84576	9.46283	2.03222
9.66764	3.68917	1.10279
9.03043	2.63213	7.548
2.26203	0.769099	3.96685
1.94624	7.77732	7.82923
0.0404606	0.403108	4.61814
0.350284	1.02361	9.5246
2.91076	7.67569	1.02206
8.61027	4.58473	0.0560302
3.7614	3.16105	2.62866
9.16048	2.79162	5.87737
1.89908	8.71955	6.28966
2.63967	7.45672	4.7388
6.41734	3.96275	0.362656
1.0747	9.28709	3.02021
1.76619	7.43094	0.281808
3.56142	8.5549	0.454873
7.39664	4.16171	2.33123
1.72464	8.33094	0.0532777
4.64	6.43385	4.43699
6.8468	3.99617	7.41523
8.14073	1.9391	7.12119
0.612257	8.67791	8.77532
4.10813	8.74207	7.94778
2.56215	9.5233	1.81002
1.79323	2.37742	6.32852
2.47988	1.49565	1.4942
6.73485	9.10381	8.72876
2.63994	3.59491	6.10282
0.468501	1.27296	5.34655
5.10932	9.23452	2.09698
9.08521	4.87653	4.28865
4.08145	6.47197	1.325
6.92566	1.76623	3.37881
1.71123	6.57458	5.45155
3.73055	9.95027	5.83688
5.25898	7.75011	8.18946
4.12489	5.67325	0.371393
6.03785	6.00192	4.15436
7.56698	8.4027	2.83591
1.2388	7.75097	4.63322
7.92509	8.14375	6.58406
2.76355	5.48716	2.60098
6.43512	3.11929	1.01756
4.62171	8.51717	0.356665
7.8775	6.18083	2.00764
5.29543	3.92507	5.523
7.45258	4.84607	3.49813
2.68952	3.04701	4.70506
5.23028	5.56013	2.25998
4.63825	0.870907	3.72407
4.67439	9.36911	1.50357
3.22179	2.19759	0.269628
8.06297	1.36298	9.86515
0.320309	9.30955	3.71236
5.22194	5.71848	2.56604
6.15116	1.56298	7.01563
7.72876	5.73786	2.11905
4.05105	1.27512	5.75091
7.37946	5.35446	5.98196
6.93895	6.5582	1.15318
9.74706	5.77986	8.36481
1.72273	3.54392	4.59504
7.99821	5.97305	8.05655
7.42078	2.9503	2.88344
2.28257	7.19758	7.37575
4.11076	1.71079	0.326094
6.44896	2.02222	9.50174
3.25477	9.29673	1.91984
0.655638	6.46527	1.98486
3.14267	9.71707	3.51059
0.774333	9.07867	4.52398
3.61231	5.21601	0.843689
7.35643	6.08676	2.70952
0.519867	1.2633	8.78638
3.44901	5.00651	4.07533
3.91286	8.3069	0.309868
5.552	7.96527	9.21152
0.454129	4.6131	8.71505
6.75659	2.40643	7.2978
1.24356	8.87303	7.97896
8.56613	0.698703	8.80351
5.62837	1.43003	0.91125
3.02663	4.90392	1.02806
3.63867	7.22292	4.97028
2.50018	2.01285	6.58275
2.47424	2.35979	1.03515
8.58585	6.10155	1.12657
5.63252	3.09294	7.55217
6.46735	8.98973	2.02131
9.6056	4.97012	4.16642
0.264343	7.7089	0.459341
7.71104	7.06746	2.39876
6.62026	3.87751	9.54345
2.17946	0.173404	1.20427
4.71692	7.49775	6.70964
1.48677	7.4467	3.35967
0.726498	8.36441	0.261551
4.85784	8.115	2.77674
2.74025	9.21102	9.49071
9.40258	5.50402	6.9596
3.92535	0.146398	9.20013
0.440784	2.06301	3.28165
8.28542	2.42016	0.42618
0.926768	3.19358	7.21579
7.9445	0.271968	3.88297
3.30147	9.97101	0.984542
0.0894174	5.3744	8.06571
2.62435	9.30634	5.00315
6.14836	6.15733	3.87198
6.22917	3.84545	5.09068
8.9809	0.452196	3.40694
1.8936	9.1335	1.55482
3.87236	6.56612	4.98568
2.33553	9.23156	5.50658
3.30672	3.10336	9.16317
3.24991	6.28519	4.10584
6.61063	0.964076	0.696003
1.61491	1.66705	6.44187
4.78792	7.29993	1.58297
1.20665	1.38152	7.73882
0.784066	6.30936	7.38281
3.42576	3.4258	3.04923
5.42156	5.90655	9.02019
4.354	8.58514	7.66165
7.73069	1.25914	9.60961
1.4235	2.59612	4.70314
6.40993	5.63224	7.08982
1.20618	6.73511	0.883443
6.73915	7.92039	7.19858
9.76102	2.36658	4.51995
0.0404668	3.98062	0.197001
2.30694	4.03867	4.81317
3.98843	7.87276	2.69547
1.20272	1.99351	6.06067
4.28197	7.83945	8.964
2.3083	5.27512	0.444264
4.09065	1.94666	4.62014
1.53163	8.44095	6.11447
0.295523	9.36914	7.69502
8.72692	0.959707	2.22912
1.98458	9.13641	3.46789
0.966874	4.39725	0.915214
6.45734	4.59928	1.19608
9.28207	3.16663	9.19255
5.96336	5.46077	1.81782
4.51354	9.52696	9.31999
0.176421	3.46431	8.04609
5.59165	3.65401	0.10028
8.83726	6.15242	9.82508
6.68459	5.94263	2.57265
1.72003	1.79547	0.0750927
5.23701	1.00219	2.41148
6.5882	8.75453	7.82715
0.444053	2.64062	3.98526
3.59589	4.37441	7.47504
2.75782	9.1017	9.88454
1.55549	4.04702	6.00161
1.13546	2.81789	5.22149
9.70605	9.41382	9.34235
7.78674	7.91259	9.71531
0.301949	1.93713	2.0693
2.19817	9.88918	4.39013
0.216327	5.01147	3.33263
7.09039	9.66422	7.56583
3.96787	2.5674	8.50328
0.0602099	6.5756	8.36442
4.98931	5.44929	5.89448
4.28337	1.26148	5.40809
8.56193	0.0048327	7.82805
2.17723	8.85247	0.297591
0.279688	2.55862	1.30561
4.12605	1.57788	9.84709
5.19619	2.47879	1.17281
6.96907	0.105546	2.60091
8.19231	5.48768	3.58156
9.98973	0.715915	1.45197
4.98696	4.30668	6.82734
3.61594	1.71978	3.57097
1.37432	8.54928	5.72129
5.88648	3.58197	4.67174
2.76238	8.83512	4.4952
2.97873	2.1708	9.30015
4.27927	3.82752	8.69294
6.37234	3.95279	1.83003
8.17665	0.726002	3.80757
5.74175	6.09622	4.39107
8.90092	4.33216	4.36954
0.703029	7.32234	9.01908
3.3138	6.76589	5.9513
2.5213	4.50595	8.80166
7.00811	3.26505	7.83229
7.42951	1.1816	1.38561
9.02829	0.226075	7.0583
7.03175	1.42229	5.54647
7.73836	3.25395	6.40002
5.10959	5.48268	0.0303895
6.18213	6.39299	4.39282
6.01519	1.58997	3.06934
2.60973	4.6171	8.99902
2.90366	1.78078	5.48703
5.00817	4.92103	1.42033
6.63593	5.96973	7.89112
0.911022	5.5712	0.183608
8.06679	2.01646	6.50923
5.67323	5.96255	7.72576
5.78483	6.81144	0.597864
7.48359	7.19384	0.449701
5.0816	2.73014	0.382854
0.110619	8.14562	6.92441
5.47036	1.37875	0.179226
3.19541	9.51234	4.41475
1.34437	5.62066	9.89168
2.87188	7.05918	6.53553
3.73329	5.43812	6.22407
5.21068	4.31061	6.74737
0.332205	9.64948	9.75606
4.25464	9.55553	0.363984
9.98891	6.93319	1.33342
3.45134	8.23383	1.3579
0.0205885	7.80887	6.63216
4.75135	3.38391	9.26473
5.60486	3.63675	5.98283
1.55776	4.51847	8.06998
8.89339	2.40722	4.92888
5.26072	9.53314	1.91207
0.489864	0.0890592	0.161234
4.41054	6.41871	6.97522
5.48409	3.78431	4.98453
6.85942	6.66369	0.355413
3.93396	6.17253	7.86735
0.656238	3.02202	6.84696
9.70867	0.164016	6.36865
7.56252	6.90192	3.26909
4.141	7.70581	5.2837
0.452818	7.68504	0.976272
4.0009	8.52568	9.12698
2.14766	8.34579	7.28273
4.94936	6.82061	1.72992
5.55388	0.200892	6.49603
3.21978	6.81179	9.55871
3.78485	0.611944	3.78308
3.87043	4.29367	1.89166
2.08496	7.70274	5.37902
8.01246	2.65648	4.22153
8.95396	1.85135	8.64664
3.53069	3.43497	2.10835
7.23508	2.29178	8.71516
8.16818	6.03368	4.53867
3.3826	4.42154	8.12003
8.52731	5.80488	2.70664
6.54163	5.0214	5.35591
1.15451	6.5295	0.285228
3.17153	9.90197	0.607361
5.27771	9.67367	8.78256
4.47649	1.12984	9.73655
0.108173	9.67184	8.34131
7.17976	4.13305	5.06825
8.69726	5.2254	3.70754
2.5489	8.78294	8.20725
5.46381	0.804834	1.02781
6.54344	0.754387	7.65145
9.55259	3.31584	7.31941
7.74234	2.18105	4.09352
9.69029	6.87846	9.66482
4.6587	0.805018	0.932151
5.21635	1.1566	6.99211
0.986862	1.83248	7.3158
3.32805	5.09476	0.719506
2.75164	6.62793	3.5163
0.903148	0.716595	6.1731
4.67312	5.75852	9.83354
1.58721	0.30851	7.22098
1.5548	9.61284	8.7627
3.94691	1.65448	9.78279
5.15193	3.69625	8.3362
1.47106	9.74924	5.70228
5.49624	9.044	0.562674
1.02129	3.2566	4.92753
8.31457	0.325444	1.92769
4.21886	5.32442	8.28367
4.13488	5.69086	7.22852
6.13557	3.53186	6.8433
9.43596	5.00359	6.91805
3.15728	4.60649	2.96216
5.54259	1.39799	8.16182
2.92931	9.36945	3.79078
5.67591	2.68105	8.74354
4.00646	4.55907	4.25886
5.46226	6.81378	0.831572
2.42194	2.38324	3.2982
0.867698	2.59025	4.3901
8.8443	2.51664	5.92454
2.7778	5.48759	9.48865
8.50702	2.41953	5.93734
6.16499	7.3741	1.21564
8.09811	6.07971	0.0504279
0.983689	1.13541	3.97655
9.1884	3.56656	3.17412
3.55292	0.134715	0.0141393
7.24258	2.41621	2.41277
8.89124	0.674153	0.593541
2.26569	5.66146	0.576527
4.08521	5.79865	4.5451
1.67884	6.98499	4.92017
2.93066	1.4104	9.30118
1.07091	2.39755	0.119645
0.71353	2.02092	3.90918
8.22516	8.50193	5.46227
0.862875	3.61729	5.39618
5.26879	1.85281	9.27263
6.38316	1.20499	8.15589
4.46249	8.51397	9.14131
4.4541	4.51051	0.503323
3.52533	7.10428	3.55571
7.24362	5.43324	0.245601
3.94187	9.74207	1.03423
5.63034	0.0372612	7.85767
2.15103	7.95325	8.8376
5.41337	2.71333	8.98148
7.15318	1.26805	4.04888
3.81323	7.66865	6.98256
8.2238	2.24066	7.9983
1.35282	6.54931	2.23789
6.48754	7.2632	2.54447
5.8891	2.97307	2.79
5.37143	4.38212	9.25839
8.73784	2.00552	9.23034
3.55655	7.30849	2.53724
4.17308	3.29527	6.65393
7.15629	4.18264	8.32145
6.66818	9.93802	0.305723
3.19049	6.82579	1.97756
5.29776	8.46407	5.10492
4.63267	7.09974	1.28288
1.16785	5.60935	3.78891
0.612405	2.89354	6.37246
2.77103	4.58946	1.97164
9.414	7.33908	5.91068
2.34757	2.05828	9.11054
1.58591	1.81733	7.06936
2.64057	0.54349	3.4887
6.30349	2.14878	9.3764
6.76208	6.24365	6.06968
0.0362148	8.26213	9.12553
5.8992	0.326063	8.82089
9.9967	7.57224	1.60107
2.67399	4.64617	2.65493
2.05497	9.87578	7.09219
9.61483	0.0311018	3.41391
9.60111	7.46214	8.95242
9.54494	6.09589	3.05585
4.50207	8.25222	3.43277
2.53403	1.47259	1.42131
4.50415	7.77233	4.83691
0.0048494	4.28321	2.52515
5.00103	7.66848	2.93207
2.91198	6.56915	2.1421
7.81024	3.13784	3.79901
0.250833	7.84052	6.00211
8.11092	2.79622	6.25297
4.70739	8.77203	7.33204
6.76714	2.24619	6.08861
1.96255	2.74341	2.69882
5.47023	1.06066	2.2872
4.41607	2.8359	5.65445
5.70045	4.46309	1.2866
6.84345	2.90532	8.12944
1.78707	9.21616	5.27272
1.51532	7.16841	7.16733
7.3519	3.59857	9.51474
1.51997	6.19634	9.85859
3.50649	1.40272	9.90302
2.40034	0.325087	6.20717
0.508145	6.21769	5.10368
6.14957	6.83831	2.76714
2.29012	5.34635	8.66555
4.21957	1.03732	3.29011
6.7841	9.78184	9.70249
1.49513	1.61054	5.47994
5.90628	2.85805	7.26417
0.741048	8.07323	2.9322
0.7559	0.71865
0.35385	0.41341
0.39995	0.27013
0.71747	0.60944
0.98865	0.92364
0.29679	0.24643
0.74761	0.53721
0.8457	0.95746
0.95857	0.88925
0.75427	0.63018
0.83814	0.49326
0.88709	0.76124
0.39757	0.29315
0.74849	0.56988
0.70591	0.90643
0.29372	0.32343
0.013127	0.74595
0.17203	0.27113
0.095875	0.031583
0.47461	0.28022
0.53257	0.70655
0.069734	0.49237
0.59866	0.6104
0.14221	0.31782
0.53256	0.67659
0.65789	0.95299
0.57615	0.57708
0.25298	0.54189
0.75559	0.94886
0.82587	0.79254
0.11824	0.33857
0.33488	0.42212
0.92994	0.57963
0.032661	0.37022
0.51127	0.99606
0.057378	0.25114
0.67005	0.77472
0.96369	0.77562
0.64965	0.6742
0.62255	0.76298
0.11848	0.20882
0.66195	0.5536
0.015889	0.3391
0.87695	0.79563
0.387	0.99478
0.18581	0.33266
0.53736	0.76925
0.89348	0.87321
0.59925	0.67846
0.91256	0.38367
0.81222	0.83503
0.53321	0.74101
0.70784	0.12829
0.52581	0.88208
0.27251	0.25668
0.061377	0.29472
0.67735	0.48278
0.42476	0.066782
0.62325	0.5329
0.15923	0.065032
0.50078	0.14889
0.7359	0.50054
0.23463	0.0068108
0.2178	0.49447
0.004402	0.89493
0.087968	0.20245
0.94078	0.54322
0.075793	0.030269
0.053466	0.20191
0.53581	0.96556
0.45794	0.45207
0.65954	0.53859
0.16036	0.59366
0.86663	0.76918
0.94304	0.69674
0.81316	0.7726
0.31919	0.67206
0.85953	0.78588
0.0055977	0.82279
0.9942	0.68632
0.12699	0.18993
0.51717	0.80475
0.95606	0.81854
0.3933	0.3845
0.38836	0.25461
0.87977	0.69542
0.53613	0.52957
0.010328	0.56678
0.71481	0.92067
0.11624	0.024514
0.40213	0.25421
0.048588	0.15513
0.87548	0.86777
0.56388	0.65113
0.12511	0.17548
0.784	0.66366
0.84187	0.50289
0.77831	0.69587
0.077769	0.26239
0.6678	0.94424
0.67506	0.96694
0.99783	0.73279
0.91691	0.53201
0.81436	0.53019
0.33951	0.34817
0.17763	0.42855
0.57188	0.71957
0.14084	0.40842
0.32945	0.41948
0.060531	0.12268
0.66282	0.96732
0.83691	0.61221
0.47487	0.10987
0.28467	0.27286
0.49098	0.10915
0.33472	0.3832
0.21378	0.35001
0.57594	0.76746
0.35174	0.25356
0.80656	0.75582
0.69075	0.95194
0.64783	0.77044
0.15158	0.42835
0.64735	0.60705
0.73729	0.83199
0.47453	0.41853
0.17021	0.26314
0.478	0.05425
0.82853	0.7466
0.41334	0.24742
0.80012	0.81299
0.78088	0.95187
0.19218	0.20872
0.40509	0.69908
0.97027	0.74531
0.80937	0.52713
0.13203	0.17233
0.4056	0.43313
0.85821	0.75725
0.66367	0.74435
0.22	0.2447
0.98152	0.57455
0.96504	0.84211
0.049015	0.92934
0.72779	0.53013
0.14035	0.42155
0.92363	0.55207
0.44077	0.28853
0.43441	0.18456
0.90536	0.53368
0.72772	0.89203
0.035581	0.82501
0.61041	0.8227
0.13894	0.23521
0.74435	0.91251
0.5458	0.57823
0.91159	0.93529
0.21652	0.33546
0.3896	0.27409
0.57763	0.92903
0.19603	0.15184
0.82876	0.98256
0.20455	0.42291
0.77423	0.73068
0.86399	0.93416
0.67049	0.87499
0.65896	0.66802
0.85052	0.74812
0.58652	0.84573
0.31121	0.16537
0.10645	0.085913
0.60761	0.8649
0.53946	0.94166
0.71038	0.86325
0.22264	0.07597
0.14823	0.058233
0.77511	0.5984
0.11753	0.45945
0.74238	0.96426
0.39878	0.17645
0.96738	0.86971
0.015899	0.12205
0.046803	0.20176
0.142	0.42101
0.16701	0.32279
0.63148	0.9555
0.87598	0.52959
0.59417	0.59866
0.46798	0.24078
0.19362	0.42262
0.76736	0.57633
0.58987	0.77931
0.31883	0.18294
0.7578	0.51264
0.95359	0.75295
0.82402	0.6813
0.5178	0.80651
0.97117	0.58033
0.38574	0.14516
0.16811	0.33769
0.065437	0.18322
0.42519	0.29625
0.67874	0.87079
0.93727	0.66509
0.60074	0.58289
0.58365	0.62272
0.93715	0.95949
0.84572	0.63809
0.41675	0.080151
0.97362	0.87374
0.9749	0.80832
0.74767	0.48958
0.94871	0.74604
0.43676	0.38483
0.091782	0.44156
0.79046	0.93737
0.98948	0.60404
0.95005	0.49807
0.8922	0.64353
0.18334	0.012617
0.47535	0.010879
0.81872	0.76129
0.29629	0.45788
0.16037	0.03979
0.44518	0.25458
0.5504	0.91801
0.18928	0.44974
0.44966	0.0059963
0.88262	0.53536
0.18115	0.47076
0.59694	0.7102
0.91783	0.89896
0.97452	0.72631
0.064233	0.19088
0.08722	0.17215
0.53928	0.98075
0.56156	0.51165
0.7815	0.81888
0.44105	0.26159
0.066512	0.19282
0.40866	0.39712
0.0082597	0.65786
0.9505	0.56504
0.40321	0.28619
0.74081	0.6536
0.40184	0.13451
0.12671	0.23816
0.1544	0.29052
0.7184	0.86268
0.81001	0.56797
0.70531	0.98456
0.10647	0.49786
0.75304	0.68341
0.44422	0.23248
0.56489	0.92544
0.62599	0.92064
0.11289	0.29681
0.17344	0.10988
0.36844	0.39547
0.79147	0.6371
0.8808	0.91445
0.30489	0.61497
0.25695	0.99807
0.48152	0.15257
0.42796	0.067873
0.50503	0.11569
0.85288	0.53832
0.70277	0.63696
0.00016767	0.8378
0.74912	0.7798
0.093187	0.21654
0.25668	0.34021
0.61162	0.53909
0.064233	0.26847
0.49135	0.22266
0.72419	0.60318
0.71481	0.50296
0.90875	0.68737
0.78564	0.54707
0.12027	0.69921
0.29573	0.1388
0.74577	0.69557
0.57015	0.64036
0.43427	0.30687
0.43498	0.22403
0.18654	0.32006
0.95921	0.86956
0.050486	0.21234
0.47076	0.078345
0.88898	0.69971
0.12104	0.28258
0.46421	0.20987
0.7192	0.89461
0.20607	0.43729
0.01888	0.25844
0.33075	0.37546
0.078095	0.20227
0.24982	0.45656
0.57745	0.86315
0.75767	0.48811
0.16992	0.1433
0.16765	0.46713
0.70498	0.6878
0.65073	0.56518
0.98234	0.50182
0.075513	0.15403
0.32546	0.34459
0.098048	0.19432
0.90775	0.88496
0.10722	0.2159
0.95898	0.56767
0.37096	0.10878
0.63327	0.42598
0.043001	0.46992
0.32726	0.4297
0.72468	0.92813
0.74971	0.73969
0.77476	0.90751
0.7902	0.76263
0.046594	0.24212
0.35633	0.33957
0.71004	0.66273
0.64045	0.50545
0.44309	0.98126
0.20562	0.32934
0.67666	0.97321
0.33164	0.099056
0.80743	0.93835
0.68117	0.55001
0.7041	0.64611
0.47219	0.33295
0.42439	0.31
0.038069	0.36375
0.38535	0.23266
0.12602	0.32631
0.78117	0.73725
0.57476	0.56873
0.82307	0.96382
0.26496	0.15246
0.30033	0.3638
0.1744	0.19719
0.642	0.90155
0.63929	0.65464
0.46098	0.11261
0.97427	0.76305
0.047677	0.26161
0.31478	0.084663
0.82009	0.57276
0.28068	0.19176
0.89651	0.74027
0.21814	0.11227
0.70911	0.88191
0.86946	0.87344
0.6952	0.60363
0.12227	0.44019
0.90991	0.60248
0.63184	0.94645
0.82707	0.73118
0.066812	0.22636
0.43052	0.07436
0.34971	0.37859
0.33374	0.35705
0.64004	0.83084
0.60421	0.56883
0.6689	0.89699
0.03194	0.28039
0.097744	0.13868
0.58364	0.54729
0.53669	0.77128
0.37263	0.16851
0.99734	0.95988
0.10144	0.20984
0.99011	0.72692
0.072238	0.97955
0.25229	0.17872
0.34779	0.28383
0.15933	0.21744
0.6639	0.98102
0.17135	0.020943
0.06915	0.13816
0.16253	0.94271
0.96064	0.72971
0.3911	0.85821
0.11601	0.17762
0.20239	0.37038
0.25531	0.2892
0.96673	0.62205
0.42169	0.47896
0.8522	0.75094
0.084225	0.098877
0.77288	0.92261
0.32044	0.21553
0.17946	0.087036
0.28758	0.40843
0.79152	0.72665
0.70311	0.65584
0.063059	0.22728
0.22389	0.43325
0.72957	0.5013
0.53901	0.42104
0.21505	0.36163
0.58219	0.65638
0.011313	0.93648
0.69412	0.69661
0.43156	0.075504
0.33422	0.17837
0.84514	0.97804
0.023619	0.083119
0.60728	0.92556
0.92599	0.73374
0.83847	0.86905
0.29741	0.40528
0.70743	0.61291
0.7541	0.54483
0.32978	0.28497
0.69194	0.56147
0.14204	0.37199
0.001546	0.89192
0.59483	0.57418
0.39749	0.42056
0.94571	0.52943
0.70022	0.96091
0.51605	0.54178
0.17473	0.36276
0.52648	0.85094
0.25494	0.16531
0.67355	0.94257
0.29692	0.33928
0.34859	0.1913
0.095135	0.15145
0.071793	0.30546
0.079289	0.82138
0.64046	0.89099
0.41156	0.34625
0.0081256	0.29944
0.22987	0.9535
0.034981	0.011314
0.15847	0.48134
0.12497	0.12895
0.44549	0.1367
0.43322	0.40143
0.80219	0.75532
0.32835	0.4293
0.54964	0.49865
0.25961	0.08116
0.07228	0.098516
0.71077	0.90872
0.63031	0.91711
0.99843	0.68733
0.18612	0.40717
0.56166	0.9126
0.32055	0.2093
0.97927	0.85285

## Sheet: data_chunk (6)
9.88053	5.0277	3.39893
0.00908508	3.82004	4.58674
0.978382	0.487596	0.486914
7.4178	2.21221	2.58302
0.627412	1.79072	1.34955
1.1367	3.71049	8.9526
0.402188	2.40944	0.752916
1.22447	4.32959	9.08509
7.53186	3.33352	2.09288
8.14223	2.53737	5.09111
3.33735	3.95024	8.61742
5.04114	7.57518	1.99375
3.05877	2.3187	7.00808
4.33309	2.64211	3.39813
3.10614	9.86766	7.37215
2.40391	8.77749	7.99422
1.06357	3.68146	1.78281
5.21784	8.98823	9.76482
3.27262	2.79988	0.910801
8.28138	1.25844	4.72505
1.81711	6.17472	2.59004
0.836695	6.72859	1.44808
4.14021	0.140718	5.82609
2.82973	2.0019	9.89809
4.43169	4.23092	3.54656
1.58248	9.11688	6.10543
0.541678	5.13996	2.00306
5.25395	3.65918	6.75086
0.45205	1.17021	7.76236
6.4611	5.89519	5.35653
7.06934	0.561437	9.37695
5.81532	5.06762	1.99988
0.538179	3.91385	5.41346
4.94884	8.65332	4.6783
3.67176	6.63993	6.82319
5.14116	2.66811	0.111375
9.01055	4.11891	1.08483
6.12805	8.50243	1.05273
7.15676	3.59735	0.609174
7.20036	2.87451	6.64179
2.62139	1.46836	6.67646
1.71789	2.22934	2.46015
9.86657	4.64675	4.97387
7.45796	0.347543	9.12021
9.47777	5.51022	3.72096
1.54764	8.57592	4.65101
1.06827	0.766479	8.21021
0.160813	9.47368	7.75722
6.55608	7.4194	1.43189
9.27266	2.96535	5.22636
5.68662	1.39233	1.01413
0.827629	6.61209	3.68306
6.11955	7.50748	2.54693
9.67319	4.83538	8.93513
6.34858	2.86975	1.32999
2.88486	8.83577	8.14008
0.675541	8.58252	5.40018
8.86203	4.20131	8.18263
3.21964	8.157	9.20891
0.170673	4.912	8.30405
3.53956	2.60891	0.881994
5.29939	3.51587	7.20736
2.67832	9.06769	8.82863
2.24963	4.49518	7.06001
1.43847	5.93362	0.0212485
0.235325	8.56598	0.524491
2.34688	3.18665	0.297609
8.17527	2.25081	9.48236
5.72305	8.89061	3.99776
0.655366	3.79079	8.70453
4.07979	9.10798	6.76204
0.465349	3.08523	2.65812
6.16391	4.26284	3.56484
5.38598	6.07488	8.46223
5.04277	1.19644	7.93217
8.77872	0.517942	7.72909
7.93354	4.65217	0.982205
8.43021	3.24475	4.5299
1.07812	9.5985	1.16292
0.539336	7.47185	0.702095
7.04858	4.28163	0.882034
8.71054	1.57584	5.65813
4.24453	0.562321	9.53401
8.91786	5.50819	4.00034
0.621274	7.64684	1.20548
2.66361	6.59188	6.0859
6.58443	4.52583	3.82135
4.5288	5.05758	5.52634
0.532924	6.00068	3.91207
1.4125	3.16334	9.46678
4.12862	2.1699	7.39118
4.7108	2.06012	2.1608
3.60145	5.61662	0.895223
0.503166	3.47132	7.23753
6.12356	7.31241	7.04412
0.0525584	4.05302	9.53503
4.2673	7.37539	7.19323
1.712	6.02255	6.08902
1.45803	1.24536	3.70656
7.563	1.1348	1.19287
3.70536	6.99689	6.94967
6.55492	8.43241	4.29599
0.999667	5.82255	3.6288
3.48081	3.47662	7.31733
9.95987	1.66424	0.145577
0.0601222	0.389025	4.8954
7.21109	6.19615	1.25002
6.22379	4.73569	0.995475
1.41149	9.92435	0.192791
8.51128	3.35157	5.21936
1.03904	3.08994	0.969896
4.47835	7.44629	2.78157
7.61345	5.84852	3.24707
4.79274	2.56904	8.12342
8.77378	5.24391	2.12708
1.78484	6.11951	1.19542
6.8655	7.11419	4.66625
2.49326	3.47177	5.48917
3.41319	0.792118	8.42083
3.41329	6.14162	1.11187
1.95518	9.66592	9.95724
1.57425	3.0491	7.85223
0.705869	5.95868	3.93806
7.99126	9.9693	3.31149
3.23899	4.38276	4.61055
0.0100693	2.63035	8.12809
0.612559	2.18803	4.24795
0.74602	5.70939	5.04717
2.13621	4.94011	7.15694
5.20992	2.57474	8.61754
7.64538	0.635155	8.02888
9.5774	3.04321	5.59074
3.86574	9.47268	1.66518
4.707	2.50427	1.66738
4.60169	0.339503	7.31441
7.85625	0.702695	5.24245
8.91101	0.42346	6.322
6.7436	6.41375	0.371727
0.469	1.62749	3.83639
6.62554	7.35606	3.5012
5.84278	2.07604	9.58404
1.14365	6.06785	6.8082
6.00667	1.56583	7.1245
4.94015	3.62472	2.69192
1.14886	2.36815	4.70453
7.83966	8.98545	8.81454
2.85714	9.9235	7.40697
0.46251	4.39214	5.78666
8.00801	0.940228	2.01742
5.88325	8.83216	5.31391
6.23065	5.81118	1.85029
6.19524	1.10362	9.78294
6.14636	3.60638	2.18074
8.96032	4.02906	4.82144
4.74132	9.85929	0.763319
3.81921	7.20037	7.74803
0.531524	3.97656	2.03974
9.5527	1.69621	3.43763
5.60249	0.641727	1.48238
5.30197	8.78472	6.34819
7.55958	7.13469	6.32857
8.10306	2.9085	0.109177
5.08687	7.58261	4.36232
2.37766	5.40344	1.4068
1.2757	1.44405	3.02359
3.13478	3.99507	7.98424
2.39837	5.15373	2.4613
4.07889	9.9706	2.2026
2.36826	3.23062	0.842808
3.60449	4.97811	8.85692
0.543946	8.20518	1.47302
4.46221	1.67367	3.4597
1.35768	7.86737	4.68112
8.0069	5.46257	2.28913
2.64802	7.83171	5.70241
8.05716	4.37827	6.02645
0.0475165	1.44524	7.76841
0.570951	0.0709179	2.80438
6.0908	2.36522	2.46539
5.22448	5.55711	2.47884
6.05455	9.64241	6.49777
1.37661	3.18007	4.72605
7.37584	5.98673	5.08113
1.61028	6.93179	7.73166
8.15097	5.63525	2.85459
0.762129	1.39374	1.3357
9.05629	4.35637	8.26243
8.87757	1.36965	5.81724
1.40394	7.03916	2.02711
9.32458	4.24943	6.69823
5.334	0.264316	7.71217
8.30762	0.232071	7.45195
2.59072	0.599457	3.36899
2.9127	8.7409	3.03088
1.18535	4.95111	0.802395
5.00849	9.86476	1.29124
0.702677	5.04815	1.41964
0.49103	6.92019	2.1441
2.40818	4.16399	0.857075
5.89274	2.24088	2.99224
9.88556	4.49476	7.39916
8.57703	2.434	0.996801
2.66099	1.94069	4.80073
1.02504	8.61759	7.44737
7.83509	6.35957	4.24895
2.38837	0.498948	2.84687
4.25428	6.65446	2.98299
6.05837	6.37621	2.90633
9.52507	4.33118	5.3829
8.88907	1.26735	6.81926
0.965394	0.747852	8.95585
5.23968	7.75669	3.27973
0.482435	8.55488	5.39016
0.282521	6.42809	5.94673
5.82389	1.49318	4.48371
9.37811	6.46634	8.24501
2.7469	4.60122	9.97371
4.53411	4.71307	5.16418
3.26895	2.60022	8.25932
4.1816	9.76738	1.8846
3.8618	7.72664	0.856574
0.486827	4.73183	5.13469
1.10481	5.15109	8.6398
3.89319	9.10751	9.61358
6.4686	1.14744	0.649671
4.88262	9.09225	7.54735
8.72581	4.80172	3.52811
0.215353	3.07778	1.3721
3.71525	3.51568	9.68652
2.91524	5.39715	0.382511
5.88431	1.67096	5.1153
7.19663	4.66918	0.627285
3.76531	6.93061	0.449164
5.05487	8.68947	9.99365
2.25009	5.98991	0.180013
7.08438	1.43077	2.13012
2.75579	3.86085	1.4135
3.33981	1.04021	6.75981
6.03205	7.03192	1.34157
5.67366	2.41583	6.43615
7.35405	1.71979	4.43898
1.6631	9.09307	0.267432
9.27413	3.27239	8.40802
5.1268	5.81532	2.16867
4.59258	3.12155	6.87336
5.1335	8.80473	8.08854
6.92059	8.70099	6.31579
3.42203	6.15157	8.94899
5.55195	0.807297	8.81089
4.9559	9.43231	3.50216
3.64181	4.21145	5.87259
5.92057	8.43029	4.50593
7.92186	8.00317	4.0913
8.19696	2.0008	0.244441
2.71116	7.42221	7.51518
0.538293	0.481513	4.85736
0.070516	9.74621	3.70557
7.19419	4.42225	3.22983
1.91065	4.23065	4.6206
5.89612	6.21751	6.05346
1.21531	9.67948	7.69613
6.2658	2.34658	4.58336
1.76554	2.62714	5.68994
8.05382	9.86824	5.45676
2.88955	5.01784	7.55971
4.98104	6.12485	5.85379
0.123232	3.17899	2.27488
7.54616	1.82573	1.30669
5.0183	8.72182	4.18935
6.49264	3.83255	5.38929
0.128276	3.7612	5.05393
4.72167	0.340901	6.0592
4.14373	3.60991	1.92647
6.28041	3.53982	6.77985
4.59804	8.72902	4.51249
1.85152	2.05027	4.1887
9.27415	1.75472	1.91191
9.03293	3.87056	6.71799
0.625619	3.40981	8.75318
9.11044	6.87951	7.7947
6.95644	1.16764	5.37493
5.40745	8.39245	8.67241
5.47684	3.49936	1.53521
5.25314	6.02115	4.73924
8.62695	7.49264	8.4802
5.89869	9.95385	1.14593
6.29177	1.38118	1.78433
1.40672	0.894003	3.75465
5.35542	2.8275	3.83583
5.73523	3.30594	6.92419
3.91608	4.41198	5.70707
7.81765	5.19098	4.77436
7.56863	1.72295	6.98784
4.2794	3.66939	0.93499
2.97058	2.54436	6.76175
0.421407	4.55043	9.79269
6.02584	8.78991	0.131888
2.52897	9.46813	6.05074
0.533011	3.80499	0.698377
2.3237	4.18405	0.275192
3.9325	2.42716	0.946479
1.92737	0.556265	3.44609
4.08359	7.97909	2.16139
3.9356	1.86807	3.64727
2.8208	7.268	4.00796
6.38733	2.05749	2.65286
4.34473	3.60481	6.05002
5.53277	7.29603	1.45572
5.30121	7.08622	4.57413
1.14777	2.18787	8.82874
1.81925	4.43025	4.45674
9.85665	3.42542	3.94403
5.42289	5.44566	0.516901
5.95483	6.02538	8.35887
9.15034	2.7154	2.82025
8.83698	5.98763	2.66081
8.87154	0.695294	8.25772
2.7476	8.25104	8.31507
6.66258	3.93765	1.98837
6.51653	4.93858	4.32522
0.993604	1.66593	2.17324
2.85419	6.91793	9.30606
1.49936	2.67813	6.0183
4.81233	2.50705	7.34733
2.56584	6.86433	9.7622
1.82733	9.83374	1.39988
7.81539	9.08472	0.980116
3.03348	9.83836	6.06195
8.34401	5.96934	3.24714
5.91965	0.0761792	2.26372
8.99383	5.44573	2.85043
6.18292	3.41366	8.86048
2.11937	1.25711	5.67461
5.17218	9.20182	0.38274
0.0104383	9.73581	2.96698
6.13362	9.47392	3.99042
3.91718	1.37474	9.04236
3.02179	7.08266	0.549767
8.2859	1.6037	3.92521
3.16959	9.22088	4.50486
4.15563	0.497576	2.09748
4.30134	1.28831	7.4509
1.10245	3.99241	2.02858
5.09641	3.13488	6.32928
0.552708	9.50747	9.66678
9.43996	4.70397	4.01107
5.13948	9.05243	6.14569
2.45265	1.71401	1.19941
0.922532	6.16186	2.37156
4.13597	3.63945	5.28346
7.20473	5.93127	7.16801
1.60298	5.77573	5.76166
3.00902	6.28396	8.20387
9.8123	2.41935	5.68613
5.85521	1.10203	3.45805
5.32933	8.5484	4.10592
8.60005	9.79331	5.05019
8.6302	2.7393	6.63482
2.50274	9.35019	8.0497
3.67573	4.49642	5.93324
8.28619	3.54001	4.74473
3.78158	3.0883	8.20776
4.6933	4.0879	6.93148
8.85726	4.06158	7.2551
2.29753	0.178582	4.99484
1.64174	9.23147	1.11504
2.88722	7.74179	1.76105
2.69062	9.2934	3.23943
8.6	3.98222	4.03473
5.93696	2.77904	5.40974
6.08756	0.845384	5.83261
3.81811	1.206	0.801888
3.34353	1.41949	2.60646
4.66082	8.58471	6.29573
7.57904	6.72314	6.03296
9.62475	0.292642	9.93823
0.0702438	1.45789	2.39737
4.26565	6.17047	8.94319
6.53602	1.40003	7.33964
0.265026	6.8335	7.93759
4.639	1.92609	5.25905
8.16269	6.08388	0.216417
6.7057	0.823874	8.51453
1.0455	7.11495	8.43133
4.04171	3.69495	2.0685
1.13634	8.55488	1.92804
4.90072	2.43874	6.28883
0.985676	4.86854	7.86674
0.0773091	7.28433	6.65437
5.51193	4.97575	8.28873
6.62371	5.50423	4.66228
6.33216	4.28332	4.14552
7.95867	1.54823	4.57259
5.12684	0.0539127	0.644057
8.76537	3.28802	4.7335
2.70247	1.37127	3.7702
5.47625	0.318335	1.80203
6.0557	1.81259	8.88265
2.42452	7.26398	2.59718
2.81354	6.47311	7.50983
9.50067	4.96424	0.236739
0.733191	1.2321	1.74497
3.34636	4.10589	1.92962
1.30033	4.85574	5.79569
6.24913	3.70974	7.51643
8.96173	5.28538	6.73544
4.77683	0.441008	3.72648
5.96618	5.53068	3.22491
3.42419	6.75184	8.78561
6.94723	1.88716	4.94675
2.2007	2.55161	7.46255
0.276676	7.47289	1.08837
2.90631	1.45062	1.66044
0.281348	6.6813	7.32987
0.283285	8.3268	9.23352
0.208362	5.7521	0.869089
6.99506	3.69612	3.83778
0.37332	6.59626	5.12261
5.90441	1.25651	4.98967
0.248693	3.30986	5.37741
9.01704	7.10794	1.82297
6.04544	2.48791	0.26928
7.13274	6.83865	0.742686
7.6408	2.58526	2.70802
2.1296	1.23105	2.96125
0.866955	8.5276	1.9281
7.60803	4.51954	3.68538
7.44635	3.30143	6.38519
4.3149	5.56117	3.70686
2.54028	7.95841	5.4304
3.64467	3.06055	8.41126
9.03472	8.29881	5.71437
1.21902	8.66068	2.87656
5.48553	5.46676	1.75379
5.20916	1.31071	4.54443
0.611008	6.49369	4.36944
4.23066	2.08872	3.92817
2.84125	2.59185	4.15536
4.03564	2.9236	0.0616103
4.42383	5.82663	6.0561
6.04522	6.67348	8.86685
2.93722	0.956155	4.67163
5.4639	4.60677	6.32948
3.22985	4.30475	8.97019
5.86013	5.44667	0.159163
3.17525	5.70744	9.19257
1.8382	5.65303	4.72952
5.95857	4.63505	9.12233
9.72576	1.45463	2.7353
3.05777	7.88057	1.99601
1.86806	9.33851	2.83874
5.69193	6.26832	6.53216
0.810239	5.72669	2.55263
2.21094	0.673165	1.91183
8.56845	3.69697	3.39829
5.28219	4.30875	4.04993
7.98035	2.61642	7.2803
4.09747	4.8996	4.71525
6.12882	6.81954	3.26164
8.60941	6.6376	4.9311
7.711	1.07603	6.23527
7.77478	3.52578	4.63129
1.79583	7.88191	3.28599
5.09299	7.63834	8.92661
5.02383	8.41254	1.10168
4.43908	6.005	4.54733
5.06643	7.57575	5.00226
4.94677	5.84679	0.272641
1.31717	3.06132	8.84857
6.43775	4.88665	9.02965
1.42808	5.18707	8.54637
6.13492	5.02396	7.05427
5.30315	6.98154	7.10395
9.22991	2.98575	4.79104
3.16094	5.38866	5.18766
6.58793	7.37123	5.47718
3.80454	1.73387	3.4785
9.75763	0.0665665	7.69052
0.36612	6.2069	0.545087
7.02659	8.59574	6.12135
3.71913	2.5035	3.72643
4.89895	9.58167	8.03599
4.75574	8.31541	6.03101
0.302754	7.00582	7.88638
7.23905	1.225	9.47512
1.45587	9.28751	6.32756
7.97917	9.29602	9.4755
5.55636	5.52161	9.98788
1.9475	6.43246	7.25072
9.95924	6.51991	6.20785
0.877869	0.00708644	8.42268
7.63001	1.42406	2.93538
6.75881	4.10222	2.89436
5.7323	3.70075	8.0211
0.364944	7.88271	2.81878
1.60661	1.41139	4.60692
8.84585	9.92266	5.37417
5.38827	8.62115	9.43146
7.13499	6.87077	6.74143
7.78755	1.71216	8.76365
0.756873	3.02523	9.78318
1.56805	3.61812	4.39066
3.28912	6.84236	9.82202
1.69966	1.63171	1.532
6.76057	4.69151	8.64692
4.28176	3.91534	9.16178
4.65391	8.87309	2.36927
5.46587	9.21658	6.0585
8.35785	8.29982	3.12335
5.9251	9.92231	9.65058
9.55579	4.65353	6.34271
2.93226	2.62878	4.44335
7.29772	3.96705	1.32107
8.22552	0.322522	3.64978
5.44546	6.94674	6.91115
2.37722	1.97298	5.98576
5.1104	3.04655	7.58835
6.60141	0.303616	6.28547
7.31959	2.04303	8.10765
6.53451	2.98499	1.43836
3.88558	5.75781	7.86913
4.43605	3.86899	2.44305
5.79742	2.61664	3.40387
2.99466	5.96506	8.64981
2.47851	0.207477	8.15035
1.57413	8.64385	7.4206
3.76421	0.612606	8.79138
2.29543	9.69259	7.74126
2.83294	4.76969	4.19258
8.6553	0.817258	9.04009
5.73147	8.49831	2.33064
7.60357	0.994058	1.88605
5.62421	9.40546	7.57408
5.39819	9.3846	8.26216
3.99557	9.01122	8.88319
3.09304	9.68475	3.2184
7.43115	5.64236	8.85133
6.71428	9.77846	4.67804
6.24221	7.84052	7.2389
2.91263	0.263635	3.45893
7.84609	0.695227	7.54599
2.9341	9.03503	9.15603
8.1365	0.734689	9.54286
7.45086	4.1198	0.0805756
0.74459	6.82507	2.13901
3.30576	4.3372	5.83149
7.77387	3.49463	7.86415
1.15897	6.87286	1.19993
7.90078	6.11472	6.49211
8.35953	4.67855	4.78736
8.03091	5.51859	2.50483
4.76587	4.64205	1.19138
7.10277	7.14978	4.74006
3.88784	9.51286	3.37119
8.62906	3.82821	1.91527
6.50386	7.38352	2.89659
8.93564	9.54755	4.74603
5.38323	1.13905	0.14483
1.66868	9.67789	4.40147
9.92955	6.6601	8.00698
4.87929	7.2497	3.05714
3.63495	6.96395	8.90336
7.63537	0.159036	0.0300277
3.22791	1.9958	1.12036
2.74099	7.16134	4.86721
6.59715	6.65775	5.24705
5.10316	3.35929	5.49727
4.52865	5.68293	6.36847
2.49565	4.74972	9.93796
7.16223	5.90923	9.05634
3.02894	9.64972	2.1146
4.31823	3.10578	9.44527
8.93197	4.30527	6.70778
5.76731	6.18988	4.53676
1.67376	8.45529	2.31457
3.4556	9.48115	2.7765
8.66199	3.30569	5.41605
9.48877	2.19039	3.8891
5.87428	2.49582	9.0164
1.18075	7.46741	8.75249
7.7524	6.9734	6.70352
2.75486	2.29245	3.10333
4.77876	3.11198	8.4389
3.08598	9.0308	0.995421
4.73872	9.47909	3.46428
2.73734	0.674776	4.0779
3.42916	7.7388	0.210959
2.62442	0.818045	0.594161
2.07214	1.41457	5.67643
4.14195	2.91494	0.161818
2.69138	5.03392	7.20005
0.724918	5.30607	2.56722
6.3033	4.22741	0.117155
0.756892	5.70021	2.81979
0.557815	8.58916	5.04701
4.52216	0.128175	9.92204
5.2186	2.90396	2.0688
5.84263	0.711515	1.2303
8.66333	5.70998	8.92703
5.73552	4.23583	2.33527
4.44575	1.49058	3.76412
0.339215	8.62882	2.11675
1.08987	8.91437	0.874851
6.56919	9.99477	7.18047
3.21152	1.38171	5.24611
8.21901	1.62317	6.48317
0.143879	1.84466	7.89679
5.45068	9.32799	9.81517
1.75893	4.01497	6.29263
3.22164	2.72756	3.632
6.96717	4.29732	1.23737
1.01686	1.93628	8.038
4.31674	1.04616	9.17888
8.47778	0.20604	5.91991
2.22864	5.34689	4.61054
2.87428	9.18196	3.83732
6.4536	1.07138	6.29815
0.657881	5.80669	0.633018
3.86145	4.57904	5.36138
0.163891	2.67457	3.50253
2.7465	1.11234	2.91386
8.92048	5.5607	3.01301
8.82671	0.724313	1.00843
5.60259	2.759	8.27098
6.76407	5.32963	4.649
0.22719	8.5783	9.05639
2.91603	8.4856	0.012085
5.13387	7.34094	9.57265
9.676	5.25197	5.70096
6.31856	1.04205	9.847
1.40656	8.26724	1.7926
5.50872	9.08557	0.892869
7.03245	2.74772	0.294534
7.58747	0.802057	2.50711
9.36376	8.22155	5.95706
8.30819	2.49822	4.05473
5.60741	1.75483	1.92646
8.97494	4.89265	1.38061
3.77696	8.90798	6.96269
8.34937	9.29759	8.67323
8.45169	1.18433	2.16952
3.98084	1.78969	4.80999
4.06959	7.48106	4.71319
2.05166	0.701017	3.15133
7.99552	5.57184	0.924705
2.65663	9.80877	4.94181
7.2745	4.321	4.7476
4.30948	5.49826	1.91141
3.01549	2.32105	3.23646
2.07054	1.5973	7.30549
0.583085	6.32249	2.01736
9.75249	4.64212	5.41449
8.31052	8.33652	7.54406
7.03529	3.77566	9.70332
7.47209	0.579766	9.00668
9.17725	8.5406	6.08574
4.73905	7.2935	2.7333
4.09194	5.73464	0.139621
1.32231	0.216828	4.39643
1.01668	3.72383	1.27953
0.212194	5.61243	2.32369
0.437632	0.758097	5.93187
7.2293	3.27559	6.45937
8.35698	6.2241	4.58843
7.6608	6.18699	8.81436
1.94816	4.46483	9.36067
7.96847	1.28968	7.03585
9.45545	0.692519	4.1296
1.03987	2.58715	1.01674
3.87016	9.44273	2.39118
7.70878	1.10608	6.13908
4.71698	9.24106	6.33501
4.68971	8.84657	2.93168
7.19787	2.87775	3.78715
7.73611	5.25601	4.29091
6.70352	3.03496	6.82794
6.62947	3.54345	4.36914
7.47041	4.06203	5.0457
4.77822	3.44563	1.79128
1.23058	4.63169	0.781304
9.3786	4.33995	4.64954
5.48336	2.47484	9.34826
3.04169	9.45484	5.45432
1.38687	6.44456	0.0188633
1.8159	3.3967	8.05772
8.1462	1.21224	1.79849
6.72644	6.35714	1.85309
8.92251	4.7053	5.97493
7.06915	2.90285	7.68481
1.98803	5.80957	4.60961
4.42979	3.22665	3.29965
1.51055	3.69551	0.709818
7.89159	4.43237	7.19387
4.10919	6.4212	5.26306
2.48664	1.33205	1.39968
0.606843	1.99899	1.15459
1.2847	5.78479	5.25664
6.79882	7.63666	0.989668
9.09739	0.222494	0.737597
4.20152	7.91035	7.58321
1.36227	8.76742	7.0102
3.52901	4.92919	2.83092
0.471322	1.51158	9.72733
7.15556	4.29826	2.28985
4.87618	0.290658	7.56969
7.4177	2.63044	5.96066
1.12214	1.74045	9.47403
4.63799	2.75386	3.24645
0.24156	8.19646	6.60405
0.824306	0.503682	0.482131
7.3112	3.93614	4.48321
8.73615	4.55578	1.00904
4.98349	5.26862	9.80601
5.16721	4.77346	1.59883
5.53789	8.53704	0.191937
6.80034	7.53008	4.22137
8.29263	4.28338	8.17756
9.92379	8.33796	7.5203
5.92774	5.95599	9.04861
3.18622	3.52587	5.43598
5.40221	4.21245	6.93137
3.98966	5.79208	0.946577
1.52178	6.79118	2.37251
9.67454	6.91069	2.60108
6.71572	4.4153	2.49821
6.84547	4.0361	2.18467
7.69162	0.0408636	2.4864
6.56969	3.56851	0.488
2.50654	7.13467	0.667938
5.13091	1.39038	9.95455
6.50988	4.11702	1.55236
2.89215	7.38681	2.17304
2.90847	4.0493	7.68461
3.83448	4.92697	8.20993
3.73057	7.16158	9.53549
9.29785	2.47184	9.70304
7.69872	1.83525	9.27319
3.5121	2.21092	9.75589
2.53302	5.04558	4.78645
2.01968	3.62142	1.60379
5.68558	6.69706	5.28961
5.19776	8.22943	0.0622298
3.8198	1.14594	7.89306
2.30425	0.427772	6.75498
1.036	9.10306	4.0474
1.90197	7.06473	2.80126
4.60402	9.21739	4.77777
7.11175	5.20324	6.83298
0.0665865	6.26065	9.38468
6.66113	8.22777	6.44888
3.63251	3.7304	4.92865
6.04809	5.16017	8.1624
9.42213	6.64421	9.77762
9.48796	2.82319	4.06093
6.91063	7.89702	6.42118
4.2955	8.33474	0.399824
8.85943	5.50744	7.62692
7.41144	1.13132	8.5292
4.4043	0.438243	5.89256
1.22557	7.3718	5.55911
6.87347	1.66602	8.58909
1.10651	9.76212	0.336817
0.269564	7.83035	6.9285
1.38827	1.6403	5.87523
6.21321	4.48132	0.0664624
3.40617	7.98263	3.23161
1.15553	7.50405	5.06389
2.79651	8.25667	9.51977
9.10221	7.127	1.07379
8.41547	5.53301	4.36516
2.2392	9.2473	0.384742
6.60398	4.91783	2.23009
8.58021	9.19252	0.888859
2.19196	4.63241	2.71612
3.01458	3.14238	8.76618
3.11046	2.32324	3.18529
8.15067	1.63109	3.19635
8.1906	8.532	5.89298
9.91139	2.99292	3.58642
5.24318	4.08745	5.82336
8.05534	4.58509	0.0315298
6.87061	7.11108	7.28902
7.23137	2.93211	9.19157
7.36317	1.64282	5.74808
9.68281	3.77072	1.70732
2.11584	2.88767	3.96295
0.468138	1.11696	1.62033
4.43814	8.56109	2.99504
9.24385	2.17426	8.16745
3.15905	9.97691	1.82101
7.9995	6.10772	7.22106
9.45756	3.62043	0.183988
3.8504	3.57277	7.89208
4.02383	5.1912	4.28933
7.53404	0.369308	9.20679
6.44921	0.936098	3.10831
1.33153	4.45336	9.1607
6.09572	1.66046	5.19023
2.26614	9.5395	3.40847
2.59365	2.77706	1.96342
7.41568	3.21687	3.02474
9.47857	4.32158	9.46329
2.10063	9.94685	9.33795
4.07089	8.64436	1.55533
8.92793	1.45282	9.83503
4.49434	0.854405	9.33209
8.67192	8.25492	8.27984
9.84489	4.78386	3.52404
0.863187	7.77117	9.37125
4.68214	0.914538	2.21091
6.05517	1.42667	6.14115
3.48573	6.06579	0.675595
4.81738	3.2855	5.94811
5.37108	7.75486	7.12563
4.39323	6.94925	6.75432
0.427051	6.20403	7.0656
9.74123	1.0647	2.82954
6.70387	5.10341	2.87185
7.87661	6.70632	9.31326
5.85295	8.03618	7.51894
3.6425	2.72319	6.39447
5.05344	1.16742	1.4929
3.24902	0.754462	0.186863
0.692689	7.03624	4.50346
9.83123	4.55468	3.75143
6.85158	2.93403	7.33659
1.73477	6.74715	0.394995
7.73407	5.35242	6.23859
5.7023	9.11684	4.20981
4.11085	8.87286	4.54781
9.69196	3.13658	3.54497
9.74611	0.73943	2.38522
5.66795	0.56745	0.662988
5.82051	1.32688	4.27521
9.08794	0.19051	0.360491
7.20241	4.48086	8.71318
8.78068	4.72354	2.27469
9.4048	9.78911	0.446647
5.77005	2.48714	6.50923
2.80319	6.79907	5.00097
1.97849	7.45486	3.40718
1.33935	8.50373	0.546104
4.12201	7.0298	5.14624
8.59595	5.14769	8.08841
8.50741	0.146971	6.19338
3.37445	5.86314	6.1951
0.558051	5.22722	6.35771
7.60505	8.84808	8.81548
5.22347	1.32546	8.10191
0.611282	7.13754	5.07226
1.64338	7.43337	1.8024
1.97853	3.67394	7.4822
1.31032	8.20231	1.15161
0.509969	3.95893	7.16931
6.83585	2.29454	4.33054
5.00508	7.71936	1.94289
3.2445	0.20057	4.37322
6.7676	2.28577	1.23863
3.45115	4.48794	0.771056
3.84874	9.58277	0.288887
9.3276	1.09358	1.82086
7.39028	4.53023	1.05975
4.75393	1.888	6.62752
1.98466	0.609719	3.93566
0.49567	7.13622	7.25509
0.770894	3.55307	9.6361
5.88834	3.95773	4.27857
7.80691	0.23381	3.10436
6.86287	0.0279702	3.09448
5.64907	3.10309	0.28512
5.4013	8.1358	7.02674
2.55109	6.48058	8.40117
7.90644	6.65836	2.67768
2.92173	8.71736	2.23779
9.21715	0.919604	7.74326
0.663399	9.34366	3.04201
6.72376	3.46672	5.41817
9.97057	7.4658	6.15298
0.231521	6.82215	5.098
6.39688	9.79126	2.317
6.80875	6.92115	0.191817
8.40881	8.28565	4.45655
9.14419	6.81081	6.01081
2.54759	3.61296	9.43411
1.1551	5.67975	4.69783
7.41854	5.83533	2.28624
9.13545	6.42483	9.70356
1.98361	1.63769	5.89514
0.990713	3.83003	8.43117
1.7142	5.99604	7.71344
4.9012	5.64263	3.61663
5.68258	8.78543	5.74247
6.05255	1.28995	6.9169
9.8423	3.15935	0.716436
0.674406	0.640031	2.55078
6.51454	6.40429	6.63264
6.61883	6.20104	1.27608
8.15995	0.709481	0.522881
5.47087	0.852922	1.76729
2.06251	2.57378	0.55463
5.79728	3.5385	4.54122
4.8918	5.63573	3.75377
7.232	3.45954	3.89719
4.50141	0.151354	2.88679
8.21964	0.380794	4.31481
9.04504	0.627947	9.83223
5.46999	0.0451232	1.80944
6.6742	9.40193	1.98352
0.608923	8.3755	9.66271
3.40587	2.48864	3.42029
1.51295	1.93849	6.11684
5.98935	5.17574	3.54377
1.20663	9.21816	0.317611
5.77372	7.33701	8.82469
1.71302	1.66656	6.02111
6.1571	9.58224	8.11654
3.23902	0.500289	5.22333
1.69156	6.45556	2.95562
0.328706	7.06919	9.94644
6.90002	7.32438	1.86664
7.95405	7.44368	8.98282
5.24848	5.82568	3.64007
0.322447	2.56537	7.45784
1.89595	6.91087	3.74027
7.16104	0.755155	3.52543
1.31511	5.39241	1.99272
1.34594	7.27051	1.03082
5.45155	3.70713	6.05167
0.760413	4.85074	9.51799
7.75662	1.46949	7.62062
1.58072	1.27688	0.501011
8.01957	3.29564	8.63713
8.29204	1.70523	6.30037
7.01872	3.89298	2.61991
8.99446	4.93333	5.23572
0.757352	2.46709	0.870294
6.33427	8.12343	6.80684
7.67945	7.2133	6.51655
8.4293	0.881389	2.90075
0.913692	4.00357	3.01171
7.72248	9.3388	0.134214
5.80469	7.24832	7.64936
8.76249	2.0625	5.04185
1.98749	6.89545	1.6616
5.49654	7.37583	8.18617
7.55894	5.70028	0.884276
4.77427	8.48433	9.60471
2.31374	6.01798	5.62011
0.0764014	5.49567	4.20168
4.09506	1.97278	9.98406
2.13992	1.27787	8.15019
6.09532	3.29549	1.82438
3.28695	2.37624	7.13403
0.492688	4.06067	5.52391
3.16552	6.9837	9.91997
5.09725	3.865	0.441782
4.48339	2.77847	6.07494
2.23418	8.1466	7.74011
1.79696	1.39947	2.53377
6.94813	4.76735	0.0778622
0.562584	6.14086	3.25981
3.75165	5.86323	3.642
8.10684	0.973808	2.27037
0.813327	2.26368	1.93324
3.7148	3.72311	3.22085
9.89943	7.99961	0.451289
0.100868	5.35151	9.95469
3.32368	4.08477	6.08982
7.25441	4.81463	8.40973
3.61746	1.85959	1.90408
4.47771	0.282185	4.02341
9.50741	4.95978	5.0566
0.578572	8.55463	5.44234
1.13181	9.84686	3.42907
4.49259	9.42646	8.57776
5.17332	0.237506	1.22797
1.06594	8.32596	3.90576
1.46013	6.83465	5.59386
4.00614	3.83574	7.12109
0.583467	9.4619	8.95133
9.72182	0.818977	7.92506
4.76158	5.53684	2.95648
7.78939	4.91455	0.416813
0.108185	5.86472	1.73986
4.28426	2.12173	8.81751
9.99515	1.49609	7.03514
8.54936	3.69836	8.4755
3.67202	4.8661	9.33682
0.595887	6.48879	2.12931
6.74734	6.71445	5.20779
2.64812	1.65281	2.59595
8.26274	4.07155	9.1234
3.27263	8.55219	7.54304
2.74954	5.4539	2.46924
1.00936	7.02047	2.0962
5.08641	6.2199	5.331
5.04502	3.74775	6.15596
7.1637	5.93787	1.06185
1.36376	2.87098	6.34017
4.36225	9.82238	5.42493
0.7559	0.71865
0.35385	0.41341
0.39995	0.27013
0.71747	0.60944
0.98865	0.92364
0.29679	0.24643
0.74761	0.53721
0.8457	0.95746
0.95857	0.88925
0.75427	0.63018
0.83814	0.49326
0.88709	0.76124
0.39757	0.29315
0.74849	0.56988
0.70591	0.90643
0.29372	0.32343
0.013127	0.74595
0.17203	0.27113
0.095875	0.031583
0.47461	0.28022
0.53257	0.70655
0.069734	0.49237
0.59866	0.6104
0.14221	0.31782
0.53256	0.67659
0.65789	0.95299
0.57615	0.57708
0.25298	0.54189
0.75559	0.94886
0.82587	0.79254
0.11824	0.33857
0.33488	0.42212
0.92994	0.57963
0.032661	0.37022
0.51127	0.99606
0.057378	0.25114
0.67005	0.77472
0.96369	0.77562
0.64965	0.6742
0.62255	0.76298
0.11848	0.20882
0.66195	0.5536
0.015889	0.3391
0.87695	0.79563
0.387	0.99478
0.18581	0.33266
0.53736	0.76925
0.89348	0.87321
0.59925	0.67846
0.91256	0.38367
0.81222	0.83503
0.53321	0.74101
0.70784	0.12829
0.52581	0.88208
0.27251	0.25668
0.061377	0.29472
0.67735	0.48278
0.42476	0.066782
0.62325	0.5329
0.15923	0.065032
0.50078	0.14889
0.7359	0.50054
0.23463	0.0068108
0.2178	0.49447
0.004402	0.89493
0.087968	0.20245
0.94078	0.54322
0.075793	0.030269
0.053466	0.20191
0.53581	0.96556
0.45794	0.45207
0.65954	0.53859
0.16036	0.59366
0.86663	0.76918
0.94304	0.69674
0.81316	0.7726
0.31919	0.67206
0.85953	0.78588
0.0055977	0.82279
0.9942	0.68632
0.12699	0.18993
0.51717	0.80475
0.95606	0.81854
0.3933	0.3845
0.38836	0.25461
0.87977	0.69542
0.53613	0.52957
0.010328	0.56678
0.71481	0.92067
0.11624	0.024514
0.40213	0.25421
0.048588	0.15513
0.87548	0.86777
0.56388	0.65113
0.12511	0.17548
0.784	0.66366
0.84187	0.50289
0.77831	0.69587
0.077769	0.26239
0.6678	0.94424
0.67506	0.96694
0.99783	0.73279
0.91691	0.53201
0.81436	0.53019
0.33951	0.34817
0.17763	0.42855
0.57188	0.71957
0.14084	0.40842
0.32945	0.41948
0.060531	0.12268
0.66282	0.96732
0.83691	0.61221
0.47487	0.10987
0.28467	0.27286
0.49098	0.10915
0.33472	0.3832
0.21378	0.35001
0.57594	0.76746
0.35174	0.25356
0.80656	0.75582
0.69075	0.95194
0.64783	0.77044
0.15158	0.42835
0.64735	0.60705
0.73729	0.83199
0.47453	0.41853
0.17021	0.26314
0.478	0.05425
0.82853	0.7466
0.41334	0.24742
0.80012	0.81299
0.78088	0.95187
0.19218	0.20872
0.40509	0.69908
0.97027	0.74531
0.80937	0.52713
0.13203	0.17233
0.4056	0.43313
0.85821	0.75725
0.66367	0.74435
0.22	0.2447
0.98152	0.57455
0.96504	0.84211
0.049015	0.92934
0.72779	0.53013
0.14035	0.42155
0.92363	0.55207
0.44077	0.28853
0.43441	0.18456
0.90536	0.53368
0.72772	0.89203
0.035581	0.82501
0.61041	0.8227
0.13894	0.23521
0.74435	0.91251
0.5458	0.57823
0.91159	0.93529
0.21652	0.33546
0.3896	0.27409
0.57763	0.92903
0.19603	0.15184
0.82876	0.98256
0.20455	0.42291
0.77423	0.73068
0.86399	0.93416
0.67049	0.87499
0.65896	0.66802
0.85052	0.74812
0.58652	0.84573
0.31121	0.16537
0.10645	0.085913
0.60761	0.8649
0.53946	0.94166
0.71038	0.86325
0.22264	0.07597
0.14823	0.058233
0.77511	0.5984
0.11753	0.45945
0.74238	0.96426
0.39878	0.17645
0.96738	0.86971
0.015899	0.12205
0.046803	0.20176
0.142	0.42101
0.16701	0.32279
0.63148	0.9555
0.87598	0.52959
0.59417	0.59866
0.46798	0.24078
0.19362	0.42262
0.76736	0.57633
0.58987	0.77931
0.31883	0.18294
0.7578	0.51264
0.95359	0.75295
0.82402	0.6813
0.5178	0.80651
0.97117	0.58033
0.38574	0.14516
0.16811	0.33769
0.065437	0.18322
0.42519	0.29625
0.67874	0.87079
0.93727	0.66509
0.60074	0.58289
0.58365	0.62272
0.93715	0.95949
0.84572	0.63809
0.41675	0.080151
0.97362	0.87374
0.9749	0.80832
0.74767	0.48958
0.94871	0.74604
0.43676	0.38483
0.091782	0.44156
0.79046	0.93737
0.98948	0.60404
0.95005	0.49807
0.8922	0.64353
0.18334	0.012617
0.47535	0.010879
0.81872	0.76129
0.29629	0.45788
0.16037	0.03979
0.44518	0.25458
0.5504	0.91801
0.18928	0.44974
0.44966	0.0059963
0.88262	0.53536
0.18115	0.47076
0.59694	0.7102
0.91783	0.89896
0.97452	0.72631
0.064233	0.19088
0.08722	0.17215
0.53928	0.98075
0.56156	0.51165
0.7815	0.81888
0.44105	0.26159
0.066512	0.19282
0.40866	0.39712
0.0082597	0.65786
0.9505	0.56504
0.40321	0.28619
0.74081	0.6536
0.40184	0.13451
0.12671	0.23816
0.1544	0.29052
0.7184	0.86268
0.81001	0.56797
0.70531	0.98456
0.10647	0.49786
0.75304	0.68341
0.44422	0.23248
0.56489	0.92544
0.62599	0.92064
0.11289	0.29681
0.17344	0.10988
0.36844	0.39547
0.79147	0.6371
0.8808	0.91445
0.30489	0.61497
0.25695	0.99807
0.48152	0.15257
0.42796	0.067873
0.50503	0.11569
0.85288	0.53832
0.70277	0.63696
0.00016767	0.8378
0.74912	0.7798
0.093187	0.21654
0.25668	0.34021
0.61162	0.53909
0.064233	0.26847
0.49135	0.22266
0.72419	0.60318
0.71481	0.50296
0.90875	0.68737
0.78564	0.54707
0.12027	0.69921
0.29573	0.1388
0.74577	0.69557
0.57015	0.64036
0.43427	0.30687
0.43498	0.22403
0.18654	0.32006
0.95921	0.86956
0.050486	0.21234
0.47076	0.078345
0.88898	0.69971
0.12104	0.28258
0.46421	0.20987
0.7192	0.89461
0.20607	0.43729
0.01888	0.25844
0.33075	0.37546
0.078095	0.20227
0.24982	0.45656
0.57745	0.86315
0.75767	0.48811
0.16992	0.1433
0.16765	0.46713
0.70498	0.6878
0.65073	0.56518
0.98234	0.50182
0.075513	0.15403
0.32546	0.34459
0.098048	0.19432
0.90775	0.88496
0.10722	0.2159
0.95898	0.56767
0.37096	0.10878
0.63327	0.42598
0.043001	0.46992
0.32726	0.4297
0.72468	0.92813
0.74971	0.73969
0.77476	0.90751
0.7902	0.76263
0.046594	0.24212
0.35633	0.33957
0.71004	0.66273
0.64045	0.50545
0.44309	0.98126
0.20562	0.32934
0.67666	0.97321
0.33164	0.099056
0.80743	0.93835
0.68117	0.55001
0.7041	0.64611
0.47219	0.33295
0.42439	0.31
0.038069	0.36375
0.38535	0.23266
0.12602	0.32631
0.78117	0.73725
0.57476	0.56873
0.82307	0.96382
0.26496	0.15246
0.30033	0.3638
0.1744	0.19719
0.642	0.90155
0.63929	0.65464
0.46098	0.11261
0.97427	0.76305
0.047677	0.26161
0.31478	0.084663
0.82009	0.57276
0.28068	0.19176
0.89651	0.74027
0.21814	0.11227
0.70911	0.88191
0.86946	0.87344
0.6952	0.60363
0.12227	0.44019
0.90991	0.60248
0.63184	0.94645
0.82707	0.73118
0.066812	0.22636
0.43052	0.07436
0.34971	0.37859
0.33374	0.35705
0.64004	0.83084
0.60421	0.56883
0.6689	0.89699
0.03194	0.28039
0.097744	0.13868
0.58364	0.54729
0.53669	0.77128
0.37263	0.16851
0.99734	0.95988
0.10144	0.20984
0.99011	0.72692
0.072238	0.97955
0.25229	0.17872
0.34779	0.28383
0.15933	0.21744
0.6639	0.98102
0.17135	0.020943
0.06915	0.13816
0.16253	0.94271
0.96064	0.72971
0.3911	0.85821
0.11601	0.17762
0.20239	0.37038
0.25531	0.2892
0.96673	0.62205
0.42169	0.47896
0.8522	0.75094
0.084225	0.098877
0.77288	0.92261
0.32044	0.21553
0.17946	0.087036
0.28758	0.40843
0.79152	0.72665
0.70311	0.65584
0.063059	0.22728
0.22389	0.43325
0.72957	0.5013
0.53901	0.42104
0.21505	0.36163
0.58219	0.65638
0.011313	0.93648
0.69412	0.69661
0.43156	0.075504
0.33422	0.17837
0.84514	0.97804
0.023619	0.083119
0.60728	0.92556
0.92599	0.73374
0.83847	0.86905
0.29741	0.40528
0.70743	0.61291
0.7541	0.54483
0.32978	0.28497
0.69194	0.56147
0.14204	0.37199
0.001546	0.89192
0.59483	0.57418
0.39749	0.42056
0.94571	0.52943
0.70022	0.96091
0.51605	0.54178
0.17473	0.36276
0.52648	0.85094
0.25494	0.16531
0.67355	0.94257
0.29692	0.33928
0.34859	0.1913
0.095135	0.15145
0.071793	0.30546
0.079289	0.82138
0.64046	0.89099
0.41156	0.34625
0.0081256	0.29944
0.22987	0.9535
0.034981	0.011314
0.15847	0.48134
0.12497	0.12895
0.44549	0.1367
0.43322	0.40143
0.80219	0.75532
0.32835	0.4293
0.54964	0.49865
0.25961	0.08116
0.07228	0.098516
0.71077	0.90872
0.63031	0.91711
0.99843	0.68733
0.18612	0.40717
0.56166	0.9126
0.32055	0.2093
0.97927	0.85285

## Sheet: data_chunk (7)
7.39985	6.18559	4.36185
7.39985	6.18559	4.36185
7.39985	6.18559	4.36185
7.39985	6.18559	4.36185
7.39985	6.18559	4.36185
7.39985	6.18559	4.36185
7.39985	6.18559	4.36185
7.39985	6.18559	4.36185
7.39985	6.18559	4.36185
7.39985	6.18559	4.36185
7.39985	6.18559	4.36185
7.39985	6.18559	4.36185
7.39985	6.18559	4.36185
7.39985	6.18559	4.36185
7.39985	6.18559	4.36185
7.39985	6.18559	4.36185
7.39985	6.18559	4.36185
7.39985	6.18559	4.36185
7.39985	6.18559	4.36185
7.39985	6.18559	4.36185
7.39985	6.18559	4.36185
7.39985	6.18559	4.36185
7.39985	6.18559	4.36185
7.39985	6.18559	4.36185
7.39985	6.18559	4.36185
7.39985	6.18559	4.36185
7.39985	6.18559	4.36185
7.39985	6.18559	4.36185
7.39985	6.18559	4.36185
7.39985	6.18559	4.36185
7.39985	6.18559	4.36185
7.39985	6.18559	4.36185
7.39985	6.18559	4.36185
7.39985	6.18559	4.36185
7.39985	6.18559	4.36185
7.39985	6.18559	4.36185
7.39985	6.18559	4.36185
7.39985	6.18559	4.36185
7.39985	6.18559	4.36185
7.39985	6.18559	4.36185
7.39985	6.18559	4.36185
7.39985	6.18559	4.36185
7.39985	6.18559	4.36185
7.39985	6.18559	4.36185
7.39985	6.18559	4.36185
7.39985	6.18559	4.36185
7.39985	6.18559	4.36185
7.39985	6.18559	4.36185
7.39985	6.18559	4.36185
7.39985	6.18559	4.36185
7.39985	6.18559	4.36185
7.39985	6.18559	4.36185
7.39985	6.18559	4.36185
7.39985	6.18559	4.36185
7.39985	6.18559	4.36185
7.39985	6.18559	4.36185
7.39985	6.18559	4.36185
7.39985	6.18559	4.36185
7.39985	6.18559	4.36185
7.39985	6.18559	4.36185
7.39985	6.18559	4.36185
7.39985	6.18559	4.36185
7.39985	6.18559	4.36185
7.39985	6.18559	4.36185
7.39985	6.18559	4.36185
7.39985	6.18559	4.36185
7.39985	6.18559	4.36185
7.39985	6.18559	4.36185
7.39985	6.18559	4.36185
7.39985	6.18559	4.36185
7.39985	6.18559	4.36185
7.39985	6.18559	4.36185
7.39985	6.18559	4.36185
7.39985	6.18559	4.36185
7.39985	6.18559	4.36185
7.39985	6.18559	4.36185
7.39985	6.18559	4.36185
7.39985	6.18559	4.36185
7.39985	6.18559	4.36185
7.39985	6.18559	4.36185
7.39985	6.18559	4.36185
7.39985	6.18559	4.36185
7.39985	6.18559	4.36185
7.39985	6.18559	4.36185
7.39985	6.18559	4.36185
7.39985	6.18559	4.36185
7.39985	6.18559	4.36185
7.39985	6.18559	4.36185
7.39985	6.18559	4.36185
7.39985	6.18559	4.36185
7.39985	6.18559	4.36185
7.39985	6.18559	4.36185
7.39985	6.18559	4.36185
7.39985	6.18559	4.36185
7.39985	6.18559	4.36185
7.39985	6.18559	4.36185
7.39985	6.18559	4.36185
7.39985	6.18559	4.36185
7.39985	6.18559	4.36185
7.39985	6.18559	4.36185
7.39985	6.18559	4.36185
7.39985	6.18559	4.36185
7.39985	6.18559	4.36185
7.39985	6.18559	4.36185
7.39985	6.18559	4.36185
7.39985	6.18559	4.36185
7.39985	6.18559	4.36185
7.39985	6.18559	4.36185
7.39985	6.18559	4.36185
7.39985	6.18559	4.36185
7.39985	6.18559	4.36185
7.39985	6.18559	4.36185
7.39985	6.18559	4.36185
7.39985	6.18559	4.36185
7.39985	6.18559	4.36185
7.39985	6.18559	4.36185
7.39985	6.18559	4.36185
7.39985	6.18559	4.36185
7.39985	6.18559	4.36185
7.39985	6.18559	4.36185
7.39985	6.18559	4.36185
7.39985	6.18559	4.36185
7.39985	6.18559	4.36185
7.39985	6.18559	4.36185
7.39985	6.18559	4.36185
7.39985	6.18559	4.36185
7.39985	6.18559	4.36185
7.39985	6.18559	4.36185
7.39985	6.18559	4.36185
7.39985	6.18559	4.36185
7.39985	6.18559	4.36185
7.39985	6.18559	4.36185
7.39985	6.18559	4.36185
7.39985	6.18559	4.36185
7.39985	6.18559	4.36185
7.39985	6.18559	4.36185
7.39985	6.18559	4.36185
7.39985	6.18559	4.36185
7.39985	6.18559	4.36185
7.39985	6.18559	4.36185
7.39985	6.18559	4.36185
7.39985	6.18559	4.36185
7.39985	6.18559	4.36185
7.39985	6.18559	4.36185
7.39985	6.18559	4.36185
7.39985	6.18559	4.36185
7.39985	6.18559	4.36185
7.39985	6.18559	4.36185
7.39985	6.18559	4.36185
7.39985	6.18559	4.36185
7.39985	6.18559	4.36185
7.39985	6.18559	4.36185
7.39985	6.18559	4.36185
7.39985	6.18559	4.36185
7.39985	6.18559	4.36185
7.39985	6.18559	4.36185
7.39985	6.18559	4.36185
7.39985	6.18559	4.36185
7.39985	6.18559	4.36185
7.39985	6.18559	4.36185
7.39985	6.18559	4.36185
7.39985	6.18559	4.36185
7.39985	6.18559	4.36185
7.39985	6.18559	4.36185
7.39985	6.18559	4.36185
7.39985	6.18559	4.36185
7.39985	6.18559	4.36185
7.39985	6.18559	4.36185
7.39985	6.18559	4.36185
7.39985	6.18559	4.36185
7.39985	6.18559	4.36185
7.39985	6.18559	4.36185
7.39985	6.18559	4.36185
7.39985	6.18559	4.36185
7.39985	6.18559	4.36185
7.39985	6.18559	4.36185
7.39985	6.18559	4.36185
7.39985	6.18559	4.36185
7.39985	6.18559	4.36185
7.39985	6.18559	4.36185
7.39985	6.18559	4.36185
7.39985	6.18559	4.36185
7.39985	6.18559	4.36185
7.39985	6.18559	4.36185
7.39985	6.18559	4.36185
7.39985	6.18559	4.36185
7.39985	6.18559	4.36185
7.39985	6.18559	4.36185
7.39985	6.18559	4.36185
7.39985	6.18559	4.36185
7.39985	6.18559	4.36185
7.39985	6.18559	4.36185
7.39985	6.18559	4.36185
7.39985	6.18559	4.36185
7.39985	6.18559	4.36185
7.39985	6.18559	4.36185
7.39985	6.18559	4.36185
7.39985	6.18559	4.36185
7.39985	6.18559	4.36185
7.39985	6.18559	4.36185
7.39985	6.18559	4.36185
7.39985	6.18559	4.36185
7.39985	6.18559	4.36185
7.39985	6.18559	4.36185
7.39985	6.18559	4.36185
7.39985	6.18559	4.36185
7.39985	6.18559	4.36185
7.39985	6.18559	4.36185
7.39985	6.18559	4.36185
7.39985	6.18559	4.36185
7.39985	6.18559	4.36185
7.39985	6.18559	4.36185
7.39985	6.18559	4.36185
7.39985	6.18559	4.36185
7.39985	6.18559	4.36185
7.39985	6.18559	4.36185
7.39985	6.18559	4.36185
7.39985	6.18559	4.36185
7.39985	6.18559	4.36185
7.39985	6.18559	4.36185
7.39985	6.18559	4.36185
7.39985	6.18559	4.36185
7.39985	6.18559	4.36185
7.39985	6.18559	4.36185
7.39985	6.18559	4.36185
7.39985	6.18559	4.36185
7.39985	6.18559	4.36185
7.39985	6.18559	4.36185
7.39985	6.18559	4.36185
7.39985	6.18559	4.36185
7.39985	6.18559	4.36185
7.39985	6.18559	4.36185
7.39985	6.18559	4.36185
7.39985	6.18559	4.36185
7.39985	6.18559	4.36185
7.39985	6.18559	4.36185
7.39985	6.18559	4.36185
7.39985	6.18559	4.36185
7.39985	6.18559	4.36185
7.39985	6.18559	4.36185
7.39985	6.18559	4.36185
7.39985	6.18559	4.36185
7.39985	6.18559	4.36185
7.39985	6.18559	4.36185
7.39985	6.18559	4.36185
7.39985	6.18559	4.36185
7.39985	6.18559	4.36185
7.39985	6.18559	4.36185
7.39985	6.18559	4.36185
7.39985	6.18559	4.36185
7.39985	6.18559	4.36185
7.39985	6.18559	4.36185
7.39985	6.18559	4.36185
7.39985	6.18559	4.36185
7.39985	6.18559	4.36185
7.39985	6.18559	4.36185
7.39985	6.18559	4.36185
7.39985	6.18559	4.36185
7.39985	6.18559	4.36185
7.39985	6.18559	4.36185
7.39985	6.18559	4.36185
7.39985	6.18559	4.36185
7.39985	6.18559	4.36185
7.39985	6.18559	4.36185
7.39985	6.18559	4.36185
7.39985	6.18559	4.36185
7.39985	6.18559	4.36185
7.39985	6.18559	4.36185
7.39985	6.18559	4.36185
7.39985	6.18559	4.36185
7.39985	6.18559	4.36185
7.39985	6.18559	4.36185
7.39985	6.18559	4.36185
7.39985	6.18559	4.36185
7.39985	6.18559	4.36185
7.39985	6.18559	4.36185
7.39985	6.18559	4.36185
7.39985	6.18559	4.36185
7.39985	6.18559	4.36185
7.39985	6.18559	4.36185
7.39985	6.18559	4.36185
7.39985	6.18559	4.36185
7.39985	6.18559	4.36185
7.39985	6.18559	4.36185
7.39985	6.18559	4.36185
7.39985	6.18559	4.36185
7.39985	6.18559	4.36185
7.39985	6.18559	4.36185
7.39985	6.18559	4.36185
7.39985	6.18559	4.36185
7.39985	6.18559	4.36185
7.39985	6.18559	4.36185
7.39985	6.18559	4.36185
7.39985	6.18559	4.36185
7.39985	6.18559	4.36185
7.39985	6.18559	4.36185
7.39985	6.18559	4.36185
7.39985	6.18559	4.36185
7.39985	6.18559	4.36185
7.39985	6.18559	4.36185
7.39985	6.18559	4.36185
7.39985	6.18559	4.36185
7.39985	6.18559	4.36185
7.39985	6.18559	4.36185
7.39985	6.18559	4.36185
7.39985	6.18559	4.36185
7.39985	6.18559	4.36185
7.39985	6.18559	4.36185
7.39985	6.18559	4.36185
7.39985	6.18559	4.36185
7.39985	6.18559	4.36185
7.39985	6.18559	4.36185
7.39985	6.18559	4.36185
7.39985	6.18559	4.36185
7.39985	6.18559	4.36185
7.39985	6.18559	4.36185
7.39985	6.18559	4.36185
7.39985	6.18559	4.36185
7.39985	6.18559	4.36185
7.39985	6.18559	4.36185
7.39985	6.18559	4.36185
7.39985	6.18559	4.36185
7.39985	6.18559	4.36185
7.39985	6.18559	4.36185
7.39985	6.18559	4.36185
7.39985	6.18559	4.36185
7.39985	6.18559	4.36185
7.39985	6.18559	4.36185
7.39985	6.18559	4.36185
7.39985	6.18559	4.36185
7.39985	6.18559	4.36185
7.39985	6.18559	4.36185
7.39985	6.18559	4.36185
7.39985	6.18559	4.36185
7.39985	6.18559	4.36185
7.39985	6.18559	4.36185
7.39985	6.18559	4.36185
7.39985	6.18559	4.36185
7.39985	6.18559	4.36185
7.39985	6.18559	4.36185
7.39985	6.18559	4.36185
7.39985	6.18559	4.36185
7.39985	6.18559	4.36185
7.39985	6.18559	4.36185
7.39985	6.18559	4.36185
7.39985	6.18559	4.36185
7.39985	6.18559	4.36185
7.39985	6.18559	4.36185
7.39985	6.18559	4.36185
7.39985	6.18559	4.36185
7.39985	6.18559	4.36185
7.39985	6.18559	4.36185
7.39985	6.18559	4.36185
7.39985	6.18559	4.36185
7.39985	6.18559	4.36185
7.39985	6.18559	4.36185
7.39985	6.18559	4.36185
7.39985	6.18559	4.36185
7.39985	6.18559	4.36185
7.39985	6.18559	4.36185
7.39985	6.18559	4.36185
7.39985	6.18559	4.36185
7.39985	6.18559	4.36185
7.39985	6.18559	4.36185
7.39985	6.18559	4.36185
7.39985	6.18559	4.36185
7.39985	6.18559	4.36185
7.39985	6.18559	4.36185
7.39985	6.18559	4.36185
7.39985	6.18559	4.36185
7.39985	6.18559	4.36185
7.39985	6.18559	4.36185
7.39985	6.18559	4.36185
7.39985	6.18559	4.36185
7.39985	6.18559	4.36185
7.39985	6.18559	4.36185
7.39985	6.18559	4.36185
7.39985	6.18559	4.36185
7.39985	6.18559	4.36185
7.39985	6.18559	4.36185
7.39985	6.18559	4.36185
7.39985	6.18559	4.36185
7.39985	6.18559	4.36185
7.39985	6.18559	4.36185
7.39985	6.18559	4.36185
7.39985	6.18559	4.36185
7.39985	6.18559	4.36185
7.39985	6.18559	4.36185
7.39985	6.18559	4.36185
7.39985	6.18559	4.36185
7.39985	6.18559	4.36185
7.39985	6.18559	4.36185
7.39985	6.18559	4.36185
7.39985	6.18559	4.36185
7.39985	6.18559	4.36185
7.39985	6.18559	4.36185
7.39985	6.18559	4.36185
7.39985	6.18559	4.36185
7.39985	6.18559	4.36185
7.39985	6.18559	4.36185
7.39985	6.18559	4.36185
7.39985	6.18559	4.36185
7.39985	6.18559	4.36185
7.39985	6.18559	4.36185
7.39985	6.18559	4.36185
7.39985	6.18559	4.36185
7.39985	6.18559	4.36185
7.39985	6.18559	4.36185
7.39985	6.18559	4.36185
7.39985	6.18559	4.36185
7.39985	6.18559	4.36185
7.39985	6.18559	4.36185
7.39985	6.18559	4.36185
7.39985	6.18559	4.36185
7.39985	6.18559	4.36185
7.39985	6.18559	4.36185
7.39985	6.18559	4.36185
7.39985	6.18559	4.36185
7.39985	6.18559	4.36185
7.39985	6.18559	4.36185
7.39985	6.18559	4.36185
7.39985	6.18559	4.36185
7.39985	6.18559	4.36185
7.39985	6.18559	4.36185
7.39985	6.18559	4.36185
7.39985	6.18559	4.36185
7.39985	6.18559	4.36185
7.39985	6.18559	4.36185
7.39985	6.18559	4.36185
7.39985	6.18559	4.36185
7.39985	6.18559	4.36185
7.39985	6.18559	4.36185
7.39985	6.18559	4.36185
7.39985	6.18559	4.36185
7.39985	6.18559	4.36185
7.39985	6.18559	4.36185
7.39985	6.18559	4.36185
7.39985	6.18559	4.36185
7.39985	6.18559	4.36185
7.39985	6.18559	4.36185
7.39985	6.18559	4.36185
7.39985	6.18559	4.36185
7.39985	6.18559	4.36185
7.39985	6.18559	4.36185
7.39985	6.18559	4.36185
7.39985	6.18559	4.36185
7.39985	6.18559	4.36185
7.39985	6.18559	4.36185
7.39985	6.18559	4.36185
7.39985	6.18559	4.36185
7.39985	6.18559	4.36185
7.39985	6.18559	4.36185
7.39985	6.18559	4.36185
7.39985	6.18559	4.36185
7.39985	6.18559	4.36185
7.39985	6.18559	4.36185
7.39985	6.18559	4.36185
7.39985	6.18559	4.36185
7.39985	6.18559	4.36185
7.39985	6.18559	4.36185
7.39985	6.18559	4.36185
7.39985	6.18559	4.36185
7.39985	6.18559	4.36185
7.39985	6.18559	4.36185
7.39985	6.18559	4.36185
7.39985	6.18559	4.36185
7.39985	6.18559	4.36185
7.39985	6.18559	4.36185
7.39985	6.18559	4.36185
7.39985	6.18559	4.36185
7.39985	6.18559	4.36185
7.39985	6.18559	4.36185
7.39985	6.18559	4.36185
7.39985	6.18559	4.36185
7.39985	6.18559	4.36185
7.39985	6.18559	4.36185
7.39985	6.18559	4.36185
7.39985	6.18559	4.36185
7.39985	6.18559	4.36185
7.39985	6.18559	4.36185
7.39985	6.18559	4.36185
7.39985	6.18559	4.36185
7.39985	6.18559	4.36185
7.39985	6.18559	4.36185
7.39985	6.18559	4.36185
7.39985	6.18559	4.36185
7.39985	6.18559	4.36185
7.39985	6.18559	4.36185
7.39985	6.18559	4.36185
7.39985	6.18559	4.36185
7.39985	6.18559	4.36185
7.39985	6.18559	4.36185
7.39985	6.18559	4.36185
7.39985	6.18559	4.36185
7.39985	6.18559	4.36185
7.39985	6.18559	4.36185
7.39985	6.18559	4.36185
7.39985	6.18559	4.36185
7.39985	6.18559	4.36185
7.39985	6.18559	4.36185
7.39985	6.18559	4.36185
7.39985	6.18559	4.36185
7.39985	6.18559	4.36185
7.39985	6.18559	4.36185
7.39985	6.18559	4.36185
7.39985	6.18559	4.36185
7.39985	6.18559	4.36185
7.39985	6.18559	4.36185
7.39985	6.18559	4.36185
7.39985	6.18559	4.36185
7.39985	6.18559	4.36185
7.39985	6.18559	4.36185
7.39985	6.18559	4.36185
7.39985	6.18559	4.36185
7.39985	6.18559	4.36185
7.39985	6.18559	4.36185
7.39985	6.18559	4.36185
7.39985	6.18559	4.36185
7.39985	6.18559	4.36185
7.39985	6.18559	4.36185
7.39985	6.18559	4.36185
7.39985	6.18559	4.36185
7.39985	6.18559	4.36185
7.39985	6.18559	4.36185
7.39985	6.18559	4.36185
7.39985	6.18559	4.36185
7.39985	6.18559	4.36185
7.39985	6.18559	4.36185
7.39985	6.18559	4.36185
7.39985	6.18559	4.36185
7.39985	6.18559	4.36185
7.39985	6.18559	4.36185
7.39985	6.18559	4.36185
7.39985	6.18559	4.36185
7.39985	6.18559	4.36185
7.39985	6.18559	4.36185
7.39985	6.18559	4.36185
7.39985	6.18559	4.36185
7.39985	6.18559	4.36185
7.39985	6.18559	4.36185
7.39985	6.18559	4.36185
7.39985	6.18559	4.36185
7.39985	6.18559	4.36185
7.39985	6.18559	4.36185
7.39985	6.18559	4.36185
7.39985	6.18559	4.36185
7.39985	6.18559	4.36185
7.39985	6.18559	4.36185
7.39985	6.18559	4.36185
7.39985	6.18559	4.36185
7.39985	6.18559	4.36185
7.39985	6.18559	4.36185
7.39985	6.18559	4.36185
7.39985	6.18559	4.36185
7.39985	6.18559	4.36185
7.39985	6.18559	4.36185
7.39985	6.18559	4.36185
7.39985	6.18559	4.36185
7.39985	6.18559	4.36185
7.39985	6.18559	4.36185
7.39985	6.18559	4.36185
7.39985	6.18559	4.36185
7.39985	6.18559	4.36185
7.39985	6.18559	4.36185
7.39985	6.18559	4.36185
7.39985	6.18559	4.36185
7.39985	6.18559	4.36185
7.39985	6.18559	4.36185
7.39985	6.18559	4.36185
7.39985	6.18559	4.36185
7.39985	6.18559	4.36185
7.39985	6.18559	4.36185
7.39985	6.18559	4.36185
7.39985	6.18559	4.36185
7.39985	6.18559	4.36185
7.39985	6.18559	4.36185
7.39985	6.18559	4.36185
7.39985	6.18559	4.36185
7.39985	6.18559	4.36185
7.39985	6.18559	4.36185
7.39985	6.18559	4.36185
7.39985	6.18559	4.36185
7.39985	6.18559	4.36185
7.39985	6.18559	4.36185
7.39985	6.18559	4.36185
7.39985	6.18559	4.36185
7.39985	6.18559	4.36185
7.39985	6.18559	4.36185
7.39985	6.18559	4.36185
7.39985	6.18559	4.36185
7.39985	6.18559	4.36185
7.39985	6.18559	4.36185
7.39985	6.18559	4.36185
7.39985	6.18559	4.36185
7.39985	6.18559	4.36185
7.39985	6.18559	4.36185
7.39985	6.18559	4.36185
7.39985	6.18559	4.36185
7.39985	6.18559	4.36185
7.39985	6.18559	4.36185
7.39985	6.18559	4.36185
7.39985	6.18559	4.36185
7.39985	6.18559	4.36185
7.39985	6.18559	4.36185
7.39985	6.18559	4.36185
7.39985	6.18559	4.36185
7.39985	6.18559	4.36185
7.39985	6.18559	4.36185
7.39985	6.18559	4.36185
7.39985	6.18559	4.36185
7.39985	6.18559	4.36185
7.39985	6.18559	4.36185
7.39985	6.18559	4.36185
7.39985	6.18559	4.36185
7.39985	6.18559	4.36185
7.39985	6.18559	4.36185
7.39985	6.18559	4.36185
7.39985	6.18559	4.36185
7.39985	6.18559	4.36185
7.39985	6.18559	4.36185
7.39985	6.18559	4.36185
7.39985	6.18559	4.36185
7.39985	6.18559	4.36185
7.39985	6.18559	4.36185
7.39985	6.18559	4.36185
7.39985	6.18559	4.36185
7.39985	6.18559	4.36185
7.39985	6.18559	4.36185
7.39985	6.18559	4.36185
7.39985	6.18559	4.36185
7.39985	6.18559	4.36185
7.39985	6.18559	4.36185
7.39985	6.18559	4.36185
7.39985	6.18559	4.36185
7.39985	6.18559	4.36185
7.39985	6.18559	4.36185
7.39985	6.18559	4.36185
7.39985	6.18559	4.36185
7.39985	6.18559	4.36185
7.39985	6.18559	4.36185
7.39985	6.18559	4.36185
7.39985	6.18559	4.36185
7.39985	6.18559	4.36185
7.39985	6.18559	4.36185
7.39985	6.18559	4.36185
7.39985	6.18559	4.36185
7.39985	6.18559	4.36185
7.39985	6.18559	4.36185
7.39985	6.18559	4.36185
7.39985	6.18559	4.36185
7.39985	6.18559	4.36185
7.39985	6.18559	4.36185
7.39985	6.18559	4.36185
7.39985	6.18559	4.36185
7.39985	6.18559	4.36185
7.39985	6.18559	4.36185
7.39985	6.18559	4.36185
7.39985	6.18559	4.36185
7.39985	6.18559	4.36185
7.39985	6.18559	4.36185
7.39985	6.18559	4.36185
7.39985	6.18559	4.36185
7.39985	6.18559	4.36185
7.39985	6.18559	4.36185
7.39985	6.18559	4.36185
7.39985	6.18559	4.36185
7.39985	6.18559	4.36185
7.39985	6.18559	4.36185
7.39985	6.18559	4.36185
7.39985	6.18559	4.36185
7.39985	6.18559	4.36185
7.39985	6.18559	4.36185
7.39985	6.18559	4.36185
7.39985	6.18559	4.36185
7.39985	6.18559	4.36185
7.39985	6.18559	4.36185
7.39985	6.18559	4.36185
7.39985	6.18559	4.36185
7.39985	6.18559	4.36185
7.39985	6.18559	4.36185
7.39985	6.18559	4.36185
7.39985	6.18559	4.36185
7.39985	6.18559	4.36185
7.39985	6.18559	4.36185
7.39985	6.18559	4.36185
7.39985	6.18559	4.36185
7.39985	6.18559	4.36185
7.39985	6.18559	4.36185
7.39985	6.18559	4.36185
7.39985	6.18559	4.36185
7.39985	6.18559	4.36185
7.39985	6.18559	4.36185
7.39985	6.18559	4.36185
7.39985	6.18559	4.36185
7.39985	6.18559	4.36185
7.39985	6.18559	4.36185
7.39985	6.18559	4.36185
7.39985	6.18559	4.36185
7.39985	6.18559	4.36185
7.39985	6.18559	4.36185
7.39985	6.18559	4.36185
7.39985	6.18559	4.36185
7.39985	6.18559	4.36185
7.39985	6.18559	4.36185
7.39985	6.18559	4.36185
7.39985	6.18559	4.36185
7.39985	6.18559	4.36185
7.39985	6.18559	4.36185
7.39985	6.18559	4.36185
7.39985	6.18559	4.36185
7.39985	6.18559	4.36185
7.39985	6.18559	4.36185
7.39985	6.18559	4.36185
7.39985	6.18559	4.36185
7.39985	6.18559	4.36185
7.39985	6.18559	4.36185
7.39985	6.18559	4.36185
7.39985	6.18559	4.36185
7.39985	6.18559	4.36185
7.39985	6.18559	4.36185
7.39985	6.18559	4.36185
7.39985	6.18559	4.36185
7.39985	6.18559	4.36185
7.39985	6.18559	4.36185
7.39985	6.18559	4.36185
7.39985	6.18559	4.36185
7.39985	6.18559	4.36185
7.39985	6.18559	4.36185
7.39985	6.18559	4.36185
7.39985	6.18559	4.36185
7.39985	6.18559	4.36185
7.39985	6.18559	4.36185
7.39985	6.18559	4.36185
7.39985	6.18559	4.36185
7.39985	6.18559	4.36185
7.39985	6.18559	4.36185
7.39985	6.18559	4.36185
7.39985	6.18559	4.36185
7.39985	6.18559	4.36185
7.39985	6.18559	4.36185
7.39985	6.18559	4.36185
7.39985	6.18559	4.36185
7.39985	6.18559	4.36185
7.39985	6.18559	4.36185
7.39985	6.18559	4.36185
7.39985	6.18559	4.36185
7.39985	6.18559	4.36185
7.39985	6.18559	4.36185
7.39985	6.18559	4.36185
7.39985	6.18559	4.36185
7.39985	6.18559	4.36185
7.39985	6.18559	4.36185
7.39985	6.18559	4.36185
7.39985	6.18559	4.36185
7.39985	6.18559	4.36185
7.39985	6.18559	4.36185
7.39985	6.18559	4.36185
7.39985	6.18559	4.36185
7.39985	6.18559	4.36185
7.39985	6.18559	4.36185
7.39985	6.18559	4.36185
7.39985	6.18559	4.36185
7.39985	6.18559	4.36185
7.39985	6.18559	4.36185
7.39985	6.18559	4.36185
7.39985	6.18559	4.36185
7.39985	6.18559	4.36185
7.39985	6.18559	4.36185
7.39985	6.18559	4.36185
7.39985	6.18559	4.36185
7.39985	6.18559	4.36185
7.39985	6.18559	4.36185
7.39985	6.18559	4.36185
7.39985	6.18559	4.36185
7.39985	6.18559	4.36185
7.39985	6.18559	4.36185
7.39985	6.18559	4.36185
7.39985	6.18559	4.36185
7.39985	6.18559	4.36185
7.39985	6.18559	4.36185
7.39985	6.18559	4.36185
7.39985	6.18559	4.36185
7.39985	6.18559	4.36185
7.39985	6.18559	4.36185
7.39985	6.18559	4.36185
7.39985	6.18559	4.36185
7.39985	6.18559	4.36185
7.39985	6.18559	4.36185
7.39985	6.18559	4.36185
7.39985	6.18559	4.36185
7.39985	6.18559	4.36185
7.39985	6.18559	4.36185
7.39985	6.18559	4.36185
7.39985	6.18559	4.36185
7.39985	6.18559	4.36185
7.39985	6.18559	4.36185
7.39985	6.18559	4.36185
7.39985	6.18559	4.36185
7.39985	6.18559	4.36185
7.39985	6.18559	4.36185
7.39985	6.18559	4.36185
7.39985	6.18559	4.36185
7.39985	6.18559	4.36185
7.39985	6.18559	4.36185
7.39985	6.18559	4.36185
7.39985	6.18559	4.36185
7.39985	6.18559	4.36185
7.39985	6.18559	4.36185
7.39985	6.18559	4.36185
7.39985	6.18559	4.36185
7.39985	6.18559	4.36185
7.39985	6.18559	4.36185
7.39985	6.18559	4.36185
7.39985	6.18559	4.36185
7.39985	6.18559	4.36185
7.39985	6.18559	4.36185
7.39985	6.18559	4.36185
7.39985	6.18559	4.36185
7.39985	6.18559	4.36185
7.39985	6.18559	4.36185
7.39985	6.18559	4.36185
7.39985	6.18559	4.36185
7.39985	6.18559	4.36185
7.39985	6.18559	4.36185
7.39985	6.18559	4.36185
7.39985	6.18559	4.36185
7.39985	6.18559	4.36185
7.39985	6.18559	4.36185
7.39985	6.18559	4.36185
7.39985	6.18559	4.36185
7.39985	6.18559	4.36185
7.39985	6.18559	4.36185
7.39985	6.18559	4.36185
7.39985	6.18559	4.36185
7.39985	6.18559	4.36185
7.39985	6.18559	4.36185
7.39985	6.18559	4.36185
7.39985	6.18559	4.36185
7.39985	6.18559	4.36185
7.39985	6.18559	4.36185
7.39985	6.18559	4.36185
7.39985	6.18559	4.36185
7.39985	6.18559	4.36185
7.39985	6.18559	4.36185
7.39985	6.18559	4.36185
7.39985	6.18559	4.36185
7.39985	6.18559	4.36185
7.39985	6.18559	4.36185
7.39985	6.18559	4.36185
7.39985	6.18559	4.36185
7.39985	6.18559	4.36185
7.39985	6.18559	4.36185
7.39985	6.18559	4.36185
7.39985	6.18559	4.36185
7.39985	6.18559	4.36185
7.39985	6.18559	4.36185
7.39985	6.18559	4.36185
7.39985	6.18559	4.36185
7.39985	6.18559	4.36185
7.39985	6.18559	4.36185
7.39985	6.18559	4.36185
7.39985	6.18559	4.36185
7.39985	6.18559	4.36185
7.39985	6.18559	4.36185
7.39985	6.18559	4.36185
7.39985	6.18559	4.36185
7.39985	6.18559	4.36185
7.39985	6.18559	4.36185
7.39985	6.18559	4.36185
7.39985	6.18559	4.36185
7.39985	6.18559	4.36185
7.39985	6.18559	4.36185
7.39985	6.18559	4.36185
7.39985	6.18559	4.36185
7.39985	6.18559	4.36185
7.39985	6.18559	4.36185
7.39985	6.18559	4.36185
7.39985	6.18559	4.36185
7.39985	6.18559	4.36185
7.39985	6.18559	4.36185
7.39985	6.18559	4.36185
7.39985	6.18559	4.36185
7.39985	6.18559	4.36185
7.39985	6.18559	4.36185
7.39985	6.18559	4.36185
7.39985	6.18559	4.36185
7.39985	6.18559	4.36185
7.39985	6.18559	4.36185
7.39985	6.18559	4.36185
7.39985	6.18559	4.36185
7.39985	6.18559	4.36185
7.39985	6.18559	4.36185
7.39985	6.18559	4.36185
7.39985	6.18559	4.36185
7.39985	6.18559	4.36185
7.39985	6.18559	4.36185
7.39985	6.18559	4.36185
7.39985	6.18559	4.36185
7.39985	6.18559	4.36185
7.39985	6.18559	4.36185
7.39985	6.18559	4.36185
7.39985	6.18559	4.36185
7.39985	6.18559	4.36185
7.39985	6.18559	4.36185
7.39985	6.18559	4.36185
7.39985	6.18559	4.36185
7.39985	6.18559	4.36185
7.39985	6.18559	4.36185
7.39985	6.18559	4.36185
7.39985	6.18559	4.36185
7.39985	6.18559	4.36185
7.39985	6.18559	4.36185
7.39985	6.18559	4.36185
7.39985	6.18559	4.36185
7.39985	6.18559	4.36185
7.39985	6.18559	4.36185
7.39985	6.18559	4.36185
7.39985	6.18559	4.36185
7.39985	6.18559	4.36185
7.39985	6.18559	4.36185
7.39985	6.18559	4.36185
7.39985	6.18559	4.36185
7.39985	6.18559	4.36185
7.39985	6.18559	4.36185
7.39985	6.18559	4.36185
7.39985	6.18559	4.36185
7.39985	6.18559	4.36185
7.39985	6.18559	4.36185
7.39985	6.18559	4.36185
7.39985	6.18559	4.36185
7.39985	6.18559	4.36185
7.39985	6.18559	4.36185
7.39985	6.18559	4.36185
7.39985	6.18559	4.36185
7.39985	6.18559	4.36185
7.39985	6.18559	4.36185
7.39985	6.18559	4.36185
7.39985	6.18559	4.36185
7.39985	6.18559	4.36185
7.39985	6.18559	4.36185
7.39985	6.18559	4.36185
7.39985	6.18559	4.36185
7.39985	6.18559	4.36185
7.39985	6.18559	4.36185
7.39985	6.18559	4.36185
7.39985	6.18559	4.36185
7.39985	6.18559	4.36185
7.39985	6.18559	4.36185
7.39985	6.18559	4.36185
7.39985	6.18559	4.36185
7.39985	6.18559	4.36185
7.39985	6.18559	4.36185
7.39985	6.18559	4.36185
7.39985	6.18559	4.36185
7.39985	6.18559	4.36185
7.39985	6.18559	4.36185
7.39985	6.18559	4.36185
7.39985	6.18559	4.36185
7.39985	6.18559	4.36185
7.39985	6.18559	4.36185
7.39985	6.18559	4.36185
7.39985	6.18559	4.36185
7.39985	6.18559	4.36185
7.39985	6.18559	4.36185
7.39985	6.18559	4.36185
7.39985	6.18559	4.36185
7.39985	6.18559	4.36185
7.39985	6.18559	4.36185
7.39985	6.18559	4.36185
7.39985	6.18559	4.36185
7.39985	6.18559	4.36185
7.39985	6.18559	4.36185
7.39985	6.18559	4.36185
7.39985	6.18559	4.36185
7.39985	6.18559	4.36185
7.39985	6.18559	4.36185
7.39985	6.18559	4.36185
7.39985	6.18559	4.36185
7.39985	6.18559	4.36185
7.39985	6.18559	4.36185
7.39985	6.18559	4.36185
7.39985	6.18559	4.36185
7.39985	6.18559	4.36185
7.39985	6.18559	4.36185
7.39985	6.18559	4.36185
7.39985	6.18559	4.36185
7.39985	6.18559	4.36185
7.39985	6.18559	4.36185
7.39985	6.18559	4.36185
7.39985	6.18559	4.36185
7.39985	6.18559	4.36185
7.39985	6.18559	4.36185
7.39985	6.18559	4.36185
7.39985	6.18559	4.36185
7.39985	6.18559	4.36185
7.39985	6.18559	4.36185
7.39985	6.18559	4.36185
7.39985	6.18559	4.36185
7.39985	6.18559	4.36185
7.39985	6.18559	4.36185
0.7559	0.71865
0.35385	0.41341
0.39995	0.27013
0.71747	0.60944
0.98865	0.92364
0.29679	0.24643
0.74761	0.53721
0.8457	0.95746
0.95857	0.88925
0.75427	0.63018
0.83814	0.49326
0.88709	0.76124
0.39757	0.29315
0.74849	0.56988
0.70591	0.90643
0.29372	0.32343
0.013127	0.74595
0.17203	0.27113
0.095875	0.031583
0.47461	0.28022
0.53257	0.70655
0.069734	0.49237
0.59866	0.6104
0.14221	0.31782
0.53256	0.67659
0.65789	0.95299
0.57615	0.57708
0.25298	0.54189
0.75559	0.94886
0.82587	0.79254
0.11824	0.33857
0.33488	0.42212
0.92994	0.57963
0.032661	0.37022
0.51127	0.99606
0.057378	0.25114
0.67005	0.77472
0.96369	0.77562
0.64965	0.6742
0.62255	0.76298
0.11848	0.20882
0.66195	0.5536
0.015889	0.3391
0.87695	0.79563
0.387	0.99478
0.18581	0.33266
0.53736	0.76925
0.89348	0.87321
0.59925	0.67846
0.91256	0.38367
0.81222	0.83503
0.53321	0.74101
0.70784	0.12829
0.52581	0.88208
0.27251	0.25668
0.061377	0.29472
0.67735	0.48278
0.42476	0.066782
0.62325	0.5329
0.15923	0.065032
0.50078	0.14889
0.7359	0.50054
0.23463	0.0068108
0.2178	0.49447
0.004402	0.89493
0.087968	0.20245
0.94078	0.54322
0.075793	0.030269
0.053466	0.20191
0.53581	0.96556
0.45794	0.45207
0.65954	0.53859
0.16036	0.59366
0.86663	0.76918
0.94304	0.69674
0.81316	0.7726
0.31919	0.67206
0.85953	0.78588
0.0055977	0.82279
0.9942	0.68632
0.12699	0.18993
0.51717	0.80475
0.95606	0.81854
0.3933	0.3845
0.38836	0.25461
0.87977	0.69542
0.53613	0.52957
0.010328	0.56678
0.71481	0.92067
0.11624	0.024514
0.40213	0.25421
0.048588	0.15513
0.87548	0.86777
0.56388	0.65113
0.12511	0.17548
0.784	0.66366
0.84187	0.50289
0.77831	0.69587
0.077769	0.26239
0.6678	0.94424
0.67506	0.96694
0.99783	0.73279
0.91691	0.53201
0.81436	0.53019
0.33951	0.34817
0.17763	0.42855
0.57188	0.71957
0.14084	0.40842
0.32945	0.41948
0.060531	0.12268
0.66282	0.96732
0.83691	0.61221
0.47487	0.10987
0.28467	0.27286
0.49098	0.10915
0.33472	0.3832
0.21378	0.35001
0.57594	0.76746
0.35174	0.25356
0.80656	0.75582
0.69075	0.95194
0.64783	0.77044
0.15158	0.42835
0.64735	0.60705
0.73729	0.83199
0.47453	0.41853
0.17021	0.26314
0.478	0.05425
0.82853	0.7466
0.41334	0.24742
0.80012	0.81299
0.78088	0.95187
0.19218	0.20872
0.40509	0.69908
0.97027	0.74531
0.80937	0.52713
0.13203	0.17233
0.4056	0.43313
0.85821	0.75725
0.66367	0.74435
0.22	0.2447
0.98152	0.57455
0.96504	0.84211
0.049015	0.92934
0.72779	0.53013
0.14035	0.42155
0.92363	0.55207
0.44077	0.28853
0.43441	0.18456
0.90536	0.53368
0.72772	0.89203
0.035581	0.82501
0.61041	0.8227
0.13894	0.23521
0.74435	0.91251
0.5458	0.57823
0.91159	0.93529
0.21652	0.33546
0.3896	0.27409
0.57763	0.92903
0.19603	0.15184
0.82876	0.98256
0.20455	0.42291
0.77423	0.73068
0.86399	0.93416
0.67049	0.87499
0.65896	0.66802
0.85052	0.74812
0.58652	0.84573
0.31121	0.16537
0.10645	0.085913
0.60761	0.8649
0.53946	0.94166
0.71038	0.86325
0.22264	0.07597
0.14823	0.058233
0.77511	0.5984
0.11753	0.45945
0.74238	0.96426
0.39878	0.17645
0.96738	0.86971
0.015899	0.12205
0.046803	0.20176
0.142	0.42101
0.16701	0.32279
0.63148	0.9555
0.87598	0.52959
0.59417	0.59866
0.46798	0.24078
0.19362	0.42262
0.76736	0.57633
0.58987	0.77931
0.31883	0.18294
0.7578	0.51264
0.95359	0.75295
0.82402	0.6813
0.5178	0.80651
0.97117	0.58033
0.38574	0.14516
0.16811	0.33769
0.065437	0.18322
0.42519	0.29625
0.67874	0.87079
0.93727	0.66509
0.60074	0.58289
0.58365	0.62272
0.93715	0.95949
0.84572	0.63809
0.41675	0.080151
0.97362	0.87374
0.9749	0.80832
0.74767	0.48958
0.94871	0.74604
0.43676	0.38483
0.091782	0.44156
0.79046	0.93737
0.98948	0.60404
0.95005	0.49807
0.8922	0.64353
0.18334	0.012617
0.47535	0.010879
0.81872	0.76129
0.29629	0.45788
0.16037	0.03979
0.44518	0.25458
0.5504	0.91801
0.18928	0.44974
0.44966	0.0059963
0.88262	0.53536
0.18115	0.47076
0.59694	0.7102
0.91783	0.89896
0.97452	0.72631
0.064233	0.19088
0.08722	0.17215
0.53928	0.98075
0.56156	0.51165
0.7815	0.81888
0.44105	0.26159
0.066512	0.19282
0.40866	0.39712
0.0082597	0.65786
0.9505	0.56504
0.40321	0.28619
0.74081	0.6536
0.40184	0.13451
0.12671	0.23816
0.1544	0.29052
0.7184	0.86268
0.81001	0.56797
0.70531	0.98456
0.10647	0.49786
0.75304	0.68341
0.44422	0.23248
0.56489	0.92544
0.62599	0.92064
0.11289	0.29681
0.17344	0.10988
0.36844	0.39547
0.79147	0.6371
0.8808	0.91445
0.30489	0.61497
0.25695	0.99807
0.48152	0.15257
0.42796	0.067873
0.50503	0.11569
0.85288	0.53832
0.70277	0.63696
0.00016767	0.8378
0.74912	0.7798
0.093187	0.21654
0.25668	0.34021
0.61162	0.53909
0.064233	0.26847
0.49135	0.22266
0.72419	0.60318
0.71481	0.50296
0.90875	0.68737
0.78564	0.54707
0.12027	0.69921
0.29573	0.1388
0.74577	0.69557
0.57015	0.64036
0.43427	0.30687
0.43498	0.22403
0.18654	0.32006
0.95921	0.86956
0.050486	0.21234
0.47076	0.078345
0.88898	0.69971
0.12104	0.28258
0.46421	0.20987
0.7192	0.89461
0.20607	0.43729
0.01888	0.25844
0.33075	0.37546
0.078095	0.20227
0.24982	0.45656
0.57745	0.86315
0.75767	0.48811
0.16992	0.1433
0.16765	0.46713
0.70498	0.6878
0.65073	0.56518
0.98234	0.50182
0.075513	0.15403
0.32546	0.34459
0.098048	0.19432
0.90775	0.88496
0.10722	0.2159
0.95898	0.56767
0.37096	0.10878
0.63327	0.42598
0.043001	0.46992
0.32726	0.4297
0.72468	0.92813
0.74971	0.73969
0.77476	0.90751
0.7902	0.76263
0.046594	0.24212
0.35633	0.33957
0.71004	0.66273
0.64045	0.50545
0.44309	0.98126
0.20562	0.32934
0.67666	0.97321
0.33164	0.099056
0.80743	0.93835
0.68117	0.55001
0.7041	0.64611
0.47219	0.33295
0.42439	0.31
0.038069	0.36375
0.38535	0.23266
0.12602	0.32631
0.78117	0.73725
0.57476	0.56873
0.82307	0.96382
0.26496	0.15246
0.30033	0.3638
0.1744	0.19719
0.642	0.90155
0.63929	0.65464
0.46098	0.11261
0.97427	0.76305
0.047677	0.26161
0.31478	0.084663
0.82009	0.57276
0.28068	0.19176
0.89651	0.74027
0.21814	0.11227
0.70911	0.88191
0.86946	0.87344
0.6952	0.60363
0.12227	0.44019
0.90991	0.60248
0.63184	0.94645
0.82707	0.73118
0.066812	0.22636
0.43052	0.07436
0.34971	0.37859
0.33374	0.35705
0.64004	0.83084
0.60421	0.56883
0.6689	0.89699
0.03194	0.28039
0.097744	0.13868
0.58364	0.54729
0.53669	0.77128
0.37263	0.16851
0.99734	0.95988
0.10144	0.20984
0.99011	0.72692
0.072238	0.97955
0.25229	0.17872
0.34779	0.28383
0.15933	0.21744
0.6639	0.98102
0.17135	0.020943
0.06915	0.13816
0.16253	0.94271
0.96064	0.72971
0.3911	0.85821
0.11601	0.17762
0.20239	0.37038
0.25531	0.2892
0.96673	0.62205
0.42169	0.47896
0.8522	0.75094
0.084225	0.098877
0.77288	0.92261
0.32044	0.21553
0.17946	0.087036
0.28758	0.40843
0.79152	0.72665
0.70311	0.65584
0.063059	0.22728
0.22389	0.43325
0.72957	0.5013
0.53901	0.42104
0.21505	0.36163
0.58219	0.65638
0.011313	0.93648
0.69412	0.69661
0.43156	0.075504
0.33422	0.17837
0.84514	0.97804
0.023619	0.083119
0.60728	0.92556
0.92599	0.73374
0.83847	0.86905
0.29741	0.40528
0.70743	0.61291
0.7541	0.54483
0.32978	0.28497
0.69194	0.56147
0.14204	0.37199
0.001546	0.89192
0.59483	0.57418
0.39749	0.42056
0.94571	0.52943
0.70022	0.96091
0.51605	0.54178
0.17473	0.36276
0.52648	0.85094
0.25494	0.16531
0.67355	0.94257
0.29692	0.33928
0.34859	0.1913
0.095135	0.15145
0.071793	0.30546
0.079289	0.82138
0.64046	0.89099
0.41156	0.34625
0.0081256	0.29944
0.22987	0.9535
0.034981	0.011314
0.15847	0.48134
0.12497	0.12895
0.44549	0.1367
0.43322	0.40143
0.80219	0.75532
0.32835	0.4293
0.54964	0.49865
0.25961	0.08116
0.07228	0.098516
0.71077	0.90872
0.63031	0.91711
0.99843	0.68733
0.18612	0.40717
0.56166	0.9126
0.32055	0.2093
0.97927	0.85285

## Sheet: data_chunk (8)
4.83635	4.37195	0.109556
3.63912	1.02797	0.971502
4.12383	1.2481	2.28955
7.22396	3.97094	5.19829
8.85805	1.61009	2.75618
3.15392	5.81064	8.96255
9.62148	4.51371	1.41676
2.1139	9.28641	4.57811
9.30783	3.73347	1.78672
1.32192	2.11832	9.94685
6.32408	2.20623	7.74479
7.64394	8.79269	1.56765
0.279113	0.0129367	0.897056
4.80425	8.83543	5.27288
1.75731	5.17008	9.50057
3.60223	0.207158	7.54163
7.65864	7.35912	4.47425
1.70495	9.20896	5.67902
4.59745	2.48049	6.38968
1.69714	8.38518	4.21113
5.78977	1.14774	6.01309
2.67255	0.148717	4.23769
6.37685	4.01095	0.252693
0.638947	9.51669	2.33103
2.70776	9.48166	8.92325
6.26878	7.12435	5.52041
3.97105	4.89971	5.06625
3.25666	6.03965	3.71889
9.27981	3.5893	3.69168
4.20417	1.34018	3.22824
0.956888	5.78418	0.176532
4.20018	9.88831	4.45338
1.57004	6.42334	5.00524
9.60655	3.82517	6.79767
1.87563	6.98283	0.63748
9.43639	7.56671	9.70921
2.94557	4.34138	9.72728
5.21902	2.14577	7.08616
4.94258	0.109499	0.713349
7.58591	6.99678	4.38324
0.0203213	8.75621	4.53956
0.262069	4.63045	9.30823
4.54112	5.25579	2.55934
1.15345	3.11513	7.45929
4.37781	1.36583	3.37229
7.07508	5.20795	0.135061
4.09705	8.86932	7.16074
6.29856	2.57562	5.52529
4.50644	1.49569	9.91966
4.6494	1.67123	4.30033
3.60593	3.45298	9.55563
0.0414161	3.42833	9.52011
2.19813	6.50959	5.40025
3.22657	5.72326	9.37521
3.96108	3.35977	2.27232
2.50718	5.71876	3.60892
7.31847	7.31157	2.95435
8.77426	9.12328	8.75196
4.22458	6.22728	6.5121
8.79983	6.44004	3.19053
1.90627	7.16818	5.2682
7.18897	0.944068	2.12607
9.57062	6.95894	6.43762
4.45927	8.83834	3.60097
8.76685	1.33356	5.83544
9.93483	0.410371	1.4865
3.15528	1.85343	2.25323
0.953805	5.57771	6.70067
0.4652	3.07839	3.35461
0.498954	2.72833	1.72504
7.22797	3.49625	8.55188
3.21689	9.32293	8.24661
9.8392	0.743346	7.71423
1.67967	6.56498	0.985059
5.55677	6.75059	0.893135
6.79887	0.851656	7.11451
1.80497	8.71075	5.45934
2.66528	3.94377	7.53392
7.07994	6.92975	4.48615
7.50168	4.43652	2.35478
2.97205	8.2582	1.38186
0.590716	6.80591	0.175163
1.46071	7.78608	6.70803
4.27905	0.653791	8.03509
2.22993	5.75939	9.08714
5.56617	9.75376	8.96395
0.0544951	2.74028	9.13504
8.11808	8.28163	9.45864
0.0853203	3.89547	3.92314
7.05276	4.82661	0.0752905
1.07877	1.30586	2.64359
0.582227	7.70421	2.71041
1.83098	3.69965	5.57051
0.572587	6.44274	3.82716
9.41402	7.65861	2.03187
2.30759	6.45291	8.1588
7.47161	7.83515	9.7563
5.14093	6.57895	2.52802
1.81885	8.16755	7.31193
5.81276	6.40955	3.75483
0.659081	3.76326	0.48364
5.16021	6.74717	9.66773
8.44374	5.32034	0.23842
2.19468	6.74937	8.86593
0.643487	9.59877	0.716792
1.8597	3.43211	0.906579
1.75959	6.03755	7.73911
1.79738	0.372046	2.13649
0.832335	3.8099	2.97775
3.93428	0.66134	6.33264
2.52532	6.48921	8.92213
4.57926	8.62667	2.72174
6.89619	4.9145	3.73729
2.37979	1.57881	9.41899
0.880238	3.25825	0.749622
0.396285	7.95729	4.11142
0.330027	6.19774	6.46348
8.39693	4.62031	1.11935
2.02829	2.29919	4.53745
8.46423	2.22322	2.53476
3.48563	4.39447	3.4154
1.35065	8.27568	5.71635
0.408715	9.98308	2.09179
2.38009	0.673776	7.93294
5.82165	3.5912	5.71063
5.7249	8.54668	4.65015
6.97056	5.1148	6.00445
0.134266	0.527468	0.282881
6.70788	5.73684	7.25251
2.29454	9.21013	1.82567
0.465831	3.4505	0.869639
6.30724	4.58023	2.31937
4.82807	8.21069	7.30933
2.87477	4.67243	8.04348
3.61747	0.849213	3.55974
2.70626	6.77174	1.01388
5.54836	6.63151	3.65215
0.449877	7.43327	5.88632
6.60237	7.95609	7.49951
0.151629	3.80496	7.42456
2.43909	1.12777	1.33551
5.72397	4.07528	1.50455
8.71449	7.65628	1.3908
5.33323	5.14213	8.6106
5.72258	1.60492	8.40695
6.55069	3.53844	1.77076
5.95327	3.02734	2.20562
4.91972	9.73351	5.16388
1.83468	6.34702	7.23421
4.8876	8.79474	0.163397
3.64632	1.34878	5.46194
4.73019	1.56209	8.7311
3.84706	2.33378	1.58243
5.65935	6.20197	7.38794
9.05357	0.697317	0.808198
3.8686	8.16303	8.61048
5.36303	4.96647	8.7886
3.35035	3.23918	6.93494
6.03793	6.81638	3.78684
2.10963	2.77901	6.4798
6.00145	3.85968	9.63922
8.43975	1.12325	6.89694
7.11093	7.31225	2.32153
0.461164	8.21075	6.70892
2.40364	2.88128	0.0368649
3.57856	1.91565	0.782398
7.12703	3.52255	0.93537
6.8108	4.45073	4.59662
8.0421	0.401504	3.00169
2.50075	8.75143	9.25964
3.40997	1.3454	7.29159
3.70874	8.65937	1.85564
5.87001	0.556754	3.30406
3.98428	8.04706	1.35239
5.44576	5.21285	5.53758
5.28356	0.0665492	9.3079
0.0727173	3.24257	9.27628
1.27668	5.77412	8.39409
0.748671	6.45662	9.45889
4.09779	6.50509	1.56119
3.53433	6.46706	1.19376
0.103399	4.95661	6.60839
4.7683	5.20052	2.62199
7.32537	5.8219	7.47434
7.24084	7.4726	6.35214
5.62592	7.62816	5.33205
3.39922	7.11577	0.930737
1.4795	9.96622	9.78598
8.54929	3.49493	8.12989
3.72133	0.856695	4.2296
2.18689	1.07742	9.07884
8.90609	2.68069	3.09431
5.80709	8.25253	6.33938
2.17706	1.29669	0.297579
5.64778	9.73726	9.86087
6.6454	1.62975	7.20744
9.33363	0.488765	3.63308
6.78419	4.51597	3.8309
9.20649	9.76556	0.368214
5.91127	3.11795	4.80003
8.0244	6.49332	9.89167
0.327961	0.402811	5.39331
1.82874	0.973064	3.94504
0.385074	0.115221	8.77397
7.57203	0.346964	6.2483
4.53311	1.81172	5.50331
8.43763	5.87601	7.98898
6.71676	5.43366	6.63722
4.45908	9.18057	0.462827
5.22528	4.97338	6.39553
4.04442	2.35942	0.84811
6.48098	2.07676	7.94455
7.0546	3.38918	8.71939
7.36509	2.31739	6.14073
3.6383	7.51013	6.00017
7.77098	2.17692	4.10777
3.56382	5.92472	2.08308
9.08607	3.98897	9.80053
9.25331	3.74622	0.814692
0.794609	5.76313	9.44211
3.09351	4.22202	6.03857
7.44307	2.59851	4.29843
0.204102	7.15585	3.41797
9.63	3.46208	3.14266
0.923663	8.58942	7.11749
9.89971	0.0477187	9.75908
1.20046	9.95664	4.41059
5.77535	8.6545	5.89511
8.3059	4.10286	5.13225
9.08931	0.384742	8.13673
8.00117	1.04593	5.58702
5.67919	6.11423	2.05031
4.97602	9.75205	3.42061
0.340174	8.97637	2.18237
7.27116	3.53012	4.85739
9.13431	1.72285	9.61633
3.87422	1.3368	6.09336
4.25088	8.19704	2.35659
5.93155	2.9668	9.25147
1.69671	5.4728	8.10669
7.47067	5.2725	4.54103
2.12062	6.96066	8.41826
3.20031	7.57582	5.68654
6.88142	0.0907338	8.30974
7.53889	9.00552	5.41173
2.50337	2.70344	2.74324
9.51089	5.5167	2.20886
7.0193	0.284503	6.56299
4.17336	8.85006	0.247469
8.9796	6.31616	7.50312
3.93299	4.47666	2.90747
5.08711	7.39684	2.99226
4.56479	2.61085	6.50418
3.50143	7.48069	8.88884
7.88073	4.75014	8.2205
7.57871	3.97295	4.804
8.9375	1.16069	7.13893
0.735637	2.82033	5.56009
9.87512	1.307	5.36731
5.48339	4.45049	0.636687
4.50431	6.06876	7.72045
8.8607	5.13548	4.29043
7.86378	1.40126	2.13419
1.55158	7.33238	1.51506
4.03395	2.00824	5.75291
4.89885	4.3449	9.7541
1.14798	0.00202764	2.85448
4.80249	9.17745	7.8561
2.015	0.632231	5.85664
6.27761	2.34736	2.04686
7.39264	1.176	4.89369
0.130445	3.47783	3.63507
3.41276	1.05149	6.4516
7.21468	3.07082	1.91866
0.00541629	7.64055	4.28158
5.48337	8.9874	8.96512
6.70596	7.49743	1.35136
2.65914	5.43739	2.64037
4.23594	7.63682	6.41284
4.7871	1.51862	7.45709
6.66153	2.40891	6.58763
9.67281	5.14638	9.12775
5.17904	2.3009	4.33745
0.066841	1.80792	1.98296
5.70539	1.41949	8.56099
4.5846	9.5303	8.44333
4.48681	7.54406	8.4276
8.57862	1.75752	8.9607
0.86518	0.396316	8.76766
3.23341	1.34846	8.93361
7.57463	2.70881	8.32213
5.36022	7.05682	3.37755
3.20635	8.15822	7.34982
1.39232	1.07034	7.01169
7.89028	3.60236	7.46218
8.44382	6.12596	5.81365
2.4327	7.93564	5.0353
5.56118	1.47865	0.820477
4.0544	5.30015	2.65033
3.80473	5.75286	9.53512
1.32525	4.84807	6.50956
1.45953	0.15026	6.21899
5.87278	6.84608	3.61115
3.5175	7.13407	6.7184
8.1222	2.40981	0.64698
7.88527	1.4557	2.51645
0.979433	8.35801	6.42299
3.86607	2.76245	4.69711
2.0441	4.95651	8.72294
0.776322	2.14443	5.3792
5.18217	1.46858	0.633755
0.692212	6.57748	9.92277
9.17566	4.43587	3.35502
2.25553	4.1478	1.30878
3.90911	8.10064	4.18018
8.69162	2.67494	0.017726
6.02244	4.75731	1.08701
8.26807	6.66772	7.52394
4.29559	0.796999	2.72107
0.221794	8.51428	3.65886
6.05535	5.9396	9.82757
2.0415	2.63658	4.82696
5.7179	1.20935	8.47273
2.98008	4.41189	9.82924
5.00186	2.25313	7.38973
8.17043	3.19716	2.94193
6.04546	7.17037	7.62085
9.20951	4.54887	5.89799
8.88635	3.27809	2.33574
6.73846	9.63357	9.96058
4.09422	6.58971	6.91139
6.58394	2.79891	2.52021
2.69666	6.53941	7.78191
0.607182	7.14481	3.04893
8.77168	4.43333	8.26031
7.72483	2.86633	6.59955
3.43024	5.34778	4.7284
4.9095	4.46926	4.73892
0.487643	6.64293	2.98199
9.86772	4.32694	2.29829
8.09366	5.48721	8.70112
6.02642	1.54262	1.84253
8.74295	2.53475	9.66723
4.68624	1.40062	5.02849
1.84923	0.217516	8.54356
3.82588	5.99997	6.19271
5.50511	5.99958	7.09652
0.648002	1.54667	7.74821
3.96766	3.14142	7.1892
4.11069	9.01242	3.56652
7.05378	1.8422	9.84304
4.53591	3.84106	6.59946
5.98945	8.71371	1.33738
5.3048	9.12069	1.15002
9.15574	0.895021	1.5452
8.90879	2.25544	8.64293
8.24301	7.08377	5.04478
2.91522	6.39356	3.83989
5.56359	3.85786	3.9863
0.908779	5.15691	1.44346
2.39029	3.22294	2.94225
9.34023	0.404093	0.841426
8.85494	5.36987	2.95457
5.84674	6.26629	1.21509
7.66768	7.90998	2.90745
3.42649	1.00643	5.29274
4.67854	2.36142	8.89422
6.63029	4.20397	0.57728
7.66938	5.4069	4.10503
4.18419	0.0966411	7.01422
7.82717	0.997516	9.20886
3.03552	8.33744	6.40676
2.08882	7.63393	2.37392
9.83804	0.717481	5.47614
3.76292	7.00879	2.93343
9.69944	1.34261	7.28855
0.979401	8.54101	4.6485
2.93082	6.80491	0.64111
7.0081	7.76245	3.43097
2.97953	1.02452	3.64899
3.19245	0.678293	0.382632
8.54687	1.20587	6.84348
0.0523939	0.956045	8.46953
5.92714	6.77138	1.05817
4.70792	7.66684	2.4042
9.8222	3.66777	1.16
4.09728	2.06096	9.67075
2.28638	1.18893	1.62783
3.80032	4.70381	7.52826
6.76411	7.33752	9.92835
7.37919	0.0623072	0.802375
0.323404	8.3919	1.25794
6.92239	4.21094	9.52827
6.5549	3.85518	5.18031
9.13271	3.30742	7.91897
4.60704	4.61077	4.07831
9.53725	8.02485	5.99097
6.97038	6.97331	8.14151
7.65845	3.25996	1.78013
3.25293	0.308073	9.45962
9.44771	1.5056	6.78358
7.14119	2.31905	6.40327
9.07538	1.84396	7.99411
4.73059	2.11438	6.47689
2.3908	5.69834	0.0175774
4.46104	4.03454	3.09528
3.04256	9.20657	7.48941
9.16472	3.01103	3.13251
4.96294	3.36393	7.80209
4.73564	7.98291	7.76369
3.79568	0.491329	3.20138
8.80728	1.35146	2.0611
3.31119	6.80741	0.913867
2.92952	4.71047	0.00441512
1.53197	8.75206	9.86704
6.11133	9.71434	8.82507
7.07137	3.05736	6.55739
2.97979	3.28059	9.90854
5.33482	4.43962	8.79549
2.92729	7.31772	0.00531715
3.27557	3.42328	0.0206904
1.72636	2.64929	6.61136
7.43062	9.34602	7.04462
2.09236	7.65165	9.04478
2.71176	6.98522	7.58051
6.25971	5.96459	1.12385
7.19144	0.874629	2.6471
1.85997	7.03692	9.1282
6.05792	2.25447	7.37054
1.82075	5.93602	6.43292
3.90596	7.5228	9.08723
2.7124	5.20846	5.39115
7.38096	9.19814	4.93263
3.2461	5.14574	9.11283
0.542434	0.991975	3.76484
1.74574	6.7295	0.498417
3.02332	5.73791	6.09926
6.29037	4.0616	6.60254
6.20612	4.33659	8.75881
6.32523	1.90666	2.65162
4.51791	1.28504	3.6969
2.66047	6.80871	2.24495
4.8929	6.91033	6.27719
7.51095	5.49715	5.28215
0.0541241	6.52953	9.17982
0.636562	3.99456	6.85675
5.11931	4.26441	6.20742
3.2837	2.25239	3.17181
9.43668	9.88821	5.55949
1.09594	4.79614	4.09855
2.39499	5.273	1.03211
1.82693	7.32811	8.52653
0.968193	6.65254	9.23762
4.13067	9.47901	1.98389
7.64853	4.67583	5.48415
6.29018	0.764521	2.00497
5.75252	1.89077	8.779
1.94936	1.06462	3.40878
3.04022	7.57964	2.82318
0.78414	4.11497	9.23389
9.48599	3.46297	0.522127
5.14674	7.34173	5.80115
2.57487	3.63601	0.234759
2.62651	1.93782	3.738
0.154346	3.55597	0.616496
9.86035	2.40386	2.0107
7.89513	3.30534	4.15908
5.92817	4.68967	9.08281
3.10864	3.97646	9.38523
9.80177	4.59398	6.296
3.05503	8.60483	0.0991439
2.14817	6.48007	4.53822
8.07886	9.58875	2.289
9.07502	0.313785	9.54225
6.29996	5.1262	4.46456
5.04758	6.24473	7.01436
1.57064	3.32783	2.62617
3.8494	3.97631	5.95104
2.50607	0.20018	7.6865
1.58419	1.51871	7.55783
9.42689	4.82604	7.06252
1.41666	3.09675	7.10716
5.50911	8.58705	2.13668
9.58205	2.96524	3.40998
0.353047	1.54368	9.30968
2.61578	5.86248	2.38875
9.34574	0.084639	6.22165
7.11195	3.00394	3.3053
7.4488	7.41374	1.69468
6.68185	3.38213	5.98866
9.33075	4.01264	7.98729
7.32896	2.1111	5.64284
3.96312	1.33852	5.00214
4.0853	5.59171	5.93082
8.52787	0.481663	2.08478
1.98859	1.13336	6.02292
0.179331	4.55558	7.55238
8.42636	4.19728	1.5332
0.346958	7.13384	1.86244
6.21402	5.46572	3.58716
6.8921	2.22562	7.90182
9.78013	5.07034	3.35387
1.94655	8.00793	7.4592
7.35867	4.49374	9.25477
3.82478	0.0515118	7.41827
7.73489	6.76605	4.23872
7.94288	6.98001	9.22374
3.1333	8.58346	4.3058
0.230694	2.49747	3.86345
5.28614	1.85817	9.27492
9.04614	1.10761	8.70855
2.16853	9.61073	2.36279
6.81184	7.80504	1.62596
3.1871	9.37924	7.78813
5.99524	2.61647	1.83514
0.685719	4.32326	8.48239
4.95997	2.86435	1.99648
0.890297	7.72587	7.8988
0.645026	0.309295	9.63611
3.54183	7.70972	9.77808
9.19714	6.90216	5.94848
8.22265	2.17967	7.93009
0.786353	6.21994	4.79732
3.21326	8.71254	9.4354
9.02093	0.659446	4.87454
9.55459	3.84539	5.26835
0.937501	1.4058	5.3132
7.81679	3.9509	4.11419
4.27519	0.737616	9.87993
0.192161	7.73859	1.41671
2.0574	7.94618	4.06746
6.44417	0.659462	1.51148
4.91214	0.368226	6.025
2.71153	4.60088	9.05444
7.56692	3.33323	4.34939
0.456627	3.28901	9.62477
1.62186	9.00513	6.56061
6.96148	1.77966	7.00361
7.02369	3.88805	7.40676
5.1658	1.73793	3.85478
5.17762	7.69796	4.70181
4.85779	8.83765	3.72877
4.067	2.13726	8.1678
1.34015	4.91956	8.37791
5.3796	0.464648	7.17754
1.83208	5.34606	5.18479
2.44816	9.25368	8.81792
5.38346	5.85023	6.85124
9.19463	5.58045	6.10602
0.92064	8.15398	2.7762
5.9063	8.10023	5.8656
0.339997	4.46518	0.480571
7.24321	2.30362	3.6418
4.90233	8.66711	5.75703
5.50528	5.34711	2.50103
1.48057	3.31804	4.2442
1.55936	0.0844095	4.24042
3.59543	4.40067	5.10064
3.93501	6.84252	8.25805
5.71631	1.25936	3.15686
5.4043	5.28341	3.57977
0.370147	1.71221	6.99684
1.68357	6.00656	0.268328
3.8626	7.45372	5.92514
2.30434	2.45424	7.96351
3.79847	8.80005	5.21342
6.92016	0.646508	0.890011
1.48052	7.60548	5.77673
2.51232	3.77653	4.74359
9.96166	3.65491	9.65179
7.19485	1.66735	9.1936
1.96937	8.09641	8.60423
1.2252	9.87277	8.48178
6.95985	6.39355	2.4541
5.71938	8.76745	4.11625
2.96245	3.11556	1.76289
5.92392	0.690334	0.115147
8.84683	1.74928	3.43377
6.94747	4.68206	5.07733
7.0406	2.20967	2.26111
1.70871	8.28041	9.7313
3.06232	2.3416	9.00094
1.92881	2.21761	0.19929
1.7718	9.79966	5.57692
5.63473	3.31505	1.64297
3.89657	4.51142	0.486071
2.63364	8.96982	8.73036
1.35634	1.80758	6.44292
9.3575	4.44505	1.56361
9.80976	8.49606	2.10523
4.31695	5.94644	2.58209
0.736931	7.59946	1.92521
7.38492	4.43565	4.67948
9.01114	2.37353	2.06456
9.2172	5.1383	6.69208
9.13543	0.852268	8.21535
4.07724	7.78389	2.70607
7.8172	6.93139	1.81726
3.77778	9.24862	3.18253
6.90117	2.10721	7.42496
0.51518	2.05108	5.74535
1.02701	6.97041	8.02595
6.06577	3.88904	0.928641
8.23375	7.09062	4.44563
3.8608	4.49353	4.06539
2.22906	3.29412	5.20079
2.3525	9.99888	6.30167
3.83791	1.9952	1.42179
5.88016	2.90567	0.933348
5.60678	4.52285	5.74139
3.50304	4.4502	5.91791
4.54818	2.32705	0.926481
7.55055	2.36367	0.564523
1.89387	6.82452	8.19084
3.49122	0.0862507	4.32664
2.08121	7.03798	5.48394
6.48345	1.38749	5.80501
1.60063	9.87013	9.93651
7.37213	6.24884	2.98626
7.11963	6.34384	7.30016
4.11803	3.62116	5.6579
0.0871715	1.32193	2.41538
1.72634	0.897167	1.40986
7.3628	5.33954	4.90746
6.16418	1.59977	4.3011
2.4358	7.15268	7.38524
2.85053	2.07626	5.35859
5.32814	5.66591	2.28259
2.0695	9.26349	2.61437
7.52798	0.170186	7.47308
1.92704	6.19597	2.79782
2.40662	4.32241	5.87594
8.8704	1.06066	2.79006
4.89541	4.14186	8.60822
8.21266	1.58917	5.20096
3.50462	3.15558	9.45241
5.89554	5.34119	0.727988
2.31735	5.21656	1.25044
0.406955	0.763687	2.8346
6.1962	3.34228	3.13174
1.81797	3.71567	3.02935
8.91891	2.99942	2.78634
1.72248	0.225743	2.56952
6.49848	7.52172	3.42516
4.19903	4.33308	7.89813
7.98232	6.48394	0.491055
9.75969	3.1594	1.98085
0.07565	1.71665	9.1217
4.12649	5.42405	8.28021
1.69876	2.88118	9.9004
3.98228	1.41876	2.46337
5.67297	8.16866	1.54307
2.62609	1.11203	3.45852
3.2952	8.11778	7.47131
4.7958	3.11269	6.33848
9.60778	3.79401	8.31493
3.04972	2.38878	5.4255
2.76141	3.05846	7.24829
6.47608	4.37624	8.61859
8.75494	5.0562	9.63507
6.33106	4.2912	3.65563
3.77037	8.57174	5.70336
0.90104	2.76607	3.44987
5.47509	6.14413	9.07974
5.49938	5.9008	0.96503
4.09892	5.24156	2.40059
2.80273	1.39526	0.11684
4.22362	8.71286	1.01681
5.5374	6.17216	0.175558
2.06994	1.05917	3.74457
7.60538	9.93274	5.00009
1.46364	9.75819	5.11712
9.77911	4.45079	9.93207
5.43622	9.46895	1.15656
4.4698	6.79954	0.302711
9.03802	6.86245	3.66465
0.0455846	9.45652	8.72762
1.1165	4.82158	5.84357
5.70046	1.01911	7.85159
0.827425	1.13901	2.67776
5.03075	4.41328	1.68873
5.88115	3.34744	9.28946
1.25007	0.72565	0.649443
8.85534	3.9693	9.24193
3.7093	9.80636	5.74978
3.67324	9.91645	5.48776
0.0419568	0.710986	6.97947
8.56077	8.29455	2.12625
1.42404	2.40565	4.44051
6.19919	6.25604	8.46044
1.57597	4.52322	5.6152
2.47143	1.18765	9.01526
0.00172933	4.50327	5.75168
7.94834	9.05025	1.00697
5.19842	6.09436	5.53997
6.85144	5.78053	7.68876
3.96714	9.85418	1.46531
0.29174	9.19586	1.26938
5.20923	9.69123	5.55803
1.84145	1.71464	1.53899
6.57754	7.44122	2.72411
7.90028	4.93382	3.23934
5.13763	0.373335	2.85695
0.22013	1.52971	7.83864
5.74365	5.9469	4.86181
6.56117	0.139037	3.41619
7.82746	4.18814	3.56071
4.78144	3.4537	9.85305
3.28596	6.31532	8.76032
0.537553	3.78778	4.23502
3.50747	2.25941	2.32315
0.89619	5.0567	0.0388731
0.926319	7.44402	2.48902
9.63954	0.277494	8.20517
1.38583	8.62933	9.25716
4.85377	7.5994	1.88965
0.505457	7.76555	0.148816
0.330449	3.45912	3.10942
7.80483	5.60814	3.38511
0.754494	8.18425	4.51702
2.38391	5.82658	3.30668
7.75529	5.15032	3.29115
7.50864	4.77685	0.104354
1.99553	4.37116	2.76039
0.0529901	9.41453	4.24503
6.19611	9.7808	7.47452
5.47266	7.42381	1.01762
9.29478	7.57273	4.41362
7.77421	0.908367	8.55969
0.135615	2.84708	7.01976
1.83233	5.064	2.95563
7.31985	7.38386	2.82661
0.827856	5.83709	6.28504
4.31644	2.4947	0.338773
8.89264	0.697425	4.23829
4.16571	4.17819	2.49654
1.2669	8.59153	9.99753
5.14617	8.14	2.44462
1.59051	5.96442	2.64435
2.65322	0.376428	7.55284
2.9687	5.1423	3.82539
4.80376	2.64124	9.09441
3.92483	7.96699	8.81749
5.81783	3.00344	5.40259
8.29372	1.55591	4.16986
1.2684	0.671718	5.29847
1.031	7.23202	3.93324
2.78748	5.02179	7.43891
9.73158	0.210162	6.82626
0.487043	4.90656	0.184895
2.84234	7.65212	0.74455
5.37964	1.4462	4.55571
3.99061	7.91474	7.17663
8.73218	7.492	1.29713
1.24852	2.67454	9.08963
1.99911	2.27743	5.22981
0.0813011	1.02265	4.47176
5.68142	6.87708	8.75405
9.88524	9.21797	3.59979
3.32463	5.26602	8.94781
4.47924	5.24164	9.00233
5.82071	3.23285	6.28
6.33471	2.17002	7.69227
6.47607	6.40338	4.6804
2.47325	8.7428	8.08644
2.23639	0.0121311	4.61571
4.69085	2.78272	5.84327
1.79454	7.1025	1.50314
5.5644	6.36687	3.41362
2.40247	5.80811	2.47341
5.00863	2.0876	7.80679
0.166157	9.65219	9.00091
5.90275	0.557557	5.15394
3.66359	2.45362	8.77079
1.95302	1.36227	1.74349
5.82174	2.58797	5.568
3.12228	8.34727	9.43811
5.23488	2.78003	0.081171
4.70827	7.67571	9.53967
8.25548	0.0408977	2.0256
3.71464	9.94015	8.6347
2.31603	8.84747	9.33217
0.437898	8.08912	8.20253
2.01213	2.34138	6.19626
4.13001	8.95519	8.33753
2.8924	4.52132	4.14831
2.57012	6.96941	8.00128
7.29749	0.29086	7.88314
7.13578	0.086016	3.68244
2.59405	0.409502	5.3247
4.43955	2.00878	5.91173
2.23952	7.68053	1.73686
2.19584	2.36128	0.689732
7.45815	3.98343	9.32492
0.951757	3.26773	3.70035
5.80502	4.82576	2.81366
0.615701	9.38312	3.05261
3.06957	1.20951	6.53179
2.19913	0.316597	9.81833
2.58441	9.07888	4.11704
7.33043	4.61124	4.46557
4.13098	2.20202	6.93571
7.0715	4.21013	8.8891
3.87524	6.7199	9.51392
0.129781	6.95302	3.62764
1.53604	1.96364	2.74282
4.06343	4.99504	2.8358
2.01597	6.13895	4.77268
9.00889	4.18169	8.87562
7.41533	2.53978	2.08569
0.0249394	5.29083	4.14896
4.93457	5.53355	8.58299
2.93105	2.00571	1.92874
9.65582	3.1565	3.97035
1.83077	5.89716	3.96726
3.17894	3.34298	8.47606
9.96146	2.84214	2.52474
1.25644	0.104775	3.33857
1.42715	5.94062	7.78908
1.65067	3.41109	9.72192
9.2655	3.86088	4.11095
8.3152	1.8602	3.94982
9.36613	4.74103	7.1818
1.73898	6.53613	3.99422
1.68965	1.82355	8.18299
6.8716	8.47049	4.70216
5.18778	8.50576	2.00958
2.66401	4.56016	6.3133
4.0172	2.70845	0.343955
4.44524	4.74051	0.911997
9.72785	2.32872	1.06144
4.78273	7.29522	5.49424
6.21926	4.81675	3.93417
3.92282	1.38857	3.67399
0.701286	2.95876	2.34758
9.43859	0.439502	6.25519
4.7193	6.8572	0.526239
9.15434	8.528	2.73777
3.59975	5.27939	1.33518
0.266053	9.74439	1.17486
4.76819	7.9958	4.20953
3.84598	0.746253	5.48627
5.88169	5.52102	0.296845
9.2003	9.60715	2.55863
4.89757	1.94762	2.07376
4.80601	3.60145	3.79718
3.36662	5.45497	6.48472
1.5635	9.4282	0.911041
2.47144	1.93555	6.03157
7.39561	8.49664	3.27448
7.44184	4.82609	0.809979
0.438946	3.72228	0.163344
2.35546	8.50192	0.509175
3.92947	2.81254	1.86079
0.418025	3.91558	0.90279
5.92455	1.41126	8.71334
1.66862	5.81526	6.78965
2.31587	3.81211	0.671079
4.83524	6.63618	2.57475
6.80532	9.00505	9.72354
7.62278	1.65914	2.12305
5.0253	8.48421	8.84138
1.3984	3.52193	1.20139
4.06685	2.83315	5.55224
9.36091	7.51811	2.23507
7.84317	6.51879	8.75787
5.52012	6.66346	6.07329
3.786	9.32648	9.59138
0.866741	1.84337	1.22147
1.25823	3.88597	4.98357
1.06205	9.53976	4.77442
4.58591	0.708942	0.0212598
0.330694	1.13045	2.64128
7.26296	3.72533	0.910622
1.60503	9.68669	2.74335
5.40604	2.09089	7.68198
6.53644	1.89252	6.86135
5.50536	1.31346	7.79291
1.45255	8.18427	2.53194
9.90703	5.3534	0.399254
0.750907	6.47652	6.55456
7.8873	1.93329	2.14468
3.49331	5.84856	1.62257
3.34541	8.96191	8.71163
1.49919	6.6693	8.61363
9.61825	4.69589	0.408857
7.5479	6.39871	0.650938
0.892823	0.950572	6.31124
8.86735	3.22965	4.35179
9.83391	1.27441	1.71324
9.03643	9.33084	7.88201
3.46604	0.289308	8.57427
3.4728	9.07229	7.59363
2.89707	9.93555	6.93979
7.27331	5.47686	9.8596
2.32271	6.05356	6.45792
4.56724	9.94516	6.87413
3.54712	6.8035	9.48278
5.47895	5.23696	5.53909
9.12386	4.68818	7.94529
7.30058	2.16115	8.5153
2.16226	2.14934	2.03828
3.52957	8.16009	2.06784
7.41856	1.07747	8.39406
0.745741	5.78383	2.75
8.42093	5.1695	9.65748
6.2278	4.45682	3.24924
5.54759	4.56806	5.30718
3.63297	0.755694	7.44223
3.51508	6.62198	8.35021
8.32936	6.08414	1.7927
7.73028	5.1268	9.25523
0.279193	3.14736	7.19877
6.43181	5.38253	1.04108
7.11167	6.02572	7.24174
1.22727	1.02353	6.26834
2.72834	4.09465	6.45983
1.02261	2.14663	6.1476
0.164764	7.51935	5.08221
9.81388	6.8138	3.68677
0.275546	5.52297	6.0652
3.57231	9.82561	9.72727
1.50512	5.0067	5.67826
4.49952	0.0402903	3.06756
9.65271	9.2765	5.84101
2.18782	3.47819	6.24238
7.45543	3.42155	1.18788
6.73624	0.0897088	6.03641
6.3907	5.46371	3.0902
9.99426	6.96936	2.41326
4.12741	5.02364	1.75169
7.02099	1.49279	5.36931
1.72909	4.1328	7.06629
9.08944	2.08123	2.37638
9.70086	1.96501	9.97411
8.21045	4.3632	1.92575
8.5223	3.33965	0.263299
7.93548	0.949616	3.49878
2.45784	5.64631	3.31395
3.88704	5.54841	6.74889
5.62009	8.43898	6.71793
6.0785	4.30709	9.65725
7.07497	2.68356	4.53838
8.14459	0.879654	2.14682
1.24313	1.4533	1.94764
0.826265	7.86145	8.16305
4.46987	8.38683	3.34616
3.46675	5.48674	0.399296
3.28329	0.880571	2.87788
6.4099	6.98004	1.3288
2.14639	7.71429	8.36816
1.50696	5.76377	2.91725
0.62506	6.04943	7.31517
2.91589	6.11566	2.77165
0.966	3.0317	8.21791
5.00987	1.84249	3.46895
8.33846	5.95943	9.61143
0.0440085	7.78412	5.39698
7.99649	8.00738	9.43019
8.04829	4.89669	1.0961
3.90622	0.887379	9.29151
7.57144	0.500564	2.52881
8.32564	1.08573	3.29154
1.1589	3.44013	2.3988
7.90631	3.54248	2.71679
0.655495	2.03343	9.81211
8.24238	6.55573	0.199024
3.27684	9.55613	4.19131
4.46606	2.28433	3.52752
4.95997	3.28751	5.92538
0.0357672	2.41142	3.60082
0.419038	3.67823	2.37384
0.148389	6.14636	3.97477
9.62653	0.0458817	1.06356
5.78187	0.497693	0.775976
8.05487	2.03489	9.18628
7.872	1.50722	9.87398
1.08646	8.24813	9.53508
3.52013	6.08739	0.99414
5.82324	0.0918046	3.94199
2.69913	4.77703	8.75991
8.8642	2.5068	6.37538
1.98479	6.84079	2.48165
4.45071	2.0892	0.13096
9.85886	5.65342	3.95249
0.0706125	9.09128	0.853331
4.5181	5.26207	4.73555
2.08408	3.2568	9.8546
9.65216	8.34108	1.25334
9.29266	3.0829	8.59559
0.162167	3.4475	8.87222
2.83414	1.05831	0.0894098
1.03912	4.08355	7.00047
6.36778	1.80229	5.48982
0.0979076	1.19777	8.84049
2.3704	8.30294	8.62449
4.63839	1.57853	1.52342
9.09559	5.24509	8.90807
0.414321	8.21516	5.08981
7.22075	2.13819	0.419921
0.7559	0.71865
0.35385	0.41341
0.39995	0.27013
0.71747	0.60944
0.98865	0.92364
0.29679	0.24643
0.74761	0.53721
0.8457	0.95746
0.95857	0.88925
0.75427	0.63018
0.83814	0.49326
0.88709	0.76124
0.39757	0.29315
0.74849	0.56988
0.70591	0.90643
0.29372	0.32343
0.013127	0.74595
0.17203	0.27113
0.095875	0.031583
0.47461	0.28022
0.53257	0.70655
0.069734	0.49237
0.59866	0.6104
0.14221	0.31782
0.53256	0.67659
0.65789	0.95299
0.57615	0.57708
0.25298	0.54189
0.75559	0.94886
0.82587	0.79254
0.11824	0.33857
0.33488	0.42212
0.92994	0.57963
0.032661	0.37022
0.51127	0.99606
0.057378	0.25114
0.67005	0.77472
0.96369	0.77562
0.64965	0.6742
0.62255	0.76298
0.11848	0.20882
0.66195	0.5536
0.015889	0.3391
0.87695	0.79563
0.387	0.99478
0.18581	0.33266
0.53736	0.76925
0.89348	0.87321
0.59925	0.67846
0.91256	0.38367
0.81222	0.83503
0.53321	0.74101
0.70784	0.12829
0.52581	0.88208
0.27251	0.25668
0.061377	0.29472
0.67735	0.48278
0.42476	0.066782
0.62325	0.5329
0.15923	0.065032
0.50078	0.14889
0.7359	0.50054
0.23463	0.0068108
0.2178	0.49447
0.004402	0.89493
0.087968	0.20245
0.94078	0.54322
0.075793	0.030269
0.053466	0.20191
0.53581	0.96556
0.45794	0.45207
0.65954	0.53859
0.16036	0.59366
0.86663	0.76918
0.94304	0.69674
0.81316	0.7726
0.31919	0.67206
0.85953	0.78588
0.0055977	0.82279
0.9942	0.68632
0.12699	0.18993
0.51717	0.80475
0.95606	0.81854
0.3933	0.3845
0.38836	0.25461
0.87977	0.69542
0.53613	0.52957
0.010328	0.56678
0.71481	0.92067
0.11624	0.024514
0.40213	0.25421
0.048588	0.15513
0.87548	0.86777
0.56388	0.65113
0.12511	0.17548
0.784	0.66366
0.84187	0.50289
0.77831	0.69587
0.077769	0.26239
0.6678	0.94424
0.67506	0.96694
0.99783	0.73279
0.91691	0.53201
0.81436	0.53019
0.33951	0.34817
0.17763	0.42855
0.57188	0.71957
0.14084	0.40842
0.32945	0.41948
0.060531	0.12268
0.66282	0.96732
0.83691	0.61221
0.47487	0.10987
0.28467	0.27286
0.49098	0.10915
0.33472	0.3832
0.21378	0.35001
0.57594	0.76746
0.35174	0.25356
0.80656	0.75582
0.69075	0.95194
0.64783	0.77044
0.15158	0.42835
0.64735	0.60705
0.73729	0.83199
0.47453	0.41853
0.17021	0.26314
0.478	0.05425
0.82853	0.7466
0.41334	0.24742
0.80012	0.81299
0.78088	0.95187
0.19218	0.20872
0.40509	0.69908
0.97027	0.74531
0.80937	0.52713
0.13203	0.17233
0.4056	0.43313
0.85821	0.75725
0.66367	0.74435
0.22	0.2447
0.98152	0.57455
0.96504	0.84211
0.049015	0.92934
0.72779	0.53013
0.14035	0.42155
0.92363	0.55207
0.44077	0.28853
0.43441	0.18456
0.90536	0.53368
0.72772	0.89203
0.035581	0.82501
0.61041	0.8227
0.13894	0.23521
0.74435	0.91251
0.5458	0.57823
0.91159	0.93529
0.21652	0.33546
0.3896	0.27409
0.57763	0.92903
0.19603	0.15184
0.82876	0.98256
0.20455	0.42291
0.77423	0.73068
0.86399	0.93416
0.67049	0.87499
0.65896	0.66802
0.85052	0.74812
0.58652	0.84573
0.31121	0.16537
0.10645	0.085913
0.60761	0.8649
0.53946	0.94166
0.71038	0.86325
0.22264	0.07597
0.14823	0.058233
0.77511	0.5984
0.11753	0.45945
0.74238	0.96426
0.39878	0.17645
0.96738	0.86971
0.015899	0.12205
0.046803	0.20176
0.142	0.42101
0.16701	0.32279
0.63148	0.9555
0.87598	0.52959
0.59417	0.59866
0.46798	0.24078
0.19362	0.42262
0.76736	0.57633
0.58987	0.77931
0.31883	0.18294
0.7578	0.51264
0.95359	0.75295
0.82402	0.6813
0.5178	0.80651
0.97117	0.58033
0.38574	0.14516
0.16811	0.33769
0.065437	0.18322
0.42519	0.29625
0.67874	0.87079
0.93727	0.66509
0.60074	0.58289
0.58365	0.62272
0.93715	0.95949
0.84572	0.63809
0.41675	0.080151
0.97362	0.87374
0.9749	0.80832
0.74767	0.48958
0.94871	0.74604
0.43676	0.38483
0.091782	0.44156
0.79046	0.93737
0.98948	0.60404
0.95005	0.49807
0.8922	0.64353
0.18334	0.012617
0.47535	0.010879
0.81872	0.76129
0.29629	0.45788
0.16037	0.03979
0.44518	0.25458
0.5504	0.91801
0.18928	0.44974
0.44966	0.0059963
0.88262	0.53536
0.18115	0.47076
0.59694	0.7102
0.91783	0.89896
0.97452	0.72631
0.064233	0.19088
0.08722	0.17215
0.53928	0.98075
0.56156	0.51165
0.7815	0.81888
0.44105	0.26159
0.066512	0.19282
0.40866	0.39712
0.0082597	0.65786
0.9505	0.56504
0.40321	0.28619
0.74081	0.6536
0.40184	0.13451
0.12671	0.23816
0.1544	0.29052
0.7184	0.86268
0.81001	0.56797
0.70531	0.98456
0.10647	0.49786
0.75304	0.68341
0.44422	0.23248
0.56489	0.92544
0.62599	0.92064
0.11289	0.29681
0.17344	0.10988
0.36844	0.39547
0.79147	0.6371
0.8808	0.91445
0.30489	0.61497
0.25695	0.99807
0.48152	0.15257
0.42796	0.067873
0.50503	0.11569
0.85288	0.53832
0.70277	0.63696
0.00016767	0.8378
0.74912	0.7798
0.093187	0.21654
0.25668	0.34021
0.61162	0.53909
0.064233	0.26847
0.49135	0.22266
0.72419	0.60318
0.71481	0.50296
0.90875	0.68737
0.78564	0.54707
0.12027	0.69921
0.29573	0.1388
0.74577	0.69557
0.57015	0.64036
0.43427	0.30687
0.43498	0.22403
0.18654	0.32006
0.95921	0.86956
0.050486	0.21234
0.47076	0.078345
0.88898	0.69971
0.12104	0.28258
0.46421	0.20987
0.7192	0.89461
0.20607	0.43729
0.01888	0.25844
0.33075	0.37546
0.078095	0.20227
0.24982	0.45656
0.57745	0.86315
0.75767	0.48811
0.16992	0.1433
0.16765	0.46713
0.70498	0.6878
0.65073	0.56518
0.98234	0.50182
0.075513	0.15403
0.32546	0.34459
0.098048	0.19432
0.90775	0.88496
0.10722	0.2159
0.95898	0.56767
0.37096	0.10878
0.63327	0.42598
0.043001	0.46992
0.32726	0.4297
0.72468	0.92813
0.74971	0.73969
0.77476	0.90751
0.7902	0.76263
0.046594	0.24212
0.35633	0.33957
0.71004	0.66273
0.64045	0.50545
0.44309	0.98126
0.20562	0.32934
0.67666	0.97321
0.33164	0.099056
0.80743	0.93835
0.68117	0.55001
0.7041	0.64611
0.47219	0.33295
0.42439	0.31
0.038069	0.36375
0.38535	0.23266
0.12602	0.32631
0.78117	0.73725
0.57476	0.56873
0.82307	0.96382
0.26496	0.15246
0.30033	0.3638
0.1744	0.19719
0.642	0.90155
0.63929	0.65464
0.46098	0.11261
0.97427	0.76305
0.047677	0.26161
0.31478	0.084663
0.82009	0.57276
0.28068	0.19176
0.89651	0.74027
0.21814	0.11227
0.70911	0.88191
0.86946	0.87344
0.6952	0.60363
0.12227	0.44019
0.90991	0.60248
0.63184	0.94645
0.82707	0.73118
0.066812	0.22636
0.43052	0.07436
0.34971	0.37859
0.33374	0.35705
0.64004	0.83084
0.60421	0.56883
0.6689	0.89699
0.03194	0.28039
0.097744	0.13868
0.58364	0.54729
0.53669	0.77128
0.37263	0.16851
0.99734	0.95988
0.10144	0.20984
0.99011	0.72692
0.072238	0.97955
0.25229	0.17872
0.34779	0.28383
0.15933	0.21744
0.6639	0.98102
0.17135	0.020943
0.06915	0.13816
0.16253	0.94271
0.96064	0.72971
0.3911	0.85821
0.11601	0.17762
0.20239	0.37038
0.25531	0.2892
0.96673	0.62205
0.42169	0.47896
0.8522	0.75094
0.084225	0.098877
0.77288	0.92261
0.32044	0.21553
0.17946	0.087036
0.28758	0.40843
0.79152	0.72665
0.70311	0.65584
0.063059	0.22728
0.22389	0.43325
0.72957	0.5013
0.53901	0.42104
0.21505	0.36163
0.58219	0.65638
0.011313	0.93648
0.69412	0.69661
0.43156	0.075504
0.33422	0.17837
0.84514	0.97804
0.023619	0.083119
0.60728	0.92556
0.92599	0.73374
0.83847	0.86905
0.29741	0.40528
0.70743	0.61291
0.7541	0.54483
0.32978	0.28497
0.69194	0.56147
0.14204	0.37199
0.001546	0.89192
0.59483	0.57418
0.39749	0.42056
0.94571	0.52943
0.70022	0.96091
0.51605	0.54178
0.17473	0.36276
0.52648	0.85094
0.25494	0.16531
0.67355	0.94257
0.29692	0.33928
0.34859	0.1913
0.095135	0.15145
0.071793	0.30546
0.079289	0.82138
0.64046	0.89099
0.41156	0.34625
0.0081256	0.29944
0.22987	0.9535
0.034981	0.011314
0.15847	0.48134
0.12497	0.12895
0.44549	0.1367
0.43322	0.40143
0.80219	0.75532
0.32835	0.4293
0.54964	0.49865
0.25961	0.08116
0.07228	0.098516
0.71077	0.90872
0.63031	0.91711
0.99843	0.68733
0.18612	0.40717
0.56166	0.9126
0.32055	0.2093
0.97927	0.85285

## Sheet: data_chunk (9)
4.52492	3.59405	8.17956
0.618706	0.435427	8.76781
4.80025	9.69993	4.53582
8.56465	0.694833	9.5966
2.61096	4.64567	6.71654
2.94826	6.50167	0.263479
2.2833	8.08364	2.63477
6.46705	4.18732	0.292931
6.09359	0.437746	2.14074
0.233555	5.38738	9.16089
7.91176	1.1899	6.4405
9.23573	1.83385	8.27895
3.9451	5.3068	0.889236
4.6853	6.19153	7.74228
8.95132	8.31285	8.45565
7.76388	4.48248	0.486167
7.95868	2.47515	0.528343
0.656959	3.74679	0.935817
9.64642	1.19091	1.69771
7.35307	4.52986	1.41383
3.13812	6.93231	4.18509
6.49342	5.15252	7.92335
3.00879	2.19773	6.94847
0.803542	0.66603	0.342328
0.457037	6.61862	6.06411
7.17127	5.79308	6.16306
1.54176	0.172345	9.74468
3.80984	8.07349	8.59074
7.50477	6.11039	0.954287
4.98811	9.01627	8.40475
4.8428	0.35508	3.45733
5.76939	4.62301	3.05183
8.25385	4.4339	3.31168
3.73776	1.12992	7.58236
0.18407	4.82446	4.60411
7.66026	5.72376	9.45329
3.27782	2.84055	3.95507
1.64081	1.96192	9.31718
5.85774	8.28182	9.91807
7.27001	4.60774	7.93746
0.0782996	0.937	4.16705
6.55716	0.868403	1.16579
6.82737	7.68166	1.85672
0.02801	5.84494	5.63898
9.90094	0.541241	7.34227
4.13134	4.88419	6.70163
1.95734	5.60961	4.16363
3.6393	4.67118	4.45296
8.33426	6.5651	2.29398
1.63162	2.08275	9.97919
7.30938	3.24114	3.02845
3.24678	7.64016	3.1157
4.30692	9.42225	8.47757
2.00473	5.31304	4.85541
6.15865	7.35261	1.18363
2.66326	6.81389	3.53684
6.60713	6.17052	7.49254
7.18253	4.12449	3.99721
1.76293	2.13923	1.75766
0.0577324	5.11682	4.89031
4.90194	5.09271	6.92448
4.69994	8.78851	9.45265
7.77035	5.08471	8.06485
8.78924	5.09604	4.74955
3.36783	4.90516	1.10504
1.18188	6.05524	5.5052
6.94245	1.41448	1.96799
4.8987	7.79173	4.29857
4.47405	6.09663	0.0121557
3.21264	5.94948	7.23057
2.6521	8.78003	6.09999
8.97607	5.96574	2.19772
0.922431	3.30237	7.93518
4.18474	4.55089	7.68987
4.54638	2.07954	8.1559
3.37397	2.76225	0.833078
5.25576	8.61767	6.8179
5.15302	5.74458	8.42114
0.984903	9.98379	8.49852
7.34085	8.94418	1.43079
8.60978	6.30919	5.94291
6.23218	6.17981	7.09738
3.15377	4.21716	5.33957
4.43822	3.04895	0.660933
9.70696	7.09326	8.7361
7.73184	1.4785	9.03682
0.721024	2.39563	2.28374
0.196719	5.13438	0.831166
4.3	4.32078	9.16524
6.05728	8.84268	9.83899
4.11687	7.4159	3.41055
6.93436	5.22908	5.28632
0.782471	9.85656	3.37084
8.79147	7.63624	9.00593
8.15403	5.77463	4.87375
2.76758	6.70231	2.1482
3.59985	2.10946	3.23882
6.46118	2.80066	8.42252
4.3009	0.782232	4.23382
5.71141	0.309944	4.83836
9.7607	5.15705	5.16821
0.619503	4.62896	4.56629
2.95517	5.76785	6.34054
0.0801608	9.88016	6.4919
0.32093	8.12291	3.77298
9.22459	3.55894	7.57484
9.28845	6.72238	5.20819
7.73921	2.99997	8.94778
1.41851	4.55565	8.82698
8.30098	1.52849	5.92534
2.31902	8.4888	1.00751
2.32254	1.82434	1.62022
2.91249	5.99693	4.355
5.20439	7.22942	2.40971
0.0439907	2.33817	9.41854
1.27423	7.26457	9.13518
9.92128	5.58355	8.66422
8.92698	0.839505	8.92781
4.28946	8.77333	1.71252
1.38049	4.02235	8.44309
0.788427	6.29307	2.30062
0.411247	1.1634	5.40554
8.27961	3.58903	1.76639
5.34024	7.73344	9.79447
4.73687	6.82516	1.94873
7.2895	8.70043	8.98291
6.29127	5.70143	5.22188
4.68782	2.91653	1.63211
9.22738	7.75799	5.67487
8.35226	5.78394	0.366149
0.220253	8.28046	3.3337
2.18949	3.00335	7.00361
0.464978	3.63343	6.58101
9.09169	1.46109	9.91584
0.841591	9.06888	1.86677
5.915	7.85623	8.81923
5.71695	5.10032	3.44667
6.69423	3.97023	5.25406
2.24365	9.82948	4.12925
4.40831	5.9212	9.77479
9.84512	0.907508	9.61704
5.49023	4.59499	4.29227
0.803976	3.60909	7.60396
2.04185	4.67207	7.12719
8.51439	6.01766	6.35001
5.69171	4.41636	8.02624
3.44441	0.619556	3.9381
0.18071	2.19769	4.53671
3.99031	3.88724	6.82096
3.02551	2.65219	8.56663
5.91791	0.921777	5.61309
1.39295	6.84375	8.18409
5.55632	7.09571	0.730451
5.10196	0.274797	1.42247
9.92305	8.86412	2.9634
2.21759	9.91403	8.16278
4.68279	5.93973	8.94716
4.05713	0.611262	6.16873
7.78218	0.837655	7.18102
6.42528	6.7451	7.88845
4.96031	6.90204	6.32684
1.15495	9.4704	0.845593
8.80697	0.309856	7.12358
6.84522	4.50183	4.58358
3.57972	6.55246	0.136092
7.77686	2.61186	2.49609
9.47802	3.80046	5.41675
7.63813	4.89371	4.53495
8.78942	7.57381	5.18229
7.35702	4.31656	2.80962
2	8.19376	7.82192
5.63984	3.19151	1.79061
2.65507	6.76453	5.27789
5.14832	3.50421	9.35625
8.21778	0.369084	7.19925
1.90711	7.16927	0.613668
0.448388	7.31467	2.96857
8.8957	2.83387	2.17033
4.44662	9.1281	0.292857
3.26084	7.6935	7.95178
3.36991	0.793128	8.21135
7.39884	7.27178	1.57415
3.26433	9.49812	6.01207
6.042	7.71232	4.45272
2.87025	2.82865	3.39673
3.6049	6.57433	6.83737
0.62259	9.734	7.72149
3.76228	7.47213	8.69436
3.05804	7.38485	6.81529
5.55779	3.6819	2.53489
4.40324	4.92864	4.31735
8.5252	0.979396	1.98042
2.59287	1.0885	5.65016
8.21995	0.944605	8.88743
2.56591	7.95653	9.21977
8.73407	2.94766	1.34629
4.36409	1.62228	6.81139
5.61344	2.60937	7.84262
0.985952	7.87452	9.4823
5.66147	5.81796	0.130182
9.49267	0.426054	5.92391
4.15952	5.97653	1.00526
5.56755	8.98773	6.01175
2.74355	7.67242	9.44244
2.86396	0.389052	6.51569
0.00200051	3.63402	5.30087
4.42843	8.62078	1.8868
1.99499	5.18287	1.42692
2.77809	6.2573	8.049
8.87081	9.72305	1.87257
2.82627	6.53528	6.54784
1.16865	6.47173	6.71884
0.330631	0.360013	4.02697
8.1815	4.40011	9.45483
5.33523	2.49525	4.83121
7.07521	4.18898	1.43623
6.65174	8.10721	0.209001
7.02393	2.04179	5.29525
0.904096	4.49971	2.20311
0.7131	5.77384	0.921177
5.46759	6.10706	7.74647
5.12879	5.96097	6.03346
5.41631	5.56396	5.80015
0.34397	6.74816	5.15687
8.64587	1.49465	7.41726
9.30369	3.15132	8.4769
4.40041	0.79582	8.81793
2.65435	4.39944	3.26922
4.08336	1.08452	9.70608
8.40937	5.39145	1.85102
8.77553	2.91947	2.61205
6.52322	6.01076	5.61492
6.26629	6.43049	2.15948
5.09502	7.06636	4.79838
4.01396	9.37699	2.468
5.10601	3.96911	4.57623
4.8883	6.20964	6.69826
9.1722	0.874163	3.55328
1.50954	7.21384	1.91996
5.24252	6.66404	4.0403
6.89317	4.83324	6.50957
1.36913	7.19152	9.92276
0.88233	0.795993	5.19088
2.66232	6.76282	5.06628
1.80188	2.64444	7.05164
3.37309	8.29952	1.86873
1.55106	9.86443	9.46374
3.72843	2.31407	6.12286
3.42288	7.27448	4.5149
7.42448	8.81282	2.02235
9.44213	1.11073	0.294003
0.170438	0.975766	0.0510264
6.77711	8.08214	6.6896
8.23299	1.91308	3.33106
6.13752	7.17872	4.24895
8.83984	1.51141	0.575808
8.00123	0.960515	1.6748
8.80076	6.42542	2.14796
8.01224	9.79802	3.64631
9.45514	5.38984	1.0566
2.73668	6.90335	5.67227
9.98591	4.81309	6.85038
4.44881	1.2198	9.53841
2.71722	9.57253	9.53352
1.32096	4.28691	0.194538
5.05317	2.58149	1.9509
0.393567	4.70644	8.61301
4.26343	2.203	9.16143
7.38702	5.58819	7.26203
2.47221	4.8269	5.66572
6.71228	8.26747	6.63197
8.69755	0.0901459	7.41843
3.83304	3.09873	2.76911
3.63681	1.66951	9.65312
0.164074	4.99581	4.81781
7.20199	3.98743	7.94127
5.49705	5.16432	5.90127
4.4358	5.91829	9.85876
8.18715	3.08474	2.69739
9.30689	5.13414	4.72487
9.13261	5.14986	5.79029
0.481085	2.5322	6.67137
5.5675	8.15934	7.61502
9.47371	1.56219	3.17138
2.98987	9.99049	5.06367
3.93664	0.0559183	8.21901
6.82138	3.59023	9.52283
2.1379	9.42814	5.80463
2.14809	6.97278	0.180095
4.61832	8.8891	5.60376
4.58496	9.58401	7.46808
6.17221	0.639649	6.18735
5.45434	0.374391	0.307777
5.14031	5.85076	3.45292
0.481535	2.45014	1.46436
3.8657	5.41736	4.82965
5.31082	4.73729	8.5751
5.62766	4.91151	1.95562
2.08887	5.41096	3.52865
1.55156	6.97817	1.995
1.13801	5.41305	8.58723
4.62302	4.11762	1.6284
4.35022	7.00495	1.89007
2.89904	4.05047	9.2558
5.91223	9.6784	0.715148
0.474106	9.68808	8.75462
5.97375	8.1913	3.93252
0.686232	8.28679	7.77094
1.28226	6.61712	7.50914
9.26102	3.10578	8.17416
5.93088	5.4256	1.82797
1.62279	0.422855	0.559082
7.3341	0.646476	2.71269
3.22134	0.153932	7.39584
6.54207	6.84318	3.34031
1.52152	4.96216	7.46798
1.86486	0.192189	5.03704
9.79178	0.20778	1.51829
2.34388	2.03498	4.22145
6.44465	4.06214	6.02928
9.9896	5.59575	3.09214
1.09489	4.80252	8.0102
2.15259	6.36785	3.93201
1.76994	6.62974	2.73612
3.74639	3.06825	8.02924
8.25825	3.33177	3.18318
5.41256	9.79509	6.80098
5.12845	6.48176	1.95936
7.19169	4.5056	0.884654
1.05529	6.12634	7.92203
6.25153	9.08946	5.26349
7.44784	9.26215	9.59304
5.62912	9.05462	9.76711
2.49583	2.43261	4.78248
8.88088	0.252559	1.05328
3.5978	8.2676	1.48096
3.04182	2.19245	9.26297
0.0266006	7.31326	0.132588
4.04118	9.33356	9.75508
0.137008	0.607077	0.326561
4.74619	2.61451	8.26195
9.32697	1.50317	9.45081
3.53975	9.98413	9.16175
1.08212	0.170987	5.93017
1.95797	5.91599	9.32136
6.20227	4.38114	8.42387
0.276705	9.13711	3.70734
2.7268	8.16327	4.8408
4.13888	1.79493	8.16082
8.35339	3.42112	5.61167
6.81246	7.04652	0.937651
0.834703	1.9241	4.48459
6.86897	3.43402	3.92396
3.1306	7.37427	7.26222
6.37675	4.32468	1.78891
8.29533	3.91868	9.51537
6.777	8.00405	2.04317
6.49523	4.75884	2.36452
8.86596	6.44722	1.91962
4.58225	4.40123	3.50012
1.66187	7.53123	2.97325
5.76263	6.03983	8.66276
3.71698	4.64771	3.4818
6.62892	7.59292	8.58938
7.38488	2.96956	9.06499
8.10505	8.47827	2.64236
2.11532	0.437861	0.975764
5.01546	0.372916	4.44515
5.14933	0.257836	6.21897
9.27584	0.419389	4.63196
2.96027	7.44346	2.96734
7.81404	1.27722	8.0618
4.48778	2.41045	2.23541
6.66941	4.39632	4.19575
5.11231	9.52498	0.99433
0.592334	4.17273	6.01618
3.15474	2.09947	6.21659
9.21585	4.35655	5.96824
7.43149	2.26365	6.47508
4.84629	8.75726	8.65564
1.33244	6.73803	7.25456
6.37405	8.22831	2.21295
0.38157	8.43378	8.75111
2.49958	4.787	3.93013
7.20179	6.53024	0.446827
7.23876	0.409577	2.84828
2.55159	7.42054	9.79019
9.92953	4.92917	7.39588
6.82235	7.00231	2.99823
7.69018	2.73382	8.75254
1.51478	7.68897	1.87995
1.84711	2.23454	4.88844
7.43112	3.95757	9.54778
1.80829	2.58942	4.9489
8.47503	9.81306	5.75931
5.84144	2.74289	7.70025
7.99316	1.25455	4.49105
5.89535	3.25925	0.805495
5.53983	5.92271	1.77881
8.06573	5.03891	0.241492
4.8313	0.00394887	4.40069
9.65143	1.25257	2.09726
8.93511	5.94804	3.13776
5.22316	7.20571	6.533
4.08932	2.86872	2.02536
3.22801	6.94423	1.4884
2.89987	4.54354	0.0992689
2.34343	8.93512	6.77162
7.3883	3.6333	6.62143
6.15497	7.28386	5.58142
5.10127	5.37519	9.27194
5.32169	5.46599	8.55641
9.55278	9.48691	6.34446
1.67998	5.67799	2.83133
0.847972	8.08321	0.665018
9.27212	2.10377	0.559857
1.69399	8.73639	3.66584
2.05424	6.9327	3.71609
4.34333	9.55376	4.29459
0.822278	5.77209	2.91855
1.19586	0.252166	1.88534
3.17529	3.04969	0.988188
1.91172	6.02218	0.552342
2.2811	1.99687	8.7455
8.64144	1.19195	1.0331
0.844503	3.00946	0.346083
2.36591	5.33368	1.71038
2.06371	2.76573	0.464804
3.74438	3.43988	9.35406
4.66753	8.87822	7.5008
9.95045	3.31793	4.81812
3.85197	8.26287	8.47412
7.82795	1.5696	0.882929
2.57838	6.27097	0.814263
4.75914	7.86464	7.99052
7.56064	8.54214	3.20708
9.19972	3.31288	1.54049
0.857601	3.05596	6.14009
1.07098	5.18324	6.83404
0.515948	7.56798	2.40356
2.04607	7.3495	6.71474
2.46585	7.7315	7.69037
5.49605	1.46182	2.45594
1.56667	7.11742	0.3591
3.71033	9.22086	2.08877
3.82985	6.49623	9.59032
6.38352	5.11544	0.749065
6.77205	0.957188	6.29006
4.19509	4.42926	2.49884
1.11099	9.09475	2.2129
7.88555	1.81315	1.16562
3.79843	7.23906	5.29209
4.01049	5.28044	7.93188
7.32008	4.22733	9.48339
5.17036	2.05841	4.96744
9.31558	9.87454	4.04186
1.25954	7.37077	9.77277
2.97602	1.26161	7.65927
4.92288	2.66001	9.42442
7.97293	6.13325	3.80217
2.98299	8.6083	3.86787
2.4212	5.16923	4.36651
4.19637	2.23365	1.10576
2.74707	7.27154	9.21285
8.07922	1.98889	8.51488
4.93437	6.62947	6.24321
6.75009	8.08636	9.85381
9.59645	4.39565	0.877845
8.93085	3.70242	7.28965
4.16907	5.20105	3.93768
1.59245	0.542211	1.32296
2.56723	5.28439	2.06498
0.361487	2.57704	6.97355
2.25635	3.75526	5.68089
6.5815	6.13311	2.75406
0.554446	1.53941	5.01509
7.00613	5.59253	3.15831
3.73487	1.86223	2.83589
1.10837	1.89578	6.28735
0.892157	3.06669	4.81209
6.05185	5.56163	4.51476
6.01887	5.68668	5.52467
2.85032	9.99604	4.03812
2.78767	4.28385	4.38963
6.62562	8.42688	5.01756
9.73582	0.526347	2.14639
3.87635	1.35222	1.95061
1.45348	3.4846	3.56981
5.80493	8.48465	6.28149
6.65441	5.47283	8.04851
3.30998	9.84696	5.98076
2.74844	0.180943	4.92592
7.44174	6.28729	6.52107
2.02664	3.06051	6.48245
2.7725	2.56428	6.50329
5.74315	5.0621	8.57965
7.26617	5.87291	7.06747
5.2945	7.31557	5.87858
3.65642	5.97027	4.74368
0.922416	4.46442	9.98231
3.04268	1.82282	9.87579
5.19786	4.22813	5.50892
9.28373	6.14969	2.67416
4.87896	7.35602	6.97922
0.745133	9.01201	8.88648
5.93539	7.87299	9.0595
0.413407	9.31067	3.94024
2.43275	2.72218	0.509123
4.07117	0.826016	7.40917
4.96727	8.57064	2.8665
1.60012	1.81749	2.63347
9.84902	3.363	2.11047
0.481873	6.8779	1.9459
2.5699	0.7197	1.21682
2.28739	0.342466	5.41908
2.38928	5.24098	1.30491
4.38039	6.11901	0.390094
1.94868	4.06419	3.19404
1.22823	8.46297	7.75033
2.5792	5.24038	5.66432
7.83558	4.36378	2.64608
0.948759	6.27482	3.95852
9.90323	4.16416	8.30357
5.50413	7.04881	4.76959
7.36277	7.26579	2.94692
7.03784	8.9407	2.21285
6.20339	8.24943	6.69872
5.63608	5.90018	6.44812
7.14295	3.92151	6.59414
9.88358	4.33089	8.52273
6.44076	1.42867	3.93063
5.66177	8.32528	3.66781
4.09528	0.137132	5.75972
9.53678	7.8961	2.52325
7.37435	5.86751	8.6011
2.65537	0.445574	9.38814
1.77267	9.14246	9.34327
2.16997	7.82507	6.8058
1.59033	7.55629	2.27989
4.43027	0.842835	5.81619
5.08006	7.77237	3.22568
3.05333	0.310114	5.55445
0.192043	0.165043	8.52457
1.11989	8.83148	6.83889
1.44514	1.16852	3.68477
7.09634	1.4205	0.809678
3.40419	1.28207	7.4486
0.546028	7.10979	6.73973
3.17581	7.61972	2.49572
0.300213	7.41874	5.31335
4.28302	7.00592	8.61237
8.98551	3.36652	3.56393
6.23902	1.80695	3.27391
7.47117	9.57609	9.71916
6.651	1.88192	6.37523
4.55727	4.81149	5.03766
1.85626	6.06639	1.91935
6.24411	4.41266	1.25143
1.8614	6.74736	2.13143
4.25072	6.94046	3.72285
9.59823	8.09825	1.35147
4.91235	7.9378	1.94915
6.09648	9.23098	5.05799
2.09016	0.109348	5.30151
4.59517	1.95492	9.80617
5.13688	3.65406	9.69467
6.35669	6.41957	1.80335
0.254491	6.57398	7.58858
6.89699	3.90982	4.10314
1.02099	5.83785	6.53964
3.52279	4.90892	7.62835
4.99224	0.330304	8.74667
0.559604	1.56213	6.3229
8.78378	9.39912	0.845395
9.21866	4.90568	2.99859
0.982425	7.05318	6.92934
3.23628	5.71327	3.07075
3.46153	2.92362	2.124
2.75271	1.42302	9.42042
3.94775	1.05781	2.72814
8.00515	9.64708	1.1558
2.86946	0.331829	2.31713
9.20073	5.18627	9.887
1.39798	3.33605	8.27282
5.45725	4.59377	3.95189
1.12482	8.29348	4.06047
4.53718	4.44423	1.61858
4.04523	0.386527	1.91469
2.23883	2.4423	8.15349
1.60544	3.59777	1.27214
5.2827	7.16027	3.76917
1.71198	1.7761	9.23062
1.99439	9.54193	2.60436
1.09479	3.24551	3.98397
6.94801	1.38113	1.96496
0.285129	7.47599	9.31957
1.4285	5.38217	1.03152
6.64071	3.73411	1.43812
9.8937	3.4941	0.756128
8.23297	2.85243	3.34144
0.393843	8.28359	5.09349
2.74739	4.75581	2.65747
7.35741	4.74643	8.94881
2.49476	0.13954	5.81564
6.63767	0.793684	5.74735
5.37705	1.31671	2.71319
6.16232	1.81953	0.0258068
1.08624	0.504107	1.38705
4.43285	4.30223	6.34878
0.51791	4.65791	7.19677
6.18505	4.46144	9.11577
2.94917	2.49601	7.1182
7.57768	0.908732	3.82498
8.82163	7.06809	6.32993
6.17603	7.03178	9.23194
6.81201	0.711072	9.13835
4.20507	7.81494	1.70314
3.1041	6.65135	9.38031
4.10625	6.15045	3.51249
3.83536	6.53005	0.599043
3.18869	7.58685	1.48924
8.76049	5.92917	5.48283
2.21765	2.1854	9.59301
3.32586	2.46417	5.47471
1.49235	5.67708	7.85386
2.21029	9.07412	4.7034
5.45939	6.26483	5.27562
2.08833	1.67182	7.96025
6.53128	0.665187	6.41606
4.41374	6.43139	6.42677
5.07073	0.909269	6.10141
2.49821	1.31043	1.13877
1.78737	0.433955	2.22775
5.86686	0.947506	4.1693
9.23893	3.69796	3.68888
2.10769	2.96908	7.62506
4.46591	6.46605	5.99862
4.97848	2.16879	0.803026
5.13724	2.83878	6.31069
8.02408	2.00792	5.29441
5.25702	4.34629	5.89799
2.92455	3.63155	3.80186
7.44108	3.1069	2.02472
1.77584	5.34678	0.185182
7.76383	4.22498	8.18597
4.671	2.74716	3.75464
8.40948	3.09116	2.69542
2.05204	1.38175	6.9271
1.86467	7.21126	3.38097
0.989932	9.08644	4.34619
5.16633	0.775388	9.33442
1.15977	7.58935	7.19361
6.57129	3.71612	2.80491
9.08516	2.11364	1.77255
1.58599	2.25666	7.55055
0.0622609	4.9725	2.85932
7.88709	6.91028	5.65018
7.37456	3.77808	4.96383
1.77696	9.2722	7.95603
5.81905	1.3961	7.54039
1.67433	4.65873	3.01624
8.56546	9.70323	8.89453
7.21572	5.94453	6.05392
0.823834	8.7092	8.76803
4.01043	0.122697	4.70168
4.67836	2.32602	0.345327
9.31815	1.87771	5.80012
5.68321	8.88779	6.22014
8.5765	8.66217	9.93895
6.64484	1.16162	5.13278
1.7097	9.14973	7.13335
4.44523	7.4288	3.28242
1.10109	8.61813	0.982532
6.35114	4.4874	6.5223
2.84961	4.83196	5.25641
7.45456	4.33597	0.516373
5.79857	6.63766	3.80139
2.29664	5.44051	1.17816
2.2131	3.74011	4.68957
3.01077	4.15262	1.64338
5.57202	8.07364	7.60749
1.26952	9.15171	1.86792
6.46461	3.51811	9.81097
5.11663	9.48408	9.58838
8.75454	4.0788	7.94623
2.6748	0.526442	4.94066
4.48387	9.4272	4.31042
3.06297	3.82952	7.22828
7.61057	6.87078	3.7529
1.71248	6.60639	9.47734
0.175862	5.03012	3.57173
6.76807	4.65065	4.64388
4.09974	1.43346	3.66621
1.81963	0.891062	1.09183
1.98751	4.87562	3.33991
2.23536	1.89002	1.22327
2.84257	9.81533	3.49477
5.47085	4.62504	4.02416
2.88944	7.77566	2.18667
3.64825	7.35755	2.23103
5.62746	4.50827	8.23601
0.461007	7.34253	6.01561
8.03025	2.42464	6.60138
5.05403	7.87563	6.4541
1.19681	7.96119	3.0166
0.575542	5.87214	9.26537
2.80512	2.54609	4.65357
9.51462	3.34932	2.13935
0.254883	7.74791	6.32182
7.36309	8.61537	8.81631
2.69336	0.480954	3.73707
0.957291	3.8167	6.3645
4.42858	0.34085	2.00985
9.86708	0.27373	0.533769
8.19402	9.05444	4.1098
1.12676	3.45852	9.93768
4.36512	7.59667	6.35198
2.15431	7.69063	4.02245
3.28857	1.87452	0.635126
3.75911	9.59143	0.886074
9.51512	3.90558	7.80965
2.63542	4.58359	1.51414
9.26823	3.00456	0.750635
6.27739	6.3413	6.10674
5.7054	5.59284	4.97999
4.03979	5.00692	5.69241
2.67531	7.2328	4.77914
4.32147	8.08729	6.11363
0.527433	6.8989	5.33217
6.0229	1.89036	9.27879
4.31013	9.26235	6.60218
3.82375	2.21451	2.2649
7.52341	4.49105	9.03931
7.46096	8.8775	7.20047
7.45742	2.30618	6.55988
6.34088	2.45165	7.15546
1.60902	6.55407	1.26006
6.55902	6.27339	2.74293
8.82259	4.60002	5.10748
4.78963	0.530009	0.653893
1.55394	2.15116	9.38263
1.10803	4.65228	2.34654
3.37423	8.19829	5.58559
6.1392	5.60343	5.82604
3.65172	4.54015	0.952203
5.95755	5.47116	0.215552
4.40741	4.26896	8.56531
6.10162	7.42804	0.475479
3.42894	4.21075	3.04991
7.30124	3.45756	9.86703
7.98676	5.10827	7.56542
6.46537	2.25426	4.41554
3.88704	2.77365	1.89116
4.0887	4.90725	7.6886
7.92481	4.75894	0.725548
3.77213	0.755404	0.196139
5.0054	0.168416	2.26515
0.833323	5.28771	1.9565
3.42969	0.245952	1.91292
6.85507	0.0499395	0.494553
2.3918	1.63246	7.72443
2.53481	5.00292	2.57178
4.25588	5.11592	1.70487
3.05319	7.85379	6.85539
7.16172	1.50243	7.01884
5.7046	9.60635	0.380541
7.57749	0.509252	6.12233
9.87257	5.00624	4.60328
9.84411	0.0531608	3.44686
6.78379	0.091862	4.76429
1.25338	2.12933	7.11608
3.90767	5.27671	2.71183
5.06557	7.73164	9.97112
5.45173	0.69965	9.83042
2.68284	5.43261	8.58728
3.65737	1.8184	5.63349
0.483362	0.973759	2.74412
2.18151	8.27039	7.95718
1.7299	4.52865	1.65798
6.15523	1.38334	9.64479
8.31962	4.64716	6.63572
5.0926	4.8879	1.24814
6.29651	9.40328	9.06324
8.21559	1.15798	5.56937
6.51524	4.58872	4.60562
6.68294	6.76188	4.28841
6.30037	6.94289	2.97884
1.3556	8.41483	1.15323
8.77382	5.64407	3.21811
2.58454	2.07518	3.11069
5.62066	6.15072	9.2113
6.9288	4.89688	3.04372
3.95601	3.91671	9.3923
0.732134	7.08102	2.29421
5.61309	0.174882	7.26107
8.24026	3.99294	1.12942
0.518883	5.25703	1.18002
8.54037	1.54705	6.66181
8.56837	6.13941	7.97014
1.33106	5.60078	6.13781
7.8249	6.25257	1.71297
4.47556	5.23757	4.24961
7.76209	1.13406	7.78299
1.37812	2.63342	6.79135
6.36068	4.19486	7.11932
6.28187	6.61283	9.78049
5.95385	7.09261	6.2913
4.23178	0.644438	2.75685
9.05431	7.96406	8.57372
5.51915	5.61271	0.201749
0.947733	0.445467	4.5218
0.510669	0.445005	4.32337
0.740838	1.28057	7.20015
4.62113	5.15165	3.84135
1.8801	1.25197	3.89339
6.97986	2.83557	9.97441
5.54952	4.52189	0.397325
6.41272	0.301704	1.04264
8.49601	3.88555	7.97111
0.468353	1.28097	7.95927
7.758	5.10463	1.40492
7.74616	8.25756	7.36887
2.9299	4.26597	1.35488
2.12019	7.24089	2.03586
8.71379	3.59851	1.00232
3.90362	1.97872	9.87321
1.53828	5.82069	0.0809725
6.84816	1.49108	9.29063
0.84842	7.18449	5.82339
4.45946	9.80722	7.76235
4.83498	0.752425	0.576639
1.35695	7.99397	8.98979
9.22146	6.47051	3.08411
1.30056	5.2118	0.00799238
7.38205	7.48527	3.99626
2.21157	6.98072	4.37348
3.27772	5.6382	4.13987
5.19093	8.53741	7.19222
6.10281	7.47114	2.73122
8.07681	6.18271	6.75036
4.9893	3.10057	4.2188
4.44763	4.27599	4.559
5.84724	6.56217	1.85134
0.954545	5.79046	4.21061
8.00818	0.769946	0.446807
2.40912	7.35972	3.01393
4.55081	9.13576	1.36246
9.41074	3.09265	2.52095
4.16124	9.49738	4.3801
6.96447	3.60384	1.64828
1.61274	0.635357	5.179
2.57831	8.90619	5.10838
1.69742	6.85838	0.759999
5.06077	7.73075	5.5423
0.232791	4.928	9.39138
7.04235	6.77378	9.75815
1.55062	0.389489	0.463388
0.876978	7.90132	1.83056
7.96686	3.58755	8.11382
7.77048	2.78167	6.43947
6.70106	1.3028	8.63784
7.059	8.76297	1.87786
5.34336	1.96016	9.00637
7.30705	1.4516	5.73196
5.90048	8.4602	7.17366
8.64072	0.276618	0.549053
4.3817	4.74427	7.8973
2.9841	2.71803	0.27733
1.10916	4.27349	7.99535
7.01774	6.8784	8.83361
2.71689	3.49428	5.35216
4.62078	1.45841	6.7293
7.0742	1.22728	0.498738
5.47476	8.72329	6.9122
6.78585	6.89465	8.77159
2.69935	9.61147	3.51016
0.155273	7.38291	3.1545
7.1151	6.99003	6.28294
1.47586	0.122166	7.16291
7.27539	5.4584	4.86313
5.0153	1.75904	7.67503
0.698846	3.16042	6.9806
2.87707	1.17806	3.87924
1.82471	5.08615	1.03535
3.08229	2.96534	2.30302
9.43047	3.51163	4.85242
1.8695	0.173023	8.97472
7.9684	4.66957	1.08779
8.92788	1.50298	5.13004
6.89868	7.72206	8.61879
6.51751	5.82788	5.01662
8.76397	1.68466	0.818138
7.94775	0.97375	3.65581
3.23949	4.44813	8.06632
8.87913	0.844792	1.15496
1.93292	2.46443	7.24721
0.677405	7.19541	0.820921
8.63585	0.576185	8.07456
0.878685	8.14378	9.47405
4.85093	5.79866	3.94215
0.325935	7.07309	1.20646
4.03282	5.73072	9.53718
0.27968	4.18577	1.46161
2.99378	6.18342	9.8324
4.1516	1.82615	5.33649
3.25869	5.91243	0.606488
0.548644	9.53197	3.71457
0.0153013	8.9295	9.65577
0.222883	1.39853	6.82753
1.54204	9.58321	1.3096
1.59861	5.33825	9.69674
1.27238	7.58102	2.01727
1.10375	5.55451	6.71604
0.764139	9.63181	9.03551
4.8669	3.68847	8.13183
5.6703	2.76608	7.35371
8.24658	1.97131	5.91439
4.63243	0.875332	6.54126
8.11243	5.47646	5.31935
2.59686	3.29395	7.06454
0.143579	3.82673	0.475935
6.14072	2.96428	2.37668
2.66946	2.97034	3.54388
5.08893	3.43687	0.579253
5.07503	3.70569	7.90974
1.83615	8.1262	4.93171
5.86515	4.94252	6.50197
7.24953	3.9436	3.40294
0.915605	2.54025	9.72082
3.0282	0.466271	6.40682
1.69406	9.58151	1.56262
1.03303	4.6296	5.2931
2.42265	5.45802	3.63453
0.535274	2.47674	4.39324
2.93407	8.22869	8.18003
2.56331	2.69006	1.35039
8.78568	7.02153	0.278095
5.88847	9.03405	7.52502
3.74937	8.30631	7.15234
7.50721	1.06578	6.21024
7.4549	6.47168	5.33475
1.8237	2.2456	3.90753
0.985163	3.21164	2.66092
6.33518	6.59116	5.39832
6.78969	2.75818	3.9613
8.4245	3.45908	2.13024
7.80329	1.96028	8.95289
2.19708	8.42626	9.53596
0.344049	6.37119	3.26493
8.14343	3.11433	9.42786
9.51198	1.56983	3.62759
9.36955	4.27523	6.79747
8.14585	2.58857	7.19644
8.00954	2.57402	1.56453
1.90559	4.939	0.824642
7.87146	7.06295	2.84524
6.62605	2.55099	1.59394
0.306787	0.237567	6.16032
7.09287	0.0654536	0.0204484
4.37444	9.89478	6.2645
0.627263	1.27653	6.2641
7.13431	5.31746	4.77816
3.35074	5.52234	5.39662
3.88499	3.4855	3.05852
6.56231	8.36101	8.69936
0.721004	1.24359	3.16561
3.65932	5.12388	0.946673
5.11737	8.32048	5.24191
1.81215	6.54726	5.4721
6.28663	4.22427	0.00655716
8.57172	9.90229	4.34169
4.76566	3.2342	2.48753
7.62169	7.02425	2.26257
7.29844	1.35756	7.43897
2.95815	5.99207	0.0307084
4.50859	6.25996	9.13696
4.70349	6.9852	6.57999
9.63743	3.75804	1.09193
0.779092	8.32519	4.99222
5.50433	4.6007	1.06207
4.57137	5.23337	2.81101
0.063541	5.07936	4.2699
3.51969	2.52439	7.50294
6.24285	6.95592	0.283888
9.03631	9.63745	2.7077
4.40089	5.76161	2.55023
3.1752	2.52671	2.22102
9.63789	8.8177	9.89119
6.20496	2.37034	3.67438
1.06941	1.77932	4.62094
4.24728	0.761442	5.41913
3.52459	2.76781	9.93745
5.59436	5.17894	2.13969
3.40458	4.61996	1.34706
3.85981	6.1829	0.928594
1.71546	4.67558	1.42571
6.58119	7.18763	9.54133
5.27433	5.47648	4.33844
7.8821	4.79936	1.03597
6.76823	6.61014	1.92566
0.7559	0.71865
0.35385	0.41341
0.39995	0.27013
0.71747	0.60944
0.98865	0.92364
0.29679	0.24643
0.74761	0.53721
0.8457	0.95746
0.95857	0.88925
0.75427	0.63018
0.83814	0.49326
0.88709	0.76124
0.39757	0.29315
0.74849	0.56988
0.70591	0.90643
0.29372	0.32343
0.013127	0.74595
0.17203	0.27113
0.095875	0.031583
0.47461	0.28022
0.53257	0.70655
0.069734	0.49237
0.59866	0.6104
0.14221	0.31782
0.53256	0.67659
0.65789	0.95299
0.57615	0.57708
0.25298	0.54189
0.75559	0.94886
0.82587	0.79254
0.11824	0.33857
0.33488	0.42212
0.92994	0.57963
0.032661	0.37022
0.51127	0.99606
0.057378	0.25114
0.67005	0.77472
0.96369	0.77562
0.64965	0.6742
0.62255	0.76298
0.11848	0.20882
0.66195	0.5536
0.015889	0.3391
0.87695	0.79563
0.387	0.99478
0.18581	0.33266
0.53736	0.76925
0.89348	0.87321
0.59925	0.67846
0.91256	0.38367
0.81222	0.83503
0.53321	0.74101
0.70784	0.12829
0.52581	0.88208
0.27251	0.25668
0.061377	0.29472
0.67735	0.48278
0.42476	0.066782
0.62325	0.5329
0.15923	0.065032
0.50078	0.14889
0.7359	0.50054
0.23463	0.0068108
0.2178	0.49447
0.004402	0.89493
0.087968	0.20245
0.94078	0.54322
0.075793	0.030269
0.053466	0.20191
0.53581	0.96556
0.45794	0.45207
0.65954	0.53859
0.16036	0.59366
0.86663	0.76918
0.94304	0.69674
0.81316	0.7726
0.31919	0.67206
0.85953	0.78588
0.0055977	0.82279
0.9942	0.68632
0.12699	0.18993
0.51717	0.80475
0.95606	0.81854
0.3933	0.3845
0.38836	0.25461
0.87977	0.69542
0.53613	0.52957
0.010328	0.56678
0.71481	0.92067
0.11624	0.024514
0.40213	0.25421
0.048588	0.15513
0.87548	0.86777
0.56388	0.65113
0.12511	0.17548
0.784	0.66366
0.84187	0.50289
0.77831	0.69587
0.077769	0.26239
0.6678	0.94424
0.67506	0.96694
0.99783	0.73279
0.91691	0.53201
0.81436	0.53019
0.33951	0.34817
0.17763	0.42855
0.57188	0.71957
0.14084	0.40842
0.32945	0.41948
0.060531	0.12268
0.66282	0.96732
0.83691	0.61221
0.47487	0.10987
0.28467	0.27286
0.49098	0.10915
0.33472	0.3832
0.21378	0.35001
0.57594	0.76746
0.35174	0.25356
0.80656	0.75582
0.69075	0.95194
0.64783	0.77044
0.15158	0.42835
0.64735	0.60705
0.73729	0.83199
0.47453	0.41853
0.17021	0.26314
0.478	0.05425
0.82853	0.7466
0.41334	0.24742
0.80012	0.81299
0.78088	0.95187
0.19218	0.20872
0.40509	0.69908
0.97027	0.74531
0.80937	0.52713
0.13203	0.17233
0.4056	0.43313
0.85821	0.75725
0.66367	0.74435
0.22	0.2447
0.98152	0.57455
0.96504	0.84211
0.049015	0.92934
0.72779	0.53013
0.14035	0.42155
0.92363	0.55207
0.44077	0.28853
0.43441	0.18456
0.90536	0.53368
0.72772	0.89203
0.035581	0.82501
0.61041	0.8227
0.13894	0.23521
0.74435	0.91251
0.5458	0.57823
0.91159	0.93529
0.21652	0.33546
0.3896	0.27409
0.57763	0.92903
0.19603	0.15184
0.82876	0.98256
0.20455	0.42291
0.77423	0.73068
0.86399	0.93416
0.67049	0.87499
0.65896	0.66802
0.85052	0.74812
0.58652	0.84573
0.31121	0.16537
0.10645	0.085913
0.60761	0.8649
0.53946	0.94166
0.71038	0.86325
0.22264	0.07597
0.14823	0.058233
0.77511	0.5984
0.11753	0.45945
0.74238	0.96426
0.39878	0.17645
0.96738	0.86971
0.015899	0.12205
0.046803	0.20176
0.142	0.42101
0.16701	0.32279
0.63148	0.9555
0.87598	0.52959
0.59417	0.59866
0.46798	0.24078
0.19362	0.42262
0.76736	0.57633
0.58987	0.77931
0.31883	0.18294
0.7578	0.51264
0.95359	0.75295
0.82402	0.6813
0.5178	0.80651
0.97117	0.58033
0.38574	0.14516
0.16811	0.33769
0.065437	0.18322
0.42519	0.29625
0.67874	0.87079
0.93727	0.66509
0.60074	0.58289
0.58365	0.62272
0.93715	0.95949
0.84572	0.63809
0.41675	0.080151
0.97362	0.87374
0.9749	0.80832
0.74767	0.48958
0.94871	0.74604
0.43676	0.38483
0.091782	0.44156
0.79046	0.93737
0.98948	0.60404
0.95005	0.49807
0.8922	0.64353
0.18334	0.012617
0.47535	0.010879
0.81872	0.76129
0.29629	0.45788
0.16037	0.03979
0.44518	0.25458
0.5504	0.91801
0.18928	0.44974
0.44966	0.0059963
0.88262	0.53536
0.18115	0.47076
0.59694	0.7102
0.91783	0.89896
0.97452	0.72631
0.064233	0.19088
0.08722	0.17215
0.53928	0.98075
0.56156	0.51165
0.7815	0.81888
0.44105	0.26159
0.066512	0.19282
0.40866	0.39712
0.0082597	0.65786
0.9505	0.56504
0.40321	0.28619
0.74081	0.6536
0.40184	0.13451
0.12671	0.23816
0.1544	0.29052
0.7184	0.86268
0.81001	0.56797
0.70531	0.98456
0.10647	0.49786
0.75304	0.68341
0.44422	0.23248
0.56489	0.92544
0.62599	0.92064
0.11289	0.29681
0.17344	0.10988
0.36844	0.39547
0.79147	0.6371
0.8808	0.91445
0.30489	0.61497
0.25695	0.99807
0.48152	0.15257
0.42796	0.067873
0.50503	0.11569
0.85288	0.53832
0.70277	0.63696
0.00016767	0.8378
0.74912	0.7798
0.093187	0.21654
0.25668	0.34021
0.61162	0.53909
0.064233	0.26847
0.49135	0.22266
0.72419	0.60318
0.71481	0.50296
0.90875	0.68737
0.78564	0.54707
0.12027	0.69921
0.29573	0.1388
0.74577	0.69557
0.57015	0.64036
0.43427	0.30687
0.43498	0.22403
0.18654	0.32006
0.95921	0.86956
0.050486	0.21234
0.47076	0.078345
0.88898	0.69971
0.12104	0.28258
0.46421	0.20987
0.7192	0.89461
0.20607	0.43729
0.01888	0.25844
0.33075	0.37546
0.078095	0.20227
0.24982	0.45656
0.57745	0.86315
0.75767	0.48811
0.16992	0.1433
0.16765	0.46713
0.70498	0.6878
0.65073	0.56518
0.98234	0.50182
0.075513	0.15403
0.32546	0.34459
0.098048	0.19432
0.90775	0.88496
0.10722	0.2159
0.95898	0.56767
0.37096	0.10878
0.63327	0.42598
0.043001	0.46992
0.32726	0.4297
0.72468	0.92813
0.74971	0.73969
0.77476	0.90751
0.7902	0.76263
0.046594	0.24212
0.35633	0.33957
0.71004	0.66273
0.64045	0.50545
0.44309	0.98126
0.20562	0.32934
0.67666	0.97321
0.33164	0.099056
0.80743	0.93835
0.68117	0.55001
0.7041	0.64611
0.47219	0.33295
0.42439	0.31
0.038069	0.36375
0.38535	0.23266
0.12602	0.32631
0.78117	0.73725
0.57476	0.56873
0.82307	0.96382
0.26496	0.15246
0.30033	0.3638
0.1744	0.19719
0.642	0.90155
0.63929	0.65464
0.46098	0.11261
0.97427	0.76305
0.047677	0.26161
0.31478	0.084663
0.82009	0.57276
0.28068	0.19176
0.89651	0.74027
0.21814	0.11227
0.70911	0.88191
0.86946	0.87344
0.6952	0.60363
0.12227	0.44019
0.90991	0.60248
0.63184	0.94645
0.82707	0.73118
0.066812	0.22636
0.43052	0.07436
0.34971	0.37859
0.33374	0.35705
0.64004	0.83084
0.60421	0.56883
0.6689	0.89699
0.03194	0.28039
0.097744	0.13868
0.58364	0.54729
0.53669	0.77128
0.37263	0.16851
0.99734	0.95988
0.10144	0.20984
0.99011	0.72692
0.072238	0.97955
0.25229	0.17872
0.34779	0.28383
0.15933	0.21744
0.6639	0.98102
0.17135	0.020943
0.06915	0.13816
0.16253	0.94271
0.96064	0.72971
0.3911	0.85821
0.11601	0.17762
0.20239	0.37038
0.25531	0.2892
0.96673	0.62205
0.42169	0.47896
0.8522	0.75094
0.084225	0.098877
0.77288	0.92261
0.32044	0.21553
0.17946	0.087036
0.28758	0.40843
0.79152	0.72665
0.70311	0.65584
0.063059	0.22728
0.22389	0.43325
0.72957	0.5013
0.53901	0.42104
0.21505	0.36163
0.58219	0.65638
0.011313	0.93648
0.69412	0.69661
0.43156	0.075504
0.33422	0.17837
0.84514	0.97804
0.023619	0.083119
0.60728	0.92556
0.92599	0.73374
0.83847	0.86905
0.29741	0.40528
0.70743	0.61291
0.7541	0.54483
0.32978	0.28497
0.69194	0.56147
0.14204	0.37199
0.001546	0.89192
0.59483	0.57418
0.39749	0.42056
0.94571	0.52943
0.70022	0.96091
0.51605	0.54178
0.17473	0.36276
0.52648	0.85094
0.25494	0.16531
0.67355	0.94257
0.29692	0.33928
0.34859	0.1913
0.095135	0.15145
0.071793	0.30546
0.079289	0.82138
0.64046	0.89099
0.41156	0.34625
0.0081256	0.29944
0.22987	0.9535
0.034981	0.011314
0.15847	0.48134
0.12497	0.12895
0.44549	0.1367
0.43322	0.40143
0.80219	0.75532
0.32835	0.4293
0.54964	0.49865
0.25961	0.08116
0.07228	0.098516
0.71077	0.90872
0.63031	0.91711
0.99843	0.68733
0.18612	0.40717
0.56166	0.9126
0.32055	0.2093
0.97927	0.85285

## Sheet: data_chunk (10)
2.65173	6.8543	8.00503
2.99352	2.00886	3.49758
1.46046	3.06083	8.4577
3.51755	9.43324	7.7472
1.45339	5.30163	1.41409
9.9379	1.25806	8.2921
5.70227	1.62696	6.58542
6.57501	8.38529	5.68282
4.59849	0.665475	4.9559
5.60993	6.91736	3.91977
3.16473	5.20356	5.6859
4.85068	7.74372	5.54984
2.37483	9.12326	8.25488
6.86088	4.28525	6.47785
5.11424	3.61541	6.69745
3.04317	7.92909	9.39756
6.21646	8.35254	9.91137
3.39813	3.87635	8.9568
9.40628	5.44071	6.51665
6.87988	7.14456	1.5415
2.41045	9.84091	9.11693
4.0275	3.87142	9.7654
0.402106	1.78281	8.48891
5.09865	8.52966	8.10476
3.20294	2.83786	1.38462
6.07543	1.63481	5.38307
7.97761	7.40064	7.50134
5.70776	2.9237	3.80615
1.19565	0.163723	0.85059
1.53634	7.85823	3.54182
7.92195	0.76991	0.783023
7.57755	2.58879	4.84216
8.35357	2.43088	3.19686
2.35598	7.21521	4.483
5.0863	9.99699	6.9585
7.78809	3.44485	3.97652
4.94948	0.151289	2.6039
6.0322	6.06061	5.44492
0.432681	6.28269	2.86553
8.96959	0.597885	6.80195
4.22469	2.44931	3.16449
9.40773	3.84947	4.22979
0.276531	6.89367	1.76843
1.56337	9.402	3.70101
3.68347	4.44178	5.71873
3.01897	0.61349	6.96616
6.55286	9.3105	1.91169
0.00359752	0.645532	3.83387
4.49781	5.99861	0.801555
5.72771	7.43138	1.49466
3.27012	7.49129	7.9105
0.706406	7.15229	1.29879
4.21797	7.3124	3.27234
2.40846	5.47922	8.72557
2.7745	3.96563	9.0282
8.99349	9.00277	9.68839
9.37012	1.47331	1.00566
1.64901	0.298119	6.80568
1.91703	0.194356	9.59509
3.59111	5.33022	7.03882
6.30202	4.29595	7.38664
4.3882	7.51964	7.02614
3.93878	2.64176	3.09725
5.22	1.27773	2.06407
5.26432	5.15842	9.00034
0.954884	5.49482	5.34423
7.13048	2.13785	2.8418
3.9235	4.28179	9.7986
5.10226	7.13668	1.12013
1.32314	7.73379	7.46692
0.94475	5.47292	6.845
8.75449	8.76612	5.43726
7.54691	0.799559	2.90159
7.741	2.11399	8.19299
4.02013	9.10895	8.09707
9.8966	4.22006	9.15748
4.96649	0.49476	9.5537
3.47862	7.16267	8.37322
6.49546	3.51109	0.386675
4.47388	9.41256	9.4161
8.39248	1.96896	1.53518
9.04836	2.16724	7.43643
8.60223	1.00549	5.5935
8.27357	3.39254	9.72779
1.5024	4.31509	9.51456
5.04829	9.45874	0.331735
5.15972	3.73664	3.97961
0.140094	3.62801	5.96185
1.3285	2.87485	6.2672
5.19669	1.34497	2.6529
6.22325	5.7191	7.73783
3.43616	5.61837	5.22998
1.41118	1.14659	6.11795
6.25953	9.17003	7.42478
4.33951	5.27403	8.83541
8.49606	5.68755	1.60845
9.34046	2.74471	1.20316
4.57574	2.34009	3.01122
7.63806	4.84606	1.35314
3.87256	8.82176	4.6669
1.23503	2.68329	5.58662
7.71388	0.383004	5.76631
3.78407	6.15641	9.86095
1.95723	1.61498	0.125519
5.81493	1.8525	4.02353
9.73569	1.05204	0.883791
5.83957	3.92333	6.40047
1.18239	6.11275	5.10472
2.44606	7.26699	5.30714
2.2425	4.7204	7.59715
3.49377	7.88731	7.9775
2.7865	8.0385	3.88691
1.26519	6.69531	2.31053
9.32757	3.49708	3.1139
4.98231	0.0745759	3.30942
4.25492	5.73266	7.32243
2.39334	1.62732	3.24984
7.42539	7.54488	4.69254
5.19418	1.4805	4.45247
9.31338	0.353679	9.78655
1.17667	8.33665	7.89771
4.55427	2.05316	1.80119
5.7162	5.11312	1.10531
7.92045	0.589559	4.92105
7.11664	3.21799	6.08364
6.11513	5.85355	3.03949
4.29387	9.35215	4.90125
3.92425	3.02998	7.8765
6.92393	7.11158	5.83806
1.83716	0.670267	6.79807
6.97429	1.88753	6.08623
3.70244	6.31492	0.247129
0.916095	2.72085	1.73866
5.6686	8.24535	7.20274
8.95555	2.55952	8.96078
2.43419	7.19839	1.14027
5.25407	8.53874	6.83037
2.77593	6.36279	0.262777
6.06922	4.39817	5.68866
8.61819	3.34118	7.61654
1.03007	5.84281	2.63028
4.71602	0.45383	9.88126
5.31417	9.48836	6.06118
3.44616	7.77748	4.46012
6.20857	4.88434	4.78612
6.8589	3.96073	5.395
1.64216	9.58822	1.44762
7.14873	4.72338	7.68239
1.48439	1.3806	3.38555
1.79184	7.87089	7.18826
6.8245	2.43053	1.89517
8.85581	4.56199	9.64819
2.92713	5.16179	3.11629
6.36499	7.93417	2.04749
1.92326	2.45217	2.70015
9.82666	0.0786983	7.71706
3.43372	6.42111	9.36266
0.375126	6.56953	1.69469
8.27693	9.52459	8.72364
3.77472	8.20394	8.38869
7.60311	0.704933	0.121811
7.28515	7.40312	1.13025
8.87197	0.735511	8.94693
0.280863	2.48888	6.05693
4.69565	2.43203	7.10207
2.73429	8.22674	6.49181
0.993959	9.05827	0.912885
0.629465	6.13827	3.53608
3.61493	1.08648	0.747234
4.68276	5.73151	5.86956
5.47839	7.33992	4.38651
5.88636	9.32214	9.51045
6.85176	6.82082	9.2456
9.33658	8.44541	0.682386
7.82802	5.01185	2.82201
5.49053	4.59266	8.7431
0.803862	6.77804	1.54045
9.63723	3.24792	0.019114
3.32299	7.44689	3.68477
1.01984	3.15036	1.08294
3.40976	8.16006	5.71454
4.12578	7.2844	3.00261
0.525838	4.82572	0.345062
7.91209	1.79469	8.60194
3.52086	1.13366	1.76295
6.55116	2.92884	5.50801
5.35581	0.310384	2.50143
3.89151	5.87577	0.532949
1.64984	2.61594	1.44738
8.1666	0.551662	1.67907
2.60582	8.38386	4.82093
7.38923	0.511717	3.37547
6.26672	6.92083	4.62037
1.85955	4.93991	4.54315
8.29131	2.99432	6.68421
8.36913	2.43254	4.99676
2.69961	0.14006	1.13784
8.71052	1.92726	8.23023
3.63266	4.36539	2.40522
8.57627	8.39242	3.07723
4.07519	3.87898	5.7569
6.0122	7.43938	5.34973
8.33694	1.80233	9.85202
0.991507	5.66913	8.53374
0.0395084	9.1142	3.99074
1.78099	4.17019	0.723277
2.39498	8.7133	9.60586
3.36312	1.47466	2.82545
5.86046	6.18651	2.75215
2.31057	9.23462	3.21849
4.48257	4.87306	6.54485
4.8906	6.00202	6.11379
6.19879	7.53955	0.84663
9.44971	2.37568	4.3436
9.77267	3.14352	5.00773
3.66458	0.0830095	7.13691
4.41866	8.96069	7.41965
2.10632	0.217185	2.28896
4.30857	2.56447	2.45099
5.92827	6.31521	9.72289
4.55847	5.0402	8.61938
3.66722	7.56146	1.43259
5.31741	8.34124	0.378057
1.3825	8.52322	4.64826
7.83977	1.62677	3.47634
0.247693	9.1359	6.9608
3.09007	1.48251	1.69043
0.169007	2.83939	8.9198
0.680946	0.356657	3.0382
9.50455	8.91459	4.98254
4.7289	9.75153	4.88244
6.47863	1.38366	7.9574
3.25749	6.63157	8.31375
8.69186	3.352	4.33869
6.35117	5.31157	0.438968
8.45373	5.92488	4.33876
6.81751	0.24901	1.901
0.244419	0.633734	8.12386
5.10676	4.48627	1.04249
5.03944	7.84374	4.03579
9.16805	8.48276	6.99446
6.40758	1.38562	8.07449
7.96146	0.782565	3.64328
0.503754	3.11034	1.07051
3.65781	3.10475	5.26935
4.99266	9.36174	3.28097
3.75544	4.59667	0.542908
0.119413	1.07055	3.79213
2.96716	1.77226	3.8502
7.58927	9.48322	2.51078
8.519	0.901356	2.96636
0.838123	2.76022	7.28844
1.64259	2.27149	4.32633
3.5647	5.37394	6.29583
9.89358	1.26495	3.10437
2.39152	4.82721	0.26115
9.24295	4.54074	2.95259
5.1421	8.56786	8.77911
3.84536	7.19671	5.86696
8.43223	5.63419	3.55434
0.650636	5.43553	4.10743
4.37469	9.66713	9.93965
9.62991	5.0194	3.05732
2.74985	7.25198	0.83586
9.97943	4.62796	4.38443
7.42033	5.06411	8.12901
0.585955	3.39623	9.61354
0.33461	4.59729	8.24635
3.35927	2.67461	8.89122
6.323	4.08253	1.07556
7.04447	4.2402	6.7721
3.31274	8.42574	7.19305
0.785611	6.63769	1.54602
7.42054	1.7804	9.59927
3.44226	2.44339	2.58459
7.36216	7.29204	8.9065
3.34627	1.05092	9.15791
4.36197	6.72438	7.41074
8.5069	1.22519	7.81943
6.28212	7.55411	4.15042
4.79131	4.4159	5.95355
9.54295	7.47002	1.5579
4.08406	6.72284	7.35498
1.32823	9.71304	4.36507
1.78873	8.9506	2.59974
0.741468	8.07051	0.622254
0.89737	3.91615	5.85751
0.933132	8.25177	5.0962
9.54841	7.27417	3.99804
5.28991	4.04837	7.67417
9.222	3.93842	3.20727
8.63517	4.79432	9.50611
5.95188	2.0481	9.93903
6.89646	2.55095	4.86698
9.26373	1.81212	5.53304
5.35384	6.45996	7.7839
7.05082	0.415066	0.74472
9.73798	6.97664	4.8429
3.63313	5.45629	8.95059
9.34433	0.0557453	0.400287
9.64674	0.0270799	3.74618
8.81719	1.84679	3.48313
6.46389	8.83922	7.34887
1.03805	9.37364	4.3827
6.56085	2.02063	8.82401
7.12551	6.33699	2.2424
0.440081	9.54958	9.17098
4.02984	1.12783	2.98075
3.3389	7.69968	9.17261
4.27617	5.39772	8.07194
0.192906	8.80579	3.45413
2.7827	4.81203	4.68453
8.80452	2.95445	6.24246
7.36655	2.96674	9.57031
9.16545	7.70406	4.53532
4.16172	9.10137	1.96999
7.34708	5.36753	4.05116
6.41738	2.09283	1.04171
7.99213	9.937	7.93665
7.13198	4.16659	1.96846
5.01482	8.43982	6.97937
9.92775	0.972844	4.47332
6.17497	0.234241	0.161554
4.13189	7.4377	7.80645
6.27284	6.872	0.60091
2.72376	4.70249	7.25045
1.42549	9.7532	8.22705
4.63041	8.23436	1.30508
6.61676	7.34844	7.33501
5.4478	7.64794	2.32399
0.840702	5.19796	7.53861
7.3864	5.24392	5.79919
3.45888	4.8699	3.24595
9.10629	4.66472	2.85051
9.98148	1.58513	6.97068
0.300743	7.99234	6.71068
2.48413	6.59573	4.262
1.1355	6.35016	5.35848
2.83613	8.03012	8.9443
4.13563	6.4384	8.74377
0.973569	4.27906	5.8061
2.53341	8.40777	3.30488
1.68041	4.92325	4.25039
4.23317	2.07036	3.91224
3.96587	1.76466	4.58072
9.17914	3.63245	0.797569
0.883673	8.61606	7.48698
8.60432	5.46579	4.58408
3.29067	9.15567	5.5259
0.687878	0.916979	5.21338
0.635918	7.70765	3.93543
1.04958	7.96358	1.93277
7.34501	2.74735	6.80977
0.348654	3.67789	2.3835
7.95185	5.79	9.84482
5.89916	4.35132	2.59643
7.70469	6.86995	4.81848
5.90612	5.64216	2.11225
3.03465	0.575757	8.27608
6.99101	1.74386	8.85901
5.97867	1.61306	1.15238
7.74217	6.53368	1.14688
9.62885	1.1702	6.51223
5.64355	5.40324	0.0751606
1.33556	3.68525	9.11111
0.682266	4.878	0.89391
3.86043	1.7752	8.9492
8.7465	2.8451	7.63438
5.87944	9.87337	4.34081
9.9796	6.46934	9.73105
5.00749	8.53597	2.23682
0.944457	5.11106	7.36164
9.10977	2.95528	4.82062
0.331657	9.94453	6.53386
4.12264	8.81989	2.23263
4.5092	3.88792	1.61844
6.06154	8.88302	6.39639
4.53411	9.80694	5.77621
6.27845	6.74857	4.32813
2.38648	8.65537	2.59708
3.75177	3.74267	0.0625764
0.179134	9.37242	5.62288
1.69903	2.71045	1.01126
3.4058	5.06743	6.86904
0.979462	9.71784	2.64542
1.17325	4.50024	4.51536
5.84728	0.927879	2.29791
0.667362	6.27445	3.63967
1.6499	6.61206	8.51295
1.59721	6.59434	3.66336
5.6768	5.14292	3.28414
5.27977	8.16694	2.19239
8.28599	0.514156	8.72748
8.1646	9.87915	1.65984
7.21461	5.69616	8.65046
4.31417	9.5869	7.70302
6.57034	7.96145	3.43177
3.32192	4.19743	6.85547
0.773243	9.80043	6.26073
2.85081	3.86148	8.81417
8.46283	5.60036	2.94509
6.54113	2.43526	3.3635
7.65375	4.70996	6.43133
7.6962	5.70382	1.4313
6.1703	4.09454	4.62117
8.71905	5.35734	3.37674
3.68879	5.69111	1.69213
5.70306	8.99355	6.04187
2.2495	0.336447	7.55194
3.14497	9.34715	2.79622
8.54445	5.79298	2.33759
3.07348	9.86343	9.83734
4.90392	0.0495424	6.90851
8.63843	5.09749	8.65333
2.03045	7.56208	5.64921
7.40938	2.39023	4.87401
7.38114	4.23246	5.91662
1.90612	8.71767	1.59686
5.05595	9.86159	3.53094
3.43424	1.91626	7.84552
8.44648	6.46021	1.51023
4.86707	6.28644	0.277003
4.47244	2.1459	5.87039
5.42612	7.93762	6.2806
9.84807	8.77453	6.45553
2.07673	6.24438	0.600918
5.08108	3.90383	9.77181
2.15816	4.46793	4.59192
1.70321	5.87306	3.07289
5.34807	1.41305	9.86826
5.58496	5.04747	6.48798
3.30301	6.61879	4.94187
1.08492	3.87046	8.49759
2.68562	0.317428	7.96008
9.63932	1.90075	5.64836
4.82215	9.53389	4.56536
0.12733	7.02741	3.75461
3.46064	9.23646	2.59413
4.31947	9.27999	7.33171
2.65609	7.32621	8.05706
5.2666	2.08062	0.775885
8.88232	2.49743	3.23338
8.16899	5.5761	9.6427
3.23318	5.91122	3.43894
7.30917	0.197709	9.90435
1.83529	8.91481	5.85342
2.85477	7.9344	0.38509
4.33214	9.9728	7.96023
1.62057	5.33584	9.23106
1.9324	5.71417	0.783743
5.04116	3.30583	9.26408
6.42818	1.84909	6.8037
2.82945	1.4305	5.64309
7.70835	3.93687	1.8992
2.07504	6.31335	9.7641
1.06123	1.77726	5.23047
1.56638	9.87442	5.34848
4.62366	2.5064	3.56906
3.48907	7.7922	0.535112
2.76531	1.24477	1.78801
4.88778	6.32567	6.43839
1.87812	9.88788	6.60366
3.97355	0.866048	6.57817
5.62572	8.96773	0.91065
9.84361	6.21388	1.3588
2.0221	4.71166	4.54253
4.77545	9.76719	9.45001
4.11714	2.70145	8.23616
6.9285	9.4509	8.85552
0.551504	4.61237	7.15919
6.01486	5.52219	7.32366
0.194462	6.75784	1.61542
2.25873	9.28186	4.62474
3.62031	3.76977	0.845447
1.09264	1.60743	9.79249
6.90642	2.2744	7.86594
2.29712	4.26168	2.37202
1.94931	3.24332	3.00894
9.02185	4.57017	4.33615
5.36909	6.55557	4.57503
9.94681	2.90832	5.02102
9.10463	8.42995	1.61618
1.17715	4.97893	0.0609018
2.37979	4.99769	2.95573
0.978167	5.21782	5.86648
2.35669	2.16712	4.58761
9.56562	3.64887	2.20339
1.46463	4.51511	3.11843
8.24077	6.82041	4.08753
7.13186	2.1497	8.92033
1.71703	0.849946	5.38097
3.95386	8.22238	8.9175
5.17143	1.50053	1.60915
4.56624	6.79599	5.60515
5.8421	3.84848	5.14672
0.3686	2.83558	9.76829
5.55098	2.09092	1.00934
5.24086	7.838	2.23213
3.79277	5.66197	6.72814
4.69938	5.99133	9.79049
0.118881	3.62349	0.595507
8.05419	4.54935	9.37098
3.42126	0.572818	5.26709
2.02965	3.55186	4.9242
4.84758	9.19113	1.80405
9.08709	8.73671	8.50392
5.41858	1.40944	4.29123
0.0672412	5.01613	8.23581
1.88832	0.745993	0.70112
1.56214	3.5284	3.4155
7.48449	2.7242	5.56599
9.93913	1.73326	7.96166
7.01052	2.60314	8.79775
3.29717	9.43756	4.06378
7.58869	6.37259	4.84416
4.44722	7.1081	3.36501
8.86467	8.00003	7.46762
7.24048	6.09705	6.95096
5.13907	7.22333	2.94773
1.86015	1.19044	3.12443
4.84988	7.97856	8.27171
6.29883	2.57144	3.26478
0.992183	9.34384	6.06617
7.39362	5.97473	4.57525
5.15807	1.19822	7.02835
9.62231	0.553828	7.15328
4.62729	3.94562	2.59715
1.56302	5.75784	9.25142
6.0795	8.15461	4.32105
0.453294	4.14006	3.05103
0.621963	8.59366	5.06036
1.46241	1.09312	6.63468
3.34312	1.02177	4.00878
2.28897	7.90717	7.08995
4.81316	8.01226	0.99285
4.84726	5.34325	5.45568
1.52621	7.31887	4.46293
1.92121	3.60817	9.92731
1.91554	4.67682	0.25323
7.23541	7.75203	4.13999
0.687479	6.3148	5.13355
4.55407	7.70781	6.15383
1.64084	2.03544	3.78595
4.665	4.8373	7.76456
3.84597	4.30469	9.83152
4.87989	9.38385	4.75149
2.43789	5.31648	2.21659
8.22052	4.58645	1.87461
5.27139	9.59405	8.67347
6.84043	4.90795	8.46668
9.7314	2.06132	3.15361
2.37514	1.31772	5.71903
8.86928	3.16826	7.22061
0.146348	1.41557	4.94757
8.84894	2.75011	2.51281
4.04013	5.41534	9.40445
8.76708	3.01592	3.37176
7.05978	0.31436	4.782
9.12782	1.28162	6.72613
1.83822	2.65158	6.98766
2.24871	3.59579	4.86925
5.74513	1.51401	6.97506
8.92919	1.31277	3.34029
6.21518	6.30703	0.352548
0.745228	2.29616	3.03093
3.8832	0.0762267	7.77755
9.43238	3.28125	9.19858
1.3803	1.94954	0.136943
0.100362	2.34172	4.68447
3.70237	1.22754	6.15477
0.873897	7.25736	8.47383
0.25629	7.48912	8.28269
1.65884	8.68899	1.28127
2.21266	3.43547	0.66327
7.18765	2.91414	9.94069
7.65955	0.692753	6.49292
2.41572	6.15568	5.17001
1.916	0.593973	8.5995
7.33303	4.76975	3.3731
0.376718	1.42611	6.77744
8.93292	3.0703	2.64669
6.28316	3.27459	0.139922
3.3627	7.06813	3.05355
6.76832	0.243003	4.89029
9.53105	1.22751	4.42864
5.44803	3.81558	2.23017
8.69076	6.50763	8.67031
7.07957	5.40295	8.06169
3.27902	9.46464	8.37791
6.89333	6.88458	5.74924
3.15218	9.60786	6.69255
7.28551	4.3566	5.09548
0.360009	4.82895	2.20226
8.48584	0.0814388	5.32938
2.05529	4.471	0.900612
1.57846	4.48522	0.19422
5.55642	7.94138	5.80999
3.7885	5.52674	8.75717
4.19528	0.36077	7.79174
5.05529	7.12338	2.11255
1.0287	1.85961	1.49455
0.828053	0.678076	5.62712
8.56536	1.57406	3.52318
5.05043	6.62446	2.72623
4.93128	4.34991	7.75875
0.9238	3.06614	0.561541
1.36613	3.89686	7.48368
2.01098	4.61598	4.06043
6.84399	5.4975	5.99085
3.79575	6.93143	8.02623
1.28926	0.298555	5.32359
9.22751	8.49333	2.67023
5.22407	7.2056	0.231265
9.73227	3.43423	6.60691
7.14084	5.83909	6.91225
4.92045	7.33562	6.39251
1.27801	6.35916	2.03334
0.194571	5.42146	5.62042
4.78067	7.82429	6.59525
7.71356	3.76574	4.27211
3.49575	0.911968	2.99926
0.0538901	8.23306	5.13417
0.522382	8.46474	6.16516
1.97279	0.364913	6.34614
2.37989	6.37641	1.18226
9.60398	1.76127	5.99638
3.26585	3.35126	3.82149
1.55762	6.29522	9.18704
1.24255	9.88809	6.02113
9.55079	5.40508	6.69747
5.67176	4.47019	3.47009
3.41958	5.49127	6.29323
1.50623	9.87841	4.00352
9.90646	5.49044	3.23738
2.09656	2.31357	9.88178
2.49407	1.32103	4.21178
5.53376	2.4375	8.45971
0.648518	1.03997	3.54462
2.12723	9.74323	4.55158
4.05905	1.00255	7.52632
2.27758	1.61543	4.32746
6.19826	2.6468	5.7083
5.97408	3.22453	6.32629
8.48596	1.63032	5.67384
1.41465	2.83292	7.08202
0.478878	7.13044	8.10575
8.54801	4.68705	6.21296
5.08545	0.834312	0.638015
7.13596	3.06881	4.69228
8.07799	4.69561	4.78329
0.878427	2.1673	4.00691
4.36279	1.65813	1.03272
7.81469	6.32589	1.20742
0.551106	0.51292	9.62392
5.59157	4.22683	2.20882
5.06471	5.43065	3.36113
3.51256	5.51601	2.62142
7.2974	2.27984	5.19858
0.219502	6.67693	6.08218
6.22863	6.3342	9.12516
8.7536	2.38488	4.2841
2.49315	4.60409	7.59256
5.68468	9.98511	2.44915
1.41951	0.564254	0.184802
1.68067	8.01574	3.96391
0.981772	5.52109	2.11333
9.32482	9.7943	2.88533
7.8171	4.32109	6.63648
5.61252	9.66103	5.39227
0.0556865	4.92301	7.62408
3.72347	1.90492	1.20808
4.32214	8.59884	0.222693
0.77464	7.50322	2.77102
6.92688	6.78934	1.70213
7.59756	5.86192	6.1629
4.12984	1.76896	6.94125
3.18016	5.95871	9.46049
2.44971	9.8207	0.0514242
1.60907	9.68941	4.11264
3.17807	2.48417	1.28976
5.29817	2.7247	6.15794
5.57285	3.58864	9.14556
6.24363	5.30976	7.1781
0.0698587	7.44262	0.950655
0.333188	9.1386	3.47193
2.73412	1.9649	6.45336
0.578507	8.11927	1.58527
8.4742	6.76765	2.23278
8.98124	3.92445	9.97289
2.15646	3.86048	4.2611
4.38849	2.76486	3.59738
5.69587	1.91879	1.38519
4.24083	8.49942	7.64721
8.67216	4.62156	9.65765
2.15952	9.84785	6.12516
0.683497	3.50195	8.32867
1.07093	2.24072	5.61117
5.50769	4.02389	2.78775
7.66643	3.10421	2.36258
0.484258	7.64116	4.16074
2.22338	4.86453	6.76871
0.917395	5.45684	0.471575
4.40216	6.37021	9.80582
3.00523	2.37493	6.81676
1.53616	4.26378	6.71217
9.44914	0.290861	7.2967
2.02832	2.29679	4.47039
4.8934	2.66429	4.38109
8.67015	4.92347	5.85766
0.220265	4.93823	8.65586
3.12711	9.58586	2.99792
2.88354	7.78302	0.145723
9.66209	5.71399	4.80598
6.86801	5.92992	4.52992
5.66304	2.05587	0.463944
4.94061	6.68061	1.89207
7.43639	6.32212	5.37069
2.45357	3.45	6.60181
8.07113	9.81317	7.12908
5.96757	2.87122	1.41015
5.74572	6.59683	5.16162
9.69377	2.46128	9.6923
5.75201	4.05642	4.06677
3.2304	6.74645	7.18952
0.964562	8.56395	6.8986
3.55372	5.19851	9.36823
6.93147	7.28849	2.87958
1.34984	8.35135	5.41768
2.3441	8.72468	4.08398
0.0882937	6.43884	9.63644
6.08315	6.31314	0.831893
1.78497	4.82492	3.76658
5.39053	6.17144	8.4254
7.48655	3.53885	6.45059
6.05788	2.15542	9.94496
2.17493	8.7221	3.20942
5.85008	7.37789	1.44181
8.99102	0.134529	8.97087
5.95664	6.69154	7.5345
7.67004	6.85563	4.65695
1.58213	7.74616	2.47688
6.78209	4.61282	5.0984
7.70226	6.5031	9.54211
6.16859	1.06168	9.37213
3.20144	1.44768	7.14327
6.17304	3.60743	1.9417
8.39614	5.43959	7.03719
0.874139	9.49353	7.65081
4.14347	2.45214	7.57402
0.0120437	0.474528	7.94187
4.77588	2.93352	0.281051
2.94354	9.24909	9.72352
9.09724	5.31648	0.908748
1.39206	3.02962	6.9314
8.09981	5.47768	2.41136
2.03469	8.04625	8.00593
3.66141	9.85617	8.20043
7.64697	2.61471	5.06272
9.6527	4.93308	9.73072
0.230114	0.0399406	9.52198
0.388266	7.47222	3.00562
7.60708	6.20967	1.39553
3.07008	4.16599	1.28801
3.08125	0.0241932	2.07603
8.37102	1.27794	1.62002
1.67191	9.84687	2.95245
8.55449	1.65037	7.3532
6.35654	2.88144	2.66684
5.59714	4.65841	9.08353
2.24431	1.08949	9.43861
9.25259	7.60229	5.63595
7.11346	3.10249	2.6732
6.78267	0.724038	8.03797
5.21911	1.29318	0.89656
9.44576	3.89135	4.81064
2.1137	9.14708	5.9887
4.58795	1.37467	0.0646237
0.776627	3.16115	9.79087
4.77676	8.79231	9.72693
4.79853	0.208844	2.58099
3.78112	3.55956	3.77985
2.35711	8.59143	4.29145
2.36387	4.80991	6.92298
1.30008	1.97069	9.87905
4.63513	3.53814	4.41795
7.13003	0.296423	7.42228
9.72467	3.42315	5.49068
0.650466	4.56599	9.18711
9.84949	1.6408	2.74086
9.20263	1.17174	4.12111
0.625121	6.55663	7.99037
2.49861	2.84443	8.96922
7.33543	0.625282	7.98677
4.08106	2.96027	5.69256
5.24546	6.03591	6.85569
4.21256	9.47767	5.25357
5.41165	6.81204	0.0499534
7.03632	2.24241	2.28946
5.63472	5.26039	3.42649
4.38534	8.09264	3.24147
1.69643	7.05866	4.6774
5.29655	9.55252	0.985964
3.97368	6.03834	7.71229
0.570059	4.44967	6.72153
4.63537	6.77226	1.03684
1.82144	0.0969811	1.68448
6.23866	6.87314	5.62535
0.515697	0.233423	4.28036
4.69	7.2852	4.27333
3.8492	1.05807	8.60498
5.13137	1.07474	6.29235
5.11506	6.5295	8.06816
5.15436	2.33343	2.29194
4.28006	3.94854	8.11217
3.74951	1.32617	5.4685
1.68086	5.02176	7.76632
9.09645	0.28128	6.02739
1.60721	2.2925	6.2558
0.586654	8.33906	2.06229
7.49767	5.5685	9.87358
6.76246	6.51249	6.236
6.64553	8.44287	6.37167
8.24433	2.03393	0.265453
7.86072	3.80218	7.31348
6.68712	5.01994	4.45751
9.55947	4.60584	4.09904
7.82194	1.72052	0.144912
9.32379	2.38464	5.58066
4.94123	6.22865	0.255362
9.04116	1.70168	9.07745
9.83891	8.92046	0.442981
5.49718	1.54455	7.15603
4.77814	7.1433	8.62907
2.66858	8.38616	5.70295
3.65876	1.90459	5.01572
8.13139	4.9893	6.8626
1.70348	6.63283	6.48143
0.542553	1.13208	9.82272
2.62435	2.30685	6.9512
0.369938	6.7722	3.97456
6.31323	0.299062	8.99155
5.97192	1.94273	9.25238
0.353835	7.81593	5.98184
4.76067	9.88434	6.94224
2.33698	5.32154	4.70185
2.00124	2.13026	6.82089
2.96026	6.41961	9.50224
0.908363	7.55284	0.210569
6.46585	7.22106	6.26351
2.85961	9.28794	1.48211
5.49411	4.3017	8.83345
6.56268	0.766666	1.16042
6.47681	8.33355	1.22394
6.15637	8.76978	5.25626
4.13685	4.6743	8.94651
6.68193	0.608161	3.13663
1.67976	8.65872	7.20142
9.19335	5.54197	7.35011
5.54078	0.0793774	0.59353
6.25207	7.67115	0.914497
2.27279	4.88218	7.24635
7.17115	4.02076	5.48508
7.61106	0.818136	1.52584
3.29731	4.40666	8.70102
1.85088	0.315172	4.52763
5.52823	6.48624	3.42589
5.86195	9.84766	4.72131
1.02259	9.81615	9.41447
5.10085	2.77376	2.50106
7.22614	5.18604	1.87938
0.991331	9.4933	9.42002
3.51987	2.63407	6.49357
8.29128	3.27555	7.972
5.17292	8.22843	5.81304
2.12312	7.18923	6.80255
2.4134	2.76755	5.59904
6.63924	0.748312	0.423347
1.08073	4.5856	9.19215
0.221022	0.444575	1.27834
0.107992	1.60139	0.752029
8.43437	2.98421	6.63048
0.597979	3.0126	9.68704
4.52961	8.76781	3.01096
6.02001	9.5126	9.26072
9.21388	0.611246	7.63595
8.11551	4.91801	3.41156
5.61227	3.93166	4.79555
0.908646	9.96707	3.38164
4.53767	1.09018	3.77919
4.77703	1.94545	0.519911
9.97404	0.608676	4.78472
3.98013	2.33794	4.86516
3.97321	2.32401	9.7407
0.660812	7.27677	3.08286
4.14048	5.14848	0.871627
8.85941	0.795108	4.66638
3.00695	0.821837	0.784747
1.07903	3.97783	2.77414
4.1079	3.072	2.56307
6.81259	4.5823	3.50858
1.38291	9.93799	7.66076
7.75002	1.99152	1.72238
4.00988	4.97404	8.14061
3.86892	0.0200046	0.200237
6.50339	6.64469	7.76748
0.58571	7.51958	3.29687
7.50624	9.31716	9.01394
7.48898	6.46729	6.88338
1.91541	6.11907	9.29149
6.42521	3.00687	8.94255
4.60426	7.64523	5.35156
6.84734	2.87891	8.4061
8.47402	3.57284	3.07401
3.97512	7.58291	8.79787
5.14685	0.0404894	6.95964
2.04115	5.15528	9.90765
5.5588	6.0639	1.36545
7.94595	3.9493	1.57567
6.988	6.30313	0.224456
6.43261	6.61745	4.15777
0.607209	2.36383	0.451264
7.06273	0.4416	8.36352
1.72499	7.84982	6.57514
0.914908	4.98247	8.48895
4.57869	0.0532316	5.85229
6.20558	7.99689	1.8719
1.28518	8.12535	3.10937
8.56226	2.44523	8.33458
4.69543	5.18087	6.16367
2.42753	1.18005	2.15612
6.70377	8.06895	6.6
7.96905	2.54518	3.86613
1.52172	3.56422	5.32154
6.53442	5.73204	2.30332
0.851774	2.2821	6.64034
4.79698	0.840113	3.51058
5.27717	0.633347	0.27498
3.8814	6.52599	2.3159
1.62477	2.34422	5.97516
9.41873	9.66358	5.2917
4.37696	1.8822	7.41332
3.50894	3.1022	4.31849
6.46753	1.45558	4.95311
8.12262	0.253637	1.68117
1.34701	0.998936	9.06378
5.96866	6.33642	8.5872
9.71036	1.93651	7.35835
3.73623	1.59757	9.19681
3.57108	0.0198296	9.36903
3.19267	6.67646	2.75869
7.10103	0.096882	4.5983
0.58524	5.76038	8.08402
7.6274	5.64821	8.4575
6.74651	9.0001	8.87779
5.10037	3.78171	7.93004
0.848053	6.28693	9.16484
5.94568	6.65164	2.30197
3.30093	3.08062	9.37527
3.89301	5.80209	5.83932
4.60329	2.49917	9.776
3.77643	9.83462	2.46471
3.48554	0.439016	7.67819
8.07242	3.18022	8.0423
0.853866	7.24903	0.774811
1.75765	0.496463	5.08067
9.23722	0.631484	5.57011
7.08193	9.69552	3.74103
3.79321	6.00901	5.68376
3.63673	4.76627	1.25983
1.19431	1.75373	9.15966
2.1942	8.40212	1.59093
1.55436	2.64348	3.30411
9.98534	5.38385	3.60047
4.47403	0.270031	1.36322
3.05366	4.32435	6.68954
9.06291	8.05917	2.7169
5.89747	1.41809	8.23542
1.573	3.85482	7.23303
3.82738	3.94588	3.64745
1.49653	7.27995	7.64131
5.36354	3.35684	2.19097
3.23074	8.42552	5.05252
1.10431	1.64725	2.72413
0.538323	0.490186	2.93283
3.3112	2.74471	8.45272
0.254324	1.58973	1.91093
1.33592	9.08566	1.45908
1.34736	3.29957	7.58542
2.17005	9.04196	3.07478
6.46886	0.436594	0.146694
6.91776	0.525781	2.04929
6.89046	3.41614	8.72229
5.27676	7.99842	6.69343
3.8653	3.01538	3.10772
8.96393	3.26267	3.67671
6.1539	1.25011	4.18306
4.82396	8.01368	9.11461
4.04557	9.82404	8.59737
0.478544	0.0582354	1.05252
7.60213	8.11882	6.05586
0.7559	0.71865
0.35385	0.41341
0.39995	0.27013
0.71747	0.60944
0.98865	0.92364
0.29679	0.24643
0.74761	0.53721
0.8457	0.95746
0.95857	0.88925
0.75427	0.63018
0.83814	0.49326
0.88709	0.76124
0.39757	0.29315
0.74849	0.56988
0.70591	0.90643
0.29372	0.32343
0.013127	0.74595
0.17203	0.27113
0.095875	0.031583
0.47461	0.28022
0.53257	0.70655
0.069734	0.49237
0.59866	0.6104
0.14221	0.31782
0.53256	0.67659
0.65789	0.95299
0.57615	0.57708
0.25298	0.54189
0.75559	0.94886
0.82587	0.79254
0.11824	0.33857
0.33488	0.42212
0.92994	0.57963
0.032661	0.37022
0.51127	0.99606
0.057378	0.25114
0.67005	0.77472
0.96369	0.77562
0.64965	0.6742
0.62255	0.76298
0.11848	0.20882
0.66195	0.5536
0.015889	0.3391
0.87695	0.79563
0.387	0.99478
0.18581	0.33266
0.53736	0.76925
0.89348	0.87321
0.59925	0.67846
0.91256	0.38367
0.81222	0.83503
0.53321	0.74101
0.70784	0.12829
0.52581	0.88208
0.27251	0.25668
0.061377	0.29472
0.67735	0.48278
0.42476	0.066782
0.62325	0.5329
0.15923	0.065032
0.50078	0.14889
0.7359	0.50054
0.23463	0.0068108
0.2178	0.49447
0.004402	0.89493
0.087968	0.20245
0.94078	0.54322
0.075793	0.030269
0.053466	0.20191
0.53581	0.96556
0.45794	0.45207
0.65954	0.53859
0.16036	0.59366
0.86663	0.76918
0.94304	0.69674
0.81316	0.7726
0.31919	0.67206
0.85953	0.78588
0.0055977	0.82279
0.9942	0.68632
0.12699	0.18993
0.51717	0.80475
0.95606	0.81854
0.3933	0.3845
0.38836	0.25461
0.87977	0.69542
0.53613	0.52957
0.010328	0.56678
0.71481	0.92067
0.11624	0.024514
0.40213	0.25421
0.048588	0.15513
0.87548	0.86777
0.56388	0.65113
0.12511	0.17548
0.784	0.66366
0.84187	0.50289
0.77831	0.69587
0.077769	0.26239
0.6678	0.94424
0.67506	0.96694
0.99783	0.73279
0.91691	0.53201
0.81436	0.53019
0.33951	0.34817
0.17763	0.42855
0.57188	0.71957
0.14084	0.40842
0.32945	0.41948
0.060531	0.12268
0.66282	0.96732
0.83691	0.61221
0.47487	0.10987
0.28467	0.27286
0.49098	0.10915
0.33472	0.3832
0.21378	0.35001
0.57594	0.76746
0.35174	0.25356
0.80656	0.75582
0.69075	0.95194
0.64783	0.77044
0.15158	0.42835
0.64735	0.60705
0.73729	0.83199
0.47453	0.41853
0.17021	0.26314
0.478	0.05425
0.82853	0.7466
0.41334	0.24742
0.80012	0.81299
0.78088	0.95187
0.19218	0.20872
0.40509	0.69908
0.97027	0.74531
0.80937	0.52713
0.13203	0.17233
0.4056	0.43313
0.85821	0.75725
0.66367	0.74435
0.22	0.2447
0.98152	0.57455
0.96504	0.84211
0.049015	0.92934
0.72779	0.53013
0.14035	0.42155
0.92363	0.55207
0.44077	0.28853
0.43441	0.18456
0.90536	0.53368
0.72772	0.89203
0.035581	0.82501
0.61041	0.8227
0.13894	0.23521
0.74435	0.91251
0.5458	0.57823
0.91159	0.93529
0.21652	0.33546
0.3896	0.27409
0.57763	0.92903
0.19603	0.15184
0.82876	0.98256
0.20455	0.42291
0.77423	0.73068
0.86399	0.93416
0.67049	0.87499
0.65896	0.66802
0.85052	0.74812
0.58652	0.84573
0.31121	0.16537
0.10645	0.085913
0.60761	0.8649
0.53946	0.94166
0.71038	0.86325
0.22264	0.07597
0.14823	0.058233
0.77511	0.5984
0.11753	0.45945
0.74238	0.96426
0.39878	0.17645
0.96738	0.86971
0.015899	0.12205
0.046803	0.20176
0.142	0.42101
0.16701	0.32279
0.63148	0.9555
0.87598	0.52959
0.59417	0.59866
0.46798	0.24078
0.19362	0.42262
0.76736	0.57633
0.58987	0.77931
0.31883	0.18294
0.7578	0.51264
0.95359	0.75295
0.82402	0.6813
0.5178	0.80651
0.97117	0.58033
0.38574	0.14516
0.16811	0.33769
0.065437	0.18322
0.42519	0.29625
0.67874	0.87079
0.93727	0.66509
0.60074	0.58289
0.58365	0.62272
0.93715	0.95949
0.84572	0.63809
0.41675	0.080151
0.97362	0.87374
0.9749	0.80832
0.74767	0.48958
0.94871	0.74604
0.43676	0.38483
0.091782	0.44156
0.79046	0.93737
0.98948	0.60404
0.95005	0.49807
0.8922	0.64353
0.18334	0.012617
0.47535	0.010879
0.81872	0.76129
0.29629	0.45788
0.16037	0.03979
0.44518	0.25458
0.5504	0.91801
0.18928	0.44974
0.44966	0.0059963
0.88262	0.53536
0.18115	0.47076
0.59694	0.7102
0.91783	0.89896
0.97452	0.72631
0.064233	0.19088
0.08722	0.17215
0.53928	0.98075
0.56156	0.51165
0.7815	0.81888
0.44105	0.26159
0.066512	0.19282
0.40866	0.39712
0.0082597	0.65786
0.9505	0.56504
0.40321	0.28619
0.74081	0.6536
0.40184	0.13451
0.12671	0.23816
0.1544	0.29052
0.7184	0.86268
0.81001	0.56797
0.70531	0.98456
0.10647	0.49786
0.75304	0.68341
0.44422	0.23248
0.56489	0.92544
0.62599	0.92064
0.11289	0.29681
0.17344	0.10988
0.36844	0.39547
0.79147	0.6371
0.8808	0.91445
0.30489	0.61497
0.25695	0.99807
0.48152	0.15257
0.42796	0.067873
0.50503	0.11569
0.85288	0.53832
0.70277	0.63696
0.00016767	0.8378
0.74912	0.7798
0.093187	0.21654
0.25668	0.34021
0.61162	0.53909
0.064233	0.26847
0.49135	0.22266
0.72419	0.60318
0.71481	0.50296
0.90875	0.68737
0.78564	0.54707
0.12027	0.69921
0.29573	0.1388
0.74577	0.69557
0.57015	0.64036
0.43427	0.30687
0.43498	0.22403
0.18654	0.32006
0.95921	0.86956
0.050486	0.21234
0.47076	0.078345
0.88898	0.69971
0.12104	0.28258
0.46421	0.20987
0.7192	0.89461
0.20607	0.43729
0.01888	0.25844
0.33075	0.37546
0.078095	0.20227
0.24982	0.45656
0.57745	0.86315
0.75767	0.48811
0.16992	0.1433
0.16765	0.46713
0.70498	0.6878
0.65073	0.56518
0.98234	0.50182
0.075513	0.15403
0.32546	0.34459
0.098048	0.19432
0.90775	0.88496
0.10722	0.2159
0.95898	0.56767
0.37096	0.10878
0.63327	0.42598
0.043001	0.46992
0.32726	0.4297
0.72468	0.92813
0.74971	0.73969
0.77476	0.90751
0.7902	0.76263
0.046594	0.24212
0.35633	0.33957
0.71004	0.66273
0.64045	0.50545
0.44309	0.98126
0.20562	0.32934
0.67666	0.97321
0.33164	0.099056
0.80743	0.93835
0.68117	0.55001
0.7041	0.64611
0.47219	0.33295
0.42439	0.31
0.038069	0.36375
0.38535	0.23266
0.12602	0.32631
0.78117	0.73725
0.57476	0.56873
0.82307	0.96382
0.26496	0.15246
0.30033	0.3638
0.1744	0.19719
0.642	0.90155
0.63929	0.65464
0.46098	0.11261
0.97427	0.76305
0.047677	0.26161
0.31478	0.084663
0.82009	0.57276
0.28068	0.19176
0.89651	0.74027
0.21814	0.11227
0.70911	0.88191
0.86946	0.87344
0.6952	0.60363
0.12227	0.44019
0.90991	0.60248
0.63184	0.94645
0.82707	0.73118
0.066812	0.22636
0.43052	0.07436
0.34971	0.37859
0.33374	0.35705
0.64004	0.83084
0.60421	0.56883
0.6689	0.89699
0.03194	0.28039
0.097744	0.13868
0.58364	0.54729
0.53669	0.77128
0.37263	0.16851
0.99734	0.95988
0.10144	0.20984
0.99011	0.72692
0.072238	0.97955
0.25229	0.17872
0.34779	0.28383
0.15933	0.21744
0.6639	0.98102
0.17135	0.020943
0.06915	0.13816
0.16253	0.94271
0.96064	0.72971
0.3911	0.85821
0.11601	0.17762
0.20239	0.37038
0.25531	0.2892
0.96673	0.62205
0.42169	0.47896
0.8522	0.75094
0.084225	0.098877
0.77288	0.92261
0.32044	0.21553
0.17946	0.087036
0.28758	0.40843
0.79152	0.72665
0.70311	0.65584
0.063059	0.22728
0.22389	0.43325
0.72957	0.5013
0.53901	0.42104
0.21505	0.36163
0.58219	0.65638
0.011313	0.93648
0.69412	0.69661
0.43156	0.075504
0.33422	0.17837
0.84514	0.97804
0.023619	0.083119
0.60728	0.92556
0.92599	0.73374
0.83847	0.86905
0.29741	0.40528
0.70743	0.61291
0.7541	0.54483
0.32978	0.28497
0.69194	0.56147
0.14204	0.37199
0.001546	0.89192
0.59483	0.57418
0.39749	0.42056
0.94571	0.52943
0.70022	0.96091
0.51605	0.54178
0.17473	0.36276
0.52648	0.85094
0.25494	0.16531
0.67355	0.94257
0.29692	0.33928
0.34859	0.1913
0.095135	0.15145
0.071793	0.30546
0.079289	0.82138
0.64046	0.89099
0.41156	0.34625
0.0081256	0.29944
0.22987	0.9535
0.034981	0.011314
0.15847	0.48134
0.12497	0.12895
0.44549	0.1367
0.43322	0.40143
0.80219	0.75532
0.32835	0.4293
0.54964	0.49865
0.25961	0.08116
0.07228	0.098516
0.71077	0.90872
0.63031	0.91711
0.99843	0.68733
0.18612	0.40717
0.56166	0.9126
0.32055	0.2093
0.97927	0.85285

[truncated: 23 more sheets: data_chunk (11), data_chunk (12), data_chunk (13), data_chunk (14), data_chunk (15), data_chunk (16), lable_chunk（1）, lable_chunk (2), lable_chunk (3), lable_chunk (4), lable_chunk (5), lable_chunk (6), lable_chunk (7), lable_chunk (8), lable_chunk (9), lable_chunk (10), lable_chunk (11), lable_chunk (12), lable_chunk (13), lable_chunk (14) …]
