# Supplementary material for: Entropy-based dynamic ensemble classication algorithm for imbalanced data stream with concept drift
Source: PLoS One. 2024 Dec 13;19(12):e0311133. doi: 10.1371/journal.pone.0311133 (PMC11643253; doi:10.1371/journal.pone.0311133)
Supplement: S1 Data — (ZIP) [file pone.0311133.s007.zip]

Archive with 12 entries (11 files):
- Experimental Results Chart/
- Experimental Results Chart/checkauc.png
- Experimental Results Chart/checrecall.png
- Experimental Results Chart/eleauc.png
- Experimental Results Chart/elerecall.png
- Experimental Results Chart/guaauc.png
- Experimental Results Chart/guarecall.png
- Experimental Results Chart/hypauc.png
- Experimental Results Chart/hyprecall.png
- Experimental Results Chart/seaauc.png
- Experimental Results Chart/searecall.png
- Experimental Results Chart/The imbalance rate in the data chunk is 5%.docx
